# Supplementary material for: High-Throughput GoMiner, an 'industrial-strength' integrative gene ontology tool for interpretation of multiple-microarray experiments, with application to studies of Common Variable Immune Deficiency (CVID)
Source: BMC Bioinformatics. 2005 Jul 5;6:168. doi: 10.1186/1471-2105-6-168 (PMC1190154; doi:10.1186/1471-2105-6-168)
Supplement: Additional File 2 — Expression Data [file 1471-2105-6-168-S2.xls]

## Sheet: P11.new.3-4.7-8.9-10.txt
CVID Expression Data
Expression data for the CVID patient and for five age- and sex-matched normal controls. The expression values are the arithmetic average of the technical replicates. Missing data are represented by "-." The text version of this table was used as the input for the method to select the optimal a posteriori candidate changed-gene set (Zeeberg and Qin, in preparation).
Biological Replicates (Normal Controls)						CVID Patient	Hyperlinked HUGO Name
0.8035	0.3088	0.6377	0.6755	0.6285	0.626	0.8238	182-FIP
0.7567	-	0.914	0.9885	1.0275	0.6548	1.1485	182-FIP
2.1747	3.0958	1.6613	1.9544	1.8666	2.7427	1.951	24432
0.766	0.6666	0.7657	0.436	0.5466	0.6765	0.8742	76P
4.7459	8.0692	2.7465	2.8866	-	4.5517	1.8387	8D6A
1.0093	-	1.0568	0.7487	0.7925	0.9264	1.1698	A2LP
1.5703	2.7604	-	1.7771	-	2.0019	1.3209	AAAS
1.398	2.0431	1.4057	1.3462	1.3199	1.5256	1.0369	AAMP
1.4159	2.1348	1.1829	1.0322	0.8811	1.2414	0.7281	AARS
2.4696	1.7161	1.9755	1.5969	1.4994	1.9412	1.899	AASDHPPT
1.8322	2.4516	1.5464	1.6047	1.613	1.7162	1.3452	AATF
0.9779	1.4571	1.3346	1.2108	-	1.3061	1.8963	ABCA2
0.3678	0.7915	0.4954	0.6286	0.5692	0.547	1.0166	ABCA7
0.9686	0.8605	1.2441	0.9224	-	0.9681	1.5099	ABCB7
1.0741	0.6856	1.201	1.0929	1.0672	0.9752	0.9522	ABCC10
-	0.3936	0.8167	0.5115	0.7511	0.5031	0.4204	ABCC3
3.7862	2.3508	2.2571	1.8196	1.4636	2.7073	2.4516	ABCE1
2.0454	2.2562	1.4477	1.426	1.1927	1.6443	1.7287	ABCF1
0.7419	1.2819	0.7896	0.8976	0.7513	0.8244	0.8523	ABCF3
0.4991	0.4454	0.9631	1.3292	-	0.5263	0.3316	ABCG1
0.9964	0.7015	1.0052	0.9966	0.8872	0.9305	1.1716	ABI1
-	1.5158	-	1.4669	1.199	1.592	0.9881	ABI3
1.4916	1.405	1.8859	2.1312	1.6196	1.4598	2.6008	ABLIM1
-	1.2974	0.9667	1.0611	0.959	1.2649	1.5962	ABT1
0.5893	-	0.7998	0.7003	0.7923	0.7167	0.7265	ACAA1
0.6045	0.9229	0.8226	0.6888	0.8083	0.7769	0.806	ACAA1
0.8101	1.1905	1.173	1.1242	1.0131	1.0909	1.0398	ACAA2
3.7086	-	3.7265	4.266	3.0262	4.7194	3.9463	ACADM
0.6662	0.9136	0.8831	0.7279	0.7678	0.7569	0.8248	ACADVL
-	-	0.7712	0.8567	0.9294	0.8265	0.5331	ACAS2
0.6056	-	0.7597	0.8852	0.7798	0.6603	1.3249	ACAS2L
3.6243	3.2939	2.8193	2.9487	3.0654	3.7157	1.9424	ACAT1
0.3008	0.3073	0.5425	0.3689	0.5202	0.5788	0.8535	ACATE2
-	-	0.7567	0.6832	0.5704	0.6139	0.9424	ACBD3
1.2297	-	1.1991	1.2105	1.3914	0.7549	1.3458	ACBD5
1.6318	1.4514	1.6803	1.6	1.2314	1.6345	2.5023	ACCN3
1.0494	1.4716	1.1013	0.8306	0.8863	0.9964	1.176	ACIN1
0.6949	0.5981	0.7553	0.9288	0.6971	1.0083	1.059	ACK1
2.9715	3.3828	2.2735	2.2077	2.0081	2.7908	1.8251	ACLY
1.4898	1.8175	1.655	1.2892	1.3711	1.5727	1.7794	ACP1
1.9213	2.2162	2.5046	5.1107	5.8961	4.2264	1.55	ACP2
0.3604	0.3398	0.6148	0.3457	0.5549	0.4491	0.9418	ACP33
0.5379	0.3816	0.6776	1.2566	0.8347	0.5956	0.1575	ACSL1
0.7475	0.6631	1.0313	0.9437	-	0.8947	0.8388	ACSL4
1.2962	1.2863	1.4629	1.7368	1.4544	1.493	1.9464	ACSL5
1.3052	2.2959	2.1226	2.5217	2.4605	2.4887	1.3347	ACTB
1.8092	1.4247	2.0311	2.2737	2.3065	2.2872	1.8934	ACTG1
0.9749	1.1459	1.3769	1.0366	1.0918	1.2193	1.1394	ACTR10
1.2288	1.7951	1.3329	1.636	1.5369	1.6951	1.322	ACTR1A
0.571	0.7492	0.8331	0.5724	0.5428	0.5157	0.7239	ACTR1B
2.2667	-	1.4766	1.4691	2.1402	1.377	2.272	ACTR2
3.085	2.0383	2.7216	2.4483	2.5245	2.7586	2.4558	ACTR3
0.9885	0.8256	0.8794	0.6734	0.6226	0.49	0.6689	ACVR1
0.3791	0.4934	0.7083	0.7419	0.7763	0.5306	0.3987	ACVR1B
0.5772	0.6176	0.7388	1.375	1.6239	1.4724	0.9535	ADA
0.5909	1.2467	0.8158	0.5809	0.486	0.748	0.6089	ADAM15
0.3342	0.4198	0.5117	0.4096	0.511	0.4168	0.7349	ADAM17
-	1.904	1.0617	1.2126	1.2643	2.1566	1.2953	ADAM19
0.5065	0.3434	0.7701	0.7536	1.0709	0.5896	0.7106	ADAM8
1.8509	1.833	1.4857	1.8255	1.2766	1.701	2.3354	ADAR
0.908	0.5941	0.9546	0.7277	0.5994	0.7809	0.8218	ADARB1
1.818	1.8214	1.2675	1.5457	1.8771	1.821	1.3191	ADCY3
0.559	0.3738	0.8611	0.6405	0.8147	0.465	0.7114	ADCY7
0.7842	0.5355	0.8464	0.8956	0.7762	0.5	1.1088	ADD3
0.1924	0.0837	0.1636	0.1102	0.1253	0.1089	0.2193	ADFP
0.5937	0.7588	0.6375	0.8423	0.7075	0.9654	0.5972	ADIPOR1
3.0434	2.6719	2.0326	1.9297	2.3574	2.5133	1.6523	ADK
0.1526	0.0519	0.2533	0.1112	0.1084	0.0447	0.1268	ADM
0.7498	0.8577	1.142	1.6505	1.2582	1.7576	1.2856	ADORA2A
0.9902	0.8296	1.4857	1.2269	1.0926	1.1479	1.2441	ADPRTL1
1.4475	2.4878	1.1836	1.2337	1.1376	1.4894	0.812	ADRM1
4.275	3.4871	2.2685	2.6616	2.4101	2.9009	2.1835	ADSL
-	0.5667	1.0266	1.2214	-	1.14	1.6469	ADSS
0.94	1.3087	1.0324	1.1219	0.8378	0.8442	0.9778	AES
1.9966	1.5626	1.8767	1.6969	1.5768	2.072	1.3234	AFG3L2
0.4693	0.6783	0.6053	0.5741	0.6207	0.5987	0.6971	AFTIPHILIN
0.9663	-	1.0576	1.1039	0.848	0.9931	0.8443	AFURS1
-	0.6882	0.6916	0.5418	0.5124	0.5404	0.7452	AGER
0.7354	0.9381	1.1072	1.2473	1.2428	1.1372	0.7869	AGPAT2
1.8464	1.7622	1.8291	1.9004	2.0197	1.69	1.8808	AGPAT3
0.844	0.9489	1.1372	1.1432	1.1735	1.0004	1.047	AHCYL1
0.4502	0.4709	0.6141	0.5481	0.6948	0.5176	0.8174	AHR
0.2281	0.2518	0.5232	0.3401	0.8251	0.2787	0.204	AIF1
0.9972	-	1.2556	0.9794	1.4766	0.8579	0.9259	AIM1
1.633	1.1935	1.2199	1.0535	1.0919	1.455	1.2998	AIP
-	0.5969	1.1016	1.0961	1.0656	0.7461	2.2553	AK1
1.6911	1.0426	0.9893	0.8125	0.966	1.093	1.535	AK2
1.835	1.0983	2.6627	0.9544	1.8976	0.7508	4.039	AK3
1.807	2.6082	1.3245	1.4623	1.0915	1.6142	1.1528	AKAP1
0.6211	-	0.931	0.694	-	0.7746	1.1222	AKAP11
0.6413	0.6254	0.8647	0.6644	0.507	0.7455	1.1688	AKAP11
0.155	0.1476	0.2518	0.3072	0.2781	0.1784	0.7025	AKAP13
0.3606	0.3331	0.477	0.4753	0.4966	0.439	0.8276	AKAP13
-	0.902	1.6833	1.3077	-	1.5385	2.1868	AKAP2
0.7314	0.5454	0.7753	0.6608	0.7843	0.8774	1.1923	AKAP9
2.2133	-	2.4636	2.2832	2.9445	2.9144	1.2211	AKR1A1
1.8666	2.8241	2.1624	2.1937	2.3	2.8884	1.6332	AKR1B1
1.4035	1.763	2.1073	1.5737	1.71	1.7307	1.4651	AKR7A2
1.3238	1.2699	1.2642	1.0752	1.1619	1.3212	1.3109	AKT1
2.4495	2.4766	2.5131	2.1331	2.5993	1.9262	1.6198	ALAS1
0.6454	-	0.8188	0.7554	0.8426	0.4647	0.3058	ALCAM
-	-	0.2551	0.4616	0.6826	0.2475	0.4501	ALDH2
1.2991	1.3815	1.2597	0.9367	1.5221	0.9151	1.0942	ALDOA
2.0335	1.6502	3.247	1.6198	2.7384	0.7516	3.7825	ALDOC
2.2175	2.737	1.4462	1.5994	-	1.8325	1.5958	ALG3
2.1374	-	1.3157	1.7625	-	1.597	1.4899	ALG5
3.8798	-	2.8294	2.7284	-	3.5975	2.9485	ALG8
0.6692	0.5131	0.7866	0.5267	0.5617	0.4573	0.947	ALMS1
-	0.0882	0.331	0.1994	0.6102	0.245	0.2762	ALOX5
0.6758	0.6109	1.1424	0.933	1.3086	1.3137	2.9806	ALOX5AP
0.6718	0.3885	0.7775	0.6304	0.5654	0.5418	1.7375	ALPP
-	0.1742	0.3125	0.5049	0.4149	0.256	0.4508	AMPD1
0.2445	0.3818	0.2994	0.2657	0.3449	0.2596	0.3263	AMPD2
0.4325	0.2792	0.6443	0.4416	-	0.4244	1.4893	AMY2A
-	-	0.7707	0.4522	0.6602	0.442	1.3122	AMY2A
2.9347	2.04	1.9047	1.9244	2.0282	2.1875	1.9034	ANAPC11
1.3278	1.3206	1.1585	1.1916	1.0972	1.2243	1.4057	ANAPC4
2.0671	2.4011	1.5191	1.5529	1.5383	2.2423	1.6391	ANAPC5
1.5833	2.3162	1.3325	1.4633	1.3773	1.746	1.23	ANAPC5
0.4373	0.0416	0.0969	0.0549	0.0976	0.0355	0.0799	ANGPTL4
0.7206	0.6583	0.9719	0.7628	0.9194	0.6943	1.2045	ANKHD1
1.0341	-	0.9304	0.8432	-	0.9694	2.005	ANKIB1
0.777	0.6448	0.9895	0.7489	0.797	0.7234	1.4138	ANKRD10
0.492	0.3318	0.5605	0.5505	0.5089	0.3989	1.2458	ANKRD11
1.0174	0.3421	0.8439	0.874	0.5815	0.4815	2.5547	ANKRD12
1.5362	1.2349	2.2238	1.3698	1.3414	1.5161	2.6692	ANKRD12
0.5865	0.2986	0.5932	0.3364	0.5121	0.4239	0.8753	ANKRD25
1.2404	1.7129	0.7115	0.966	0.7912	1.2171	1.5953	ANP32A
1.9049	1.3751	1.6461	1.847	1.3589	1.5963	1.7807	ANP32B
0.2141	0.2566	0.4217	0.5786	0.6328	0.5212	0.3124	ANPEP
0.4074	0.3944	0.8519	1.1005	0.9278	0.8223	0.679	ANTXR2
0.1167	0.0839	0.2545	0.2605	0.376	0.1461	0.3984	ANXA1
1.0423	1.2906	1.3442	1.1785	1.2039	1.1584	1.0731	ANXA11
0.5369	0.6837	1.2811	1.5038	1.8454	1.2986	0.4083	ANXA2
0.5822	0.7029	1.3647	1.4073	1.9536	1.3458	0.4772	ANXA2P1
0.542	0.6287	1.3419	1.5039	2.0655	1.3547	0.4715	ANXA2P3
0.2663	0.3971	0.6773	0.8717	0.6812	0.5948	0.3017	ANXA5
1.5205	1.5909	1.5958	1.9373	1.5186	1.772	2.096	ANXA6
2.0126	1.942	1.8028	1.6433	1.2003	1.975	1.1903	ANXA7
0.2418	0.1532	0.3259	0.2993	0.5406	0.4332	0.6274	AOAH
1.764	1.1365	1.1659	1.297	1.6418	1.7735	1.3713	AP1B1
0.3263	0.2694	0.4377	0.3657	0.5713	0.2646	0.427	AP1S2
1.6359	1.2985	1.3451	1.3562	1.563	1.5341	1.3531	AP2M1
0.9958	1.2226	1.3047	1.4393	1.8441	1.3971	0.9308	AP2S1
1.6481	1.9227	-	2.4836	-	2.3233	1.8291	AP3B1
2.0861	1.1824	1.6535	1.7973	2.0206	1.2979	1.6376	AP3D1
1.4457	1.1512	1.27	1.019	1.0173	1.4632	1.3441	AP3M2
0.8313	0.5614	0.9443	0.5765	0.7864	0.5324	1.3813	AP3S1
1.0025	1.112	0.7512	0.9275	0.9169	0.9938	1.4299	AP4B1
0.2442	-	0.6015	0.5147	-	0.4024	0.9221	APAF1
0.5853	1.021	0.8776	0.8227	0.7397	0.7161	1.2697	APBA3
0.8417	-	1.3892	1.3931	-	1.0434	1.483	APBB1
0.0674	0.0999	0.1109	0.1111	0.1619	0.0783	0.1147	APBB3
2.8158	3.4359	2.1132	1.8681	1.6618	2.2702	1.7285	APEX1
0.5249	0.4886	0.6901	0.5762	0.5854	0.5657	0.9067	APG12L
0.9129	0.8874	0.8845	0.9145	1.4177	0.9907	0.7183	APG3
0.7345	-	0.8994	0.8381	-	0.8559	0.8842	APH-1A
3.0759	3.4544	2.1083	2.0035	1.6123	2.4775	2.3234	API5
-	0.2145	0.4598	0.4628	0.6379	0.3367	0.3735	APLP2
0.2834	0.2424	0.5376	0.4048	0.6058	0.3907	0.3125	APLP2
0.7938	0.6044	0.8978	1.3302	1.4966	1.5308	1.2007	APOBEC3A
1.2451	2.0553	1.3893	1.2994	1.3993	1.4079	1.0088	APOBEC3C
1.7712	2.0747	2.037	2.7429	2.4826	2.8657	2.4705	APOBEC3G
-	1.724	1.9615	2.5243	2.6726	3.3212	3.3201	APOBEC3G
3.2785	1.9517	1.8908	2.2316	2.3475	2.3371	1.9249	APPBP1
2.0764	1.263	1.6024	1.4924	1.5319	1.4589	1.5101	APR-3
-	-	1.4523	1.6175	1.281	1.4287	2.2718	APRIN
3.3846	3.9846	3.1643	2.2584	2.6543	2.1281	2.002	APRT
0.5297	0.3979	0.8708	1.6898	2.0211	1.2944	0.4384	AQP9
0.7418	1.2792	0.8492	0.9376	0.765	0.9827	0.8516	ARAF1
0.7133	0.4238	0.7309	0.5671	0.7726	0.5048	0.5202	ARAP3
1.3662	1.2916	1.1827	0.97	0.8598	1.29	1.2607	ARCN1
0.076	0.0405	0.063	0.0266	0.0206	0.0542	0.1053	AREG
1.0069	0.9095	0.9726	1.1726	1.2295	1.285	0.9703	ARF1
0.9814	1.2317	1.3032	1.3123	1.3923	1.1743	1.1731	ARF3
0.6709	0.8932	0.5833	0.5164	-	0.5766	0.5575	ARF4
0.713	0.9098	0.9778	1.0415	1.0413	0.7848	0.8746	ARF5
2.3642	1.7664	1.2828	1.8158	1.3823	1.7713	2.066	ARF6
0.7177	0.6107	0.6077	0.5712	0.6557	0.5949	0.7016	ARFGAP3
-	0.6675	0.6911	0.6324	-	0.6962	0.9069	ARFGEF2
1.0531	1.3517	0.9036	1.0199	-	0.9098	0.9045	ARFIP2
0.5045	0.9742	0.8804	0.784	0.6951	0.7517	0.6586	ARHGAP17
1.0583	0.8601	1.1432	1.1409	0.9725	1.076	1.3713	ARHGAP19
0.4546	0.4421	0.4684	0.5857	0.6847	0.4799	0.6389	ARHGAP21
0.4834	0.9299	0.704	0.781	0.7869	0.7998	0.4924	ARHGAP4
0.7587	1.7132	0.9623	1.0299	0.8496	1.0734	0.571	ARHGDIA
0.6808	0.7894	1.3198	0.9698	1.2592	0.9865	1.0006	ARHGDIB
0.4805	0.9189	0.7175	0.9433	0.758	0.7446	0.722	ARHGEF1
0.3559	0.4062	0.5011	0.3739	0.4487	0.4859	0.7518	ARHGEF10
0.8939	0.863	1.1267	0.9955	0.9295	0.9357	1.1471	ARHGEF11
0.944	0.9577	1.2115	1.0842	0.8968	0.9724	1.0171	ARHGEF18
0.5868	1.0953	0.7331	0.9562	0.7726	0.9537	0.7591	ARHGEF2
0.801	0.7291	1.201	1.1767	1.0507	1.0347	1.308	ARHGEF6
0.6982	0.7294	0.9315	0.7398	0.8021	0.6956	0.9315	ARHGEF7
0.7482	0.4831	1.009	0.6222	-	0.7673	1.9935	ARID1B
-	0.4964	0.6564	0.4494	0.4374	0.4001	0.683	ARID3A
1.6531	1.276	0.8788	0.8494	0.8766	1.0344	1.4417	ARID3B
0.9907	1.0434	0.7659	0.5792	0.5926	0.6377	0.6808	ARID5A
0.94	0.8749	0.8831	0.6863	0.662	0.6769	0.9782	ARID5B
0.4095	-	0.4452	0.3718	0.4174	0.4952	0.8055	ARIH1
-	1.2804	0.8734	0.8129	0.6927	0.9034	0.9724	ARIH2
1.1456	-	1.0803	1.0366	-	1.0535	1.124	ARL1
0.5676	0.9605	1.5493	1.2914	1.5628	0.8414	1.0295	ARL10C
0.9698	1.5124	1.5712	1.8721	1.3151	1.6504	1.2009	ARL2BP
1.4074	-	0.8585	1.1126	-	0.9944	1.443	ARL5
0.89	0.6558	0.9118	0.7853	0.7658	0.6806	1.2453	ARL6IP
0.7049	0.3156	0.9554	0.653	0.6631	0.6323	1.3491	ARL7
0.5097	0.4343	0.5116	0.4486	0.44	0.4525	0.838	ARL8
1.0802	-	0.6324	0.6892	0.6258	1.1127	0.4494	ARMET
0.4532	-	0.5659	0.5978	0.5521	0.4804	1.4659	ARNTL
1.2238	1.2488	1.0587	1.0495	-	1.3806	1.1753	ARPC1A
1.3703	-	1.7554	1.8497	1.7197	1.783	1.6633	ARPC1B
0.8741	0.988	1.0936	1.0469	1.1907	1.164	1.0656	ARPC2
0.8608	0.7925	0.9035	0.7676	0.9451	0.8628	0.8429	ARPC3
1.7302	1.2854	1.3998	1.4325	1.4561	1.9339	1.4112	ARPC4
1.2783	0.9679	1.9112	2.1069	2.2385	1.3556	1.3517	ARPC5
1.2289	1.1969	0.9374	0.7283	0.7796	1.3609	1.1802	ARPP-19
0.3561	0.3655	0.4102	0.4471	0.4894	0.4404	0.4094	ARRB2
0.1971	0.2909	0.4504	0.3379	0.39	0.381	0.6863	ARRDC2
0.3874	0.1074	0.5263	0.1717	0.2116	0.1283	0.609	ARRDC3
1.8005	2.8081	1.3868	1.4045	1.2678	1.9231	1.2374	ARS2
0.6264	0.3742	1.0745	1.0885	1.2153	0.8809	1.0266	ARSA
0.5008	0.5343	1.4954	1.5111	1.9508	1.1747	0.4458	ASAH1
0.2387	0.1635	0.5663	0.5517	0.9544	0.401	0.5327	ASC
1.7342	2.2097	1.5839	1.9818	1.5219	2.2103	1.4254	ASH2L
1.9381	2.394	1.3498	1.2611	1.0996	1.4579	1.2493	ASK
-	1.418	1.1751	1.7724	1.3908	1.202	1.6405	ASMTL
1.1254	0.9466	1.2397	0.8936	0.8592	0.921	1.2702	ASXL1
1.0375	0.9214	0.9755	0.9018	0.9906	0.859	1.7324	ASXL2
2.1351	3.5899	1.2497	1.3504	0.9715	2.5736	0.7127	ATAD3A
0.9395	1.1762	1.102	1.0547	-	1.2888	1.4491	ATF1
-	-	1.1793	0.9842	0.9817	0.812	1.8159	ATF2
0.1881	0.267	0.2375	0.2245	0.1929	0.205	0.1394	ATF3
1.1651	0.7807	0.818	0.6261	0.7172	0.7179	0.8332	ATF4
1.1087	1.5032	-	1.2892	1.1202	1.3686	1.0236	ATF6
0.3261	0.2512	0.8093	0.7118	0.8568	0.5644	1.6635	ATM
2.9852	3.8718	2.4097	3.2521	4.3221	3.9641	2.0557	ATOX1
0.6388	-	0.7882	0.7395	0.7547	0.5515	1.1314	ATP11B
0.6141	0.6949	0.6009	0.5783	0.6505	0.6603	0.3703	ATP1B3
1.3538	1.8594	1.2695	1.0672	1.0709	1.3568	0.6936	ATP2A2
1.0052	1.2491	1.1635	1.4522	1.0424	1.6343	0.9506	ATP2A3
2.735	3.5431	2.2382	2.3904	2.139	2.9395	1.8261	ATP5A1
2.4196	1.7606	1.9144	1.9689	2.0859	2.4885	1.5065	ATP5C1
1.6819	2.0178	1.3751	1.5207	1.4488	1.7412	1.2475	ATP5D
1.4215	1.1388	1.4709	1.5604	1.2755	1.2488	1.0526	ATP5E
2.5591	2.58	2.0159	2.0495	2.0873	2.0715	1.9734	ATP5F1
4.8593	3.7635	3.1052	2.4592	2.3246	2.7749	2.7353	ATP5G1
1.7704	1.5159	1.7993	1.3698	1.4012	1.3681	1.2722	ATP5H
1.3763	2.3826	1.3563	1.2249	1.0553	1.3765	1.087	ATP5I
3.6257	2.697	2.4148	2.2351	2.6145	2.478	1.9407	ATP5J
2.3049	2.5911	2.0011	1.6611	1.6896	2.0394	1.4558	ATP5J2
1.4188	1.4345	1.294	1.2339	1.1323	1.3329	1.4486	ATP5L
1.7708	1.7363	2.0914	1.665	1.7546	1.8288	1.4702	ATP5O
0.4932	0.3633	0.5917	0.5212	0.7227	0.4079	0.6375	ATP6AP2
0.6312	0.817	1.1351	1.0981	1.397	1.0242	0.7451	ATP6C
1.4467	1.9753	1.4858	1.5543	-	2.1696	1.4306	ATP6V0A2
0.9482	1.0168	0.9551	0.9221	1.3513	1.109	0.4994	ATP6V0B
0.7017	0.8051	0.8034	1.0441	1.3381	1.0979	0.955	ATP6V0D1
1.626	1.6427	1.7157	1.7788	2.0913	1.8557	1.5724	ATP6V0E
0.9208	-	1.2126	1.0047	-	0.6891	0.7975	ATP6V1A
0.615	1.0573	1.1099	1.1579	1.6047	1.0633	0.5834	ATP6V1B2
1.3269	1.4201	1.3898	1.3215	1.4692	1.5928	1.3315	ATP6V1E1
1.0308	1.112	0.9746	0.9846	1.1399	1.1565	0.7211	ATP6V1F
1.5517	2.2018	1.8702	2.9615	2.3466	2.4509	1.2399	ATP6V1H
1.4011	1.7156	1.3774	1.1433	0.8782	1.1818	1.4628	ATP8B2
0.8763	0.9172	1.1044	1.2179	1.3855	1.1086	1.0393	ATPAF2
2.2714	2.4775	2.1855	2.4139	2.5186	2.1871	3.2771	ATPIF1
1.3973	-	1.3191	1.1462	1.3017	1.4086	1.3209	ATR
-	1.0997	1.3062	0.8984	0.7075	0.8124	1.6132	ATRX
0.5965	-	0.6781	1.4322	-	1.2285	1.891	AUTS2
0.7481	0.5151	0.8835	0.8797	0.8197	0.8321	0.8557	AWP1
0.5829	0.7185	0.704	0.6676	0.6644	0.5726	0.6679	AXIN1
0.4165	0.2987	0.3194	0.2451	0.2283	0.2507	0.4082	AXUD1
1.8247	1.0311	1.9026	2.0612	2.7981	1.4204	1.9562	B2M
-	-	1.725	1.7239	1.4013	1.3477	3.3036	B3GNT1
0.5151	-	0.6278	0.7883	0.6712	0.8288	0.8029	B3GNT7
1.5472	-	1.1162	1.0835	1.0147	1.3356	1.3853	B4GALT3
0.8948	1.1959	1.4406	1.5542	1.5989	1.6503	0.9482	B4GALT5
1.099	1.2342	0.9663	1.0296	0.9447	1.1987	1.3272	B4GALT7
0.428	0.3511	0.5186	0.3817	0.3146	0.2742	1.173	B7
1.076	-	0.8513	0.8506	0.881	0.843	1.1807	B7
0.1198	0.0962	0.1782	0.1563	0.2066	0.1498	0.1861	BACH1
4.4838	4.728	3.0384	3.0316	-	3.6884	3.0646	BAF53A
1.318	1.8027	0.9782	1.2092	1.0664	1.5472	0.8702	BAG1
0.4845	0.5351	0.5601	0.4468	0.4607	0.3044	0.4246	BAG3
1.5253	1.8614	1.4244	1.1959	1.2919	1.839	1.4377	BAG5
2.0351	1.4838	1.3593	1.3722	1.2963	1.1275	1.823	BAHD1
1.3919	2.1171	1.558	1.802	1.4534	1.8391	1.3682	BAK1
2.1196	3.6664	2.1208	2.2319	1.9985	2.7372	1.4533	BANF1
0.9418	1.2939	1.4887	0.7979	1.3186	1.9914	0.9381	BANK1
0.4815	0.4183	0.4837	0.4847	0.5047	0.4345	0.7482	BANP
0.458	0.4376	0.492	0.4497	0.5448	0.4695	1.0191	BANP
2.0459	2.2671	1.5464	1.8351	1.5095	2.6194	1.6273	BARD1
0.4963	0.7508	0.7744	1.3058	0.9682	0.9954	0.3412	BASP1
1.3698	1.286	1.1062	1.0091	0.9636	1.1354	1.3192	BAT1
1.636	1.6433	1.5621	1.406	1.3675	1.3809	1.3546	BAT3
1.7576	-	1.5743	1.714	1.6358	1.578	1.9	BAT4
0.5983	0.4874	0.7495	0.8156	0.7387	0.7103	0.6189	BAT5
2.4541	2.5117	1.7283	1.6487	2.0732	2.2024	2.2109	BAT8
3.4474	6.1512	2.9116	2.5823	2.2956	3.3651	2.2801	BATF
1.6844	1.7359	1.425	1.1827	0.8132	1.1806	1.3632	BAZ1A
-	-	0.6388	0.4385	0.4	0.235	0.4221	BBC3
0.5171	0.3623	0.5938	0.6428	0.9564	0.6525	1.8156	BBX
1.2328	1.4035	1.1684	1.3968	1.2724	1.5175	1.0844	BC002942
1.0929	1.1228	1.18	1.3378	1.6385	1.0695	1.1142	BC-2
2.9648	4.0231	-	3.3929	-	4.1739	2.1993	BCAT2
0.7122	0.7934	0.8336	0.7858	1.0619	0.5737	1.4783	BCKDHA
0.7321	0.6466	0.6782	0.7015	0.8016	0.6135	0.6037	BCL2A1
1.2145	1.4174	1.1747	1.0961	1.2057	0.9875	1.2252	BCL2L13
0.383	0.3094	0.5747	0.3685	0.3622	0.3146	0.3644	BCL2L2
0.9748	1.2846	1.2134	1.3794	1.5163	1.067	1.0919	BCL3
0.2324	0.2655	0.3214	0.3266	0.374	0.2287	0.3348	BCL6
0.9378	1.1338	0.8575	1.0396	0.8929	1.3272	0.9491	BCL7B
1.4666	1.0266	1.3911	1.4974	1.3984	1.2024	1.5393	BCLAF1
1.2009	1.2406	0.815	0.9022	0.771	0.7844	1.04	BCR
1.4135	1.0752	1.3191	1.6197	1.5428	1.2423	1.5837	BECN1
1.043	1.0011	1.2269	0.6323	0.7497	0.7389	1.5868	BHLHB2
0.4073	0.3553	0.5702	0.3236	0.5815	0.4728	0.9538	BHMT2
0.7085	-	0.7125	1.0542	1.1321	0.7517	0.9328	BICD2
0.8206	0.7934	0.6753	0.6013	0.7384	0.6206	0.4862	BID
0.9959	0.6574	0.8907	0.7405	0.682	0.6621	1.2415	BIG1
1.1511	1.0746	1.5122	1.8098	1.5323	1.5342	1.9171	BIN1
0.3234	0.4051	0.4447	0.5242	0.6022	0.5794	0.6555	BIN2
0.3597	0.3532	0.4783	0.5669	0.571	0.5278	0.625	BIN2
0.8643	0.8334	0.9558	0.9326	0.899	0.9026	1.164	BIN3
0.7473	0.6886	0.8978	0.9192	0.8042	0.8037	1.9045	BIRC2
1.6566	1.1342	1.3383	1.215	1.0236	1.0575	3.2416	BIRC3
0.3235	0.3656	0.622	0.2968	0.5742	0.3953	0.6039	BIVM
0.7531	0.7111	0.8711	0.8597	0.8793	0.6936	0.9515	BLCAP
0.9784	1.0512	0.9662	1.5312	1.3347	1.3941	0.7467	BLVRA
0.6397	-	0.7408	0.6512	0.9185	0.4504	0.5031	BLVRB
1.2231	0.9666	1.3396	1.2451	1.3201	1.0228	1.3506	BM-009
1.7352	0.876	1.2897	1.1065	0.8948	1.2483	1.4697	BMI1
-	0.3722	0.517	0.3528	-	0.4123	0.658	BMP2K
-	-	1.6045	1.8939	1.6187	2.3708	1.785	BMS1L
0.6405	0.653	0.7216	0.658	0.6425	0.6023	0.6931	BNIP2
0.9182	0.3503	0.7058	0.1231	0.356	0.1112	1.6645	BNIP3
0.2611	0.1031	0.4615	0.1628	0.4989	0.0844	0.8448	BNIP3L
2.9767	4.5958	1.6593	2.1334	-	3.0495	1.2739	BOP1
-	1.5201	1.0075	1.4683	1.1255	1.5705	1.126	BPGM
0.6404	0.7462	0.8896	0.9571	0.8431	0.9614	0.9619	BRD3
1.2449	-	1.3311	1.364	1.1282	1.2233	1.1161	BRD7
1.3405	1.6968	1.7129	1.6609	1.5465	1.5249	1.6616	BRE
0.3263	0.4601	0.8498	0.8002	1.1785	0.5474	0.3126	BRI3
5.1012	5.2397	2.144	2.142	1.7176	3.2447	2.0833	BRIX
1.3212	2.0719	1.39	1.5355	1.5243	1.9433	0.9506	BRMS1
-	0.9223	0.7395	0.6869	0.6635	0.8057	0.5275	BRP44L
0.9364	1.8272	1.2701	1.1987	1.2936	1.3944	1.1549	BRPF1
0.958	2.1112	1.0118	1.0333	-	1.2946	1.1296	BRPF3
0.9579	1.0455	1.4086	1.3507	1.808	1.1405	1.0786	BSCL2
2.1204	2.0376	1.5593	2.4519	2.1939	2.7915	2.4926	BST2
0.4267	0.3768	0.46	0.3468	0.3605	0.3165	0.696	BTAF1
1.3534	0.9512	1.1563	1.085	1.039	1.0763	1.5155	BTBD1
0.4503	0.5379	0.698	0.525	0.488	0.3764	0.4727	BTEB1
1.5042	1.7462	1.3784	1.1057	1.0937	1.2064	1.1015	BTF3
0.4334	0.471	0.7015	0.4739	0.4854	0.4977	0.9445	BTG2
0.5585	0.6405	0.8703	0.5879	0.9237	0.6937	0.5588	BTK
0.5489	0.5286	0.6085	0.7464	0.799	0.6141	1.1318	BTN2A1
0.4954	0.4614	0.756	0.6048	0.7483	0.5718	1.2508	BTN3A1
1.1137	0.8526	1.6537	1.4805	1.4935	1.3869	2.0841	BTN3A2
1.9184	1.0348	2.314	2.1144	1.8953	1.6465	4.3324	BTN3A3
2.4257	3.1983	2.2033	1.8554	1.8073	2.5219	2.8988	BUB3
4.9638	7.2219	2.4878	2.6458	-	4.6182	2.4263	BYSL
0.2817	0.3794	0.5768	0.83	0.8423	0.5958	1.0674	BZRAP1
0.2335	0.3657	0.6318	0.8587	-	0.6258	1.1057	BZRAP1
0.7566	0.6769	0.5858	0.7064	0.5396	0.6229	0.9745	BZW1
2.9552	3.5417	1.6927	1.445	1.2149	2.1235	1.1069	BZW2
1.2271	0.961	0.9737	0.7692	0.7603	0.8658	1.3624	C10orf118
-	-	1.336	1.0684	0.9882	1.2774	1.1222	C10orf22
0.7343	0.8768	1.0017	1.2628	1.232	1.0158	1.4737	C10orf26
4.1925	5.3652	2.544	2.9419	3.2232	4.2212	2.1798	C10orf7
1.3175	1.395	1.3028	1.1988	1.1805	1.1397	1.1499	C11orf10
1.2063	1.6233	1.3341	1.1312	-	1.0789	1.6911	C11orf13
1.7614	1.4627	1.2317	0.9159	0.7779	1.3446	1.6284	C12orf14
3.1353	2.5409	1.8554	1.654	2.0502	2.2569	1.5021	C13orf12
1.4235	0.9375	1.5274	1.4404	1.4624	1.2294	1.3848	C14orf10
1.3649	1.1036	1.7339	1.8513	1.845	1.5534	1.7039	C14orf100
-	0.7754	0.9417	0.9356	0.9096	0.9958	1.3412	C14orf11
1.8848	2.2591	1.8361	1.7873	1.8087	2.0617	1.8496	C14orf119
1.5319	-	1.7504	1.6663	1.7093	1.7451	1.5278	C14orf123
0.5598	-	0.615	0.5465	0.6105	0.543	0.8003	C14orf125
1.903	1.813	1.7251	1.9292	1.7683	1.7092	1.7557	C14orf166
1.4905	1.9908	1.5792	1.148	1.2507	1.5995	1.0529	C14orf2
0.6305	0.8872	0.6196	0.5383	0.5435	0.8235	0.7661	C14orf32
0.6581	1.0512	0.8407	1.055	0.8822	0.7893	0.5362	C14orf9
1.7014	1.7738	1.5474	1.1625	1.3742	1.5899	1.5778	C15orf12
0.2153	0.6453	0.5516	0.7862	0.7052	0.5507	0.2881	C16orf7
1.4035	0.9791	0.9523	0.9177	0.8673	0.8753	1.3901	C19orf13
2.2325	2.0492	1.7025	1.5972	1.2167	1.8769	1.7531	C19orf2
2.71	2.7477	2.6429	2.5859	-	2.6015	2.4329	C19orf7
4.9077	3.3883	2.8937	3.2553	3.2105	2.6923	2.7518	C1orf2
1.5262	1.0355	1.2033	1.2778	1.4412	1.2254	1.3924	C1orf22
1.045	1.2371	1.5993	1.2299	0.9673	1.1501	1.3022	C1orf24
9.221	2.2528	1.4489	3.7706	2.3079	5.8484	13.4741	C1orf29
1.6872	3.5502	1.3855	2.0459	-	3.1893	1.681	C1orf33
1.0825	-	0.7839	0.7194	-	0.7293	1.0206	C1orf37
0.2261	0.1773	0.3601	0.491	0.7632	0.292	0.1893	C1orf38
0.7864	0.7398	0.9622	0.7736	1.08	0.8439	1.2712	C1orf8
0.7864	-	0.4276	0.4143	0.3072	0.5183	0.3233	C1QR1
0.9826	0.9368	1.3447	1.1811	1.2222	0.9294	1.4389	C20orf104
0.9885	1.05	0.9768	0.8768	0.8066	0.7397	0.9438	C20orf11
0.1619	0.4375	0.3474	0.4364	0.434	0.4189	0.2743	C20orf110
-	0.3183	0.5229	0.522	0.4596	0.4517	0.5845	C20orf111
0.3885	0.3792	0.5329	0.6002	0.491	0.5926	0.9757	C20orf112
-	1.2504	0.9732	1.2812	1.0302	1.1407	1.1177	C20orf14
0.7878	0.3414	0.6195	0.4496	0.5186	0.508	0.7109	C20orf149
0.7483	0.6756	1.018	1.0321	1.2233	0.8834	1.5673	C20orf19
0.745	1.1854	0.9088	0.7955	0.6498	0.8658	0.7502	C20orf21
0.831	1.1678	1.8423	1.7104	2.5883	1.484	0.7012	C20orf22
1.3156	1.6422	1.1202	1.3188	1.3094	1.6035	0.749	C20orf24
0.5486	0.4868	0.5613	0.8467	0.8647	0.7491	0.8591	C20orf26
1.8743	2.0876	1.1616	1.2361	0.9363	1.452	1.1911	C20orf29
0.621	0.6495	0.6672	0.6846	0.9205	0.6948	0.9359	C20orf3
0.871	1.5611	1.5414	1.8999	2.2352	1.751	1.0783	C20orf35
0.8408	1.034	1.1398	1.1421	1.0699	0.9674	1.0539	C20orf43
-	-	2.5779	2.5985	2.3476	3.2574	2.1275	C20orf44
0.5685	0.7966	0.6814	0.7503	-	0.6297	0.6866	C20orf67
0.855	1.2764	0.8702	0.8253	0.8139	0.9202	0.9596	C20orf77
2.0029	-	1.4734	1.5598	-	1.5002	1.9272	C20orf99
2.1361	-	1.6825	1.6639	1.9424	2.0566	1.9044	C21orf106
0.3428	0.2966	0.4254	0.398	0.3826	0.3255	0.5874	C21orf107
1.5441	1.6125	1.6362	1.2942	1.2032	1.2724	1.3571	C21orf33
0.3688	0.4974	0.8872	0.6995	0.7245	0.715	0.7506	C21orf5
0.7866	1.0194	0.6764	0.6201	0.5357	0.6911	0.9767	C21orf66
0.3824	0.4116	0.5554	0.35	0.556	0.4748	0.8895	C21orf77
0.2767	0.3914	0.4124	0.393	0.4671	0.358	0.5295	C21orf80
0.9019	-	0.5204	0.5961	-	0.9775	1.4003	C21orf91
1.113	1.1797	1.1939	1.3515	1.0588	1.0954	1.1544	C22orf5
2.877	-	1.8494	2.0382	1.9528	2.2092	2.0905	C2orf25
0.3575	0.3305	0.7852	1.2943	1.1108	0.9648	0.4138	C3AR1
0.7102	0.9317	0.9609	0.9017	0.8776	0.8589	0.9008	C3F
2.2716	2.986	2.0293	2.151	-	2.4387	1.9356	C3orf1
1.1492	1.0924	1.2653	1.224	0.6953	1.4299	1.5766	C3orf4
0.7969	1.0612	1.0442	0.8066	0.8091	0.9497	1.0144	C4orf8
1.9891	2.6696	1.7462	1.3911	1.2924	2.0278	1.2831	C4orf9
0.739	0.4883	0.8016	0.9518	1.1712	0.6468	0.9236	C5orf15
0.5695	0.6084	0.5751	0.5504	-	0.5911	1.0013	C5orf6
0.422	0.2978	0.5502	0.758	0.6086	0.488	0.5953	C5R1
0.394	0.4856	0.9688	0.553	0.981	0.6794	0.6442	C6
4.371	3.2437	3.9562	4.5896	4.5212	5.4072	2.5911	C6orf108
-	3.0162	1.551	1.6029	1.4786	2.4885	1.2994	C6orf11
0.9614	-	1.2604	0.8751	-	0.9859	1.5318	C6orf133
0.7838	1.1222	1.032	1.0817	-	0.9626	0.9165	C6orf197
0.3764	0.3306	0.626	0.3188	0.4793	0.5445	0.9313	C6orf204
0.822	0.4498	0.8614	0.7148	0.8287	0.7752	1.1078	C6orf209
0.2578	0.2267	0.3367	0.2546	0.2254	0.2724	0.4857	C6orf32
1.8292	0.4766	1.6565	1.0702	1.026	0.9091	2.7655	C6orf32
0.455	0.3149	0.4744	0.3174	0.4072	0.2266	0.3068	C6orf37
-	0.8623	1.1505	1.7039	-	1.4089	1.0798	C6orf4
1.137	1.3448	1.2631	1.3513	-	1.2752	1.4619	C6orf47
0.526	0.375	0.5257	0.4204	0.402	0.5636	0.6784	C6orf48
2.548	3.2345	1.7302	1.5898	1.7459	2.2731	1.535	C6orf49
-	2.5599	1.5562	1.5028	1.7524	2.0947	1.4866	C6orf49
1.585	-	1.3245	0.9607	0.8731	0.8062	2.7269	C6orf62
-	0.4279	0.4202	0.388	0.3838	0.5364	0.5799	C6orf69
0.4427	0.3625	0.44	0.3874	0.5643	0.4969	0.7152	C6orf69
0.589	0.4932	0.9113	0.9347	0.9082	0.7002	1.1582	C6orf80
1.1514	1.4448	1.3028	1.3207	1.2274	1.3172	1.0697	C6orf82
0.7356	0.912	0.8453	0.8775	0.9807	0.8366	1.3117	C6orf89
4.0093	3.3657	2.6402	3.0436	-	3.7122	1.9812	C7orf24
1.9507	-	2.2877	2.9284	2.3201	2.5114	2.0138	C7orf28B
-	2.574	2.3428	2.6604	-	2.7584	1.7299	C7orf32
1.2903	1.4197	1.5204	1.3504	1.622	1.2447	1.4709	C9orf10
0.3327	0.5384	0.6714	0.5322	-	0.6136	1.1018	C9orf55
0.3206	0.5285	0.4648	0.5643	0.7335	0.6345	0.7845	C9orf68
-	-	1.4592	1.5105	1.5939	1.5764	1.3025	C9orf74
1.0143	2.0267	1.1885	1.0186	0.9764	1.1812	0.8855	C9orf78
0.4904	0.5314	0.7285	0.4819	0.6039	0.5912	1.0705	C9orf80
3.0905	-	2.4227	2.3758	1.911	2.3391	2.7588	C9orf82
2.3636	1.1228	1.171	1.2043	1.1477	1.4472	1.3992	C9orf83
0.37	0.3482	0.5933	0.5556	0.63	0.3629	0.2213	C9orf88
-	-	1.0577	0.3191	0.4215	0.4483	0.3949	CA2
0.5232	0.4121	0.6625	0.3233	0.446	0.466	0.8494	CA5B
1.1038	0.7086	1.3732	1.2122	1.2545	1.1073	1.3594	Cab45
1.1272	1.3485	1.3381	1.2559	1.3273	1.0842	1.4076	Cab45
0.4508	0.7618	0.6462	0.6805	0.6237	0.7002	0.7619	CABIN1
3.1655	5.6245	2.0341	2.7631	-	4.3316	1.5103	CAD
0.7357	0.9682	1.0938	1.187	1.0474	1.2708	0.5188	CALM1
2.6709	1.7375	1.687	1.8373	2.5733	1.8647	1.1208	CALM2
0.8928	1.7241	0.9825	1.2983	1.1543	1.21	1.1633	CALM3
0.8773	0.9383	0.9243	0.7153	0.6945	0.853	0.5494	CALU
0.5375	0.7728	0.6546	0.6548	0.6366	0.6964	0.39	CAMKK2
1.2044	1.1562	0.9532	0.913	0.8356	0.8966	0.622	CANX
0.9609	1.4487	1.4699	1.6374	1.4855	1.4396	1.2291	CAP1
0.5771	0.5052	1.0447	0.7157	0.9291	0.6654	1.8844	CAP350
1.6062	1.5984	2.04	2.9619	3.3284	2.7343	0.9603	CAPG
1.1705	1.7033	1.7879	1.5399	1.6544	1.8472	1.1151	CAPN1
0.9253	0.5245	1.0548	1.0774	1.1711	0.8951	1.0474	CAPN2
0.5352	0.3709	0.5879	0.4017	0.43	0.411	0.8087	CAPN7
1.0526	1.0204	1.1266	1.256	1.4921	1.3095	1.2043	CAPNS1
1.1322	1.1418	1.3409	1.2723	1.2803	1.2063	1.3908	CAPZA1
1.3185	0.9659	1.3218	1.3347	1.5215	1.5276	1.5211	CAPZB
2.0461	2.7985	1.7625	1.9251	1.8974	1.8594	1.3173	CARM1
1.0259	0.912	0.857	0.8269	0.7511	0.7585	0.9836	CARS
0.5391	0.7143	0.609	0.5263	0.5208	0.675	0.5421	CASC3
1.0369	1.1373	1.3865	1.3397	1.1549	1.0639	1.3709	CASC3
0.6663	0.6085	0.8863	0.873	1.1402	0.7834	0.9865	CASP1
0.3179	0.5697	0.313	0.2479	0.3978	0.2341	0.4235	CASP10
2.1049	-	1.2292	1.5921	1.3877	1.713	1.7325	CASP3
0.6923	0.5726	0.8729	1.0204	0.9167	0.9471	1.0282	CASP4
0.4393	0.3866	0.5871	0.381	0.5564	0.5281	0.9458	CASP6
0.7348	4.1815	0.7271	0.7325	1.0332	1.1993	1.0051	CASP7
0.7732	0.4457	0.7359	0.3736	0.4618	0.5986	1.2601	CASP8
0.4649	0.5015	0.6208	0.6232	0.7058	0.698	0.8614	CASP9
0.4644	0.3011	0.5359	0.4598	0.4517	0.401	0.6803	CAST
0.2752	0.1451	0.295	0.2989	0.3399	0.28	0.388	CAT
0.626	0.9362	1.1328	0.9689	1.1251	0.96	0.7651	CBARA1
0.5732	0.9362	0.9538	0.993	1.0684	0.8098	0.6814	CBARA1
0.5911	0.576	1.3421	0.8603	0.7902	0.8027	1.3258	CBFA2T2
0.3947	0.6683	0.4869	0.2746	0.4698	0.3569	0.4044	CBFA2T3
1.54	1.992	1.5488	1.5002	1.0891	1.9788	1.2838	CBFB
1.0853	0.9157	0.6862	0.5215	0.6781	0.6674	1.7178	CBLB
0.9672	0.6008	0.6285	0.6391	0.721	0.5232	0.6253	CBWD2
2.8936	1.8031	2.0632	2.6839	2.3973	2.186	2.4089	CBX3
3.0849	-	2.165	2.6212	2.1619	2.293	2.4109	CBX3
2.014	2.4912	1.5859	1.7101	1.3681	1.5579	1.1476	CBX6
0.4102	0.6292	0.8893	0.6153	0.6491	0.4535	1.2606	CBX7
0.8339	1.0828	0.8547	0.6654	0.5071	0.791	0.9084	CCDC6
0.6303	0.8738	0.5872	0.6966	0.6971	0.894	0.7047	CCDC9
8.514	14.5404	8.1905	30.944	25.1689	43.6151	1.2389	CCL2
1.0416	0.508	0.7461	0.576	0.686	0.3063	0.6043	CCL20
0.3601	0.901	0.6587	0.5113	0.5504	0.3483	0.3563	CCL24
2.9366	2.8559	1.0185	2.4318	1.0881	4.2932	1.9081	CCL3
3.0733	2.8777	0.6069	1.4789	0.8401	2.5189	2.6513	CCL4
1.1071	0.9406	1.1144	1.9985	1.6197	1.3102	2.506	CCL5
6.7015	7.8361	11.9639	52.4271	41.2547	39.4134	0.4647	CCL7
0.4447	-	0.2441	0.1914	-	0.1729	0.255	CCNA1
0.9089	0.8271	0.8539	0.6737	0.654	0.7058	1.1142	CCNB1IP1
5.7082	5.4047	3.9484	3.7157	3.0394	5.1038	3.4055	CCND2
2.3036	3.4649	1.4528	1.4625	1.3295	1.9022	1.2754	CCND3
1.2202	0.7616	1.3646	1.292	1.2299	1.037	1.3091	CCNG1
0.2306	0.0883	0.4299	0.2628	0.2809	0.1761	0.586	CCNG2
0.5333	0.4963	0.9674	0.7197	0.7063	0.5236	1.0526	CCNI
0.3634	0.2723	0.3235	0.2736	0.3079	0.247	0.5094	CCNL1
0.8515	0.8225	0.8725	0.6228	0.7271	0.7451	1.1564	CCNL2
-	-	0.5124	0.569	0.6426	0.6966	0.8267	CCNT1
-	-	5.0927	5.7114	6.3276	4.186	4.4135	CCR5
5.5164	6.1035	4.3455	4.1849	3.7073	3.4764	5.0137	CCR7
1.3301	2.4773	2.9527	3.9252	3.3904	2.8155	1.7874	CCRL2
0.6912	1.0516	1.0743	1.0392	1.015	0.9913	0.9242	CCS
5.0934	7.4311	2.8545	2.8955	2.5511	5.1977	2.4904	CCT2
5.9247	8.4097	3.3349	3.7729	3.0936	5.1475	2.8571	CCT3
6.4103	5.8189	3.6111	3.2007	3.4374	4.7865	3.2355	CCT4
4.926	8.1494	2.8632	3.2504	3.0405	5.5729	2.0795	CCT5
4.6852	3.8424	2.0712	2.3146	2.0093	3.1321	2.2872	CCT6A
4.0086	4.4058	2.8182	3.0642	2.8865	4.3522	1.7964	CCT7
2.2156	2.9636	1.4807	1.1964	1.1238	1.6883	1.3072	CCT8
0.0756	0.0426	0.251	0.6987	1.1969	0.3328	0.0955	CD14
1.7831	2.1792	1.6684	1.6124	1.5522	1.6461	1.4565	CD14
0.7019	1	0.8782	0.5257	0.8534	0.9892	0.5989	CD151
0.1999	-	1.7973	4.0256	9.3233	1.965	0.1134	CD163
1.5704	-	0.9977	1.0964	1.1093	0.7714	1.8942	CD164
5.2569	6.135	4.7391	5.1634	5.1702	4.1587	8.3732	CD2
1.0086	-	1.0209	0.551	1.0854	1.2022	1.1991	CD22
0.9464	-	0.8747	0.8982	-	0.9604	1.2974	CD2BP2
-	-	0.2551	0.2628	0.3304	0.2418	0.2447	CD33
0.6616	0.6769	0.7349	0.6882	0.9039	0.8105	0.8226	CD37
1.6421	1.8881	1.75	1.9034	1.6487	1.9561	2.0049	CD3D
1.6676	1.247	1.5223	2.0781	1.8677	1.58	3.444	CD3Z
0.357	0.2602	0.499	0.4975	0.5734	0.4576	0.4208	CD44
-	-	0.165	0.1473	0.2163	0.2661	0.475	CD44
0.8961	0.7849	0.8045	0.9603	1.4314	0.9156	0.7416	CD47
0.8668	0.7553	0.7431	0.7891	0.7564	0.6378	1.3455	CD48
0.563	0.4984	0.7662	0.699	0.8701	0.5028	0.9564	CD53
0.8216	0.7507	1.1873	1.2344	1.4552	1.2088	1.0956	CD58
0.3055	0.4363	0.7296	0.7175	-	0.4556	0.4172	CD59
0.9394	0.8295	1.4134	1.4657	2.1288	1.222	0.9185	CD59
1.5354	0.9828	1.1328	0.7938	0.8755	1.0028	1.2137	CD59
1.5254	2.4998	2.6331	2.901	1.8005	1.5947	2.4329	CD6
0.7196	1.1465	1.5173	1.5869	1.9264	1.2403	0.4274	CD63
0.4842	1.1008	1.4483	2.4351	3.0004	1.4707	0.4026	CD68
1.0334	0.3994	0.5531	0.2369	0.243	0.2397	1.3108	CD69
1.1252	2.0829	1.6319	1.6225	1.2988	1.6839	1.5139	CD7
0.4019	0.3139	0.5367	0.4047	0.5535	0.6073	0.8061	CD72
0.6849	0.8526	0.8598	0.8014	1.0705	0.8979	0.8346	CD74
0.5985	0.8071	0.7858	0.7068	0.8513	1.7413	0.6433	CD79A
1.9409	2.1363	2.3395	2.1814	3.5284	2.0672	1.9856	CD81
0.4411	0.6535	0.4881	0.5637	0.7339	0.8338	0.3451	CD83
0.1438	0.1227	0.1913	0.157	0.3762	0.1419	0.1386	CD86
1.1453	1.4675	0.6957	1.2517	1.1838	1.8954	3.2497	CD8A
-	4.5971	1.0021	3.892	3.5019	5.181	4.7139	CD8B1
0.1405	0.1766	0.4456	0.1544	0.3176	0.1736	0.1657	CD9
1.39	1.0154	2.226	1.9438	2.1602	1.7071	4.7809	CD96
0.6314	0.7948	0.6515	1.0816	0.8119	0.8821	0.9682	CD97
0.4265	0.6514	0.8014	0.6361	0.7364	0.5394	0.5591	CD99
0.1037	0.0926	0.1557	0.187	0.2475	0.1386	0.1941	CDA
1.1015	-	1.0447	1.1493	-	1.2049	1.2709	CDAN1
1.1949	0.9438	1.7074	1.3472	1.2472	1.2286	2.4486	CDC10
1.6367	1.7941	1.4494	1.5414	1.5473	1.2278	2.0619	CDC16
2.4865	2.6725	1.9525	2.3463	1.997	2.4135	2.4629	CDC23
0.8738	-	1.1228	0.8822	1.0012	1.0349	0.9414	CDC25B
0.7892	0.7998	0.6654	1.0038	0.9203	0.7618	1.1681	CDC34
0.929	1.2093	0.9329	1.0443	1.1757	1.0998	0.9364	CDC37
1.3166	1.3949	1.109	1.1548	1.1458	1.2343	1.2692	CDC40
0.8588	1.0937	1.1745	1.2052	1.3222	0.7448	0.953	CDC42
0.336	0.3425	0.7581	0.669	1.203	-	0.6271	CDC42EP1
0.3399	0.4574	0.6986	0.6284	0.4034	0.4104	0.4924	CDC42EP3
1.6559	3.0393	1.7645	2.0499	1.5483	3.3247	1.6617	CDCA4
1.0738	1.6979	1.7749	1.5151	-	1.701	0.8458	CDGAP
1.52	0.7044	1.5761	1.4006	1.5574	1.1917	1.6987	CDIPT
1.3573	1.2995	1.2358	1.108	1.1665	0.9297	1.2243	CDK10
0.4064	0.3942	0.8236	0.5332	0.8324	0.4453	1.0286	CDK11
4.3515	6.4728	2.6261	3.254	2.7887	4.5416	1.5681	CDK4
-	2.0459	1.2976	2.1138	-	2.2325	1.2551	CDK5
1.2014	0.5518	0.9878	0.9132	0.8798	0.8979	1.1569	CDK5RAP3
1.0945	1.3451	1.0559	-	-	1.1467	1.0353	CDK7
0.7848	0.6566	0.7489	1.1855	0.9417	0.9908	1.004	CDK9
0.3559	0.4759	0.445	0.5559	0.5	0.4135	0.3385	CDKN1A
0.3981	0.4469	0.458	0.5994	0.5793	0.4108	0.3904	CDKN1A
-	-	0.5758	0.3856	0.3984	0.215	0.7787	CDKN1B
0.0546	0.0804	0.1107	0.1343	0.1174	0.1042	0.2572	CDKN1C
2.2888	-	1.2839	1.3248	1.0054	1.2694	1.9179	CDR2
0.3862	0.4089	0.8677	0.5241	0.5058	0.6062	1.0123	CDW52
1.308	-	1.5454	1.6652	1.6849	1.4615	1.5151	CDYL
3.6281	0.8307	1.2302	1.6527	1.3905	1.9477	3.1746	CEB1
0.3259	0.2821	0.4914	0.6162	0.7563	0.3831	0.2746	CEBPB
0.0461	0.0491	0.0762	0.1111	0.1232	0.0925	0.0814	CEBPD
0.9121	0.8496	0.779	0.7173	0.7307	0.6472	0.6017	CEBPG
1.5628	-	1.043	1.3808	1.0232	1.1186	1.5436	CEBPZ
0.0727	0.0919	0.2894	0.3145	0.8327	0.1115	0.1269	CECR1
1.4855	1.2611	1.6945	1.2188	1.65	0.9621	1.7468	CECR5
0.3212	0.3063	0.5023	0.3368	0.5153	0.5101	0.7524	CENPF
-	0.4692	0.4274	0.5854	-	0.6314	0.633	CENTA1
1.2615	1.3018	1.6799	1.4833	1.5082	1.4107	1.6556	CENTB1
0.7779	0.5933	0.9623	0.8135	-	0.8426	1.1483	CENTB2
0.5252	0.4775	1.02	0.7582	0.7644	0.7372	0.863	CERK
0.8521	-	0.9903	0.9591	0.9726	0.9341	1.1162	CES2
1.4588	1.9437	1.8094	1.7711	1.5387	1.9119	1.2938	CFL1
1.1262	0.8846	1.225	0.8365	1.3321	0.9761	1.6692	CFLAR
0.5205	0.2917	0.6968	0.5261	0.7192	0.3067	0.7628	CG018
1.3204	0.3679	0.6502	0.932	0.4207	0.6323	0.8961	CGB
1.5568	1.2733	1.5117	1.3195	1.3642	1.0315	1.9924	CGGBP1
0.8067	0.3496	0.6749	0.5014	0.6205	0.482	0.687	CGI-109
1.7058	-	1.6371	1.2155	-	1.7256	2.2631	CGI-116
0.4872	0.4613	0.6427	0.5938	0.7188	0.5459	1.0251	CGI-119
-	-	2.067	2.4163	2.1927	2.565	2.1195	CGI-121
0.2261	0.1755	0.4236	0.4491	0.374	0.3077	0.6538	CGI-127
1.8143	2.1121	1.4147	1.5075	1.4338	1.811	1.5474	CGI-128
3.1215	3.1475	3.0853	2.4846	2.5251	2.2738	2.2031	CGI-143
1.1725	1.3201	1.2234	1.0766	1.0362	1.2171	1.2288	CGI-150
1.015	1.2956	1.1427	1.076	1.0661	1.2634	1.243	CGI-150
1.2438	1.28	1.1945	1.368	1.41	1.4948	1.1166	CGI-26
0.7392	-	0.5787	0.5576	0.5428	0.8044	0.9706	CGI-37
0.2256	0.2743	0.6851	0.3601	0.5648	0.3341	0.3749	CGI-40
0.8076	0.8464	0.9077	0.7373	1.0762	0.8227	0.9084	CGI-41
2.3861	2.8041	2.436	2.1973	2.6903	2.1314	1.6764	CGI-48
1.1409	-	2.3385	2.4287	-	1.4489	3.2924	CGI-85
-	0.5525	0.8376	0.7758	0.6877	0.7985	0.8255	CGRRF1
0.0214	-	0.0154	0.0183	-	0.046	0.0571	CH25H
1.7619	3.6363	1.3969	1.9546	2.0349	2.2242	1.3094	CHC1
2.1472	2.5656	1.6743	1.916	1.6292	1.6892	1.4818	CHCHD2
0.5234	0.3578	0.4254	0.301	0.345	0.4106	0.7263	CHD1
1.1127	1.6953	1.3855	1.3016	1.2135	1.0553	1.5964	CHD3
1.2792	2.0877	1.602	1.3544	1.3211	1.4086	1.3705	CHD4
1.4408	1.953	1.2407	1.232	1.0065	1.4324	1.1831	CHERP
0.6688	0.7512	1.0213	1.0404	0.8755	1.081	1.1294	CHES1
0.8832	-	0.8494	1.1329	1.0455	0.9273	0.9173	CHFR
-	0.5056	1.497	2.6462	1.7402	3.546	1.9022	CHI3L2
0.7599	0.7394	0.7072	0.9717	0.9468	1.1126	1.0151	CHKB
0.4028	0.4678	0.4759	0.5175	0.4934	0.5345	0.3661	CHP
0.4205	0.5058	0.4747	0.5484	0.4461	0.5393	0.399	CHP
0.4169	0.3191	0.6246	0.5345	0.5846	0.5304	1.8619	CHS1
0.7596	-	1.2297	1.073	1.2539	1.0889	0.8209	CHST11
0.5075	0.3283	0.4887	0.4442	0.4998	0.4022	0.7878	CHSY1
2.3611	4.765	2.2044	2.2796	-	3.3868	1.7297	CHTF18
-	2.6703	1.8091	1.8281	1.782	2.3247	1.1453	ch-TOG
2.3488	-	1.6476	2.3673	1.8261	2.3225	1.4448	CHUK
1.6048	1.5209	1.0242	1.3637	1.3563	1.5244	1.201	CIAO1
-	0.0614	0.2452	0.1544	0.1831	0.1406	0.1824	CIAS1
1.0507	0.943	0.9338	1.1071	1.0531	1.0353	0.825	CIB1
0.7174	0.7961	0.9251	0.7444	0.9126	0.6124	1.056	CIC
-	0.943	0.9142	0.655	0.692	0.7118	0.6614	CIDEB
0.7947	0.8588	1.0354	1.0123	0.9097	0.8599	0.9127	CIRBP
0.2622	-	0.4048	0.4254	0.4965	0.2061	0.7648	CITED2
1.3709	2.1638	1.3697	1.4638	1.3525	1.822	1.2907	CKAP1
0.4406	0.7737	0.6538	0.9143	0.6572	0.6823	0.4032	CKAP4
0.4699	0.836	1.0777	1.1961	1.3092	1.0582	0.5729	CKIP-1
1.2628	1.4373	1.6841	1.1819	1.6628	1.4388	1.3925	CKLF
1.2364	1.401	1.5236	1.1565	1.5845	1.3234	1.5871	CKLF
0.5877	0.6288	0.752	0.8403	0.7976	0.78	0.5537	CKLFSF6
4.4997	4.161	1.8994	2.1369	1.6529	2.7441	1.729	CKS2
1.4754	1.245	1.3557	1.4167	1.1152	1.3537	1.3824	CLASP2
-	0.1797	0.5854	0.1284	0.1716	0.1954	0.3196	CLC
0.4254	0.5121	0.704	0.4838	0.483	0.4724	0.6883	CLCN6
0.6357	0.7997	0.9899	1.1868	1.1537	0.9139	0.7293	CLCN7
1.3258	-	1.2438	0.9261	-	1.1852	2.2366	CLDN15
0.3297	-	0.3103	0.3105	0.5858	0.1806	1.1314	CLECSF2
0.1665	0.2326	0.6415	0.4541	0.4929	0.1025	0.091	CLECSF5
0.8991	0.9929	1.0439	1.1053	1.0251	1.0291	0.8599	CLIC1
0.9066	0.6493	1.6094	0.9554	0.9529	0.7262	0.5016	CLIC4
0.3437	0.1542	0.2721	0.241	0.2085	0.2016	0.6349	CLK1
1.1361	1.2858	1.0881	0.92	1.008	0.9879	1.561	CLK2
0.4	0.381	0.5287	0.7721	1.1605	0.5362	0.6666	CLN2
2.0997	-	2.1591	1.6104	1.6585	1.7542	1.657	CLNS1A
1.1506	0.6491	1.3182	0.6207	1.2908	0.597	1.3236	CLOCK
3.8694	3.2801	2.3521	2.8232	2.3086	3.4967	2.4974	CLPP
0.9296	1.9479	1.1707	1.5068	1.3151	1.2761	1.1287	CLPTM1
-	0.9654	1.0104	0.8608	0.8296	1.0542	1.0929	CLPX
1.6881	2.9199	2.0861	2.1435	2.273	2.3742	1.1872	CLTA
1.3449	1.4743	1.1193	1.447	1.2735	1.4523	0.9877	CLTB
-	-	0.5353	0.5812	0.5427	0.3412	0.5381	CLU
0.4739	-	0.4007	0.2715	0.6734	0.1948	0.3285	CMRF-35H
0.633	0.6048	0.7482	0.7535	-	0.8879	0.9934	CNAP1
1.3984	-	1.1205	1.3215	1.9765	1.552	0.9669	CNDP2
1.3264	-	1.0959	0.9506	1.1692	0.8259	1.3925	CNIH
0.9306	1.0662	1.5469	1.835	2.0431	1.3649	2.0209	CNN2
0.3807	0.3539	0.6643	0.3285	0.5453	0.505	0.7761	CNNM1
1.1354	0.873	1.0564	0.9508	1.1617	1.0862	1.7837	CNO
-	-	0.1393	0.268	0.259	0.1573	0.3286	CNOT2
1.4269	1.4756	1.7485	1.5405	1.5755	1.3986	1.9019	CNOT7
0.578	0.369	0.5403	0.577	0.5519	0.4869	0.7984	CNOT8
2.125	2.08	1.4977	1.5374	1.4805	1.6549	1.8041	COASY
-	1.2534	1.1416	1.1255	1.0878	1.1718	1.1982	COBRA1
1.0404	-	0.754	1.0526	-	0.4987	1.3937	COG5
2.1453	-	1.5356	2.1354	1.8551	2.1518	1.2974	COL2A1
0.4738	0.523	0.8377	0.8967	1.1301	0.6123	1.1069	COL4A3BP
1.0244	1.0605	1.3243	1.1085	0.9963	1.239	1.3143	COMMD3
2.1337	3.0318	2.6348	2.9278	2.8329	3.1535	2.0907	COMMD4
0.7528	1.1957	1.0743	1.1061	1.2325	1.0631	0.803	COMMD9
1.2873	1.4431	1.3227	1.5716	1.7175	1.5375	1.1314	COMT
0.8383	1.0739	1.1924	0.9417	1.0014	0.8921	1.1034	COP1
0.6401	0.9244	0.8879	0.7123	0.8128	0.821	0.6104	COPA
1.2186	1.2269	1.1814	1.2589	1	1.3116	1.2559	COPB
1.2945	1.0517	1.2706	1.2844	1.1341	1.34	1.2649	COPB
1.0124	1.2616	1.0771	1.1016	1.0712	1.0054	1.1078	COPB2
1.688	1.3582	1.1593	1.2129	1.2486	1.286	1.3078	COPE
1.0765	0.9294	0.9923	0.9685	0.8644	0.9598	0.9997	COPG
1.8697	1.936	1.2963	1.5829	1.3038	2.2346	1.1241	COPS3
2.1859	1.5389	1.4875	1.6892	1.7094	1.8496	1.7084	COPS4
1.9306	2.6526	1.5727	1.6111	1.6397	2.0532	1.4621	COPS5
1.5418	2.2671	1.204	1.1565	1.2881	1.9015	1.2496	COPS8
1.5112	1.5029	1.5131	1.8576	-	1.7878	1.5233	COQ6
1.647	2.2426	1.9093	2.1336	1.8981	2.6149	1.9986	CORO1A
2.0446	2.0204	2.1719	1.7172	2.2293	1.6855	0.9515	CORO1B
0.2951	0.3413	0.6925	0.7481	0.8351	0.5878	0.3043	CORO1C
3.0237	2.6338	1.9786	1.9546	2.0132	2.7161	1.9846	COX17
2.8155	3.0152	2.0377	2.276	2.2159	2.5229	1.8434	COX5A
3.2097	2.8433	2.0534	2.0181	2.1277	2.6864	1.7679	COX5AP1
1.818	1.4875	1.8771	1.7368	2.3254	1.4617	1.5109	COX5B
2.7351	2.706	2.2462	2.2128	2.1221	2.623	3.6284	COX6A1
1.6119	1.8845	1.6785	1.69	1.5295	1.3207	1.4059	COX6B
3.7535	2.3152	3.0084	2.6716	2.9131	1.6313	2.9055	COX6C
2.2332	2.0809	1.9268	1.6396	1.4234	1.72	1.5318	COX7A2
1.3934	1.495	1.232	0.98	1.0923	1.2529	0.9839	COX7B
1.8626	1.6144	1.6282	1.3056	1.3664	1.186	1.6648	COX7C
1.3614	1.9204	1.6233	1.668	1.6802	1.6368	1.2275	COX8
0.4251	0.4379	0.6187	0.5593	0.6077	0.5855	0.4679	CPD
0.4471	0.5726	0.7606	0.7523	-	0.6593	0.8868	CPEB3
0.523	0.4252	0.6927	0.4158	0.6473	0.6885	0.9467	CPM
1.1905	1.6975	0.7422	1.0757	0.6489	1.0297	0.835	CPNE1
1.1276	2.103	1.3964	1.2421	1.1972	1.5699	1.1259	CPSF1
3.0728	-	1.8648	1.7529	1.5123	2.1607	2.0775	CPSF2
2.6097	-	1.9721	1.8854	1.8718	2.4744	1.5892	CPSF3
1.5974	2.1166	1.3275	1.3739	1.3181	2.0074	1.2111	CPSF4
2.0465	-	1.7347	1.6125	1.4709	1.9376	1.6167	CPSF5
1.5908	2.0149	1.7785	2.188	1.9995	2.0446	1.2367	CPT2
0.0148	0.017	0.0352	0.0527	0.2408	0.0503	0.0255	CPVL
0.0917	0.0932	0.1489	0.1363	0.1621	0.1301	0.1147	CRA
0.7069	0.9712	0.6859	0.6961	0.5936	0.7449	0.7008	CRAMP1L
0.5456	0.8037	1.1629	1.4069	-	0.8756	0.8115	CRAT
1.1366	0.929	1.4717	1.0765	1.1489	0.7666	2.0746	CREB1
0.5375	0.5503	0.5741	0.5208	0.5665	0.4923	0.5567	CREB3L2
0.711	-	0.7575	0.6633	0.7021	0.5534	1.0133	CREBBP
0.4523	0.5887	1.0863	1.6111	2.1758	1.3216	0.5006	CREG
0.5514	0.4657	0.4928	0.6325	0.4359	0.6146	0.4846	CREM
1.5946	1.496	1.5318	1.6116	1.473	1.3849	1.4926	CRI1
1.1845	1.1308	1.0394	0.7894	-	1.0802	1.6797	CRK7
0.9622	0.9612	1.108	0.7445	0.7115	0.8181	1.4626	CRKL
1.0258	0.6755	0.9668	0.8006	0.8418	0.7928	1.7284	CRLF3
0.6297	1.2238	0.8931	0.7785	-	1.0583	0.8975	CROCC
1.1237	1.1305	0.8861	0.7797	0.6301	-	1.1483	CRSP3
0.6804	0.6613	0.3009	0.2814	0.3626	0.4773	2.0135	CRTAM
0.4114	0.598	1.016	0.7948	0.8322	0.6622	0.6245	CRYL1
0.3612	0.248	0.509	0.3415	0.3502	0.2789	0.5847	CSAD
5.1128	5.8878	3.8032	3.6492	-	5.2455	2.0455	CSE1L
0.0699	0.1108	0.4916	0.2189	0.8238	0.1812	0.1725	CSF1R
0.8548	0.7241	0.4966	0.2818	-	1.1474	0.9375	CSF2
0.4392	0.3285	0.6793	0.5395	0.9167	0.8787	0.5739	CSF2RA
0.0703	0.0921	0.1483	0.1649	0.2975	0.0912	0.1694	CSF3R
1.1596	0.7462	0.7791	0.8943	0.8994	0.8186	1.1511	CSGlcA-T
0.9059	1.5238	0.983	1.1198	-	1.2624	1.0147	CSK
1.1383	0.6033	0.8123	0.7896	0.8544	0.8205	1.1774	CSNK1A1
0.5478	0.6303	0.5933	0.578	0.578	0.5879	0.6175	CSNK1D
1.0531	0.9072	0.9382	1.2202	0.8795	1.2133	0.9731	CSNK1E
1.6919	2.1009	1.4399	1.4383	1.4523	1.5333	1.2285	CSNK2A1
1.7302	2.5864	1.4392	2.0564	1.4981	2.0071	1.3531	CSNK2A2
1.588	0.8853	1.0645	1.6174	2.0107	1.7936	4.485	CSPG2
0.962	1.4896	1.3943	1.2672	1.3275	1.6338	1.1139	CSRP1
0.0705	0.1073	0.1652	0.2044	0.3484	0.116	0.1768	CST3
-	0.3022	0.1402	0.2763	0.4608	0.1764	0.2896	CST4
0.6198	0.3482	0.5604	0.5386	0.7253	0.5766	1.6557	CST7
0.0229	0.034	0.0995	0.1827	0.1604	0.06	0.0454	CSTA
0.5084	0.8104	1.6452	1.4295	1.6358	0.8583	0.4435	CSTB
1.7043	1.3686	1.4052	1.1757	1.2157	1.1479	1.8122	CTCF
1.2447	0.9315	0.6275	0.7762	0.8433	0.7181	1.2168	CTDP1
0.5462	0.5348	0.9394	0.9464	1.1344	0.7109	0.9601	CTDSP2
4.1344	-	5.5368	3.693	-	4.9989	2.8994	CTLA4
0.3208	0.4983	0.4382	0.4479	0.5898	0.3994	0.2779	CTNNA1
0.6536	0.7539	0.9829	0.9856	0.8732	0.7141	0.6037	CTNNB1
0.7875	0.6862	0.7939	1.0435	-	0.707	0.6854	CTNNBL1
0.6162	0.7016	0.6568	0.6367	0.5222	0.716	0.4226	CTNS
0.7474	0.726	1.0589	0.6548	1.2393	0.7745	0.7835	CTSC
0.5548	0.5641	1.5303	1.8125	2.9263	1.3994	0.5122	CTSD
0.6992	-	1.4594	1.9506	2.5072	1.8767	0.5598	CTSH
0.6135	0.9683	1.7891	3.4353	3.3886	2.3982	0.2528	CTSL
0.1984	0.1893	0.4113	0.4764	0.7017	0.2407	0.2707	CTSS
0.8409	0.6246	0.5066	0.6398	0.777	0.7056	1.4496	CTSW
0.2066	0.3414	0.697	1.0961	1.1563	0.8108	0.2962	CTSZ
0.3276	0.4114	0.5029	0.3156	0.4395	0.4272	0.7124	CUBN
-	0.9909	1.091	0.7307	0.6318	0.9138	0.9882	CUGBP2
2.001	2.9389	1.9073	2.2308	1.8337	2.2274	1.6517	CUL1
0.9977	1.1337	1.5251	1.3157	0.9742	1.0368	1.6868	CUL4B
1.0812	-	0.9969	1.0337	0.9855	1.2091	1.3382	CUTC
-	0.0393	0.1747	0.1184	0.1157	0.0704	0.2858	CX3CR1
6.6169	-	5.8838	43.9598	19.6399	29.4701	2.991	CXCL1
9.0792	8.4573	1.6332	1.4842	5.0423	2.3365	1.4198	CXCL10
3.2104	1.57	0.7936	4.7579	2.0112	5.5607	2.436	CXCL2
1.7347	1.0514	0.9179	8.3167	2.1561	6.2412	1.8238	CXCL3
28.933	31.52	11.4999	21.3118	22.8624	15.2246	4.6281	CXCL9
2.5464	3.4846	3.0457	4.1528	3.0879	5.2637	3.0572	CXCR3
0.2307	-	0.3727	0.2369	0.2774	0.2289	0.5453	CXCR4
0.7494	0.9523	1.0573	1.1166	1.1139	1.2391	1.0284	CXorf9
0.5801	0.447	0.662	0.5312	0.7511	0.5658	0.979	CXX1
1.2126	1.1823	1.1821	0.9901	1.1226	1.1772	1.4749	CXXC1
1.3141	1.2301	1.4134	1.3945	1.4821	1.5102	1.2351	CYB561D2
0.7118	0.9886	0.8726	1.0617	1.0965	1.0359	0.8349	CYB5R1
1.427	0.7461	1.388	1.4924	1.8813	1.3178	1.0644	CYBA
2.2572	3.1572	1.7579	1.8299	1.7291	2.295	1.0073	CYC1
0.559	0.7638	2.1837	1.8686	3.0294	1.2942	0.3817	CYFIP1
1.3149	2.184	1.7938	2.2179	2.1167	2.0688	1.3704	CYFIP2
0.4892	-	0.8038	0.7619	0.5774	0.7262	1.0023	CYLD
0.5413	0.4741	0.8759	0.7906	0.6532	0.5528	1.3739	CYLD
0.7656	0.4393	0.8503	0.7855	0.6859	0.7852	1.4222	CYLD
0.1936	0.2228	1.8901	1.1137	1.5932	1.5379	0.1853	CYP27A1
1.4868	1.6407	1.7657	1.5054	-	1.5787	1.8182	CYP51A1
2.3066	2.5297	1.7816	1.5921	1.536	1.8169	1.0522	D15Wsu75e
1.0798	1.1583	1.3552	1.2689	1.1758	1.0189	1.4034	D1S155E
0.4623	0.4441	0.6573	0.3835	0.5657	0.5855	1.0821	D21S2056E
-	1.6383	1.4415	1.0378	1.3783	1.6064	1.3296	DAD1
0.5363	0.3115	0.2405	0.3473	0.2746	0.42	0.4018	DAF
-	0.8841	1.0882	1.1534	1.1043	0.9073	1.2971	DAG1
0.7201	0.8454	0.6421	0.8651	0.8141	0.81	0.6039	DAP
1.6092	-	1.2572	1.3689	1.2419	1.5817	1.4466	DAP3
0.7365	1.293	0.7909	1.0425	1.0537	1.0743	0.9469	DAPK3
0.7796	0.6106	0.7977	0.7572	0.7467	1.0603	0.8454	DAPP1
1.9861	1.9315	1.936	1.4555	1.8698	1.4879	2.746	DARS
0.435	0.4431	0.4737	0.5874	0.6948	0.4913	0.7438	DATF1
0.5806	0.553	0.927	0.9212	0.8841	0.6061	1.0675	DAZAP2
0.4517	0.6727	0.9227	0.7735	0.8787	0.7083	0.5031	DBC1
0.7736	-	1.0576	1.2173	-	1.3645	0.8821	DBC-1
3.599	3.7555	3.1975	3.3989	3.3955	3.4369	2.2149	DBI
1.2504	1.2302	1.0754	1.0767	1.0318	0.9497	1.1122	DC2
2.4559	1.9389	2.2507	1.7112	-	2.3432	3.9377	DC8
0.4252	0.3868	0.624	0.2886	0.4164	0.4831	0.919	DCDC2
1.4692	0.016	1.2062	0.6789	0.8196	0.6741	1.1961	DCI
2.2484	-	1.6388	1.556	-	1.7329	2.1188	DCK
0.7239	0.6486	0.8001	0.7326	0.8522	0.7737	1.18	DCP2
1.689	2.3452	-	1.4999	1.2339	1.7285	1.4958	DCTD
0.7942	0.7916	0.8	0.695	0.8181	0.6643	0.8983	DCTN1
1.7368	2.0019	1.9114	1.7157	1.7508	2.0116	1.4417	DCTN2
0.8919	1.0422	1.2446	1.2001	1.1957	1.257	1.2273	DCTN3
0.941	1.4352	0.9592	0.9144	0.7716	1.2114	0.9116	DCTN6
1.0291	1.4226	0.7493	0.8317	0.7446	0.8282	0.6423	DCXR
0.8454	0.5067	0.6354	0.4522	0.5745	0.4894	1.2728	DD5
0.8352	0.4666	0.6112	0.3665	0.4887	0.5782	1.3568	DD5
2.4386	3.2447	2.0229	1.9945	2.0522	2.4207	1.7193	DDB1
1.1215	1.4158	1.7968	1.6993	1.2537	1.5981	1.5549	DDB2
0.4025	-	0.9212	0.8273	-	0.5842	0.7055	DDEF1
0.5943	0.2915	0.3408	0.3498	0.3186	0.2443	0.4163	DDIT3
0.9592	0.6496	0.9105	0.6018	0.5066	0.5157	0.8697	DDIT4
1.4811	1.2398	1.5178	1.2655	1.4297	1.3761	1.2694	DDOST
0.9978	2.1734	1.5471	1.0554	1.1425	1.1165	1.5973	DDT
3.2471	5.1657	2.4291	2.6842	2.5679	4.067	2.3822	DDX11
3.3117	3.7201	2.3516	2.3042	2.1233	3.7844	2.5811	DDX11
0.6634	0.6979	0.8473	0.6467	0.6146	0.6883	1.0958	DDX17
1.8295	1.7008	1.4198	0.9018	0.7949	1.3632	2.0019	DDX18
2.0145	-	1.2371	1.512	-	1.7573	1.4258	DDX20
2.2363	2.4814	1.782	1.8179	1.8077	1.767	2.1322	DDX23
1.1182	1.3655	1.1395	1.0809	1.0083	1.3639	1.3763	DDX27
1.1989	0.7559	1.0335	0.9123	0.908	0.9072	1.5713	DDX3X
0.0291	-	0.0341	0.013	0.0111	0.0313	0.0732	DDX3Y
1.0303	1.3748	0.8825	0.8233	0.9081	0.8784	0.8299	DDX41
0.853	0.9538	0.7743	0.7881	0.8354	0.7843	1.0781	DDX42
1.1994	0.9345	0.7581	0.7939	0.6977	0.873	0.7909	DDX48
1.8114	2.5511	1.4244	1.478	1.3555	1.8919	1.1543	DDX49
-	1.1549	-	0.9879	0.9707	0.8247	1.1783	DDX49
1.3494	-	1.4454	1.1998	-	1.7488	1.3504	DDX5
0.9659	0.7873	0.8011	0.6017	0.6357	0.8046	1.0522	DDX5
1.0596	-	0.856	1.0136	0.9029	0.7976	0.9927	DDX50
1.2698	0.928	1.5316	1.6392	1.6797	1.2873	1.4978	DECR1
0.6518	0.8828	1.1253	1.1755	1.1777	1.1536	1.2279	DEF6
0.0597	-	0.3821	0.0476	0.2948	0.1336	0.1016	DEFA1
0.0429	0.1602	0.4404	0.059	0.2997	0.2331	0.1188	DEFA1
0.0437	0.0358	0.0387	0.0399	0.0427	0.0617	0.1933	DEFB1
1.8874	1.4701	1.739	1.7722	1.8218	1.7121	1.3228	DEK
2.2047	1.7138	1.6008	1.4348	1.8058	1.6132	1.604	DENR
-	2.4089	1.9874	2.2898	1.8506	2.186	2.2084	DEXI
-	0.3857	0.5293	0.3665	0.326	0.361	0.6223	DF
0.3984	0.368	0.4494	0.3315	0.4544	-	0.8629	DFFA
1.5957	1.3133	3.7862	6.9568	5.0468	2.8026	0.6598	DFNA5
-	0.7971	0.7127	0.8718	-	0.8037	0.8299	DGAT1
1.0177	1.7132	1.2396	1.7209	1.3903	1.7367	1.0875	DGCR6
0.9927	1.4078	1.1445	1.1527	1.2668	1.1259	1.3899	DGKA
0.3708	0.2659	0.4416	0.3323	0.3814	0.3891	0.5307	DGKD
-	0.8074	0.9548	1.2023	0.8924	0.852	0.9025	DGKE
0.7484	1.6799	1.2329	1.5111	1.3897	1.4857	1.0026	DGKZ
1.1055	1.2499	1.1544	1.1652	0.9704	0.9364	1.224	DGUOK
3.1431	2.7384	2.1248	2.3487	1.9545	2.5059	1.457	DHCR7
1.2913	1.6432	1.329	1.0876	1.0377	1.3288	1.2652	DHPS
-	0.603	0.9192	1.1303	0.873	0.9561	1.0617	DHRS1
-	0.5466	1.1837	0.9632	0.9431	0.828	1.2302	DHRS3
0.8895	0.8901	0.9983	1.2862	1.2885	1.1219	1.3095	DHRS7
0.0403	0.1058	0.0931	0.0537	0.0708	0.0376	0.1055	DHRS9
2.2606	1.4842	1.317	1.3381	1.2741	1.4688	1.6945	DHX15
1.5476	2.0136	1.5785	1.4491	1.3183	1.6978	1.4284	DHX16
3.1175	3.7353	2.3781	2.3628	2.2854	3.0816	2.2389	DHX30
0.27	0.2403	0.4567	0.2994	0.4394	0.3218	0.6439	DHX34
1.2872	1.5192	1.279	1.4551	1.4327	1.5985	1.8525	DHX38
-	0.9513	0.8692	0.9831	0.9246	0.917	0.9736	DHX8
0.5738	0.3423	0.6365	0.36	0.5802	0.494	0.8912	DHX9
1.5816	1.9398	1.6488	1.6222	1.7753	1.8082	1.1684	DHX9
1.3074	1.0484	1.2894	1.5823	1.4645	1.4138	1.2237	DIA1
0.9275	1.0985	1.1885	1.0893	1.0195	1.25	1.1955	DIAPH1
0.348	0.4411	0.9674	0.6158	0.8097	0.4194	0.5342	DICER1
0.505	0.4817	0.7835	0.673	0.7883	0.6349	0.9893	DIP13B
0.2043	0.1217	0.4803	0.2047	0.294	0.2121	0.9423	DJ328E19.C1.1
0.1375	0.1025	0.3698	0.2179	0.2354	0.3013	0.8284	DJ328E19.C1.1
0.3895	0.4578	0.492	0.4481	0.4319	0.5077	0.4813	DJ971N18.2
3.2434	3.6715	1.6608	1.4942	1.3141	2.9542	1.4506	DKC1
0.5083	0.4094	0.5662	0.3341	0.5263	0.5002	0.825	DKFZP434B0335
2.2172	1.9927	1.7923	1.6282	1.5853	1.8921	2.2069	DKFZP434C131
0.6296	0.6727	1.0636	1.0988	1.0353	1.1437	1.2248	DKFZP434C171
-	0.6059	0.9045	0.6589	-	1.1697	0.8648	DKFZP434C212
2.0966	1.6002	1.8807	1.4081	1.2338	1.5353	1.9094	DKFZP434F2021
0.5658	0.9901	0.8062	0.8743	0.984	0.882	0.5523	DKFZP434H132
0.3992	0.7381	0.7422	0.7524	0.769	0.5272	0.5308	DKFZP434J154
0.7414	0.7338	0.9205	0.8771	0.9292	0.7673	1.194	DKFZP434J154
0.2799	0.2269	0.3389	0.2046	0.2305	0.263	0.5051	DKFZp434O0213
0.8716	2.184	1.3638	1.353	1.2364	1.5715	1.0049	DKFZP434P1750
1.3763	2.0438	1.2899	0.9877	0.9463	1.2649	1.0386	DKFZp451J0118
-	-	1.1716	1.3205	1.0842	1.0752	1.2839	DKFZP547E1010
0.3862	0.3797	0.5338	0.3355	0.5621	0.4648	0.9201	DKFZP547J0410
0.6937	0.5394	0.7989	0.6241	0.7235	0.6546	0.913	DKFZP564B147
1.4522	1.3366	1.4627	1.5105	1.3596	1.5351	1.4712	DKFZP564B167
0.8343	1.2606	0.7767	0.6428	0.699	0.7511	0.6658	DKFZP564C103
1.1316	0.9994	2.1529	1.4563	1.316	1.1005	2.0493	DKFZP564D172
1.1747	1.2467	1.2861	1.2256	1.146	1.338	1.4146	DKFZP564G2022
1.5898	1.7602	1.2726	1.3404	1.2332	1.5662	0.9902	DKFZP564J0123
-	1.5829	0.8294	1.0456	0.821	1.1237	0.4964	DKFZP564J0863
1.3552	1.3817	1.3982	1.5499	1.4243	1.3699	1.2796	DKFZP564J157
1.799	-	2.3601	2.2766	1.9853	2.0781	1.6001	DKFZP564K0822
1.6553	1.4002	-	1.0766	1.2057	1.3352	1.5109	DKFZP564M182
2.2795	4.2658	2.2816	2.3436	1.9681	2.9052	1.9874	DKFZP564O0463
3.5503	-	2.8097	2.3967	2.2292	3.0088	2.3422	DKFZP564O0463
0.5761	-	0.4692	0.3771	-	0.4296	0.6511	DKFZP566B183
1.6531	1.5603	1.6457	1.7014	1.4926	1.6741	1.2098	DKFZP566D193
2.4142	2.9471	1.8551	1.5242	1.2236	1.9833	2.0444	DKFZP566E144
1.3724	1.4333	1.425	1.5618	1.3922	1.2853	1.9316	DKFZP566H073
0.1263	-	0.187	0.209	0.2375	0.1482	0.2798	DKFZP586A0522
1.1238	1.3831	1.3613	1.3636	1.2026	1.3259	1.4495	DKFZP586B1621
0.3838	0.395	0.6351	0.3501	0.5906	0.6191	0.7851	DKFZP586K1520
4.0428	4.9415	2.3686	2.5232	2.0357	3.6438	2.745	DKFZP586L0724
0.8863	0.9927	1.0482	1.0375	0.8736	0.9457	0.9616	DKFZp761A052
0.381	0.3642	0.772	0.7246	1.1506	0.5502	0.4149	DKFZp761C169
0.6443	0.7846	1.01	0.9387	1.0388	0.7879	1.173	DLGAP4
1.368	1.4944	1.1702	1.203	1.1169	1.4853	1.1732	DLP
-	0.5347	0.7231	0.9052	0.7171	0.7799	0.8654	DLST
1.3022	1.8174	1.3401	1.6201	1.4636	1.7475	1.7599	DMAP1
1.3861	1.5496	1.4708	1.0877	0.9452	1.1098	1.1981	DMD
0.8676	0.5482	0.6938	0.5595	0.6199	0.7433	1.0995	DMTF1
4.0156	4.0232	2.1347	1.892	1.8816	2.6233	2.0154	DNAJA1
1.4756	1.1147	1.0803	0.9074	0.844	1.0796	1.268	DNAJA2
4.5927	3.0591	2.3089	2.2029	1.9588	3.1964	1.744	DNAJA3
-	1.4882	0.7825	0.6943	0.7093	0.8681	0.8824	DNAJA4
0.2699	0.4181	0.2067	0.1988	0.1769	0.2052	0.342	DNAJB1
1.0226	1.176	0.5423	0.571	0.5121	0.8265	0.3675	DNAJB11
-	0.5399	0.6013	0.5529	0.5919	0.827	0.7309	DNAJB12
-	0.4294	0.5644	0.5788	0.5902	0.5348	0.9286	DNAJB2
3.1624	5.3889	2.8586	3.5451	-	3.0353	2.8405	DNAJB6
0.2643	0.2834	0.1511	0.1276	0.1085	0.1425	0.1622	DNAJB9
0.4495	0.3496	0.2839	0.2326	0.2133	0.2134	0.374	DNAJB9
0.8182	0.6119	0.9529	0.9423	1.0675	0.7853	1.1263	DNAJC13
0.3613	0.415	0.3872	0.4803	0.4615	0.3599	0.4909	DNAJC3
0.9863	1.3637	0.9067	1.3136	0.9136	1.1767	1.025	DNAJC7
1.5466	-	1.6348	1.5396	1.5165	1.7332	1.2805	DNAJC8
2.553	-	1.9374	1.801	2.4676	2.1341	1.7099	DNAJD1
0.9817	0.8494	1.0627	0.9336	1.2358	1.0355	1.0148	DNCH1
-	1.3919	1.6887	1.5941	1.5613	1.7	1.9333	DNCI2
2.0202	2.3406	2.0125	1.8031	1.9321	2.023	0.9916	DNCL1
1.6054	1.7631	1.8086	1.9556	1.7055	1.8976	1.623	DNCL2A
1.3425	1.7119	1.3196	1.6961	1.6033	1.6641	1.3554	DNCL2A
0.7701	-	0.8265	0.9534	1.102	0.7849	1.3804	DNCLI2
1.0174	0.8264	1.0499	1.2496	1.2885	1.0795	1.1307	DNM2
-	-	0.2631	0.1698	0.1802	0.171	0.3348	DNMBP
3.9095	4.1463	2.6798	3.0577	3.3003	3.9173	2.483	DNMT1
0.894	1.1219	0.9313	1.2285	1.3457	1.2208	1.1229	DNTTIP1
1.2945	1.2527	1.2243	1.1614	0.9343	1.0785	1.5557	DOCK10
0.8101	1.1092	1.135	0.8041	0.8827	0.881	1.1507	DOCK2
1.1618	1.5862	1.8952	1.7526	1.9185	1.6154	1.2639	DOK1
1.3294	1.1544	1.2814	1.3387	1.2274	1.3563	1.565	DPF2
3.0725	4.1546	2.8513	3.239	2.7934	3.6418	1.7944	DPP3
-	1.5623	1.3603	1.4748	-	1.5053	1.4425	DPP7
1.3017	1.4179	1.4642	1.6085	1.538	1.8268	1.7734	DPP8
0.4398	0.3594	0.6835	0.4773	0.9127	0.3965	0.5016	DPYSL2
1.5735	1.1046	1.1418	0.7169	0.9515	1.124	1.259	DRAP1
0.3155	0.772	0.7101	0.5739	0.7334	0.681	0.8105	DRE1
0.0757	0.1013	0.0735	0.116	-	0.082	0.0703	DSCR1
1.5877	1.3733	1.3875	1.7738	1.9886	1.8481	1.4175	DSCR3
0.0385	0.0357	0.1259	0.1106	0.1254	0.088	0.4041	DSIPI
1.2951	1.3648	1.1549	1.2294	1.1249	1.2191	1.1038	DSTN
0.2673	0.2519	0.1606	0.2523	0.1168	0.3402	0.2339	DTR
-	0.5618	0.7426	0.5429	0.8106	0.7161	0.8544	DTX2
7.1421	9.3197	3.8316	5.4819	4.3865	8.9351	3.1109	DTYMK
0.4797	0.4297	0.4446	0.3216	0.315	0.3964	0.8688	DUOX2
0.0676	0.08	0.1103	0.2134	0.2043	0.138	0.1057	DUSP1
-	1.6304	1.1669	0.9646	1.1011	1.3445	1.2835	DUSP11
1.2084	1.2692	0.9528	0.9882	0.883	1.161	1.0244	DUSP12
2.307	-	2.0533	2.0716	-	2.6279	1.6758	DUSP14
0.9169	1.174	0.6481	0.5342	0.5371	0.6484	1.0073	DUSP2
0.5393	0.4552	0.5379	0.4705	0.6359	0.4327	0.6607	DUSP22
0.4595	0.4037	0.9039	0.6693	1.0112	0.5156	0.7931	DUSP3
0.9389	2.2638	1.513	1.7287	1.2707	1.6562	1.2632	DUSP4
0.8154	0.5176	0.5734	0.545	0.4225	0.6207	0.9241	DUSP5
0.3171	0.2397	0.3809	0.5447	0.6399	0.3698	0.2448	DUSP6
0.5641	0.3422	0.5349	0.4336	0.6088	0.4807	0.7164	DustyPK
6.3903	6.7536	5.0114	5.4274	4.0388	5.5725	3.9231	DUT
1.0199	-	1.2855	1.1624	1.2595	1.2405	1.1476	DXS9928E
0.3172	0.5703	0.3541	0.282	0.291	0.272	0.3633	DXYS155E
0.4116	0.4318	0.417	0.3711	0.3852	0.3946	0.5155	DXYS155E
0.9772	0.7144	1.0392	1.1105	1.1498	0.7328	1.2262	DYRK1A
0.58	0.965	0.6627	0.69	0.6179	0.6697	0.5945	DYRK4
1.5342	1.9418	1.6667	1.8714	-	1.8721	1.2789	DYT1
1.2659	0.859	0.9175	0.8112	0.8396	0.9745	1.4428	E2-230K
1.1972	1.2693	0.9515	1.4345	0.9618	1.5477	1.2383	E2F3
3.4549	4.0002	2.6298	2.3359	2.4116	3.3171	2.1839	E2IG2
1.0531	-	0.9815	0.6032	0.8954	0.3594	1.8658	E2IG5
2.04	2.8971	1.5995	1.8287	1.6558	2.3489	1.3543	E46L
0.7453	0.527	1.0027	0.5659	0.7773	0.4804	1.0466	EBI2
1.0287	4.005	1.743	3.6297	2.221	3.0216	1.1665	EBI3
7.192	5.6435	3.9524	3.5314	2.5293	4.3197	2.823	EBNA1BP2
-	2.8241	2.5379	2.0531	1.858	3.381	1.9451	EBP
-	-	0.6897	0.9438	0.7352	1.1248	0.6371	ECE1
1.7723	1.6742	2.2223	2.0876	2.1433	1.6802	2.3547	ECH1
-	2.6421	1.8393	1.8177	2.1734	2.2671	1.8595	ECHS1
0.8761	0.7014	1.0068	0.5242	0.7571	0.4951	0.5739	EDEM1
2.3352	1.8245	1.851	1.4821	1.2777	1.6045	1.7349	EDG1
0.7162	0.9183	1.0704	0.9227	0.9728	1.0474	1.0476	EDG4
1.9226	-	1.6772	2.2438	-	2.2395	1.6007	EDN1
4.8975	-	3.0503	2.991	2.6319	3.3343	2.6144	EED
1.5055	0.8002	1.4277	1.0795	1.1633	0.9936	1.4716	EEF1A1
1.9152	0.8334	1.5145	1.4291	1.4931	0.7598	1.6084	EEF1A1L14
2.1051	1.8606	1.7454	1.5588	1.4593	1.3485	1.3131	EEF1B2
1.9997	1.5772	1.9003	1.6845	1.5293	1.4723	1.3814	EEF1B2
0.9296	1.269	1.0907	0.864	0.8853	0.9666	0.9824	EEF1D
1.6309	1.9927	1.7807	1.5457	1.3927	1.3635	1.3819	EEF1G
1.4715	1.5196	1.4547	1.1843	1.2074	1.2009	1.0985	EEF2
1.184	1.2878	1.3044	1.1522	1.3032	1.3115	1.3436	EGLN2
0.6603	0.995	1.1656	0.5423	-	0.4355	2.0372	EGR1
0.6018	0.6269	0.7366	0.2904	0.4839	0.2886	0.9778	EGR2
1.3552	1.3509	1.4929	2.394	1.6558	2.3977	2.0922	EHD1
-	1.6893	1.2891	1.7652	1.7264	2.1037	1.0342	EI24
0.3616	0.2305	0.2365	0.2245	0.1868	0.179	0.3252	EIF2AK3
-	2.0116	1.5044	1.3038	1.3321	1.6271	1.0991	EIF2B4
0.3877	-	0.3524	0.3007	-	0.3594	0.4322	EIF2C2
4.0618	5.6508	2.3654	2.4844	2.4342	3.7325	2.2767	EIF2S1
-	1.0537	2.0407	1.5555	1.3364	1.4935	1.7706	EIF2S1
2.1443	1.7152	1.5385	1.4738	1.4007	1.5591	1.0821	EIF2S2
1.1608	1.5905	1.124	1.2255	1.1922	1.258	1.0101	eIF3k
0.6259	0.8204	0.7086	0.6198	0.6815	0.8839	0.9299	EIF3S2
1.0849	1.2093	1.1946	1.0929	1.0092	0.9345	1.0796	EIF3S3
0.9222	1.3607	0.9478	0.9959	1.0556	1.0668	0.9159	EIF3S4
1.4549	1.3764	1.435	1.1536	1.1241	1.254	1.0293	EIF3S5
1.4355	1.1006	1.3972	1.1996	1.0411	0.9118	1.4937	EIF3S6
0.8948	-	1.1115	0.8742	0.8345	1.0151	0.6887	EIF3S6IP
1.4465	1.4745	1.3369	1.1794	1.2041	1.2016	1.3536	EIF3S7
2.2133	3.6574	1.9833	2.286	1.7775	2.4881	1.3362	EIF3S8
1.6944	2.6914	1.3491	1.4573	1.3641	1.7677	1.1728	EIF3S9
0.5111	0.2272	0.3478	0.2442	0.3807	0.3343	0.6258	EIF4A1
1.4887	1.8898	1.0258	1.015	1.1091	1.6028	0.864	EIF4A1
1.4902	0.8938	0.8366	0.5542	0.5773	0.6485	1.249	EIF4A2
2.0101	1.0381	0.8779	0.7317	0.8228	0.8774	1.3306	EIF4A2
0.6716	1.0741	0.7426	0.6482	0.6359	0.5386	0.7506	EIF4EBP3
1.1712	1.2164	0.8887	0.9604	0.9902	1.1689	0.9554	EIF4EL3
2.0329	2.6719	1.3729	1.4675	1.4229	1.9537	1.1762	EIF4G1
1.6439	2.3617	1.5607	2.1197	1.824	1.6175	1.2351	EIF4G2
1.4271	1.2465	1.2044	1.3205	1.4383	1.3232	1.1128	EIF5
2.5815	2.3774	1.2673	0.5383	1.6881	2.3377	1.2656	EIF5A
2.2012	2.6125	1.5263	1.5833	1.3209	2.1845	1.7967	EIF5B
0.8874	-	0.4587	0.4481	0.4918	0.5903	0.6644	EKI1
2.4723	2.0833	1.8353	2.0618	1.8476	2.4417	1.442	ELAVL1
0.5969	0.3522	0.7314	0.5718	0.5833	0.5474	1.025	ELF2
0.4582	0.6405	0.6202	0.6443	0.5765	0.5612	0.6898	ELF4
-	0.9812	1.0157	0.9825	0.8877	0.8473	0.8314	ELK1
0.229	-	0.1546	0.1928	0.2027	0.1873	0.2466	ELL2
3.089	3.2982	2.3663	2.3379	2.0322	2.7836	2.1834	ELOVL1
0.4591	0.5209	0.401	0.3985	0.3492	0.4168	0.347	EMD
0.2447	0.2357	0.3761	0.2792	0.3321	0.3359	0.3166	EMILIN2
1.0613	-	0.9824	1.2177	1.1267	1.0354	1.6805	EML4
0.2354	0.2283	0.4419	0.3779	0.3286	0.2918	0.1061	EMP1
-	-	0.2984	0.7397	1.166	0.7073	0.1822	EMR2
-	0.1282	0.1896	0.1805	0.204	0.2196	0.38	ENC1
0.2974	0.7671	0.9818	1.4512	1.9419	0.8896	0.5323	ENG
2.2057	1.818	1.57	1.5066	2.0028	1.8182	1.4946	ENO1
2.161	2.7447	2.7313	1.9586	2.4115	1.5091	1.9245	ENO1
0.5705	0.29	0.6033	0.3198	0.529	0.2907	1.3167	ENO2
1.4529	2.0448	1.3693	1.3049	1.3279	1.3638	1.4985	ENSA
1.4184	-	1.0768	0.9218	0.9313	1.0034	1.436	ENTH
0.313	0.3332	0.5533	0.3747	0.4093	0.3419	1.0013	EP300
0.1911	0.1133	0.6679	1.1034	1.7881	0.6321	0.1572	EPB41L3
0.407	0.5823	0.6862	0.5717	0.599	0.7351	0.5554	EPB49
0.9711	1.0723	1.1317	1.0564	0.7912	1.0381	1.3192	EPHA8
1.5606	1.2616	1.2912	1.0977	-	1.6625	2.1501	EPIM
2.3363	2.8197	1.8879	1.7715	1.4103	1.8114	1.9894	EPRS
1.2398	-	1.1588	1.1771	0.9906	0.875	2.1757	EPS15
1.7629	2.5296	1.5489	1.6207	-	2.0266	1.5992	ERAL1
0.7867	-	1.1095	1.2251	1.3018	0.9795	1.3425	ERBB2IP
1.0082	1.7805	0.9993	1.1849	-	1.0743	0.895	ERCC1
-	1.9379	1.165	1.3086	1.2493	1.6433	1.5179	ERCC3
0.2283	0.181	0.356	0.1916	0.403	0.1449	0.2941	ERO1L
2.0045	2.7405	1.7507	1.7598	1.7098	2.0501	1.2189	ESD
0.8275	1.1604	0.8114	0.8896	0.4644	0.9972	0.484	ESPL1
1.4728	-	1.5696	1.7508	1.6337	1.3116	1.2538	ESRRB
1.1618	1.6581	0.9659	0.837	0.8266	1.2166	0.877	EST1B
1.9993	2.4959	2.2334	2.1989	2.1169	2.056	2.4405	ETEA
1.8232	2.0785	2.0446	1.793	2.1404	1.8668	1.6202	ETFB
1.1183	1.2765	1.1464	1.4033	1.1652	1.1518	0.931	ETHE1
3.2235	-	2.7145	2.0979	-	1.8495	5.2159	ETS1
0.8109	0.6958	1.0309	0.7965	0.8242	0.8956	1.5639	ETV7
0.7689	0.7735	0.9357	0.8262	1.0709	0.934	1.3258	EVER1
0.2566	0.1749	0.5322	0.5739	0.6913	0.3077	0.7455	EVI2A
0.1575	0.1598	0.3452	0.2442	0.34	0.1887	0.3909	EVI2B
1.0096	-	0.9651	0.8565	0.7635	0.9248	0.8801	EWSR1
-	1.3058	1.9931	1.5603	1.4176	1.4837	1.7673	EXOC7
-	0.8725	1.069	1.0794	-	1.0307	1.5671	EXOC8
4.3415	4.3903	2.867	2.8059	2.4123	3.7664	3.048	EXOSC3
1.7197	3.3093	1.2235	1.391	1.1419	1.9122	0.845	EXOSC4
2.7363	-	1.8673	2.2323	1.6922	2.4801	2.0287	EXOSC8
-	0.969	0.7557	0.7932	0.6862	0.7465	0.6324	EXTL3
0.4556	0.5145	0.624	0.5718	-	0.506	0.8503	EZH1
2.1345	2.6431	0.9791	1.279	0.86	1.5528	0.7768	EZH2
0.9951	1.1261	0.9166	1.441	1.4217	1.3237	1.0794	F11R
0.0096	0.0072	0.034	0.012	0.0154	0.0101	0.0295	F13A1
0.347	0.3758	0.5182	0.3066	0.4779	0.4612	0.7591	F2R
-	1.6376	1.8337	1.2107	1.129	1.3839	0.8475	F5
1.8803	1.8888	1.9059	1.6832	1.703	1.8367	1.7282	F8A
1.4608	2.2996	1.2226	1.047	0.9891	1.6696	0.8216	FABP5
0.4594	0.4093	0.6336	0.6937	0.505	0.7836	0.3352	FACL1
0.2917	0.2431	0.3804	0.5859	0.642	0.544	0.2909	FAD104
-	-	2.2174	2.4036	2.5766	2.7127	1.4444	FADD
1.6676	1.3012	1.348	1.5598	1.5789	1.935	1.7346	FAM20B
-	-	1.5546	1.3666	1.1393	1.0527	1.0136	FAM35A
1.0246	0.9353	1.1669	0.7306	0.9274	0.829	1.3929	FAM36A
0.2113	0.1463	0.2949	0.3714	0.3595	0.2475	0.7389	FAM8A1
2.8209	4.3505	1.5349	1.6297	-	-	1.5385	FARSLA
3.6777	5.0056	1.6929	2.5839	-	3.5118	1.6432	FARSLB
4.3806	6.232	2.1587	2.7089	2.2003	3.724	1.6196	FASN
1.6993	1.7498	1.3228	1.3814	1.3465	1.5342	1.6195	FASTK
3.5082	3.1723	2.2869	2.0198	1.9768	1.8421	1.9969	FBL
0.3105	0.4648	1.4368	0.4172	1.3601	0.1477	0.1147	FBP1
1.1359	0.9443	1.2656	1.1683	1.0957	1.1406	1.8803	FBXL10
0.7303	0.9274	0.8157	0.8325	0.7096	0.7574	1.1219	FBXL11
0.6265	0.9186	0.803	0.6922	0.6242	0.7467	0.7633	FBXL12
-	0.788	0.7802	0.7315	0.5662	0.6917	1.2031	FBXL14
2.7295	3.1662	2.1279	2.3392	2.3889	2.83	1.9124	FBXL2
1.204	-	0.8582	0.9472	0.8877	0.7973	0.9867	FBXL3A
0.3053	0.2523	0.4087	0.4202	0.481	0.3115	0.4579	FBXL5
0.8608	1.062	0.9467	0.9704	0.9025	0.9812	0.966	FBXO18
0.3678	-	0.5536	0.5668	0.5595	0.4026	0.8821	FBXO34
0.9626	0.9156	1.011	1.2571	1.0083	1.1427	1.2416	FBXO7
0.4154	-	0.5373	0.4187	0.4874	0.6817	1.0474	FBXO9
0.5265	0.7928	0.6571	0.6951	0.7749	0.7492	0.8501	FBXW2
1.101	1.2945	1.1235	1.1272	1.1968	1.2919	0.9761	FBXW5
0.5611	0.8031	0.8078	0.6435	0.5665	0.5895	0.8924	FBXW7
-	0.3681	0.2922	0.7619	0.5614	0.5459	0.407	FCER1A
0.3996	0.3879	1.0263	1.35	1.3021	0.8247	0.2818	FCER1G
0.3869	0.5485	1.3508	2.1717	4.0634	1.1481	0.1855	FCGR1A
0.4809	0.2714	1.1593	0.8052	1.448	0.4545	0.2781	FCGR2A
-	-	0.2526	0.4481	1.3606	0.3664	0.2144	FCGR3A
-	0.1276	0.2927	0.3817	1.2103	0.4944	0.4683	FCGR3B
0.1079	0.1664	0.3066	0.4051	0.6169	0.2742	0.1341	FCGRT
1.1691	0.8896	1.0583	0.9943	0.9379	0.9494	1.2607	FCHSD2
-	0.0693	0.2898	0.169	0.4028	0.2157	0.3121	FCN1
3.0632	5.1869	2.8413	2.9489	3.0516	3.2818	2.3337	FDPS
1.4839	1.7102	1.5547	1.6155	-	1.3743	1.9522	FEM1B
0.4775	0.2317	0.3348	0.2608	0.2921	0.2208	0.5601	FEM1C
4.6555	8.3396	6.1239	8.9519	6.5223	9.694	3.2654	FEN1
0.4649	0.7713	1.5677	1.3542	2.0066	0.9223	0.3658	FER1L3
0.6979	0.9406	1.3697	1.4094	2.0106	0.9454	0.2708	FER1L3
-	0.401	0.4074	0.493	0.7269	0.833	0.59	FES
0.7001	0.4867	0.759	0.6373	0.8633	0.7449	0.7008	FEZ2
2.1372	2.7237	2.3014	2.3696	1.9053	1.7694	1.8506	FEZL
0.7129	0.6139	1.1618	0.9008	1.0291	0.8234	1.4849	FGD3
0.3776	0.4056	0.5265	0.4163	0.565	0.5415	0.8335	FGD6
0.0358	0.0395	0.1324	0.0422	0.0541	0.0382	0.0882	FGFR1
0.1187	0.2573	0.5323	0.3349	0.4507	0.2433	0.2401	FGR
-	2.8025	1.6894	2.2358	-	2.745	1.2725	FH
0.7689	0.7573	0.6074	1.1246	0.9657	1.0443	0.5392	FHL3
0.9886	1.0166	1.0019	0.9285	0.9341	1.0273	1.1929	FHOD1
0.1366	0.1147	0.3899	0.2061	0.2361	0.2022	0.9125	FHR-4
2.4746	2.2903	1.3453	1.9586	1.8951	2.0764	3.049	FKBP11
0.4549	0.3964	0.5608	0.3725	0.5999	0.4591	0.8219	FKBP14
0.7357	1.0489	0.7898	0.8051	0.8602	0.7804	0.5773	FKBP1A
0.9558	1.3684	1.1691	0.9747	1.1487	1.0579	1.1925	FKBP2
3.8769	5.3362	1.7752	2.0889	1.9959	3.0119	1.5765	FKBP4
0.8984	0.9797	0.7007	0.8337	0.7994	0.8526	0.7914	F-LANa
0.8084	-	0.9595	0.8848	1.1189	0.5504	1.5305	FLI1
0.9172	1.0358	1.116	1.138	1.1905	1.0717	1.1776	FLII
0.6643	0.9416	0.7893	0.7219	0.9585	0.7099	1.0227	FLJ00038
-	-	1.2639	1.3496	1.2656	1.3155	1.2344	FLJ10006
0.6089	-	0.56	0.4351	0.5786	0.3729	0.3226	FLJ10055
0.8035	0.6024	0.7189	0.7349	0.7521	0.7208	1.0127	FLJ10081
0.9876	0.8804	0.8508	0.6238	0.6868	0.7127	0.7616	FLJ10099
0.8467	0.6849	0.758	0.6577	0.5558	0.5838	1.0415	FLJ10154
0.9647	-	0.6366	0.4793	0.6801	0.457	1.4697	FLJ10201
0.6288	0.7222	0.7342	0.6778	0.6028	0.5172	0.6052	FLJ10211
0.3916	0.3516	0.4403	0.2542	0.3402	0.3336	0.7018	FLJ10213
-	-	1.5556	1.4032	1.2896	1.347	1.2809	FLJ10233
2.3079	2.6748	1.6065	2.1045	1.8	2.4661	2.09	FLJ10241
0.3226	-	0.546	0.2389	0.3885	0.4612	0.6972	FLJ10254
0.7072	0.8012	0.7079	0.5502	0.5281	0.5809	0.7727	FLJ10276
3.3167	5.2322	1.8505	2.922	2.0676	4.3201	2.5648	FLJ10292
1.5038	2.4564	1.9828	2.726	2.8632	2.64	1.1618	FLJ10305
0.4573	0.4382	0.4526	0.5706	0.4741	0.4154	0.5931	FLJ10307
2.4016	1.9013	2.3184	1.7445	1.7442	1.8696	1.9889	FLJ10326
1.2134	1.2611	1.2971	1.4116	1.4304	1.3609	1.1712	FLJ10350
3.2619	4.0364	2.2238	2.2369	-	2.9595	2.3679	FLJ10359
1.2897	1.8203	1.1877	1.3128	1.0379	1.5757	1.442	FLJ10374
0.4266	0.4834	0.6548	0.7884	0.8379	0.8169	0.6192	FLJ10375
-	1.2133	1.6269	1.1795	-	1.2859	1.6355	FLJ10379
0.4262	0.4162	0.5091	0.3165	0.4993	0.4925	0.9203	FLJ10385
0.5547	0.4225	0.7245	0.3488	0.5551	0.2722	1.7302	FLJ10415
0.4429	0.693	1.4459	1.6105	2.3565	1.1086	0.6725	FLJ10521
0.4327	0.4294	0.465	0.3392	0.2972	0.3764	0.8253	FLJ10546
1.8773	2.0259	1.6084	1.4275	1.446	1.6416	1.4769	FLJ10569
1.0772	1.648	0.9748	0.9375	0.9474	1.5285	0.865	FLJ10579
1.1258	0.5148	1.163	0.5907	0.953	0.6263	1.1637	FLJ10613
0.4587	0.364	0.4466	0.3589	0.3266	0.3821	0.625	FLJ10618
1.2245	-	1.2474	2.0876	-	1.2896	3.2595	FLJ10652
0.77	0.6682	0.6817	0.5783	0.6148	0.8959	0.9086	FLJ10707
0.6207	-	0.5625	0.6104	0.5645	0.5691	0.7892	FLJ10747
0.8165	1.0629	1.1902	0.866	0.9701	1.0868	1.2698	FLJ10769
0.9078	0.8984	1.0078	0.7724	0.8545	0.906	1.0215	FLJ10769
0.3812	0.4218	0.5591	0.3611	0.4776	0.4811	0.8432	FLJ10826
1.6536	1.5936	1.1141	1.3323	1.1022	1.3707	1.5818	FLJ10842
1.2884	1.8063	1.3836	1.3892	-	1.3818	1.7509	FLJ10900
0.8915	0.7319	0.5804	0.4521	0.8368	0.6179	0.9899	FLJ10904
1.0358	1.3667	-	1.1686	0.9629	1.3306	0.9187	FLJ10925
1.6051	1.3616	1.9917	1.4616	2.0261	1.2102	2.0788	FLJ10948
0.5988	0.6798	0.8456	0.7546	0.7727	0.7875	0.9731	FLJ10996
0.6122	-	0.6929	0.441	0.3989	0.3493	1.6851	FLJ10997
0.4568	0.2968	0.604	0.3687	0.4934	0.3036	0.6832	FLJ11000
1.0727	0.626	0.7516	0.616	0.6634	0.5808	1.0385	FLJ11021
0.6786	0.5707	0.8438	0.6142	0.5915	0.6042	0.9342	FLJ11046
0.4084	0.403	0.6032	0.3495	0.5314	0.5094	0.9493	FLJ11106
1.5311	1.5792	1.2773	1.4328	1.2415	1.6778	1.4918	FLJ11126
0.4894	0.3951	0.6244	0.4428	0.4804	0.4835	0.9931	FLJ11151
0.3894	0.3893	0.1752	0.2577	0.2462	0.4017	0.5302	FLJ11175
-	0.7744	1.3129	0.7303	-	0.549	2.705	FLJ11220
-	2.4247	3.2452	4.7199	4.1761	2.8984	1.2039	FLJ11259
2.5254	0.9982	1.4614	1.5124	1.5418	1.6598	2.6806	FLJ11286
2.0536	2.3004	1.3191	1.2934	1.2095	1.759	1.5823	FLJ11305
0.2994	0.4077	0.4241	0.2379	0.3844	0.2778	0.3653	FLJ11323
0.6172	0.5056	0.869	0.7235	0.9773	0.8394	1.0818	FLJ12178
2.9594	-	1.525	1.6836	-	1.9377	1.9854	FLJ12519
1.8357	2.3261	1.5673	1.6556	1.3274	2.1905	1.1991	FLJ12525
0.9339	0.9648	0.7363	0.9197	0.7749	0.8239	1.2516	FLJ12716
0.5426	0.4017	0.5663	0.4254	0.5245	0.4847	0.8131	FLJ12760
1.1594	-	1.4376	1.2476	-	1.4346	1.8244	FLJ12892
0.3777	0.3266	0.551	0.312	0.5292	0.4379	0.8421	FLJ12895
1.271	-	1.0995	1.5125	1.8709	1.028	1.0585	FLJ13052
1.2089	2.2837	1.3263	1.1749	-	1.584	1.0764	FLJ13220
0.3988	0.4494	0.6449	0.3728	0.5289	0.5134	0.8867	FLJ13621
0.8345	1.3975	1.0191	0.8372	0.9235	0.7893	0.8368	FLJ13868
0.932	0.9001	0.8346	0.7829	-	0.8961	1.3971	FLJ13910
0.8724	0.6707	1.2688	1.0674	1.0903	0.833	1.2585	FLJ20014
0.5983	0.5618	0.7531	0.8382	1.095	0.7499	0.6544	FLJ20186
0.4753	-	0.3098	0.2596	-	0.4024	0.6078	FLJ20202
1.3919	-	1.1003	1.0594	1.0049	1.0118	1.5947	FLJ20203
2.6368	4.4192	1.8195	2.6999	-	3.7691	2.3853	FLJ20232
1.996	1.7679	1.5833	1.3291	1.356	1.807	1.6642	FLJ20232
0.3854	0.3947	0.5299	0.4065	0.5821	0.5446	0.7561	FLJ20241
-	0.6741	0.9134	0.8632	0.8355	-	0.7504	FLJ20244
0.4207	0.6885	0.8466	0.8167	0.9777	0.8245	0.441	FLJ20245
0.7501	0.9739	0.6678	0.6853	0.7301	0.6887	0.8004	FLJ20254
1.0538	1.9099	1.3326	1.1323	-	1.5389	0.8378	FLJ20257
0.9678	1.3779	1.1146	0.9604	0.8195	1.1139	1.1919	FLJ20259
1.1124	1.1723	1.3205	1.1301	1.2576	1.3318	1.4955	FLJ20265
4.1835	5.4724	3.3798	3.8464	2.2272	4.7092	3.7214	FLJ20272
0.1998	0.3979	0.7236	0.8649	0.97	0.6435	0.1243	FLJ20273
0.9725	-	1.0172	1.1325	0.966	0.9972	1.1972	FLJ20274
2.2521	3.107	1.9288	2.1689	1.7651	2.9144	1.4234	FLJ20277
0.674	0.6307	0.5503	0.5247	0.4969	0.644	0.8312	FLJ20291
1.3812	1.6817	0.8997	0.947	0.9068	1.2682	0.7998	FLJ20297
1.2799	1.5523	0.881	0.8621	0.7511	1.0947	0.7589	FLJ20297
0.9858	0.4936	0.8136	0.511	0.6667	0.517	1.7829	FLJ20308
1.7579	2.6517	1.5061	1.6389	1.8772	2.0442	1.5866	FLJ20323
0.7657	1.018	0.9765	0.7486	0.6984	0.83	0.9173	FLJ20343
3.5331	5.1163	3.1174	3.0139	2.7638	3.9484	1.4977	FLJ20397
1.244	1.3906	0.9593	0.7958	0.7749	1.12	0.9047	FLJ20399
0.3118	0.319	0.3979	0.3103	0.4244	-	0.717	FLJ20413
0.2957	0.2986	0.4409	0.2532	0.4269	0.4019	0.7684	FLJ20421
2.4848	2.3968	1.9731	1.7907	1.7355	2.269	1.9356	FLJ20422
1.2763	1.0049	0.8386	0.7533	0.7958	0.9124	1.2229	FLJ20436
1.2455	2.4417	1.7756	1.7121	1.9261	1.7785	1.0143	FLJ20442
0.5821	-	0.5713	0.5749	-	0.6363	0.6754	FLJ20445
1.34	1.9254	1.3682	1.2086	1.2712	1.6036	1.2284	FLJ20487
1.1529	1.434	1.3942	1.5372	1.0687	1.2311	1.6429	FLJ20509
0.785	0.7929	0.9462	1.281	1.1997	0.9343	1.261	FLJ20519
1.5906	1.327	1.1097	1.0473	1.4322	1.3924	0.8262	FLJ20533
1.1966	1.4935	1.12	1.1017	1.0378	1.2799	1.0753	FLJ20542
1.1063	-	1.1211	1.177	0.9936	1.5356	1.3201	FLJ20551
1.7199	1.3606	1.4243	1.4962	1.4401	1.5013	2.1536	FLJ20558
1.5892	1.7101	1.9594	2.1788	-	1.9383	1.8935	FLJ20580
1.7917	1.5469	1.6754	1.522	1.5591	1.9838	1.076	FLJ20582
0.6313	0.585	0.6522	0.4325	0.4292	0.4034	0.9834	FLJ20604
0.8439	1.253	1.0019	0.9786	1.0321	1.0097	0.8003	FLJ20625
3.8316	-	2.3218	2.8368	-	4.5882	2.6705	FLJ20637
1.5232	1.4989	1.3373	0.9117	1.2553	1.2986	1.2959	FLJ20643
1.1067	-	1.0228	1.2186	1.7958	1.1274	0.9889	FLJ20647
0.2608	0.2826	0.4991	0.266	0.3031	0.3896	0.7681	FLJ20689
0.3247	0.3037	0.4829	0.3236	0.467	0.4579	0.734	FLJ20700
1.4077	1.3188	1.0914	1.094	-	1.0596	1.1768	FLJ20718
2.0325	2.0266	1.4346	1.1021	1.0483	1.5585	1.8535	FLJ20758
0.3689	0.3286	0.5183	0.3287	0.5036	0.4274	0.8476	FLJ20802
0.3849	0.6663	0.8953	0.8234	-	0.6678	0.5335	FLJ22679
0.3906	0.1556	0.4812	0.3714	0.4227	-	0.7442	FLJ23878
0.3142	0.3377	0.5652	0.4283	0.7749	0.4162	0.8506	FLJ25070
-	0.8236	1.055	0.9568	0.9712	0.9867	1.6316	FLJ30092
0.4774	0.3469	0.5128	0.3627	0.447	0.3768	0.8311	FLJ90396
-	0.9287	0.9684	0.7885	0.9305	1.0064	1.1022	FLJ90834
1.366	1.2684	1.0505	1.2755	-	1.4706	1.7578	FLN29
0.315	0.5206	0.5818	0.619	0.593	0.6832	0.3509	FLNA
1.1135	1.3631	1.4676	1.5506	1.3676	1.5686	1.54	FLOT2
0.9282	0.61	0.7114	0.5489	0.6519	0.5141	1.0351	FLT4
0.2956	0.595	0.5373	0.6343	0.5931	0.533	0.4597	FMNL1
1.0109	-	1.454	1.3858	-	1.4977	1.2401	FMNL3
0.8873	0.7826	0.5279	0.4471	0.4525	0.4237	0.406	FN1
0.3356	0.4104	0.4282	0.4248	0.5209	0.4282	0.5433	FNBP1
1.0582	0.9668	1.2622	1.0571	1.1302	0.8568	1.6307	FNBP1
0.7705	-	1.0693	1.1268	1.4441	1.2443	1.2218	FNBP2
-	0.3691	0.4048	0.4611	-	0.4542	0.4516	FNBP2
-	-	0.9252	1.0777	1.0643	1.255	1.6998	FNBP3
2.0462	1.4302	1.4653	1.4497	0.9115	1.5981	1.1849	FNBP3
0.6492	0.6536	0.6158	0.566	0.5296	0.6326	0.9285	FNBP4
0.4873	-	0.5236	0.4374	0.5223	0.2895	0.5881	FNDC3
2.3258	2.1113	2.0779	1.8904	1.9959	1.5913	2.3799	FNTA
0.0219	0.0266	0.0912	0.0357	0.055	0.0277	0.0822	FOLR3
0.0367	0.0318	0.0456	0.0399	0.1186	0.0384	0.0677	FOS
0.4686	0.5938	0.6391	0.6098	0.6113	0.6731	0.694	FOXJ2
-	1.0101	0.8079	0.7441	0.5362	0.9086	0.7445	FOXK2
-	1.0578	0.7415	0.7461	-	0.9137	0.7746	FOXK2
1.6844	1.8929	2.0876	1.9155	1.8394	2.0193	1.9325	FOXO1A
-	-	0.3675	0.4262	0.476	0.406	0.7552	FOXO3A
0.6273	0.6904	1.0411	1.1336	1.1216	0.6525	1.2378	FOXP1
1.4991	1.6093	1.1234	1.6539	1.5027	1.896	0.9821	FPGS
0.4285	0.438	0.5967	0.4259	0.6267	0.482	0.8932	FPR1
-	-	0.6788	0.6358	0.5615	0.3524	0.6491	FRAT1
0.2036	0.2756	0.6969	0.9558	1.1682	0.4267	0.118	FTH1
0.6916	0.8526	1.2601	1.2588	1.7425	1.0259	0.7032	FTL
1.4377	1.7784	1.8327	1.6892	-	1.7536	1.6625	FTO
2.3552	3.4915	1.3148	1.9729	1.3999	2.3199	1.6223	FTSJ3
2.6067	-	1.6233	1.3211	1.2557	1.6244	1.9585	FUBP1
-	0.5026	1.0114	0.7855	2.3246	0.9235	0.8414	FUCA1
2.0695	2.7555	1.8384	1.3536	1.4515	1.988	1.3192	FURIN
1.813	2.7805	1.6728	1.6577	1.4854	2.1331	0.9561	FUS
0.404	0.4432	0.543	0.4021	0.5615	0.4996	0.8891	FUT6
2.1807	1.5616	1.6092	1.4891	1.3011	1.5762	1.282	FVT1
1.4659	1.1186	1.6931	1.3481	1.4668	1.2584	1.7618	FXR1
0.661	0.6564	0.6754	0.6444	0.9181	0.7436	0.6106	FXYD5
0.5603	0.2251	0.9267	0.9894	1.0261	0.3846	2.213	FYB
0.5371	0.8899	1.5567	1.4764	1.8933	0.8268	0.3014	G0S2
1.2275	1.4219	0.9946	1.1145	1.1698	1.3841	1.0787	G10
4.0647	1.5108	1.2293	1.815	1.9268	2.2591	3.1169	G1P2
1.4306	-	1.3551	1.5243	1.5586	1.7193	2.1832	G1P3
3.0005	3.3511	2.2942	2.4581	2.1685	3.2318	1.8319	G22P1
0.3621	0.3713	0.5224	0.3089	0.4759	0.5237	0.7996	G22P1
1.1044	1.0234	1.373	1.0127	0.9676	1.0385	1.3388	G3BP2
1.07	0.191	1.2531	1.4835	1.2036	1.4059	1.0787	G6PD
2.4271	1.5271	1.7839	1.9032	1.9772	1.4269	1.8127	GA17
0.1572	0.2318	0.5431	0.528	0.6472	0.406	0.3519	GAA
0.1515	0.2143	0.5683	0.484	0.3963	0.3659	0.1704	GAB2
0.3089	0.4907	0.7228	0.6979	0.8808	0.6083	0.5332	GABARAP
0.7491	2.1568	1.0906	0.8237	0.7738	1.0473	0.8483	GABARAP
1.2007	0.757	0.8895	0.8195	0.9355	0.9454	1.1508	GABARAPL2
0.3394	0.3082	0.5092	0.3731	0.4634	0.3671	0.4995	GABBR1
0.3216	-	0.3385	0.2562	0.2295	0.2243	0.6249	GABPB2
0.8561	0.5262	0.5191	0.451	0.495	0.3652	0.842	GADD45A
0.6101	0.3728	0.4231	0.491	0.6397	0.4808	0.438	GADD45B
0.6619	0.3905	0.4041	0.3655	0.5204	0.5714	0.6629	GADD45B
-	-	1.1061	0.9402	0.995	0.8408	0.9872	GADD45G
0.6625	0.8016	0.797	0.8651	0.758	0.7515	0.8843	GAK
0.5318	-	0.8687	0.9248	-	0.8499	1.1147	GALC
1.1779	1.8591	1.4222	1.4061	-	1.2851	1.0817	GALK1
0.1592	0.2041	0.3789	0.5158	0.422	0.4193	0.3903	GALNAC4S-6ST
-	-	0.3684	0.6693	0.5981	0.4284	0.2925	GALNAC4S-6ST
-	1.6608	1.6731	1.4472	1.8158	1.2691	1.0938	GALNS
0.8355	1.0045	1.3116	1	0.9636	1.0544	1.128	GALNT1
1.2884	0.535	0.7078	0.5361	0.4719	0.5322	1.0162	GALNT7
0.9714	1.4868	1.4523	1.1473	1.3582	1.2613	1.2157	GANAB
1.0066	1.3686	1.4623	1.0941	1.3774	0.9175	1.0279	GAPD
0.0463	0.6323	0.0597	0.0692	0.0964	0.0704	0.0946	GARNL4
2.0702	1.6097	1.0642	1.0703	1.0181	1.3281	1.0553	GARS
0.4275	0.8651	0.8997	0.8922	0.7507	0.6094	0.9266	GATA3
1.3837	-	0.6046	0.6104	0.6744	0.6453	0.9472	GBA
1.6739	1.3343	1.6786	1.8833	1.7791	1.5535	1.0709	GBAS
1.0602	0.4817	1.4938	0.7855	1.3383	0.5122	2.4114	GBE1
0.5604	1.0439	0.8618	0.7791	0.7507	0.7581	0.7439	GBF1
2.4011	-	1.9883	-	3.6534	4.2131	1.2572	GBP1
0.4559	0.3048	0.4889	0.4639	0.4921	0.2874	0.6539	GBP2
0.5338	0.6627	0.5721	0.6022	0.4985	0.6141	0.5714	GC20
0.547	0.5538	1.1682	0.8082	1.1528	0.6395	0.5061	GCA
0.74	0.526	0.8184	0.776	0.8464	0.63	1.677	GCC2
1.3924	1.6114	1.38	1.1281	0.8654	1.3946	1.1617	GCLC
0.7719	0.7982	0.5641	0.6535	0.4582	0.6541	0.8154	GCLM
1.6202	1.5036	1.3274	1.3867	1.3951	1.8616	1.5827	GCN1L1
1.075	1.2753	1.3232	1.3449	1.3508	1.3133	1.0349	GCN5L1
2.7278	-	1.416	1.4777	-	1.8855	2.2304	GCN5L2
1.3171	1.4323	1.1108	1.156	1.2351	1.2445	1.3367	GCS1
0.646	1.0052	0.836	0.7787	0.7071	0.8636	0.5694	GDI1
1.3777	1.87	1.38	1.1239	1.3768	1.832	1.1342	GDI2
-	2.9144	1.4778	1.617	1.2465	2.1643	1.4142	GEMIN4
1.8146	0.645	0.6851	1.1245	0.6187	0.9402	1.0076	GFAP
2.2513	-	1.4641	0.8895	1.4786	1.7707	1.7997	GFER
0.8786	1.3635	0.7118	0.7802	0.8833	0.7109	1.321	GFI1
0.2634	0.4401	0.4548	0.419	0.3578	0.4592	0.5865	GFOD1
0.4178	0.5413	0.5202	0.5769	0.6785	0.6667	0.8812	GGA2
0.9144	1.0042	0.9413	0.8606	0.7707	0.89	1.0345	GGA3
1.9693	1.6567	1.6168	1.7593	1.4582	1.4769	2.2448	GGPS1
1.023	1.2718	0.9081	0.9382	0.9572	0.9751	1.4729	GIT1
1.037	1.6419	1.3257	1.4751	1.7752	1.6139	0.8041	GLA
0.6155	1.0563	1.4874	1.3261	1.6717	1.3085	1.0471	GLB1
1.9718	2.0723	2.2477	1.9233	1.7047	2.0345	1.5436	GLE1L
0.6441	0.4482	0.7163	0.7657	0.7857	0.6609	1.5741	GLG1
0.3452	0.3039	0.5164	0.4463	0.3999	0.3005	0.952	GLIPR1
1.7226	-	1.3555	1.8152	1.4993	2.0279	1.8375	GLMN
3.5701	3.9531	3.2357	2.8284	2.6393	3.5991	3.3384	GLO1
0.7799	0.6082	0.8416	0.8612	1.0328	0.7059	0.4163	GLRX
0.6498	0.6505	0.6999	0.6646	0.6281	0.632	1.0278	GLTSCR1
0.3405	0.3397	0.4924	0.2914	0.4556	0.4174	0.7876	GLTSCR2
0.9283	0.634	0.7773	0.7208	0.7369	0.6462	0.8422	GLUD1
-	0.4257	0.5636	0.5644	0.6258	0.6736	0.7446	GLUD2
0.2233	0.2654	0.8309	0.9107	1.9781	0.4622	0.1784	GLUL
2.6459	4.6014	7.1296	7.6432	10.5914	4.2809	2.1604	GM2A
2.3632	2.7545	1.6596	1.85	1.666	2.6132	1.6227	GMDS
0.8107	0.7837	0.9947	0.7293	0.771	0.7637	1.1043	GMEB2
1.2655	1.3479	1.4135	1.5424	1.2843	1.5265	1.279	GMFB
0.7149	0.6525	0.9395	0.8492	0.8462	0.7425	1.3838	GMFG
0.6761	1.0432	1.1683	1.2531	1.1489	1.253	0.9993	GMIP
5.338	5.9689	2.7111	5.1564	-	8.3919	2.4574	GMNN
0.7781	0.9452	0.8017	0.8252	0.8179	0.8093	0.7387	GMPPA
0.9886	1.3494	0.6494	0.9082	0.7145	1.1591	0.4906	GMPPB
-	2.6594	1.407	1.638	1.4294	2.4447	0.9931	GMPS
0.3227	0.2452	0.3512	0.3947	0.4522	0.3278	0.6097	GNA13
0.3835	0.2634	0.532	0.448	0.5667	0.3914	0.7161	GNA15
0.5787	0.5293	0.7382	0.8211	0.9739	0.6738	0.9454	GNAI2
0.4805	-	0.9516	0.8416	0.7758	0.782	0.705	GNAS
1.1205	1.5485	1.2949	1.0493	1.159	1.4293	1.1622	GNB1
0.4939	0.9626	0.657	0.6877	0.7228	0.6751	0.5395	GNB2
1.5303	1.1662	1.4963	1.5146	1.4744	1.3368	1.2735	GNB2L1
-	2.9637	1.8252	2.0511	2.108	2.271	1.7982	GNB3
1.4352	1.3396	1.9059	1.612	1.4121	2.3652	2.0157	GNB5
1.1174	1.2021	1.2339	0.9238	1.3835	0.8315	0.5423	GNG10
1.2888	1.0845	1.2214	1.3167	1.578	1.2803	0.9185	GNG5
0.9656	0.4534	0.6308	1.2901	0.8968	0.9566	3.4783	GNLY
2.1955	2.7578	2.3053	1.9401	1.9924	1.8183	2.0354	GNPAT
2.9262	2.3682	2.8048	2.5652	3.1095	2.1841	2.6021	GNPDA1
0.736	0.5963	1.2607	0.9539	1.1517	0.9099	1.0568	GNPTAG
0.3232	0.2833	-	0.8164	1.5148	0.6796	0.3617	GNS
0.6849	-	1.0223	0.747	0.8975	0.6989	1.265	GOLGA1
0.7924	-	0.8311	0.7781	0.7904	0.9432	0.9094	GOLGA3
0.3612	0.3479	0.5694	0.5001	0.5406	0.4849	0.7921	GOLGB1
0.3277	-	0.4935	0.5051	-	0.4648	0.4798	GORASP1
1.4229	1.6933	0.9881	1.1452	1.0634	1.2298	1.0569	GORASP2
1.2844	1.365	1.3644	1.4695	1.4843	1.3793	1.8012	GOSR1
3.7554	5.1079	3.0432	3.4042	3.0392	4.8825	2.9211	GOT2
0.0761	0.0863	0.1607	0.1053	0.107	0.1048	0.2482	GP1BB
0.3921	0.376	0.6133	0.3399	0.5723	0.4505	0.9086	GP2
1.7502	1.8213	1.6343	1.4783	1.5241	2.0015	1.2732	GPAA1
1.415	0.9859	1.7712	0.8325	1.3033	0.6577	1.8367	GPI
0.4871	0.9222	0.8424	0.764	0.6638	0.5841	0.7813	GPLD1
0.5368	0.6069	0.6928	0.1922	0.3105	0.3508	0.9109	GPR109B
0.6254	0.3333	0.5232	0.4272	0.5994	0.3188	0.9015	GPR160
0.8515	0.3812	0.4077	1.0502	0.4272	1.0498	0.6908	GPR25
-	-	0.1178	0.2325	0.2009	0.2277	0.8076	GPR56
1.0025	0.307	0.912	0.6851	0.8371	0.6382	1.9583	GPR65
1.0939	1.5959	1.0679	1.1775	1.0666	1.4604	1.0752	GPS2
0.2632	0.3827	0.5686	0.6233	0.9595	0.5723	0.2166	GPX1
1.2745	1.0173	1.1505	1.641	1.4345	1.1012	0.8796	GPX4
1.0337	1.1913	1.1698	1.3807	1.5296	1.2784	0.9556	GRB2
1.6391	2.1217	1.7633	0.9733	1.4708	0.982	1.9706	GRCC9
2.6331	-	1.351	1.459	-	1.5892	1.3891	GRHPR
2.1587	1.3969	1.4922	1.171	1.3802	1.5331	1.2957	GRIM19
0.9874	0.9915	1.0911	0.8977	0.7284	0.8636	1.2085	GRINL1A
0.6878	-	0.8365	0.7653	0.7749	0.8586	0.9977	GRIPAP1
0.5656	0.6595	1.5757	1.6479	2.5113	1.0482	0.5969	GRN
1.0558	1.1929	0.7679	0.9174	1.0395	0.7977	0.6929	GRP58
2.8107	2.5405	2.1664	2.3964	2.0885	2.2877	2.4537	GRSF1
1.2057	1.118	0.9362	0.8469	0.6357	0.897	1.7908	GSDML
-	0.9098	0.7105	0.8371	0.8905	0.8114	0.84	GSK3B
0.6952	0.731	1.1329	1.0705	1.4501	0.9481	0.9759	GSN
1.8406	2.1241	1.162	1.2352	0.9475	1.2428	1.0244	GSPT1
-	2.1545	1.5282	1.8754	1.8281	1.7179	1.2769	GSS
0.7549	0.218	1.0392	0.3437	0.3645	0.3017	0.9284	GSTM1
0.7502	0.7854	0.9984	1.2707	1.2432	0.9225	0.5851	GSTO1
1.0261	0.8681	0.8635	0.8246	0.8285	0.8963	1.0295	GTF2B
1.9827	2.7023	1.8832	1.6282	1.7034	2.3693	1.7651	GTF2E2
0.9591	1.7314	1.0301	1.5142	1.1554	1.4367	0.8077	GTF2F1
-	2.7948	2.2498	2.157	-	2.0835	1.5022	GTF2F2
3.814	3.7821	1.7599	1.3772	-	2.3232	2.4836	GTF2H2
1.1904	-	1.6125	1.2622	1.4469	1.4432	1.3028	GTF2I
2.3114	3.2963	2.1027	2.0543	1.802	2.7523	1.8925	GTF3A
2.1205	2.1965	1.502	1.3953	-	1.8018	1.6129	GTF3C3
1.4873	2.2911	1.3116	1.3775	1.2471	1.6961	1.1669	GTF3C5
2.7252	4.066	1.8794	2.3444	2.1268	3.7805	1.5183	GTL3
0.5958	0.4527	0.5978	0.6059	0.6114	0.4959	0.7891	GTPBP2
3.2092	2.6587	1.5346	1.2893	1.1887	2.333	1.6973	GTPBP4
0.4828	0.4531	0.634	0.3393	0.4884	0.5283	0.8515	GTPBP5
0.3853	0.4711	0.4915	0.3477	0.4121	0.433	0.5483	GUK1
0.8778	-	0.8486	0.7727	0.9408	1.0316	0.8773	GUSB
0.9306	0.8225	1.0135	1.0256	1.1248	1.5297	1.3592	GYG
1.9575	2.3083	1.9091	2.6123	2.3624	2.1318	2.271	GYPC
-	0.5751	0.832	0.6479	0.8702	0.6208	0.8432	GYS1
1.763	0.8691	0.9818	1.4847	2.0528	1.8577	5.0697	GZMA
2.0161	2.1151	0.4818	0.5074	0.8223	0.629	2.8364	GZMH
-	-	1.9546	1.7617	2.0096	0.9825	9.1532	GZMK
0.1791	0.1902	0.4025	0.4149	0.3025	0.251	0.4292	H1FX
1.494	1.9198	1.8121	1.8321	1.7729	1.9587	1.3054	H2AFV
5.0968	5.2911	3.182	4.3663	3.3922	8.1715	2.2202	H2AFX
0.446	0.8184	0.8001	0.6141	0.7898	0.5881	0.2928	H2AFY
5.9372	4.0814	2.3487	2.8319	2.201	3.4569	1.8659	H2AFZ
0.7311	0.8645	0.8972	0.8951	0.7492	0.861	1.1121	H326
0.4729	0.6664	0.6757	0.8053	0.7594	0.625	0.5677	H3F3A
0.4834	0.4441	0.4313	0.479	0.5218	0.3881	0.4482	H3F3B
11.4259	11.6539	5.4575	5.1975	4.0023	6.2675	10.4403	H963
0.6671	0.6465	0.9363	0.8759	0.771	0.7718	1.2978	HA-1
2.8538	3.791	2.3026	2.9867	2.4514	3.8396	1.5643	HADH2
0.6873	0.8981	1.0515	0.8813	1.0221	0.928	0.6864	HADHA
0.5955	0.5824	0.7103	0.8758	1.0682	0.6388	0.7397	HADHB
-	4.3822	3.2372	3.6058	3.3871	4.7679	1.4346	HADHSC
1.005	1.0101	1.1419	1.4103	1.356	1.6216	1.2733	HAGH
1.0574	1.2244	0.9613	1.0217	-	1.1613	1.3239	HARSL
1.9842	2.3593	1.9106	1.9179	1.3571	1.5572	1.4497	HAX1
0.279	0.3407	0.3137	0.3314	0.3883	1.7796	0.5774	HBA1
0.3503	0.392	0.3762	0.3548	0.4141	2.2672	0.6798	HBA2
0.1253	0.2303	0.1318	0.1678	0.1172	1.6876	0.3638	HBB
1.0786	0.9477	0.8304	0.6214	0.5847	0.7717	1.2426	HBLD2
1.5947	1.5525	1.2776	0.9927	1.2884	1.1607	1.2601	HBXIP
2.5563	-	1.3881	1.4967	1.6041	1.802	1.7133	HCA66
1.2611	1.139	1.2518	1.078	0.9876	1.0764	1.4321	HCCR1
1.5253	-	1.0368	1.1244	-	1.3097	0.7943	HCCS
2.3439	1.5238	1.632	1.5115	1.5885	1.789	2.0667	HCFC1
0.387	0.3622	0.9596	1.1799	1.5433	1.0215	0.4824	HCK
0.9059	1.3658	1.1974	1.1292	1.0383	1.2369	1.0311	HCLS1
0.4421	0.5973	0.7218	0.6485	0.8485	0.4748	0.7695	HCST
2.6915	2.9551	2.7683	2.855	2.3894	3.4029	2.9432	HDAC1
0.947	0.9026	1.0135	0.8013	0.8313	0.8008	1.1227	HDAC3
0.858	0.2422	0.7092	0.4168	0.4444	0.3874	0.7403	HDAC5
0.8093	1.2013	1.0285	0.9442	1.0616	1.0899	0.9872	HDAC6
1.057	1.0095	1.4368	1.1574	1.1877	1.0232	2.3347	HDAC7A
1.5835	2.4751	1.4606	1.6146	1.43	1.5345	1.025	HDGF
1.6299	2.4088	1.5017	1.7533	1.7515	1.7111	1.2157	HDGF
0.6477	1.1138	0.9818	0.7432	0.8456	0.888	0.6596	HDLBP
0.977	-	1.3397	1.8217	1.6621	1.114	0.7375	HEBP1
0.6282	0.6603	0.6925	0.5431	0.5607	0.4114	0.9813	HECA
1.6407	-	1.1826	1.2674	-	1.5743	1.7352	HECTD1
0.6861	0.4935	0.7731	0.8072	0.8279	0.884	0.6842	HEG
1.1023	-	1.4526	2.1321	-	3.2722	1.6353	HELLS
0.3576	0.3302	0.6937	0.3843	0.7043	0.438	0.7858	HELZ
0.9804	1.1473	1.2247	1.2624	1.5497	1.2913	1.2788	HEM1
0.375	0.4856	0.677	0.3976	0.5868	0.5223	0.8438	HEMK
0.3736	0.3933	0.6158	0.6146	0.6834	0.5818	1.184	HERC1
0.6579	-	0.4848	0.4568	0.4756	0.4713	0.5657	HERPUD1
0.5689	0.7684	1.5709	1.1741	1.6986	1.0153	0.5645	HEXB
2.3162	1.9914	1.9888	2.4972	2.4351	1.8405	1.8943	HGRG8
0.6852	0.8535	0.7878	0.7899	0.8166	0.732	0.9551	HGS
1.2861	-	1.4727	1.2459	1.1311	0.8589	1.6197	HIC
0.6552	-	0.6063	0.6301	0.7256	0.5541	0.8871	HIC2
1.55	0.5603	0.7002	1.0748	0.9151	1.0726	0.9097	HIF1A
2.4553	-	1.5482	1.7804	-	2.1455	1.9492	HIG1
0.1166	0.0407	0.1053	0.053	0.0676	0.0342	0.1856	HIG2
2.893	2.48	2.8923	3.111	3.1275	1.5129	6.4435	HIMAP4
1.9336	2.0726	2.024	1.7249	1.3474	1.5618	1.9386	HINT1
-	-	0.7202	0.7578	0.7113	0.6902	1.5754	HIP14
0.7926	1.1997	1.127	1.102	1.0789	1.2208	1.3604	HIP1R
0.4674	-	0.5586	0.3745	0.4292	0.5079	1.1044	HIPK1
-	0.3732	0.5794	0.4174	-	0.5114	0.6932	HIPK3
-	-	1.0336	2.2513	1.0135	1.8978	1.5294	HIRA
1.1933	1.3363	1.0351	1.1991	1.0695	0.9554	1.4458	HIS1
0.3322	0.1554	0.4375	0.3204	0.4356	0.2457	0.3003	HIST1H1C
0.0633	-	0.1328	0.107	0.1165	0.0748	0.2293	HIST1H2AC
0.3889	0.297	0.661	0.5329	0.8553	0.4933	0.4707	HIST1H2AJ
0.2519	0.1521	0.302	0.4118	0.4443	0.2419	0.236	HIST1H2AM
0.4259	-	0.5276	0.6928	0.6783	0.7554	0.4296	HIST1H2BE
0.7725	0.5609	0.7349	0.772	0.8207	0.7563	0.498	HIST1H2BF
0.7215	0.7834	0.6721	0.6892	0.6621	1.063	0.501	HIST1H2BH
0.5535	0.6168	0.9763	0.9851	0.9511	0.6844	0.4697	HIST1H2BK
0.5642	0.4305	0.5343	0.4714	0.6212	0.5435	0.5392	HIST1H3F
0.6432	0.3703	0.4017	0.4272	0.5299	0.5171	0.649	HIST1H3G
1.6617	-	1.2461	1.2334	0.9808	0.9621	1.4411	HIST1H4B
0.6507	0.2525	0.3534	0.4864	-	0.5605	0.5705	HIST1H4K
0.9976	0.2729	0.6237	0.4581	0.5538	-	0.4309	HIST1H4K
0.1923	0.1978	0.2932	0.3811	0.3999	0.1925	0.2227	HIST2H2AA
-	0.1004	0.18	0.1378	0.1886	0.097	0.2268	HIST2H2BE
0.4866	-	0.5716	0.5593	0.7679	0.5362	0.6987	HIST3H3
1.2401	1.1879	1.0667	0.9517	1.256	1.1818	1.3666	HK1
0.4714	0.1015	0.268	0.1552	0.2768	0.1588	0.2716	HK2
0.1241	0.2232	0.5031	0.4238	1.0438	0.1931	0.0838	HK3
1.6489	1.1597	1.3454	1.0574	1.1173	1.1548	1.6002	HKE2
-	0.7329	0.8845	0.9499	-	0.9928	1.3046	HKR1
0.6031	0.6805	0.8	0.5472	0.5989	0.6222	0.7924	HKR3
1.4122	0.8268	1.096	1.521	1.9841	1.1438	1.6858	HLA-A
0.6339	1.2006	1.0678	1.298	1.1392	0.8356	0.8362	HLA-B
0.8922	0.3856	0.8894	0.8552	0.758	0.2527	1.242	HLA-C
0.8691	0.6441	1.0806	1.0789	1.1939	0.7167	1.0569	HLA-C
0.2718	-	0.8357	0.4748	1.1103	0.5167	0.4235	HLA-DMA
0.182	0.3574	0.8549	0.4638	1.4934	0.4688	0.3446	HLA-DMB
0.425	0.689	1.2157	0.5771	1.0317	0.7874	0.5755	HLA-DPA1
0.2034	0.2786	0.6417	0.3413	0.5764	0.3736	0.6082	HLA-DPB1
0.3463	0.341	0.6941	0.5613	1.14	0.5652	0.6333	HLA-DPB1
0.0205	0.0204	1.2239	0.0272	0.0455	0.0619	0.4768	HLA-DQA1
0.3445	0.3505	0.1537	0.2195	0.9797	0.1109	0.1154	HLA-DQB1
0.4333	0.4005	0.6008	0.5432	1.2268	0.5465	0.4158	HLA-DQB1
0.4403	0.8291	0.9823	0.8457	1.4255	0.8558	0.2477	HLA-DRA
1.1711	8.6605	1.9781	9.4421	9.7656	6.2895	2.0556	HLA-DRB3
0.3393	0.8188	1.2876	0.1201	1.5701	0.1029	0.4145	HLA-DRB3
0.283	0.3664	1.2406	0.1294	1.1256	0.1139	0.2939	HLA-DRB3
4.5921	15.687	1.5193	16.8821	15.9244	17.0245	4.6295	HLA-DRB4
0.3763	0.3121	0.55	0.5769	0.6546	0.5384	0.7763	HLA-E
0.8856	0.6546	1.1219	1.2044	1.0606	1.0777	1.2752	HLA-F
1.2442	1.7861	1.5431	1.6538	1.622	1.612	1.0439	HLA-G
0.331	0.3305	0.6018	0.5451	0.8231	0.396	0.2621	HLX1
1.9276	2.1083	2.0861	2.0992	1.6938	2.369	1.676	HMG17L1
0.8084	1.1766	1.2692	0.9238	1.0868	0.9774	1.0106	HMG20B
1.8003	3.2531	1.6378	1.7097	1.3555	2.1245	0.878	HMGA1
0.6768	0.5702	0.6595	0.721	0.5422	1.1815	0.7248	HMGB2
1.916	1.8131	1.7846	2.23	1.7022	1.7978	1.7583	HMGN1
2.3332	2.4225	2.4714	2.7542	2.055	2.7215	2.4116	HMGN2
1.4756	1.0422	1.2887	1.1751	1.4144	1.4243	2.2042	HMGN4
0.0379	0.1069	0.1374	0.2157	0.2138	0.1136	0.1447	HMOX1
2.5541	1.9926	1.783	1.8476	1.7805	2.2656	1.9637	HN1
2.4891	1.978	2.1343	2.097	1.8012	1.7627	2.0088	HNRPA1
3.574	2.7414	2.7961	2.4044	2.4847	2.6538	2.7867	HNRPA2B1
5.3626	5.1417	2.5051	2.4901	2.3512	4.513	1.6324	HNRPAB
2.0593	-	1.5379	1.3112	0.9139	1.8754	1.3663	HNRPC
1.7845	-	1.686	1.4193	1.46	1.6841	1.5553	HNRPDL
2.9389	3.1243	2.3045	2.7136	-	3.1545	1.8278	HNRPF
0.8544	1.1123	0.9752	0.6436	0.7803	0.8658	0.9163	HNRPH1
-	0.954	0.8317	0.6591	0.7224	0.735	0.9386	HNRPH3
1.7641	0.9729	1.3278	1.0669	1.0553	1.2698	1.4848	HNRPK
2.1238	1.5994	1.4308	1.9795	2.084	2.1619	1.677	HNRPM
1.7566	1.2462	1.2908	1.0549	1.0573	1.1831	1.3782	HNRPR
0.1534	0.2728	0.2496	0.3735	0.4602	0.2508	0.1345	HOMER3
0.4836	0.4773	0.8028	1.0111	1.3471	0.7733	1.0322	HOM-TES-103
1.742	-	2.1154	1.8584	1.9406	1.8864	1.832	HOXB1
0.3689	0.5187	0.4965	0.4197	0.4652	0.4286	0.6453	HOXC6
1.0438	1.0236	0.9956	0.878	-	0.9528	1.6656	HP1-BP74
0.826	0.5427	0.9017	0.5693	0.8945	0.5319	1.1242	HPCAL1
1.4143	1.4142	1.0689	1.0632	0.9398	1.3032	1.261	HPCL2
2.5276	1.759	1.489	1.1895	1.5327	1.6612	1.4272	HPRT1
0.1605	0.2338	0.3049	0.5827	0.3593	0.4364	0.1527	HPSE
0.6894	0.7554	0.6914	0.8563	0.7263	0.8404	0.7061	HRB
0.8539	1.1473	1.3125	0.953	0.9752	0.8677	1.0039	HRIHFB2122
0.9093	1.1315	1.3609	1.7007	-	1.0986	1.4697	HRMT1L1
3.826	5.0548	2.939	2.7552	2.7543	4.1358	1.3517	HSA272196
1.1296	1.3107	1.101	0.9327	0.9747	1.1492	1.1282	HSA275986
-	3.3044	1.2254	2.0935	1.1973	2.2256	1.8802	HSA9761
2.1505	-	1.4008	1.4383	1.4004	1.1319	1.7929	HSD17B12
0.8704	0.763	1.0176	0.8596	1.7843	0.8348	0.8482	HSD17B4
0.4093	0.4375	0.5767	0.3359	0.5492	0.5672	0.9498	HSD17B7
1.1592	0.8934	1.0187	0.8632	0.9198	0.9262	1.0257	HSF1
0.87	0.8801	0.8815	0.7149	0.7064	0.7804	0.8132	HSGP25L2G
1.0383	1.128	0.9266	0.9011	0.8389	1.0922	0.881	HSGT1
0.9299	0.597	0.7315	0.5537	0.5558	0.5659	1.3701	HSHIN1
0.4604	0.2849	0.2307	0.165	0.2671	0.1221	0.2012	HSPA1A
0.3676	0.4359	0.2184	0.1976	0.2547	0.2401	0.237	HSPA1B
2.0681	4.142	1.5736	1.4849	1.6914	2.3811	1.2405	HSPA4
0.6164	0.641	0.4272	0.3279	0.3954	0.359	0.2988	HSPA5
-	0.0793	0.2794	0.1702	0.4768	0.1187	0.3192	HSPA6
8.6422	6.9747	2.9892	2.2488	3.1388	4.7012	3.446	HSPA8
2.778	2.8537	1.5421	1.6157	1.1806	2.1497	1.3865	HSPA9B
1.0758	0.9518	0.8014	0.6188	0.8246	0.787	0.6538	HSPB1
1.9427	3.6078	1.5684	2.0455	2.0452	2.9537	1.8465	HSPC009
2.233	1.9231	1.7923	1.8897	1.7246	1.6941	1.8931	HSPC016
0.7372	0.5666	0.5493	0.6568	0.55	0.7052	1.0176	HSPC018
1.8509	2.4588	1.6753	1.5053	1.5458	1.8725	1.583	HSPC023
2.7952	1.8982	1.6585	1.5533	1.1912	1.7062	1.7192	HSPC039
0.9112	0.7901	0.7087	0.655	1.195	0.8365	0.8945	HSPC047
0.2395	0.4091	0.3456	0.2909	-	0.3386	0.456	HSPC049
0.3506	-	0.444	0.2885	-	0.4406	0.4704	HSPC053
0.359	0.1037	0.2375	0.1067	0.1709	0.1774	0.4577	HSPC068
5.3633	5.5408	3.4528	3.6174	-	5.6165	3.1715	HSPC111
1.6391	2.4172	1.1917	1.538	1.3936	1.9879	1.0205	HSPC117
1.5499	1.8144	1.4284	1.7038	1.5826	1.8235	1.1463	HSPC117
1.273	-	0.8481	0.9748	0.8173	1.077	0.9519	HSPC128
0.9969	-	0.7615	0.5286	0.5931	-	0.9224	HSPC129
2.2432	3.0561	1.6343	1.645	1.4694	2.5125	1.8437	HSPC132
2.3321	1.8264	1.6645	1.7123	1.2697	1.4834	2.4821	HSPC135
2.8984	4.0062	2.6452	2.2275	2.2879	3.3281	2.0402	HSPC138
3.026	3.2994	2.2199	2.4443	2.2397	2.8992	2.0129	HSPC138
1.5287	1.9685	1.5385	1.4424	1.5726	1.8692	1.3628	HSPC142
1.2428	1.543	1.2558	1.2691	0.9321	1.1965	1.2567	HSPC148
2.5999	3.548	2.0282	1.9637	1.9201	2.5458	1.8198	HSPC152
3.7462	5.3949	3.4358	2.6035	-	3.6585	3.5453	HSPC154
0.906	0.7229	0.995	1.0487	1.2025	0.883	0.8594	HSPC163
1.2708	2.5532	1.388	1.3918	1.3178	1.5012	0.9371	HSPC171
1.3887	1.6379	1.1735	0.697	1.0205	0.9939	1.5388	HSPC242
3.358	3.3484	2.0401	2.9652	2.9988	3.6394	1.3771	HSPCA
2.5291	4.1772	2.0804	2.6021	2.1787	4.401	1.4823	HSPCB
5.5315	5.0623	2.3113	2.855	2.3891	4.0358	1.7988	HSPD1
6.2281	5.1791	2.5208	2.5786	2.3403	3.3032	2.6305	HSPE1
2.6215	-	1.1598	1.1816	1.3514	1.321	1.1745	HSPH1
0.6049	0.6276	0.6678	0.4913	0.5828	0.6554	0.967	HSRG1
0.8483	1.2331	1.0746	1.09	1.0112	1.0352	1.0178	HTATIP
2.0405	2.2018	1.2821	1.6592	1.4417	1.7432	1.6237	HTATSF1
2.1108	2.0693	1.458	1.0718	1.027	1.3914	1.2126	HUMAUANTIG
0.9051	0.9203	0.5492	0.5907	0.4941	0.7004	0.4739	HYOU1
-	0.3251	0.4476	0.3988	-	0.4335	1.2437	HYPB
0.5373	0.5917	0.6243	0.5199	0.5097	0.5593	0.8455	HYPB
-	0.6632	0.5935	0.6827	0.6194	0.5009	0.841	HYPE
2.8247	3.4628	1.7416	1.6383	1.316	2.7797	1.4736	HYPK
4.5652	3.6837	4.5248	4.6622	5.3242	3.4166	6.3741	IAN4L1
3.1361	3.305	1.6057	1.6581	1.4232	1.7821	1.3207	IARS
0.5116	0.5445	0.6802	0.4824	0.5746	0.5768	1.0859	IBTK
1.8503	-	1.2077	1.4816	1.362	0.9405	1.1127	IBTK
0.5376	0.7591	0.6969	0.578	0.7055	0.8362	0.9811	ICAM1
0.912	1.0405	1.0545	0.9345	0.8703	1.0385	0.9475	ICAM3
0.3509	0.3301	0.5117	0.3075	0.5384	0.4047	0.877	ICAM4
4.2342	3.2239	1.5955	1.372	1.6685	2.1465	1.9297	ICOS
-	0.5345	0.55	0.4149	-	0.5371	0.6332	ICOSL
0.8584	0.5142	0.3343	0.3356	0.5508	0.3796	0.3918	ICSBP1
3.8402	5.2577	3.0093	3.0682	2.5431	3.8927	2.554	ICT1
0.8079	0.4171	0.4315	0.5949	0.607	0.5095	1.0657	ID2
0.7221	0.7977	1.5084	1.2299	1.7509	1.5157	0.9093	ID3
1.3698	1.2483	1.5273	1.5102	2.1795	1.3521	1.2589	IDH1
1.8091	1.7335	1.9397	2.5797	2.2369	2.2198	1.6784	IDH2
1.4688	2.4985	1.3988	1.4905	1.3926	1.5427	1.1551	IDH3B
0.7973	1.0983	0.8183	0.8789	0.9594	0.8796	0.7916	IDH3G
1.8483	1.6353	1.0244	1.0393	0.9267	1.2818	1.3539	IDI1
0.65	0.5665	0.8832	0.6867	0.7257	0.6704	1.3076	IDN3
0.1551	-	0.4289	0.2372	0.292	0.2079	0.842	IDS
0.5243	0.4508	0.7881	1.0024	1.1402	1.0941	0.6256	IER3
0.9209	0.4817	0.7611	0.7506	0.7909	0.629	1.0154	IER5
2.1019	-	1.2682	1.2784	1.8514	1.4201	2.1913	IFI16
0.476	0.5252	1.1819	1.5955	3.0444	0.9004	0.249	IFI30
1.0372	-	0.725	0.979	0.9189	1.0372	1.693	IFIT4
4.1808	1.9031	1.4791	2.2081	1.9773	2.2062	4.5024	IFITM1
1.191	1.0151	0.8571	1.1245	1.2509	1.3157	1.7991	IFITM2
0.867	0.6662	0.6643	1.3587	1.7782	0.8912	1.3384	IFITM3
19.6414	8.5343	0.2883	0.436	0.4964	2.0668	10.045	IFNG
0.3203	0.2418	0.4877	0.5319	0.8296	0.3972	0.3866	IFNGR1
0.3384	0.3024	0.6048	0.3288	0.7262	0.3471	0.2652	IFNGR2
0.7144	0.721	0.5806	0.5581	0.6296	0.571	0.72	IFRD1
3.6698	4.6676	1.9254	2.1955	2.0157	3.2436	1.6927	IFRD2
0.7195	-	1.5215	1.6762	1.9811	1.1147	0.8931	IGF2R
1.8456	0.984	0.8279	3.5911	0.8212	0.7303	0.4117	IGHG1
0.735	0.9778	0.7753	0.7689	-	0.9212	1.129	IGHMBP2
2.3613	0.6194	0.9299	1.5836	0.9579	0.8842	0.773	IGKC
2.5861	0.6995	0.6854	1.9415	1.0553	0.8782	0.3303	IGL@
2.0003	0.714	0.8054	1.6583	1.0891	0.989	0.3985	IGLC6
3.6632	1.0968	0.9695	2.5218	1.3479	1.1595	0.2765	IGLJ3
0.4576	0.7835	1.851	1.9128	1.7565	1.4362	0.3499	IGSF6
0.8602	0.8449	0.8469	1.0229	0.8881	0.9942	1.4356	IHPK2
0.7302	-	0.9036	1.0389	0.9313	1.0665	1.2982	IHPK2
1.2961	0.9317	1.0254	0.8421	0.9975	1.0269	1.6138	IK
1.3416	0.8768	1.0102	0.9126	1.046	0.947	1.7931	IK
0.5362	0.7569	0.7774	0.67	0.7927	0.6557	1.0103	IKBKB
0.99	-	1.4896	2.425	1.8726	1.5917	1.9706	IKBKE
1.2337	0.9666	0.9932	0.9811	1.0268	1.1336	1.4115	IKBKG
0.354	0.3529	0.5746	0.6044	0.7387	0.5443	1.0309	IL10RA
3.1147	2.9057	1.9436	1.9035	-	2.6605	2.0668	IL12RB2
0.3967	-	0.3976	-	-	0.2702	0.6644	IL13
0.2881	0.4733	1.0316	0.7789	1.2064	0.5746	0.313	IL13RA1
0.3744	0.638	1.0744	0.9874	1.2868	0.6952	0.6255	IL17R
0.775	0.556	0.3724	0.6303	0.7974	0.6462	1.9186	IL18RAP
9.3207	8.236	4.5309	11.5451	3.9704	15.433	4.6554	IL1B
0.4145	0.2707	1.2618	0.5429	1.4873	0.3959	0.1617	IL1R2
0.1875	0.2333	0.3961	0.4695	0.3803	0.2014	0.2879	IL1RN
2.082	2.9009	2.2706	2.4345	1.8039	2.4619	2.6059	IL27RA
1.7697	2.9877	3.1778	2.8167	2.7404	3.6315	2.7363	IL2RB
1.4269	1.1607	1.6472	1.3105	1.6664	1.3518	2.4987	IL2RG
0.6039	0.5826	0.7379	0.6819	0.7319	0.7669	0.9227	IL4R
3.1097	2.2014	0.3717	4.7317	1.4808	10.5583	2.4764	IL6
0.2744	0.8724	0.5877	0.4557	0.4908	0.3112	0.3624	IL6R
0.8742	0.543	0.435	1.3948	0.2432	1.5359	0.813	IL8
2.3814	3.088	1.4125	1.6175	1.4044	2.213	1.2599	ILF2
3.9241	3.7902	1.8891	2.5057	2.2468	2.6928	2.1423	ILF3
0.9521	1.5465	0.9153	0.8906	0.8388	1.1292	0.9257	ILF3
1.2201	1.3126	1.0543	0.9441	0.8607	1.5357	0.8868	ILKAP
1.2893	1.709	1.4603	1.2818	1.3789	1.3485	1.3158	ILVBL
1.8349	1.7749	1.5107	1.4981	1.474	1.541	1.8345	IMMT
-	0.3611	0.4038	0.1747	0.2557	0.2495	0.2084	IMP-2
3.3917	3.7042	1.9893	2.0255	-	2.5777	1.5324	IMP4
0.995	0.8983	0.8827	0.7117	1.1461	0.7976	0.9802	IMPDH1
2.9365	-	3.2032	2.2873	2.1144	3.2702	1.5915	IMPDH2
5.4076	15.7887	11.4999	21.611	31.7621	18.5995	4.5046	INDO
-	0.6835	0.9127	0.6368	0.6393	0.6497	1.0755	ING1
1.1371	-	1.3128	0.8636	0.9392	0.8928	1.4782	ING1L
0.8718	0.6716	0.8921	1.107	0.8934	1.1077	1.0014	INPP1
-	0.8881	0.8632	0.9432	0.9605	0.9063	1.0715	INPP5B
0.7385	0.6827	1.0843	1.0041	1.2314	1.0679	1.6246	INPP5D
1.4568	2.0237	1.4039	1.3823	-	1.5789	1.3999	INPP5E
0.2851	-	0.8383	0.4566	0.525	0.5034	0.6142	INPP5F
0.6338	0.6956	0.8253	0.842	0.9225	0.8943	0.781	INPPL1
0.3565	-	0.3555	0.2553	0.2502	0.2725	0.4696	INSIG1
0.9529	0.4535	0.8293	0.5867	0.5099	0.6622	1.3312	INSIG2
0.4957	0.6727	0.6051	0.5593	0.558	0.5666	0.8231	Intersex
0.3901	-	0.3844	0.3707	0.4364	0.2964	0.4795	IPLA2(GAMMA)
3.1029	5.4379	2.0092	2.4191	-	3.6555	2.1572	IPO11
-	0.7711	1.0414	0.7714	0.9273	0.9865	1.0781	IQCB1
1.5189	0.871	1.3099	1.4607	1.5043	2.026	1.1847	IQGAP1
0.846	0.9024	1.2591	1.0683	1.2681	0.7843	1.1874	IQGAP2
1.0372	1.2879	1.0105	1.0588	0.983	1.1657	1.0235	IRAK1
0.1952	0.2038	0.4349	0.5885	0.5404	0.4752	0.3071	IRAK3
0.5695	0.5493	0.5063	0.6249	0.6668	0.635	0.7076	IRF1
1.1762	1.4992	1.2514	1.3183	1.2697	1.2144	1.4809	IRF3
3.1054	2.962	1.0771	0.9663	0.9918	1.6462	1.8169	IRF4
5.7862	4.7342	3.4122	0.6435	3.8211	0.6533	1.6351	IRF5
1.0303	0.3887	0.4088	0.5235	0.5769	0.5535	1.1817	IRF7
0.8172	0.626	0.7775	0.5583	0.6098	0.6094	1.4519	IRLB
1.1073	0.8183	1.1537	1.1367	1.1626	0.9537	1.6174	ISCU
2.7665	1.8404	1.576	1.9447	1.5503	2.0338	3.0242	ISG20
1.4285	1.1062	1.3645	1.2456	1.3606	1.3681	1.5745	ISGF3G
-	0.1722	0.2452	0.2151	0.2273	0.1887	0.2859	ITGA2B
0.6599	0.3739	0.5352	0.5468	0.7107	0.8117	1.3764	ITGA4
0.2879	0.3741	0.4591	0.5514	0.5806	0.4037	0.47	ITGA5
1.42	1.7732	1.5955	2.2447	2.0351	2.3292	1.6006	ITGAE
1.0814	0.8005	0.7865	0.7218	0.6427	0.9984	0.8958	ITGAL
0.1543	0.2829	0.5167	0.1676	0.3071	0.1513	0.1938	ITGAM
0.1777	-	0.3268	0.2472	0.3045	0.282	0.3247	ITGAV
0.1769	0.3329	0.4809	0.3811	0.4541	0.3466	0.2382	ITGAX
0.4006	0.3079	0.5569	0.6438	0.5416	0.5009	0.5099	ITGB1
0.3252	0.4925	0.9473	0.4723	0.9649	0.3696	0.5505	ITGB2
0.5684	-	0.4085	0.55	-	0.5609	0.7461	ITGB3
2.1031	2.455	1.4215	1.4636	1.4166	1.6877	1.3653	ITGB4BP
0.935	1.4839	1.3883	1.1126	0.8816	1.4724	1.5229	ITGB7
2.0412	1.7033	1.3014	1.1378	0.8998	1.4022	2.3489	ITK
0.3367	0.2217	0.5862	0.5627	0.7536	0.3506	0.7601	ITM2B
1.8293	2.52	1.8671	1.8772	1.5065	2.1162	1.5871	ITPA
0.8684	1.2183	0.8991	0.8794	1.1299	1.1008	1.0286	ITPK1
0.4811	0.5718	0.9756	0.9401	0.736	0.7025	1.2885	ITPKB
1.1819	-	1.3638	0.8745	-	1.2516	2.3416	ITPR1
2.6233	2.0964	1.4296	1.4844	1.3358	1.9792	2.7058	ITPR3
0.819	0.6731	0.7987	0.7284	0.6775	0.7379	1.1816	ITSN2
0.2675	0.1083	0.1794	0.0977	0.1524	0.1542	0.3557	IVNS1ABP
0.6875	0.3165	0.7333	0.4875	0.5598	0.6056	0.9994	JAK1
0.7199	0.6959	0.9263	0.8829	1.0691	0.7762	1.8145	JARID1A
-	0.3019	0.599	0.3883	0.3814	0.3295	0.8742	JARID1B
0.1839	0.2261	0.2133	0.1469	0.1397	0.1588	0.326	JARID2
2.146	2.3487	2.1946	2.2306	1.6693	1.9098	1.7056	JJAZ1
0.6448	1.0196	1.2202	0.9006	1.0658	0.8361	1.0515	JM1
0.6556	0.2414	0.6446	0.3294	0.4164	0.2082	1.8875	JMJD1A
0.4567	0.3399	0.4587	0.4511	0.4203	0.3893	0.6696	JMJD1C
0.2167	0.3521	0.247	0.1782	0.1586	0.1898	0.3556	JMJD3
1.8132	1.6955	1.2851	1.0687	1.1811	1.5315	1.5537	JPH3
1.8417	1.6891	1.4292	1.8607	1.8439	1.9187	1.4846	JTB
-	4.4081	1.7472	1.6992	1.1785	2.3038	1.1741	JTV1
0.4244	0.5139	0.5217	0.3568	0.3912	0.3072	0.362	JUNB
0.3249	0.3406	0.5192	0.388	0.3078	0.4142	0.5303	JUND
1.2567	1.0239	1.7938	1.7201	1.7884	1.1928	1.9546	JWA
9.0696	16.0763	7.4338	7.1071	5.5425	11.1519	2.4398	K-ALPHA-1
2.9428	3.2146	2.2051	2.3514	2.265	2.5741	1.7773	KARS
1.0328	0.8031	1.0473	1.0846	0.9397	0.9337	1.1921	KAT3
0.569	0.5891	0.5694	0.4392	0.5872	0.5228	0.9292	KBTBD2
0.338	0.4146	0.5873	0.3367	0.5391	0.4776	0.8264	KCNJ5
0.6095	0.8073	0.6407	0.5078	0.5639	0.767	1.0319	KCNK6
1.1814	-	0.7983	0.4629	-	0.4101	0.6984	KCNMB1
1.3113	2.1078	1.9706	1.7913	1.8302	1.494	0.8071	KCNN4
0.2148	0.1964	0.2642	0.2849	0.2719	0.2016	0.2297	KCNQ1
0.3914	0.2022	0.6357	0.89	1.8881	0.4738	0.2516	KCTD12
1.2287	1.6376	1.522	1.4614	1.4232	1.5474	1.6358	KCTD2
0.8667	0.8758	0.8452	0.8779	1.0308	0.8692	0.9787	KCTD5
0.4736	0.9109	0.5558	0.4814	0.5472	0.635	0.5103	KDELR2
1.2407	3.0502	1.2935	1.1725	0.8856	1.359	0.9031	KHSRP
-	3.5647	1.9428	1.9904	1.4282	2.9074	1.4922	KIAA0020
0.3649	0.4877	0.5305	0.3736	0.5501	0.3438	0.4192	KIAA0033
1.2721	1.1184	1.1689	1.2054	1.4509	1.1868	1.4188	KIAA0053
0.4822	0.6563	0.7117	0.5387	0.4303	0.64	0.7489	KIAA0063
1.1961	-	1.2729	1.4949	1.4672	1.2733	2.1384	KIAA0073
0.7542	0.988	0.9286	0.7359	-	0.8852	0.753	KIAA0089
1.1585	-	1.0249	1.2105	1.1696	0.9027	1.3041	KIAA0092
0.417	0.4175	0.5181	0.3525	0.5033	0.4314	0.689	KIAA0101
1.5647	1.0392	1.1037	0.9655	1.0833	0.986	1.6116	KIAA0102
2.7889	1.6065	1.872	1.6019	1.6176	1.8217	2.3697	KIAA0117
-	0.5873	0.7313	0.5708	0.5623	0.5917	0.7263	KIAA0141
0.8464	0.7691	1.2978	1.133	1.1394	0.8764	1.1904	KIAA0143
1.3228	2.0231	1.1591	1.1906	1.1169	1.3741	1.072	KIAA0152
2.7667	4.2736	1.7789	1.8553	2.0338	3.2954	0.9328	KIAA0153
0.6561	0.6634	0.6999	0.5855	0.5314	0.6723	0.9185	KIAA0174
3.5205	4.3952	2.7019	2.8349	2.0962	3.9149	1.8677	KIAA0179
-	1.5363	1.0233	1.1751	1.1471	1.1337	1.0817	KIAA0194
0.7723	1.0777	1.2303	1.2427	1.1474	0.9563	1.3952	KIAA0195
-	-	1.8843	2.4379	2.4388	2.3459	1.948	KIAA0196
0.7442	0.8268	0.7863	0.927	0.7777	0.9544	0.8344	KIAA0211
-	0.7921	1.0963	0.7948	0.8139	0.9653	1.1669	KIAA0217
1.1484	1.5967	1.1448	1.0506	0.9415	1.1681	1.1437	KIAA0218
0.4708	-	0.5697	0.663	0.5783	0.7374	0.7612	KIAA0226
0.7814	0.9788	0.8781	0.6538	0.703	0.8087	0.7324	KIAA0233
0.6772	0.7749	1.3881	1.1114	1.0213	0.8871	1.9008	KIAA0240
0.9773	0.8122	1.1758	1.1124	1.1329	1.0932	1.1063	KIAA0247
0.9766	1.1452	1.2536	1.3335	1	1.1202	1.356	KIAA0252
0.7457	0.4989	0.9425	0.7284	0.5972	0.7139	1.2536	KIAA0256
0.9836	0.8305	1.2084	1.2115	1.2203	0.9561	1.8796	KIAA0258
-	1.0165	0.7773	0.9749	1.0339	0.9425	0.6941	KIAA0265
-	1.0747	1.0641	0.6439	0.7879	1.085	0.8829	KIAA0303
0.6401	0.815	0.7758	0.6154	0.7762	0.7871	0.8829	KIAA0310
0.8402	1.0478	1.0714	1.1233	0.9944	1.0408	1.0921	KIAA0317
0.9246	1.2351	1.4834	1.0768	1.0463	1.205	1.1728	KIAA0323
1.1209	1.7408	1.1096	1.0283	0.9312	1.0511	1.2298	KIAA0339
0.6759	0.7289	0.8069	0.7207	0.9194	0.7499	1.1776	KIAA0355
1.4529	1.816	1.9272	1.7285	1.5891	1.8528	2.0737	KIAA0376
0.3138	0.4996	0.5158	0.4434	0.3594	0.4332	0.6515	KIAA0404
-	-	1.6108	1.055	0.8823	1.0187	1.3134	KIAA0436
0.5484	-	0.6451	0.3178	0.2852	0.2581	0.4373	KIAA0450
0.8033	1.1656	0.9724	1.0329	0.8338	0.988	0.813	KIAA0469
1.5804	0.5539	0.9797	1.291	1.1462	1.0251	2.2189	KIAA0474
0.6497	0.8787	0.7354	0.7164	0.7776	0.7698	0.7756	KIAA0476
0.5015	0.3418	0.6804	0.3202	0.5021	0.5058	0.8246	KIAA0492
1.0191	1.1985	1.1999	1.0516	0.9046	1.07	1.4263	KIAA0494
0.431	0.3383	0.5932	0.6533	0.7492	0.4835	0.4772	KIAA0513
1.2057	-	1.2203	1.0808	0.8491	1.1113	1.5758	KIAA0528
0.679	0.9802	0.9201	0.8587	0.8863	0.9591	1.319	KIAA0542
1.2252	1.4712	1.2593	1.0569	0.9952	1.2894	1.2816	KIAA0553
0.7451	-	1.0137	1.1458	1.1444	1.0663	1.243	KIAA0556
0.3464	0.4438	0.495	0.3006	0.4381	0.4585	0.8401	KIAA0563
0.6814	0.962	1.1786	1.2106	1.2604	1.0556	0.9815	KIAA0592
1.0083	1.2662	1.0658	1.2703	-	1.335	1.0972	KIAA0602
1.1152	0.8033	1.1637	0.8582	0.982	1.115	1.3764	KIAA0625
0.6777	0.4257	0.7457	0.5181	0.5781	0.6828	1.2414	KIAA0650
0.7791	0.9485	0.9475	1.222	-	1.0482	1.3962	KIAA0652
1.0499	0.8318	1.084	0.8615	0.9247	0.746	1.5191	KIAA0663
2.6874	4.3882	1.803	1.9077	1.4508	3.1097	1.2046	KIAA0664
0.4807	-	0.598	0.5805	0.49	0.3974	0.6956	KIAA0669
0.7352	0.8625	1.1553	1.0759	1.5759	0.9271	0.979	KIAA0674
0.5228	-	0.9033	0.7536	-	0.7651	0.9723	KIAA0685
1.189	-	0.7203	0.5299	0.6194	0.9411	0.5922	KIAA0690
-	0.3867	0.6671	0.4938	0.6502	0.5099	0.8236	KIAA0701
0.3793	0.3813	0.5302	0.3781	0.5547	0.4432	0.8967	KIAA0738
1.1477	0.9796	1.0223	0.8416	1.0242	1.0861	1.4356	KIAA0746
0.3613	0.3295	0.5308	0.4012	0.5128	0.3683	0.5597	KIAA0763
0.461	0.652	0.6069	0.4158	0.6527	0.4787	0.5379	KIAA0767
0.5819	0.5757	0.8112	0.5825	0.7647	0.6248	0.8157	KIAA0776
1.053	0.7268	1.6674	1.1559	1.4012	1.1016	2.7372	KIAA0792
0.5204	0.9425	0.7966	-	-	0.9904	0.9108	KIAA0794
-	-	0.7536	0.8722	0.7157	1.2098	0.7314	KIAA0795
0.468	0.3085	0.4296	0.2644	0.3868	0.4889	0.6545	KIAA0825
0.6071	0.5944	0.817	0.8195	0.8404	0.8544	1.09	KIAA0826
0.5038	0.5269	0.6966	0.7017	0.6871	0.6528	1.2523	KIAA0831
0.3392	-	0.3277	0.2751	0.3441	0.3197	0.4951	KIAA0870
0.949	0.9477	0.8882	0.6323	0.7408	0.8193	1.1041	KIAA0907
0.4495	0.6667	0.7697	0.8067	0.7346	0.7057	0.6894	KIAA0913
0.6266	0.816	0.7463	0.7333	0.7212	0.8116	0.8928	KIAA0922
1.8025	-	1.9184	1.7387	1.4466	1.9677	1.9291	KIAA0947
0.5617	0.8398	0.7401	0.6811	0.6614	0.5867	0.5526	KIAA0963
0.4009	0.4729	0.4562	0.3308	0.5133	0.4771	0.8473	KIAA0974
0.5795	0.5655	0.5799	0.6264	0.5713	0.716	0.9652	KIAA0999
0.8761	1.2678	1.1092	0.9783	0.9432	0.9536	0.972	KIAA1007
0.4769	0.3733	0.621	0.3744	0.5341	0.5413	0.8912	KIAA1008
0.4298	0.4519	0.5943	0.398	0.5632	0.7271	0.7575	KIAA1030
0.7351	0.5478	0.881	0.8067	0.8936	0.7139	0.736	KIAA1033
-	0.3164	0.8299	0.9251	1.3036	1.1557	0.4627	KIAA1036
1.0392	0.7842	0.7314	0.593	0.6003	0.674	1.0604	KIAA1041
0.7108	0.9206	0.7887	0.8507	0.8685	0.7191	0.8557	KIAA1049
0.7915	0.5989	0.9313	0.996	1.1978	0.7247	1.6452	KIAA1055
0.7465	1.0155	0.9002	0.8522	0.6373	0.6608	0.9401	KIAA1076
2.5691	0.3242	1.8863	1.9703	2.0615	2.1058	2.2466	KIAA1115
0.6298	0.6898	1.0109	0.9149	0.9384	0.7454	1.0954	KIAA1128
0.4527	0.4716	0.609	0.4089	0.5046	0.5383	0.767	KIAA1164
0.3884	0.433	0.5149	0.3408	0.5246	0.4974	0.89	KIAA1170
-	0.8388	1.4858	1.2951	1.204	1.3114	1.3945	KIAA1185
-	1.0597	1.0657	0.8952	0.7912	0.9235	1.1856	KIAA1194
0.5279	0.3295	0.481	0.3277	0.524	0.5295	0.9412	KIAA1202
0.2886	-	0.4627	0.4429	0.4822	0.2732	1.3409	KIAA1228
0.6587	0.3968	0.6371	0.3388	0.5022	0.4518	0.7873	KIAA1257
-	1.0608	0.9954	0.8106	1.0264	0.9272	0.9482	KIAA1268
0.3486	0.56	0.7569	0.4219	0.5879	0.4504	0.871	KIAA1276
0.8108	1.0196	1.3531	1.0214	1.4599	0.935	1.8369	KIAA1280
0.7209	0.5571	0.919	0.64	0.6797	0.8417	1.2912	KIAA1327
-	0.3031	0.6718	0.4272	0.4788	0.4285	1.0075	KIAA1332
0.4387	0.4803	0.5698	0.6204	0.9216	1.4103	1.2781	KIAA1361
2.253	2.4263	2.6494	2.925	1.872	2.6694	2.1863	KIAA1393
0.5402	0.6144	0.546	0.4547	0.5274	0.5781	0.9162	KIAA1423
0.4327	-	0.7479	0.6599	0.6005	0.2737	0.6521	KIAA1432
0.1152	0.0896	0.2085	0.1612	0.203	0.1097	0.2305	KIAA1434
-	0.7439	0.9184	0.7249	0.6034	0.853	1.4348	KIAA1449
0.9154	0.96	1.4255	1.3672	-	1.1955	2.6416	KIAA1582
-	1.7305	1.2573	1.3828	1.4887	1.5048	1.1933	KIAA1797
1.182	1.4619	0.956	0.928	0.9796	1.2445	1.085	KIAA1892
0.7806	-	0.9377	0.8165	0.8424	0.8091	1.1201	KIDINS220
0.5214	0.7936	0.9578	0.901	0.8276	0.8802	0.822	KIF13B
2.4387	-	1.5858	1.6121	1.4339	1.3405	2.8224	KIF2
1.0325	0.7867	1.0338	0.9504	1.088	0.9678	1.3526	KIF21B
1.7232	2.3929	1.3494	1.5133	1.2672	2.1246	1.2332	KIF22
1.2105	1.1013	1.0764	1.1861	1.2844	1.0542	1.1232	KIF23
-	1.0167	1.1106	0.9483	0.995	0.8531	1.3292	KIF3A
0.4546	0.7808	0.6363	0.5048	0.5299	0.7042	0.9599	KIF3B
1.3761	0.9085	1.2474	1.0124	1.0407	1.2493	1.1095	KIF5B
0.4953	-	0.593	0.5406	-	0.772	0.9678	KIFC1
[truncated: 2,115 more rows]
