# Supplementary material for: High-Throughput GoMiner, an 'industrial-strength' integrative gene ontology tool for interpretation of multiple-microarray experiments, with application to studies of Common Variable Immune Deficiency (CVID)
Source: BMC Bioinformatics. 2005 Jul 5;6:168. doi: 10.1186/1471-2105-6-168 (PMC1190154; doi:10.1186/1471-2105-6-168)
Supplement: Additional File 3 — Output Files Generated from High-Throughput GoMiner [file 1471-2105-6-168-S3.tar]

Archive with 108 entries (103 files):
- cvidoutput/total.txt.dir
- cvidoutput/total.txt.dir/cvidchanged.txt.dir
- cvidoutput/total.txt.dir/cvidchanged.txt.dir/cvidchanged.txt.change.gce.TF
- cvidoutput/total.txt.dir/cvidchanged.txt.dir/cvidchanged.txt.over.gce.TF
- cvidoutput/total.txt.dir/cvidchanged.txt.dir/cvidchanged.txt.under.gce.TF
- cvidoutput/PICK32.list
- cvidoutput/cvidchanged.txt
- cvidoutput/discover.driver.driver.sh.DEBUG
- cvidoutput/total.txt
- cvidoutput/total.txt.dir/cvidchanged.txt.dir/cvidchanged.txt.change
- cvidoutput/total.txt.dir/cvidchanged.txt.dir/cvidchanged.txt.change.gce
- cvidoutput/total.txt.dir/cvidchanged.txt.dir/cvidchanged.txt.change.gce.CIM
- cvidoutput/total.txt.dir/cvidchanged.txt.dir/cvidchanged.txt.change.gce.TF/GO-0006805_xenobiotic_metabolism.TF
- cvidoutput/total.txt.dir/cvidchanged.txt.dir/cvidchanged.txt.change.gce.TF/GO-0006873_cell_ion_homeostasis.TF
- cvidoutput/total.txt.dir/cvidchanged.txt.dir/cvidchanged.txt.change.gce.TF/GO-0006874_calcium_ion_homeostasis.TF
- cvidoutput/total.txt.dir/cvidchanged.txt.dir/cvidchanged.txt.change.gce.TF/GO-0006875_metal_ion_homeostasis.TF
- cvidoutput/total.txt.dir/cvidchanged.txt.dir/cvidchanged.txt.change.gce.TF/GO-0006935_chemotaxis.TF
- cvidoutput/total.txt.dir/cvidchanged.txt.dir/cvidchanged.txt.change.gce.TF/GO-0006950_response_to_stress.TF
- cvidoutput/total.txt.dir/cvidchanged.txt.dir/cvidchanged.txt.change.gce.TF/GO-0006952_defense_response.TF
- cvidoutput/total.txt.dir/cvidchanged.txt.dir/cvidchanged.txt.change.gce.TF/GO-0006955_immune_response.TF
- cvidoutput/total.txt.dir/cvidchanged.txt.dir/cvidchanged.txt.change.gce.TF/GO-0006959_humoral_immune_response.TF
- cvidoutput/total.txt.dir/cvidchanged.txt.dir/cvidchanged.txt.change.gce.TF/GO-0006968_cellular_defense_response.TF
- cvidoutput/total.txt.dir/cvidchanged.txt.dir/cvidchanged.txt.change.gce.TF/GO-0007166_cell_surface_receptor_linked_signal_transduction.TF
- cvidoutput/total.txt.dir/cvidchanged.txt.dir/cvidchanged.txt.change.gce.TF/GO-0007178_transmembrane_receptor_protein_serine_threonine_kinase_signaling_pathway.TF
- cvidoutput/total.txt.dir/cvidchanged.txt.dir/cvidchanged.txt.change.gce.TF/GO-0007186_G-protein_coupled_receptor_protein_signaling_pathway.TF
- cvidoutput/total.txt.dir/cvidchanged.txt.dir/cvidchanged.txt.change.gce.TF/GO-0007218_neuropeptide_signaling_pathway.TF
- cvidoutput/total.txt.dir/cvidchanged.txt.dir/cvidchanged.txt.change.gce.TF/GO-0009410_response_to_xenobiotic_stimulus.TF
- cvidoutput/total.txt.dir/cvidchanged.txt.dir/cvidchanged.txt.change.gce.TF/GO-0009605_response_to_external_stimulus.TF
- cvidoutput/total.txt.dir/cvidchanged.txt.dir/cvidchanged.txt.change.gce.TF/GO-0009607_response_to_biotic_stimulus.TF
- cvidoutput/total.txt.dir/cvidchanged.txt.dir/cvidchanged.txt.change.gce.TF/GO-0009611_response_to_wounding.TF
- cvidoutput/total.txt.dir/cvidchanged.txt.dir/cvidchanged.txt.change.gce.TF/GO-0009613_response_to_pest_pathogen_parasite.TF
- cvidoutput/total.txt.dir/cvidchanged.txt.dir/cvidchanged.txt.change.gce.TF/GO-0009617_response_to_bacteria.TF
- cvidoutput/total.txt.dir/cvidchanged.txt.dir/cvidchanged.txt.change.gce.TF/GO-0009628_response_to_abiotic_stimulus.TF
- cvidoutput/total.txt.dir/cvidchanged.txt.dir/cvidchanged.txt.change.gce.TF/GO-0016064_humoral_defense_mechanism_(sensu_Vertebrata).TF
- cvidoutput/total.txt.dir/cvidchanged.txt.dir/cvidchanged.txt.change.gce.TF/GO-0019884_antigen_presentation__exogenous_antigen.TF
- cvidoutput/total.txt.dir/cvidchanged.txt.dir/cvidchanged.txt.change.gce.TF/GO-0019886_antigen_processing__exogenous_antigen_via_MHC_class_II.TF
- cvidoutput/total.txt.dir/cvidchanged.txt.dir/cvidchanged.txt.change.gce.TF/GO-0019935_cyclic-nucleotide-mediated_signaling.TF
- cvidoutput/total.txt.dir/cvidchanged.txt.dir/cvidchanged.txt.change.gce.TF/GO-0030003_cation_homeostasis.TF
- cvidoutput/total.txt.dir/cvidchanged.txt.dir/cvidchanged.txt.change.gce.TF/GO-0030005_di-__tri-valent_inorganic_cation_homeostasis.TF
- cvidoutput/total.txt.dir/cvidchanged.txt.dir/cvidchanged.txt.change.gce.TF/GO-0042221_response_to_chemical_substance.TF
- cvidoutput/total.txt.dir/cvidchanged.txt.dir/cvidchanged.txt.change.gce.TF/GO-0042330_taxis.TF
- cvidoutput/total.txt.dir/cvidchanged.txt.dir/cvidchanged.txt.change.gce.TF/GO-0045087_innate_immune_response.TF
- cvidoutput/total.txt.dir/cvidchanged.txt.dir/cvidchanged.txt.change.gce.TF/GO-0050801_ion_homeostasis.TF
- cvidoutput/total.txt.dir/cvidchanged.txt.dir/cvidchanged.txt.change.gce.TF/GO-0050874_organismal_physiological_process.TF
- cvidoutput/total.txt.dir/cvidchanged.txt.dir/cvidchanged.txt.change.gce.TF/GO-0050896_response_to_stimulus.TF
- cvidoutput/total.txt.dir/cvidchanged.txt.dir/cvidchanged.txt.change.gce.TF/TF.FDR
- cvidoutput/total.txt.dir/cvidchanged.txt.dir/cvidchanged.txt.change.gce.TF/TF.FDR.CIM
- cvidoutput/total.txt.dir/cvidchanged.txt.dir/cvidchanged.txt.change.gce.TF/TFavg.CIM
- cvidoutput/total.txt.dir/cvidchanged.txt.dir/cvidchanged.txt.change.gce.TF/TFcat.CIM
- cvidoutput/total.txt.dir/cvidchanged.txt.dir/cvidchanged.txt.change.gce.updown.CIM
- cvidoutput/total.txt.dir/cvidchanged.txt.dir/cvidchanged.txt.change.gce.xls
- cvidoutput/total.txt.dir/cvidchanged.txt.dir/cvidchanged.txt.change.xls
- cvidoutput/total.txt.dir/cvidchanged.txt.dir/cvidchanged.txt.over
- cvidoutput/total.txt.dir/cvidchanged.txt.dir/cvidchanged.txt.over.gce
- cvidoutput/total.txt.dir/cvidchanged.txt.dir/cvidchanged.txt.over.gce.CIM
- cvidoutput/total.txt.dir/cvidchanged.txt.dir/cvidchanged.txt.over.gce.TF/GO-0006805_xenobiotic_metabolism.TF
- cvidoutput/total.txt.dir/cvidchanged.txt.dir/cvidchanged.txt.over.gce.TF/GO-0006950_response_to_stress.TF
- cvidoutput/total.txt.dir/cvidchanged.txt.dir/cvidchanged.txt.over.gce.TF/GO-0006952_defense_response.TF
- cvidoutput/total.txt.dir/cvidchanged.txt.dir/cvidchanged.txt.over.gce.TF/GO-0006955_immune_response.TF
- cvidoutput/total.txt.dir/cvidchanged.txt.dir/cvidchanged.txt.over.gce.TF/GO-0006968_cellular_defense_response.TF
- cvidoutput/total.txt.dir/cvidchanged.txt.dir/cvidchanged.txt.over.gce.TF/GO-0007178_transmembrane_receptor_protein_serine_threonine_kinase_signaling_pathway.TF
- cvidoutput/total.txt.dir/cvidchanged.txt.dir/cvidchanged.txt.over.gce.TF/GO-0009410_response_to_xenobiotic_stimulus.TF
- cvidoutput/total.txt.dir/cvidchanged.txt.dir/cvidchanged.txt.over.gce.TF/GO-0009605_response_to_external_stimulus.TF
- cvidoutput/total.txt.dir/cvidchanged.txt.dir/cvidchanged.txt.over.gce.TF/GO-0009607_response_to_biotic_stimulus.TF
- cvidoutput/total.txt.dir/cvidchanged.txt.dir/cvidchanged.txt.over.gce.TF/GO-0009613_response_to_pest_pathogen_parasite.TF
- cvidoutput/total.txt.dir/cvidchanged.txt.dir/cvidchanged.txt.over.gce.TF/GO-0050874_organismal_physiological_process.TF
- cvidoutput/total.txt.dir/cvidchanged.txt.dir/cvidchanged.txt.over.gce.TF/GO-0050896_response_to_stimulus.TF
- cvidoutput/total.txt.dir/cvidchanged.txt.dir/cvidchanged.txt.over.gce.TF/TF.FDR
- cvidoutput/total.txt.dir/cvidchanged.txt.dir/cvidchanged.txt.over.gce.TF/TF.FDR.CIM
- cvidoutput/total.txt.dir/cvidchanged.txt.dir/cvidchanged.txt.over.gce.TF/TFavg.CIM
- cvidoutput/total.txt.dir/cvidchanged.txt.dir/cvidchanged.txt.over.gce.TF/TFcat.CIM
- cvidoutput/total.txt.dir/cvidchanged.txt.dir/cvidchanged.txt.over.gce.xls
- cvidoutput/total.txt.dir/cvidchanged.txt.dir/cvidchanged.txt.over.xls
- cvidoutput/total.txt.dir/cvidchanged.txt.dir/cvidchanged.txt.under
- cvidoutput/total.txt.dir/cvidchanged.txt.dir/cvidchanged.txt.under.gce
- cvidoutput/total.txt.dir/cvidchanged.txt.dir/cvidchanged.txt.under.gce.CIM
- cvidoutput/total.txt.dir/cvidchanged.txt.dir/cvidchanged.txt.under.gce.TF/GO-0006873_cell_ion_homeostasis.TF
- cvidoutput/total.txt.dir/cvidchanged.txt.dir/cvidchanged.txt.under.gce.TF/GO-0006874_calcium_ion_homeostasis.TF
- cvidoutput/total.txt.dir/cvidchanged.txt.dir/cvidchanged.txt.under.gce.TF/GO-0006875_metal_ion_homeostasis.TF
- cvidoutput/total.txt.dir/cvidchanged.txt.dir/cvidchanged.txt.under.gce.TF/GO-0006935_chemotaxis.TF
- cvidoutput/total.txt.dir/cvidchanged.txt.dir/cvidchanged.txt.under.gce.TF/GO-0006952_defense_response.TF
- cvidoutput/total.txt.dir/cvidchanged.txt.dir/cvidchanged.txt.under.gce.TF/GO-0006954_inflammatory_response.TF
- cvidoutput/total.txt.dir/cvidchanged.txt.dir/cvidchanged.txt.under.gce.TF/GO-0006955_immune_response.TF
- cvidoutput/total.txt.dir/cvidchanged.txt.dir/cvidchanged.txt.under.gce.TF/GO-0006959_humoral_immune_response.TF
- cvidoutput/total.txt.dir/cvidchanged.txt.dir/cvidchanged.txt.under.gce.TF/GO-0007186_G-protein_coupled_receptor_protein_signaling_pathway.TF
- cvidoutput/total.txt.dir/cvidchanged.txt.dir/cvidchanged.txt.under.gce.TF/GO-0009607_response_to_biotic_stimulus.TF
- cvidoutput/total.txt.dir/cvidchanged.txt.dir/cvidchanged.txt.under.gce.TF/GO-0009611_response_to_wounding.TF
- cvidoutput/total.txt.dir/cvidchanged.txt.dir/cvidchanged.txt.under.gce.TF/GO-0009613_response_to_pest_pathogen_parasite.TF
- cvidoutput/total.txt.dir/cvidchanged.txt.dir/cvidchanged.txt.under.gce.TF/GO-0019725_cell_homeostasis.TF
- cvidoutput/total.txt.dir/cvidchanged.txt.dir/cvidchanged.txt.under.gce.TF/GO-0019932_second-messenger-mediated_signaling.TF
- cvidoutput/total.txt.dir/cvidchanged.txt.dir/cvidchanged.txt.under.gce.TF/GO-0019935_cyclic-nucleotide-mediated_signaling.TF
- cvidoutput/total.txt.dir/cvidchanged.txt.dir/cvidchanged.txt.under.gce.TF/GO-0030003_cation_homeostasis.TF
- cvidoutput/total.txt.dir/cvidchanged.txt.dir/cvidchanged.txt.under.gce.TF/GO-0030005_di-__tri-valent_inorganic_cation_homeostasis.TF
- cvidoutput/total.txt.dir/cvidchanged.txt.dir/cvidchanged.txt.under.gce.TF/GO-0042330_taxis.TF
- cvidoutput/total.txt.dir/cvidchanged.txt.dir/cvidchanged.txt.under.gce.TF/GO-0045087_innate_immune_response.TF
- cvidoutput/total.txt.dir/cvidchanged.txt.dir/cvidchanged.txt.under.gce.TF/GO-0050801_ion_homeostasis.TF
- cvidoutput/total.txt.dir/cvidchanged.txt.dir/cvidchanged.txt.under.gce.TF/GO-0050874_organismal_physiological_process.TF
- cvidoutput/total.txt.dir/cvidchanged.txt.dir/cvidchanged.txt.under.gce.TF/TF.FDR
- cvidoutput/total.txt.dir/cvidchanged.txt.dir/cvidchanged.txt.under.gce.TF/TF.FDR.CIM
- cvidoutput/total.txt.dir/cvidchanged.txt.dir/cvidchanged.txt.under.gce.TF/TFavg.CIM
- cvidoutput/total.txt.dir/cvidchanged.txt.dir/cvidchanged.txt.under.gce.TF/TFcat.CIM
- cvidoutput/total.txt.dir/cvidchanged.txt.dir/cvidchanged.txt.under.gce.xls
- cvidoutput/total.txt.dir/cvidchanged.txt.dir/cvidchanged.txt.under.xls
- cvidoutput/total.txt.dir/total.txt.change.series.CIM
- cvidoutput/total.txt.dir/total.txt.over.series.CIM
- cvidoutput/total.txt.dir/total.txt.report
- cvidoutput/total.txt.dir/total.txt.report.sorted
- cvidoutput/total.txt.dir/total.txt.under.series.CIM
