# Supplementary material for: High-Throughput GoMiner, an 'industrial-strength' integrative gene ontology tool for interpretation of multiple-microarray experiments, with application to studies of Common Variable Immune Deficiency (CVID)
Source: BMC Bioinformatics. 2005 Jul 5;6:168. doi: 10.1186/1471-2105-6-168 (PMC1190154; doi:10.1186/1471-2105-6-168)
Supplement: Additional File 3 — Output Files Generated from High-Throughput GoMiner [file 1471-2105-6-168-S3.tar › cvidoutput/cvidchanged.txt]

ACSL1	-1
AMY2A	1
CCL2	-1
CCL7	-1
CD163	-1
CHS1	1
CLECSF2	1
CRTAM	1
CTSL	-1
CXCL9	-1
DEFB1	1
DJ328E19.C1.1	1
DSIPI	1
EMR2	-1
FER1L3	-1
FHR-4	1
FLJ10415	1
FLJ11220	1
FLJ20273	-1
GNLY	1
GPR56	1
GZMK	1
HLA-DQA1	1
HLA-DRA	-1
IGLJ3	-1
KLRC3	1
KLRK1	1
LHFPL2	-1
LILRA3	-1
LOC392887	1
LY9	1
MADH3	1
MAFB	-1
MIG-6	1
MMP9	-1
NT5C3	1
OAS1	1
OSBPL7	-1
PDE4D	1
PLA2G7	-1
PLAC8	1
PTPN4	1
PTPNS1	-1
RGS2	1
RHOU	-1
SF1	1
SYNE2	1
TENS1	-1
TGFBR2	1
TGFBR3	1
TGM2	-1
TTBK2	1
TYMS	-1
XCL2	1
ZFP36L2	1
ZHX2	-1
ZNF395	1
