# Supplementary material for: High-Throughput GoMiner, an 'industrial-strength' integrative gene ontology tool for interpretation of multiple-microarray experiments, with application to studies of Common Variable Immune Deficiency (CVID)
Source: BMC Bioinformatics. 2005 Jul 5;6:168. doi: 10.1186/1471-2105-6-168 (PMC1190154; doi:10.1186/1471-2105-6-168)
Supplement: Additional File 3 — Output Files Generated from High-Throughput GoMiner [file 1471-2105-6-168-S3.tar › cvidoutput/discover.driver.driver.sh.DEBUG]

echo $$ >> PIDFILE
echo 28960
set CSH = csh
set CSH = csh
if ( $12 ) set CSH = "csh -xvf"
if ( 2 ) set CSH = csh -xvf
set CSH = csh -xvf
$CSH $16/FindBadGeneNames.sh $1 $12 $16
csh -xvf /usr2/zeebergb/test-directory-sudar11/scripts/FindBadGeneNames.sh total.txt 2 /usr2/zeebergb/test-directory-sudar11/scripts


echo $$ >> PIDFILE
echo 28961
set CSH = csh
set CSH = csh
if ( $2 ) set CSH = "csh -xvf"
if ( 2 ) set CSH = csh -xvf
set CSH = csh -xvf

tr "\r" "\n" < $1 | sort | uniq | sed '/^$/d' > temp
tr \r \n
sort
uniq
sed /^$/d
mv temp $1
mv temp total.txt

set n = `$CSH $3/SymbolMutationScan.sh $1 | wc -l | gawk '{print $1}'` || exit $status
set n = `$CSH $3/SymbolMutationScan.sh $1 | wc -l | gawk '{print $1}'`
csh -xvf /usr2/zeebergb/test-directory-sudar11/scripts/SymbolMutationScan.sh total.txt
wc -l
gawk {print $1}


echo $$ >> PIDFILE
echo 28969
foreach arg ( $* )
foreach arg ( total.txt )
echo $arg
echo total.txt

tr "\r" "\n" < $arg | sed '1,$s/\^M/\\
/g' | gawk '(/[0-9]\-(JAN|FEB|MAR|APR|MAY|JUN|JUL|AUG|SEP|OCT|NOV|DEC|Jan|Feb|Mar|Apr|May|Jun|Jul|Aug|Sep|Oct|Nov|Dec|jan|feb|mar|apr|may|jun|jul|aug|sep|oct|nov|dec)/ || /[0-9]\.[0-9][0-9]E\+[[0-9][0-9]/) {print NR,$0}' || exit 51
tr \r \n
sed 1,$s/\^M/\
/g
gawk (/[0-9]\-(JAN|FEB|MAR|APR|MAY|JUN|JUL|AUG|SEP|OCT|NOV|DEC|Jan|Feb|Mar|Apr|May|Jun|Jul|Aug|Sep|Oct|Nov|Dec|jan|feb|mar|apr|may|jun|jul|aug|sep|oct|nov|dec)/ || /[0-9]\.[0-9][0-9]E\+[[0-9][0-9]/) {print NR,$0}
end
end

grep -v $$ PIDFILE > TPIDFILE
grep -v 28969 PIDFILE
mv TPIDFILE PIDFILE
mv TPIDFILE PIDFILE
exit 0
exit 0
if ( $n > 1 ) then
if ( 1 > 1 ) then

grep -v $$ PIDFILE > TPIDFILE
grep -v 28961 PIDFILE
mv TPIDFILE PIDFILE
mv TPIDFILE PIDFILE
exit 0
exit 0
set returncode = $status
set returncode = 0
if ( $returncode ) then
if ( 0 ) then
set lines = `wc -l $7 |  gawk '{print $1}'`
set lines = `wc -l $7 |  gawk '{print $1}'`
wc -l PICK32.list
gawk {print $1}
cp $7 newname
cp PICK32.list newname
set n = 1
set n = 1
while ( $n < = $lines )
while ( 1 < = 1 )
set file = `sed -n '1p' newname`
set file = `sed -n '1p' newname`
sed -n 1p newname
tr "\r" "\n" < $file > temp
tr \r \n
mv temp $file
mv temp cvidchanged.txt
sed '1d' newname > shorty
sed 1d newname
mv shorty newname
mv shorty newname
$CSH $16/FindBadGeneNames.sh $file $12 $16
csh -xvf /usr2/zeebergb/test-directory-sudar11/scripts/FindBadGeneNames.sh cvidchanged.txt 2 /usr2/zeebergb/test-directory-sudar11/scripts


echo $$ >> PIDFILE
echo 28986
set CSH = csh
set CSH = csh
if ( $2 ) set CSH = "csh -xvf"
if ( 2 ) set CSH = csh -xvf
set CSH = csh -xvf

tr "\r" "\n" < $1 | sort | uniq | sed '/^$/d' > temp
tr \r \n
sort
uniq
sed /^$/d
mv temp $1
mv temp cvidchanged.txt

set n = `$CSH $3/SymbolMutationScan.sh $1 | wc -l | gawk '{print $1}'` || exit $status
set n = `$CSH $3/SymbolMutationScan.sh $1 | wc -l | gawk '{print $1}'`
csh -xvf /usr2/zeebergb/test-directory-sudar11/scripts/SymbolMutationScan.sh cvidchanged.txt
wc -l
gawk {print $1}


echo $$ >> PIDFILE
echo 28993
foreach arg ( $* )
foreach arg ( cvidchanged.txt )
echo $arg
echo cvidchanged.txt

tr "\r" "\n" < $arg | sed '1,$s/\^M/\\
/g' | gawk '(/[0-9]\-(JAN|FEB|MAR|APR|MAY|JUN|JUL|AUG|SEP|OCT|NOV|DEC|Jan|Feb|Mar|Apr|May|Jun|Jul|Aug|Sep|Oct|Nov|Dec|jan|feb|mar|apr|may|jun|jul|aug|sep|oct|nov|dec)/ || /[0-9]\.[0-9][0-9]E\+[[0-9][0-9]/) {print NR,$0}' || exit 51
tr \r \n
sed 1,$s/\^M/\
/g
gawk (/[0-9]\-(JAN|FEB|MAR|APR|MAY|JUN|JUL|AUG|SEP|OCT|NOV|DEC|Jan|Feb|Mar|Apr|May|Jun|Jul|Aug|Sep|Oct|Nov|Dec|jan|feb|mar|apr|may|jun|jul|aug|sep|oct|nov|dec)/ || /[0-9]\.[0-9][0-9]E\+[[0-9][0-9]/) {print NR,$0}
end
end

grep -v $$ PIDFILE > TPIDFILE
grep -v 28993 PIDFILE
mv TPIDFILE PIDFILE
mv TPIDFILE PIDFILE
exit 0
exit 0
if ( $n > 1 ) then
if ( 1 > 1 ) then

grep -v $$ PIDFILE > TPIDFILE
grep -v 28986 PIDFILE
mv TPIDFILE PIDFILE
mv TPIDFILE PIDFILE
exit 0
exit 0
set returncode = $status
set returncode = 0
if ( $returncode ) then
if ( 0 ) then
@ n++
@ n++
end
end
while ( $n < = $lines )
while ( 2 < = 1 )

$CSH $16/gominer.driver.sh $1 $2 $3 $4 $5 $6 $11 $12 $13 $15 $16 $19 $20
csh -xvf /usr2/zeebergb/test-directory-sudar11/scripts/gominer.driver.sh total.txt jdbc:mysql://discover.nci.nih.gov/gominer2 com.mysql.jdbc.Driver deploy selectonly UniProt true 2 9606 /usr/xpg4/bin/ /usr2/zeebergb/test-directory-sudar11/scripts false false


set TOTAL = $1
set TOTAL = total.txt
set DATABASE = $2
set DATABASE = jdbc:mysql://limsdb/gominer2
set JDBC = $3
set JDBC = com.mysql.jdbc.Driver
set USER = $4
set USER = deploy
set PASSWORD = $5
set PASSWORD = selectonly
set DIRECTORY = .
set DIRECTORY = .
set DATASOURCE = $6
set DATASOURCE = UniProt
set EXPORT = "gce"
set EXPORT = gce
set ENHANCED = $7
set ENHANCED = true
set DBXREF = $12
set DBXREF = false
set SYNONYM = $13
set SYNONYM = false
set DEBUG = $8
set DEBUG = 2
set ORGANISM = $9
set ORGANISM = 9606
set GREPDIR = $10
set GREPDIR = /usr/xpg4/bin/
set SCRIPT = $11
set SCRIPT = /usr2/zeebergb/test-directory-sudar11/scripts

echo $$ >> PIDFILE
echo 29002
set CSH = csh
set CSH = csh
if ( $8 ) set CSH = "csh -xvf"
if ( 2 ) set CSH = csh -xvf
set CSH = csh -xvf
$CSH $SCRIPT/rungominer.sh $TOTAL $DATABASE $JDBC $USER $PASSWORD $DIRECTORY $DATASOURCE $EXPORT $ENHANCED $DEBUG $ORGANISM $GREPDIR $SCRIPT $DBXREF $SYNONYM || exit $status
csh -xvf /usr2/zeebergb/test-directory-sudar11/scripts/rungominer.sh total.txt jdbc:mysql://limsdb/gominer2 com.mysql.jdbc.Driver deploy selectonly . UniProt gce true 2 9606 /usr/xpg4/bin/ /usr2/zeebergb/test-directory-sudar11/scripts false false


echo $$ >> PIDFILE
echo 29003
set CSH = csh
set CSH = csh
if ( $10 ) set CSH = "csh -xvf"
if ( 2 ) set CSH = csh -xvf
set CSH = csh -xvf
rm -f $1*gce.txt
No match

java -Xms256M -Xmx256M -cp $13/gominer.jar gov.nih.nci.lmp.gominer.GOCommand -t $1 -c $1 -d $2 -j $3 -u $4 -p $5 -r $6 -s $7 -e $8 -n $9 -x $14 -y $15 -o $11 > junk || exit $status
java -Xms256M -Xmx256M -cp /usr2/zeebergb/test-directory-sudar11/scripts/gominer.jar gov.nih.nci.lmp.gominer.GOCommand -t total.txt -c total.txt -d jdbc:mysql://limsdb/gominer2 -j com.mysql.jdbc.Driver -u deploy -p selectonly -r . -s UniProt -e gce -n true -x false -y false -o 9606
rm -f junk
rm -f junk


gawk '{gsub(/[\,\/]/,"_",$2);print $1"\t"$2"\t"$5"\t"$4}' $1*gce.txt > temp
gawk {gsub(/[\,\/]/,"_",$2);print $1"\t"$2"\t"$5"\t"$4} total.txt_2004_08_05_01_06_19_gce.txt
set x = $1*gce.txt
set x = total.txt*gce.txt
mv temp $x
mv temp total.txt_2004_08_05_01_06_19_gce.txt
$CSH $13/GO.biological_process.sh $1*gce.txt $12 || exit $status
csh -xvf /usr2/zeebergb/test-directory-sudar11/scripts/GO.biological_process.sh total.txt_2004_08_05_01_06_19_gce.txt /usr/xpg4/bin/


echo $$ >> PIDFILE
echo 29010

set n = `grep ! $1 | wc -l | gawk '{print $1}'`
set n = `grep ! $1 | wc -l | gawk '{print $1}'`
grep ! total.txt_2004_08_05_01_06_19_gce.txt
wc -l
gawk {print $1}
if ( $n != 0 ) then
if ( 0 != 0 ) then
rm -f *\.excl
No match
tr "\t" "!" < $1 | sort > $1.excl
tr \t !
sort

curl http://www.geneontology.org/ontology/process.ontology > temp || exit $status
curl http://www.geneontology.org/ontology/process.ontology
  % Total    % Received % Xferd  Average Speed          Time             Curr.
                                 Dload  Upload Total    Current  Left    Speed

  0 8034k    0     0    0     0      0      0 --:--:--  0:00:00 --:--:--     0
  0 8034k    0 41528    0     0  61341      0  0:02:14  0:00:00  0:02:13  109k
  2 8034k    2  239k    0     0   139k      0  0:00:57  0:00:01  0:00:56  169k
  5 8034k    5  439k    0     0   164k      0  0:00:48  0:00:02  0:00:46  186k
  8 8034k    8  655k    0     0   176k      0  0:00:45  0:00:03  0:00:41  192k
 11 8034k   11  890k    0     0   191k      0  0:00:42  0:00:04  0:00:37  204k
 13 8034k   13 1123k    0     0   197k      0  0:00:40  0:00:05  0:00:35  215k
 16 8034k   16 1322k    0     0   198k      0  0:00:40  0:00:06  0:00:33  219k
 19 8034k   19 1568k    0     0   203k      0  0:00:39  0:00:07  0:00:31  224k
 22 8034k   22 1804k    0     0   206k      0  0:00:38  0:00:08  0:00:30  228k
 25 8034k   25 2023k    0     0   209k      0  0:00:38  0:00:09  0:00:28  226k
 28 8034k   28 2267k    0     0   212k      0  0:00:37  0:00:10  0:00:27  229k
 31 8034k   31 2506k    0     0   214k      0  0:00:37  0:00:11  0:00:25  235k
 33 8034k   33 2731k    0     0   215k      0  0:00:37  0:00:12  0:00:24  232k
 37 8034k   37 2972k    0     0   216k      0  0:00:37  0:00:13  0:00:23  234k
 39 8034k   39 3198k    0     0   218k      0  0:00:36  0:00:14  0:00:22  234k
 42 8034k   42 3450k    0     0   219k      0  0:00:36  0:00:15  0:00:20  234k
 45 8034k   45 3677k    0     0   220k      0  0:00:36  0:00:16  0:00:19  234k
 48 8034k   48 3912k    0     0   220k      0  0:00:36  0:00:17  0:00:18  235k
 51 8034k   51 4130k    0     0   221k      0  0:00:36  0:00:18  0:00:17  234k
 54 8034k   54 4383k    0     0   222k      0  0:00:36  0:00:19  0:00:16  235k
 57 8034k   57 4608k    0     0   223k      0  0:00:35  0:00:20  0:00:15  234k
 60 8034k   60 4848k    0     0   223k      0  0:00:35  0:00:21  0:00:14  233k
 63 8034k   63 5075k    0     0   223k      0  0:00:35  0:00:22  0:00:13  232k
 66 8034k   66 5313k    0     0   224k      0  0:00:35  0:00:23  0:00:12  235k
 69 8034k   69 5553k    0     0   224k      0  0:00:35  0:00:24  0:00:11  233k
 71 8034k   71 5773k    0     0   224k      0  0:00:35  0:00:25  0:00:10  231k
 75 8034k   75 6028k    0     0   225k      0  0:00:35  0:00:26  0:00:08  234k
 77 8034k   77 6252k    0     0   226k      0  0:00:35  0:00:27  0:00:07  237k
 80 8034k   80 6489k    0     0   226k      0  0:00:35  0:00:28  0:00:06  233k
 83 8034k   83 6712k    0     0   226k      0  0:00:35  0:00:29  0:00:05  234k
 86 8034k   86 6947k    0     0   226k      0  0:00:35  0:00:30  0:00:04  234k
 89 8034k   89 7170k    0     0   226k      0  0:00:35  0:00:31  0:00:03  231k
 92 8034k   92 7415k    0     0   226k      0  0:00:35  0:00:32  0:00:02  231k
 95 8034k   95 7657k    0     0   227k      0  0:00:35  0:00:33  0:00:01  232k
 98 8034k   98 7879k    0     0   227k      0  0:00:35  0:00:34  0:00:00  233k
100 8034k  100 8034k    0     0   228k      0  0:00:35  0:00:35  0:00:00  239k
set n = `wc -l temp | gawk '{print $1}'`
set n = `wc -l temp | gawk '{print $1}'`
wc -l temp
gawk {print $1}
if ( $n < 1000 ) exit 91
if ( 63951 < 1000 ) exit 91


gawk '{for(i=1;i<=NF;i++){if(match($i,/GO:[0-9][0-9][0-9][0-9][0-9][0-9][0-9]/)) print substr($i,RSTART,RLENGTH)}}' temp | sort | uniq > GO.biological_process
gawk {for(i=1;i<=NF;i++){if(match($i,/GO:[0-9][0-9][0-9][0-9][0-9][0-9][0-9]/)) print substr($i,RSTART,RLENGTH)}} temp
sort
uniq
set n = `wc -l GO.biological_process | gawk '{print $1}'`
set n = `wc -l GO.biological_process | gawk '{print $1}'`
wc -l GO.biological_process
gawk {print $1}
if ( $n < 1000 ) exit 92
if ( 9117 < 1000 ) exit 92


gawk '{if($0 ~ /^\$Gene_Ontology ;/){for(i=1;i<=NF;i++){if(match($i,/GO:[0-9][0-9][0-9][0-9][0-9][0-9][0-9]/)) {print substr($i,RSTART,RLENGTH); exit}}}}' temp > GENE_ONTOLOGY
gawk {if($0 ~ /^\$Gene_Ontology ;/){for(i=1;i<=NF;i++){if(match($i,/GO:[0-9][0-9][0-9][0-9][0-9][0-9][0-9]/)) {print substr($i,RSTART,RLENGTH); exit}}}} temp
set n = `wc -l GENE_ONTOLOGY | gawk '{print $1}'`
set n = `wc -l GENE_ONTOLOGY | gawk '{print $1}'`
wc -l GENE_ONTOLOGY
gawk {print $1}
if ( $n != 1 ) exit 93
if ( 1 != 1 ) exit 93


gawk '{if($0 ~ /^ <biological_process ;/){for(i=1;i<=NF;i++){if(match($i,/GO:[0-9][0-9][0-9][0-9][0-9][0-9][0-9]/)) {print substr($i,RSTART,RLENGTH); exit}}}}' temp > BIOLOGICAL_PROCESS
gawk {if($0 ~ /^ <biological_process ;/){for(i=1;i<=NF;i++){if(match($i,/GO:[0-9][0-9][0-9][0-9][0-9][0-9][0-9]/)) {print substr($i,RSTART,RLENGTH); exit}}}} temp
set n = `wc -l BIOLOGICAL_PROCESS | gawk '{print $1}'`
set n = `wc -l BIOLOGICAL_PROCESS | gawk '{print $1}'`
wc -l BIOLOGICAL_PROCESS
gawk {print $1}
if ( $n != 1 ) exit 94
if ( 1 != 1 ) exit 94


gawk '{if($0 ~ /%biological_process unknown ;/){for(i=1;i<=NF;i++){if(match($i,/GO:[0-9][0-9][0-9][0-9][0-9][0-9][0-9]/)) {print substr($i,RSTART,RLENGTH); exit}}}}' temp > UNKNOWN
gawk {if($0 ~ /%biological_process unknown ;/){for(i=1;i<=NF;i++){if(match($i,/GO:[0-9][0-9][0-9][0-9][0-9][0-9][0-9]/)) {print substr($i,RSTART,RLENGTH); exit}}}} temp
set n = `wc -l UNKNOWN | gawk '{print $1}'`
set n = `wc -l UNKNOWN | gawk '{print $1}'`
wc -l UNKNOWN
gawk {print $1}
if ( $n != 1 ) exit 95
if ( 1 != 1 ) exit 95


gawk 'BEGIN{STATE="notfound"}{if($0 ~ /^  %obsolete /){STATE="found";print $0;}else if(STATE=="found" && $0 !~ /^  %/){print $0}else if(STATE=="found" && $0 ~ /^  %/){exit}}' temp > temp1
gawk BEGIN{STATE="notfound"}{if($0 ~ /^  %obsolete /){STATE="found";print $0;}else if(STATE=="found" && $0 !~ /^  %/){print $0}else if(STATE=="found" && $0 ~ /^  %/){exit}} temp
gawk '{for(i=1;i<=NF;i++){if(match($i,/GO:[0-9][0-9][0-9][0-9][0-9][0-9][0-9]/)) print substr($i,RSTART,RLENGTH)}}' temp1 > OBSOLETE
gawk {for(i=1;i<=NF;i++){if(match($i,/GO:[0-9][0-9][0-9][0-9][0-9][0-9][0-9]/)) print substr($i,RSTART,RLENGTH)}} temp1
set n = `wc -l OBSOLETE | gawk '{print $1}'`
set n = `wc -l OBSOLETE | gawk '{print $1}'`
wc -l OBSOLETE
gawk {print $1}
if ( $n < 10 ) exit 96
if ( 310 < 10 ) exit 96


$2grep -v -f GENE_ONTOLOGY GO.biological_process | $2grep -v -f BIOLOGICAL_PROCESS | $2grep -v -f UNKNOWN | $2grep -v -f OBSOLETE | sort | uniq > temp
/usr/xpg4/bin/grep -v -f GENE_ONTOLOGY GO.biological_process
/usr/xpg4/bin/grep -v -f BIOLOGICAL_PROCESS
/usr/xpg4/bin/grep -v -f UNKNOWN
/usr/xpg4/bin/grep -v -f OBSOLETE
sort
uniq
rm -f GO.biological_process UNKNOWN OBSOLETE GENE_ONTOLOGY
rm -f GO.biological_process UNKNOWN OBSOLETE GENE_ONTOLOGY


join -t! temp $1.excl > temp1
join -t! temp total.txt_2004_08_05_01_06_19_gce.txt.excl
gawk -F"!" '{print $3}' temp1 | sort | uniq | gawk '{print "GO:0008150\tbiological_process\t"$0"\tchanged"}' > temp2
gawk -F! {print $3} temp1
sort
uniq
gawk {print "GO:0008150\tbiological_process\t"$0"\tchanged"}
set n = `wc -l temp2 | gawk '{print $1}'`
set n = `wc -l temp2 | gawk '{print $1}'`
wc -l temp2
gawk {print $1}
if ( $n < 100 ) exit 97
if ( 2310 < 100 ) exit 97
tr "!" "\t" < temp1 > temp3
tr ! \t
set n = `wc -l temp3 | gawk '{print $1}'`
set n = `wc -l temp3 | gawk '{print $1}'`
wc -l temp3
gawk {print $1}
if ( $n < 100 ) exit 98
if ( 33774 < 100 ) exit 98

cat temp2 temp3 | gawk '{gsub(/[\,\/]/,"_",$2);print $0}' > GO.biological_process.good
cat temp2 temp3
gawk {gsub(/[\,\/]/,"_",$2);print $0}
set n = `wc -l GO.biological_process.good | gawk '{print $1}'`
set n = `wc -l GO.biological_process.good | gawk '{print $1}'`
wc -l GO.biological_process.good
gawk {print $1}
if ( $n < 100 ) exit 99
if ( 36084 < 100 ) exit 99

rm -f $1 $1.excl temp*
rm -f total.txt_2004_08_05_01_06_19_gce.txt total.txt_2004_08_05_01_06_19_gce.txt.excl temp temp1 temp2 temp3

grep -v $$ PIDFILE > TPIDFILE
grep -v 29010 PIDFILE
mv TPIDFILE PIDFILE
mv TPIDFILE PIDFILE
exit 0
exit 0

grep -v $$ PIDFILE > TPIDFILE
grep -v 29003 PIDFILE
mv TPIDFILE PIDFILE
mv TPIDFILE PIDFILE
exit 0
exit 0
set returncode = $status
set returncode = 0
if ( $returncode ) exit $returncode
if ( 0 ) exit 0

grep -v $$ PIDFILE > TPIDFILE
grep -v 29002 PIDFILE
mv TPIDFILE PIDFILE
mv TPIDFILE PIDFILE
exit 0
exit 0
set returncode = $status
set returncode = 0
if ( $returncode ) then
if ( 0 ) then
$CSH $16/wrapper1.sh $1 $7 $8 $9 $10 $12 $14 $16 $13 $17 $18
csh -xvf /usr2/zeebergb/test-directory-sudar11/scripts/wrapper1.sh total.txt PICK32.list 100 biological_process 0.1 2 0.1 /usr2/zeebergb/test-directory-sudar11/scripts 9606 1 1


echo $$ >> PIDFILE
echo 29066
set CSH = csh
set CSH = csh
if ( $6 ) set CSH = "csh -xvf"
if ( 2 ) set CSH = csh -xvf
set CSH = csh -xvf
sort +2 GO.$4.good > GO.$4.good.srt
sort +2 GO.biological_process.good
gawk '{print $3}' GO.$4.good.srt | sort | uniq > GO.$4.good.master.genelist
gawk {print $3} GO.biological_process.good.srt
sort
uniq

rm -f -r $1.dir
rm -f -r total.txt.dir
mkdir $1.dir
mkdir total.txt.dir
tr "\r" "\n" < $1 > temp
tr \r \n
mv temp $1
mv temp total.txt
set lines = `wc -l $2 |  gawk '{print $1}'`
set lines = `wc -l $2 |  gawk '{print $1}'`
wc -l PICK32.list
gawk {print $1}
cp $2 newname
cp PICK32.list newname
rm -f $1.under.series $1.over.series $1.change.series
rm -f total.txt.under.series total.txt.over.series total.txt.change.series
set n = 1
set n = 1
while ( $n < = $lines )
while ( 1 < = 1 )
set file = `sed -n '1p' newname`
set file = `sed -n '1p' newname`
sed -n 1p newname
tr "\r" "\n" < $file > temp
tr \r \n
mv temp $file
mv temp cvidchanged.txt
echo processing $file . . .
echo processing cvidchanged.txt . . .
processing cvidchanged.txt . . .
sed '1d' newname > shorty
sed 1d newname
mv shorty newname
mv shorty newname
$CSH $8/batch.up.down.sh $1 $file $1.dir/$file.dir $3 $4 $6 $8 || exit $status
csh -xvf /usr2/zeebergb/test-directory-sudar11/scripts/batch.up.down.sh total.txt cvidchanged.txt total.txt.dir/cvidchanged.txt.dir 100 biological_process 2 /usr2/zeebergb/test-directory-sudar11/scripts


echo $$ >> PIDFILE
echo 29084
set CSH = csh
set CSH = csh
if ( $6 == 1 ) set CSH = "csh -xvf"
if ( 2 == 1 ) set CSH = csh -xvf
echo starting time: `date`
echo starting time: `date`
date
starting time: Thu Aug 5 13:09:24 EDT 2004

gawk '($2==-1) {print $1}' $2 > $2.under
gawk ($2==-1) {print $1} cvidchanged.txt
gawk '($2==1) {print $1}' $2 > $2.over
gawk ($2==1) {print $1} cvidchanged.txt
gawk '{print $1}' $2 > $2.change
gawk {print $1} cvidchanged.txt

rm -f -r $3
rm -f -r total.txt.dir/cvidchanged.txt.dir
mkdir $3
mkdir total.txt.dir/cvidchanged.txt.dir

set x = `wc -l $2.under | gawk '{print $1}'`
set x = `wc -l $2.under | gawk '{print $1}'`
wc -l cvidchanged.txt.under
gawk {print $1}
if ( $x > 0 ) then
if ( 23 > 0 ) then
echo going down
echo going down
going down
$CSH $7/batch.fisher.sh $1 $2.under $3 $4 $5 $6 $7 || exit $status
csh /usr2/zeebergb/test-directory-sudar11/scripts/batch.fisher.sh total.txt cvidchanged.txt.under total.txt.dir/cvidchanged.txt.dir 100 biological_process 2 /usr2/zeebergb/test-directory-sudar11/scripts
starting time: Thu Aug 5 13:09:24 EDT 2004


echo $$ >> PIDFILE
echo 29095

tr "\r" "\n" < $1 | sort | uniq | sed '/^$/d' > temp
tr \r \n
sort
uniq
sed /^$/d
mv temp $1
mv temp total.txt
tr "\r" "\n" < $2 | sort | uniq | sed '/^$/d' > temp
tr \r \n
sort
uniq
sed /^$/d
mv temp $2
mv temp cvidchanged.txt.under


gawk 'BEGIN{filename=ARGV[1]} {if(NF!=1){print "incorrect format: file:"filename" line:"NR; exit 11}}' $1
gawk BEGIN{filename=ARGV[1]} {if(NF!=1){print "incorrect format: file:"filename" line:"NR; exit 11}} total.txt
set STATUS = $status
set STATUS = 0
if ( $STATUS ) exit ( $STATUS )
if ( 0 ) exit ( 0 )


tr "[:lower:]" "[:upper:]" < $1 | sort | uniq -c > __$1
tr [:lower:] [:upper:]
sort
uniq -c
join -1 2 __$1 $3 | sort | gawk '{print $2,$1}' > _$1
join -1 2 __total.txt GO.biological_process.good.master.genelist
sort
gawk {print $2,$1}


gawk 'BEGIN{filename=ARGV[1]} {if(NR==1){format=NF} else if(NF!=format){print "inconsistent format: file:"filename" line:"NR; exit 12}} END{exit format}' $2
gawk BEGIN{filename=ARGV[1]} {if(NR==1){format=NF} else if(NF!=format){print "inconsistent format: file:"filename" line:"NR; exit 12}} END{exit format} cvidchanged.txt.under
set format = $status
set format = 1
if ( $format > 10 ) exit ( $format )
if ( 1 > 10 ) exit ( 1 )
if ( $format > 2 || $format < 1 ) gawk 'BEGIN{filename=ARGV[1]; print "incorrect number of columns in changed file:"ARGV[1];exit 13}' $2
if ( 1 > 2 || 1 < 1 ) gawk BEGIN{filename=ARGV[1]; print "incorrect number of columns in changed file:"ARGV[1];exit 13} cvidchanged.txt.under
set STATUS = $status
set STATUS = 0
if ( $STATUS > 10 ) exit ( $STATUS )
if ( 0 > 10 ) exit ( 0 )
if ( $format > 1 ) gawk '{if($2!=1 && $2!= -1) {print "bad val for second column: file:"ARGV[1]" line:"NR; exit 14}}' $2
if ( 1 > 1 ) gawk {if($2!=1 && $2!= -1) {print "bad val for second column: file:"ARGV[1]" line:"NR; exit 14}} cvidchanged.txt.under
set STATUS = $status
set STATUS = 0
if ( $STATUS > 10 ) exit ( $STATUS )
if ( 0 > 10 ) exit ( 0 )


gawk '{print $1}' $2 | tr "[:lower:]" "[:upper:]" | sort | uniq -c > __$2
gawk {print $1} cvidchanged.txt.under
tr [:lower:] [:upper:]
sort
uniq -c
join -1 2 __$2 $3 | gawk '{print $2,$1}' > _$2
join -1 2 __cvidchanged.txt.under GO.biological_process.good.master.genelist
gawk {print $2,$1}
gawk 'BEGIN{filename=ARGV[2];ARGV[2]=""}{if($1>1) {print "illegal duplication in changed gene file:"filename" duplication: "$2; exit 15}}' _$2 $2
gawk BEGIN{filename=ARGV[2];ARGV[2]=""}{if($1>1) {print "illegal duplication in changed gene file:"filename" duplication: "$2; exit 15}} _cvidchanged.txt.under cvidchanged.txt.under
set STATUS = $status
set STATUS = 0
if ( $STATUS > 10 ) exit ( $STATUS )
if ( 0 > 10 ) exit ( 0 )
endif
endif
join -1 2 -2 2 -v2 _$1 _$2 > _temp
join -1 2 -2 2 -v2 _total.txt _cvidchanged.txt.under
set extra = `wc -l _temp | gawk '{print $1}'`
set extra = `wc -l _temp | gawk '{print $1}'`
wc -l _temp
gawk {print $1}
if ( $extra ) gawk 'BEGIN{cfilename=ARGV[2]; ARGV[2]=""; tfilename=ARGV[3]; ARGV[3]=""; printf "%s%s %s%s ",  "changed gene file:",cfilename,"total gene file:",tfilename}{printf "%s%s\n", "changed genes not a subset of total genes:",$0; exit 16}' _temp $2 $1
if ( 0 ) gawk BEGIN{cfilename=ARGV[2]; ARGV[2]=""; tfilename=ARGV[3]; ARGV[3]=""; printf "%s%s %s%s ",  "changed gene file:",cfilename,"total gene file:",tfilename}{printf "%s%s\n", "changed genes not a subset of total genes:",$0; exit 16} _temp cvidchanged.txt.under total.txt
set STATUS = $status
set STATUS = 0
if ( $STATUS > 10 ) exit ( $STATUS )
if ( 0 > 10 ) exit ( 0 )
@ format += 200
@ format += 200

grep -v $$ PIDFILE >> TPIDFILE
grep -v 29095 PIDFILE
mv TPIDFILE PIDFILE
mv TPIDFILE PIDFILE
exit ( $format )
exit ( 201 )
total = 2310
changed = 18
n = 100
ending time: Thu Aug 5 13:12:08 EDT 2004
endif
endif
set y = `wc -l $2.over | gawk '{print $1}'`
set y = `wc -l $2.over | gawk '{print $1}'`
wc -l cvidchanged.txt.over
gawk {print $1}
if ( $y > 0 ) then
if ( 34 > 0 ) then
echo going up
echo going up
going up
$CSH $7/batch.fisher.sh $1 $2.over $3 $4 $5 $6 $7 || exit $status
csh /usr2/zeebergb/test-directory-sudar11/scripts/batch.fisher.sh total.txt cvidchanged.txt.over total.txt.dir/cvidchanged.txt.dir 100 biological_process 2 /usr2/zeebergb/test-directory-sudar11/scripts
starting time: Thu Aug 5 13:12:09 EDT 2004


echo $$ >> PIDFILE
echo 1222

tr "\r" "\n" < $1 | sort | uniq | sed '/^$/d' > temp
tr \r \n
sort
uniq
sed /^$/d
mv temp $1
mv temp total.txt
tr "\r" "\n" < $2 | sort | uniq | sed '/^$/d' > temp
tr \r \n
sort
uniq
sed /^$/d
mv temp $2
mv temp cvidchanged.txt.over


gawk 'BEGIN{filename=ARGV[1]} {if(NF!=1){print "incorrect format: file:"filename" line:"NR; exit 11}}' $1
gawk BEGIN{filename=ARGV[1]} {if(NF!=1){print "incorrect format: file:"filename" line:"NR; exit 11}} total.txt
set STATUS = $status
set STATUS = 0
if ( $STATUS ) exit ( $STATUS )
if ( 0 ) exit ( 0 )


tr "[:lower:]" "[:upper:]" < $1 | sort | uniq -c > __$1
tr [:lower:] [:upper:]
sort
uniq -c
join -1 2 __$1 $3 | sort | gawk '{print $2,$1}' > _$1
join -1 2 __total.txt GO.biological_process.good.master.genelist
sort
gawk {print $2,$1}


gawk 'BEGIN{filename=ARGV[1]} {if(NR==1){format=NF} else if(NF!=format){print "inconsistent format: file:"filename" line:"NR; exit 12}} END{exit format}' $2
gawk BEGIN{filename=ARGV[1]} {if(NR==1){format=NF} else if(NF!=format){print "inconsistent format: file:"filename" line:"NR; exit 12}} END{exit format} cvidchanged.txt.over
set format = $status
set format = 1
if ( $format > 10 ) exit ( $format )
if ( 1 > 10 ) exit ( 1 )
if ( $format > 2 || $format < 1 ) gawk 'BEGIN{filename=ARGV[1]; print "incorrect number of columns in changed file:"ARGV[1];exit 13}' $2
if ( 1 > 2 || 1 < 1 ) gawk BEGIN{filename=ARGV[1]; print "incorrect number of columns in changed file:"ARGV[1];exit 13} cvidchanged.txt.over
set STATUS = $status
set STATUS = 0
if ( $STATUS > 10 ) exit ( $STATUS )
if ( 0 > 10 ) exit ( 0 )
if ( $format > 1 ) gawk '{if($2!=1 && $2!= -1) {print "bad val for second column: file:"ARGV[1]" line:"NR; exit 14}}' $2
if ( 1 > 1 ) gawk {if($2!=1 && $2!= -1) {print "bad val for second column: file:"ARGV[1]" line:"NR; exit 14}} cvidchanged.txt.over
set STATUS = $status
set STATUS = 0
if ( $STATUS > 10 ) exit ( $STATUS )
if ( 0 > 10 ) exit ( 0 )


gawk '{print $1}' $2 | tr "[:lower:]" "[:upper:]" | sort | uniq -c > __$2
gawk {print $1} cvidchanged.txt.over
tr [:lower:] [:upper:]
sort
uniq -c
join -1 2 __$2 $3 | gawk '{print $2,$1}' > _$2
join -1 2 __cvidchanged.txt.over GO.biological_process.good.master.genelist
gawk {print $2,$1}
gawk 'BEGIN{filename=ARGV[2];ARGV[2]=""}{if($1>1) {print "illegal duplication in changed gene file:"filename" duplication: "$2; exit 15}}' _$2 $2
gawk BEGIN{filename=ARGV[2];ARGV[2]=""}{if($1>1) {print "illegal duplication in changed gene file:"filename" duplication: "$2; exit 15}} _cvidchanged.txt.over cvidchanged.txt.over
set STATUS = $status
set STATUS = 0
if ( $STATUS > 10 ) exit ( $STATUS )
if ( 0 > 10 ) exit ( 0 )
endif
endif
join -1 2 -2 2 -v2 _$1 _$2 > _temp
join -1 2 -2 2 -v2 _total.txt _cvidchanged.txt.over
set extra = `wc -l _temp | gawk '{print $1}'`
set extra = `wc -l _temp | gawk '{print $1}'`
wc -l _temp
gawk {print $1}
if ( $extra ) gawk 'BEGIN{cfilename=ARGV[2]; ARGV[2]=""; tfilename=ARGV[3]; ARGV[3]=""; printf "%s%s %s%s ",  "changed gene file:",cfilename,"total gene file:",tfilename}{printf "%s%s\n", "changed genes not a subset of total genes:",$0; exit 16}' _temp $2 $1
if ( 0 ) gawk BEGIN{cfilename=ARGV[2]; ARGV[2]=""; tfilename=ARGV[3]; ARGV[3]=""; printf "%s%s %s%s ",  "changed gene file:",cfilename,"total gene file:",tfilename}{printf "%s%s\n", "changed genes not a subset of total genes:",$0; exit 16} _temp cvidchanged.txt.over total.txt
set STATUS = $status
set STATUS = 0
if ( $STATUS > 10 ) exit ( $STATUS )
if ( 0 > 10 ) exit ( 0 )
@ format += 200
@ format += 200

grep -v $$ PIDFILE >> TPIDFILE
grep -v 1222 PIDFILE
mv TPIDFILE PIDFILE
mv TPIDFILE PIDFILE
exit ( $format )
exit ( 201 )
total = 2310
changed = 20
n = 100
ending time: Thu Aug 5 13:14:54 EDT 2004
endif
endif

set z = `wc -l $2.change | gawk '{print $1}'`
set z = `wc -l $2.change | gawk '{print $1}'`
wc -l cvidchanged.txt.change
gawk {print $1}
if ( $z > 0 ) then
if ( 57 > 0 ) then
echo going every which way
echo going every which way
going every which way
$CSH $7/batch.fisher.sh $1 $2.change $3 $4 $5 $6 $7 || exit $status
csh /usr2/zeebergb/test-directory-sudar11/scripts/batch.fisher.sh total.txt cvidchanged.txt.change total.txt.dir/cvidchanged.txt.dir 100 biological_process 2 /usr2/zeebergb/test-directory-sudar11/scripts
starting time: Thu Aug 5 13:14:54 EDT 2004


echo $$ >> PIDFILE
echo 3305

tr "\r" "\n" < $1 | sort | uniq | sed '/^$/d' > temp
tr \r \n
sort
uniq
sed /^$/d
mv temp $1
mv temp total.txt
tr "\r" "\n" < $2 | sort | uniq | sed '/^$/d' > temp
tr \r \n
sort
uniq
sed /^$/d
mv temp $2
mv temp cvidchanged.txt.change


gawk 'BEGIN{filename=ARGV[1]} {if(NF!=1){print "incorrect format: file:"filename" line:"NR; exit 11}}' $1
gawk BEGIN{filename=ARGV[1]} {if(NF!=1){print "incorrect format: file:"filename" line:"NR; exit 11}} total.txt
set STATUS = $status
set STATUS = 0
if ( $STATUS ) exit ( $STATUS )
if ( 0 ) exit ( 0 )


tr "[:lower:]" "[:upper:]" < $1 | sort | uniq -c > __$1
tr [:lower:] [:upper:]
sort
uniq -c
join -1 2 __$1 $3 | sort | gawk '{print $2,$1}' > _$1
join -1 2 __total.txt GO.biological_process.good.master.genelist
sort
gawk {print $2,$1}


gawk 'BEGIN{filename=ARGV[1]} {if(NR==1){format=NF} else if(NF!=format){print "inconsistent format: file:"filename" line:"NR; exit 12}} END{exit format}' $2
gawk BEGIN{filename=ARGV[1]} {if(NR==1){format=NF} else if(NF!=format){print "inconsistent format: file:"filename" line:"NR; exit 12}} END{exit format} cvidchanged.txt.change
set format = $status
set format = 1
if ( $format > 10 ) exit ( $format )
if ( 1 > 10 ) exit ( 1 )
if ( $format > 2 || $format < 1 ) gawk 'BEGIN{filename=ARGV[1]; print "incorrect number of columns in changed file:"ARGV[1];exit 13}' $2
if ( 1 > 2 || 1 < 1 ) gawk BEGIN{filename=ARGV[1]; print "incorrect number of columns in changed file:"ARGV[1];exit 13} cvidchanged.txt.change
set STATUS = $status
set STATUS = 0
if ( $STATUS > 10 ) exit ( $STATUS )
if ( 0 > 10 ) exit ( 0 )
if ( $format > 1 ) gawk '{if($2!=1 && $2!= -1) {print "bad val for second column: file:"ARGV[1]" line:"NR; exit 14}}' $2
if ( 1 > 1 ) gawk {if($2!=1 && $2!= -1) {print "bad val for second column: file:"ARGV[1]" line:"NR; exit 14}} cvidchanged.txt.change
set STATUS = $status
set STATUS = 0
if ( $STATUS > 10 ) exit ( $STATUS )
if ( 0 > 10 ) exit ( 0 )


gawk '{print $1}' $2 | tr "[:lower:]" "[:upper:]" | sort | uniq -c > __$2
gawk {print $1} cvidchanged.txt.change
tr [:lower:] [:upper:]
sort
uniq -c
join -1 2 __$2 $3 | gawk '{print $2,$1}' > _$2
join -1 2 __cvidchanged.txt.change GO.biological_process.good.master.genelist
gawk {print $2,$1}
gawk 'BEGIN{filename=ARGV[2];ARGV[2]=""}{if($1>1) {print "illegal duplication in changed gene file:"filename" duplication: "$2; exit 15}}' _$2 $2
gawk BEGIN{filename=ARGV[2];ARGV[2]=""}{if($1>1) {print "illegal duplication in changed gene file:"filename" duplication: "$2; exit 15}} _cvidchanged.txt.change cvidchanged.txt.change
set STATUS = $status
set STATUS = 0
if ( $STATUS > 10 ) exit ( $STATUS )
if ( 0 > 10 ) exit ( 0 )
endif
endif
join -1 2 -2 2 -v2 _$1 _$2 > _temp
join -1 2 -2 2 -v2 _total.txt _cvidchanged.txt.change
set extra = `wc -l _temp | gawk '{print $1}'`
set extra = `wc -l _temp | gawk '{print $1}'`
wc -l _temp
gawk {print $1}
if ( $extra ) gawk 'BEGIN{cfilename=ARGV[2]; ARGV[2]=""; tfilename=ARGV[3]; ARGV[3]=""; printf "%s%s %s%s ",  "changed gene file:",cfilename,"total gene file:",tfilename}{printf "%s%s\n", "changed genes not a subset of total genes:",$0; exit 16}' _temp $2 $1
if ( 0 ) gawk BEGIN{cfilename=ARGV[2]; ARGV[2]=""; tfilename=ARGV[3]; ARGV[3]=""; printf "%s%s %s%s ",  "changed gene file:",cfilename,"total gene file:",tfilename}{printf "%s%s\n", "changed genes not a subset of total genes:",$0; exit 16} _temp cvidchanged.txt.change total.txt
set STATUS = $status
set STATUS = 0
if ( $STATUS > 10 ) exit ( $STATUS )
if ( 0 > 10 ) exit ( 0 )
@ format += 200
@ format += 200

grep -v $$ PIDFILE >> TPIDFILE
grep -v 3305 PIDFILE
mv TPIDFILE PIDFILE
mv TPIDFILE PIDFILE
exit ( $format )
exit ( 201 )
total = 2310
changed = 38
n = 100
ending time: Thu Aug 5 13:17:43 EDT 2004
endif
endif


if ( $x > 0 ) mv $1.dir/$2.dir/\.$2.under $1.dir/$2.dir/$2.under
if ( 23 > 0 ) mv total.txt.dir/cvidchanged.txt.dir/.cvidchanged.txt.under total.txt.dir/cvidchanged.txt.dir/cvidchanged.txt.under
mv total.txt.dir/cvidchanged.txt.dir/.cvidchanged.txt.under total.txt.dir/cvidchanged.txt.dir/cvidchanged.txt.under
if ( $y > 0 ) mv $1.dir/$2.dir/\.$2.over $1.dir/$2.dir/$2.over
if ( 34 > 0 ) mv total.txt.dir/cvidchanged.txt.dir/.cvidchanged.txt.over total.txt.dir/cvidchanged.txt.dir/cvidchanged.txt.over
mv total.txt.dir/cvidchanged.txt.dir/.cvidchanged.txt.over total.txt.dir/cvidchanged.txt.dir/cvidchanged.txt.over
if ( $z > 0 ) mv $1.dir/$2.dir/\.$2.change $1.dir/$2.dir/$2.change
if ( 57 > 0 ) mv total.txt.dir/cvidchanged.txt.dir/.cvidchanged.txt.change total.txt.dir/cvidchanged.txt.dir/cvidchanged.txt.change
mv total.txt.dir/cvidchanged.txt.dir/.cvidchanged.txt.change total.txt.dir/cvidchanged.txt.dir/cvidchanged.txt.change

grep -v $$ PIDFILE > TPIDFILE
grep -v 29084 PIDFILE
mv TPIDFILE PIDFILE
mv TPIDFILE PIDFILE
exit 0
exit 0
$CSH $8/evaluate_results.sh $1 $file $1.report $5 || exit $status
csh -xvf /usr2/zeebergb/test-directory-sudar11/scripts/evaluate_results.sh total.txt cvidchanged.txt total.txt.report 0.1


echo $$ >> PIDFILE
echo 5390

if ( -e $1\.dir/$2\.dir/$2\.under ) then
if ( -e total.txt.dir/cvidchanged.txt.dir/cvidchanged.txt.under ) then
set n = `gawk 'BEGIN{t=ARGV[2]; ARGV[2]=""}{if( $NF <= t )print $0}' $1\.dir/$2\.dir/$2\.under $4 | wc -l | gawk '{print $1}'`
set n = `gawk 'BEGIN{t=ARGV[2]; ARGV[2]=""}{if( $NF <= t )print $0}' $1\.dir/$2\.dir/$2\.under $4 | wc -l | gawk '{print $1}'`
gawk BEGIN{t=ARGV[2]; ARGV[2]=""}{if( $NF <= t )print $0} total.txt.dir/cvidchanged.txt.dir/cvidchanged.txt.under 0.1
wc -l
gawk {print $1}
echo $2\.under $n >> $1\.dir/$3
echo cvidchanged.txt.under 21
endif
endif
if ( -e $1\.dir/$2\.dir/$2\.over ) then
if ( -e total.txt.dir/cvidchanged.txt.dir/cvidchanged.txt.over ) then
set n = `gawk 'BEGIN{t=ARGV[2]; ARGV[2]=""}{if( $NF <= t )print $0}' $1\.dir/$2\.dir/$2\.over $4 | wc -l | gawk '{print $1}'`
set n = `gawk 'BEGIN{t=ARGV[2]; ARGV[2]=""}{if( $NF <= t )print $0}' $1\.dir/$2\.dir/$2\.over $4 | wc -l | gawk '{print $1}'`
gawk BEGIN{t=ARGV[2]; ARGV[2]=""}{if( $NF <= t )print $0} total.txt.dir/cvidchanged.txt.dir/cvidchanged.txt.over 0.1
wc -l
gawk {print $1}
echo $2\.over $n >> $1\.dir/$3
echo cvidchanged.txt.over 12
endif
endif
if ( -e $1\.dir/$2\.dir/$2\.change ) then
if ( -e total.txt.dir/cvidchanged.txt.dir/cvidchanged.txt.change ) then
set n = `gawk 'BEGIN{t=ARGV[2]; ARGV[2]=""}{if( $NF <= t )print $0}' $1\.dir/$2\.dir/$2\.change $4 | wc -l | gawk '{print $1}'`
set n = `gawk 'BEGIN{t=ARGV[2]; ARGV[2]=""}{if( $NF <= t )print $0}' $1\.dir/$2\.dir/$2\.change $4 | wc -l | gawk '{print $1}'`
gawk BEGIN{t=ARGV[2]; ARGV[2]=""}{if( $NF <= t )print $0} total.txt.dir/cvidchanged.txt.dir/cvidchanged.txt.change 0.1
wc -l
gawk {print $1}
echo $2\.change $n >> $1\.dir/$3
echo cvidchanged.txt.change 33
endif
endif

grep -v $$ PIDFILE > TPIDFILE
grep -v 5390 PIDFILE
mv TPIDFILE PIDFILE
mv TPIDFILE PIDFILE
exit 0
exit 0
$CSH $8/make_gce_report.sh GO\.$4\.good $1 $file $8 || exit $status
csh -xvf /usr2/zeebergb/test-directory-sudar11/scripts/make_gce_report.sh GO.biological_process.good total.txt cvidchanged.txt /usr2/zeebergb/test-directory-sudar11/scripts


echo $$ >> PIDFILE
echo 5402


gawk '{print $1"_"$2"\t"$3"\t"$4}' $1 | sort +1 > $1_
gawk {print $1"_"$2"\t"$3"\t"$4} GO.biological_process.good
sort +1
tr "[:lower:]" "[:upper:]" < $3 | sort > $3.srt
tr [:lower:] [:upper:]
sort
join -1 2 $1_ $3.srt | gawk '{print $2,$1,$3}' | sort > $3.change
join -1 2 GO.biological_process.good_ cvidchanged.txt.srt
gawk {print $2,$1,$3}
sort
join -1 2 $1_ $3.srt | gawk '($NF < 0){print $2,$1,$3}' | sort > $3.under
join -1 2 GO.biological_process.good_ cvidchanged.txt.srt
gawk ($NF < 0){print $2,$1,$3}
sort
join -1 2 $1_ $3.srt | gawk '($NF > 0){print $2,$1,$3}' | sort > $3.over
join -1 2 GO.biological_process.good_ cvidchanged.txt.srt
gawk ($NF > 0){print $2,$1,$3}
sort
rm -f $3.srt
rm -f cvidchanged.txt.srt

if ( -e $2.dir/$3.dir/$3.change ) then
if ( -e total.txt.dir/cvidchanged.txt.dir/cvidchanged.txt.change ) then
$4/make_gce.xls_report.header.sh change $3.change.xls_header
/usr2/zeebergb/test-directory-sudar11/scripts/make_gce.xls_report.header.sh change cvidchanged.txt.change.xls_header
args = change cvidchanged.txt.change.xls_header
sort $2.dir/$3.dir/$3.change > temp
sort total.txt.dir/cvidchanged.txt.dir/cvidchanged.txt.change
join $3.change temp | sort +11n +6n -7 +0 -2 | gawk '{print $1,$2,$4,$5,$6,$7,$8,$9,$12}' | tr " " "\t" > $2.dir/$3.dir/$3.change.gce
join cvidchanged.txt.change temp
sort +11n +6n -7 +0 -2
gawk {print $1,$2,$4,$5,$6,$7,$8,$9,$12}
tr   \t
gawk '{print "=HYPERLINK(\042http://www.godatabase.org/cgi-bin/go.cgi?query="substr($1,1,10)"&auto_wild_cards=yes&view=query&action=query&search_constraint=terms\042,\042"$1"\042)\t=HYPERLINK(\042http://www.ncbi.nih.gov/gquery/gquery.fcgi?term="$2"\042,\042"$2"\042)\t"$3"\t"$4"\t"$5"\t"$6"\t"$7"\t"$8"\t"$9}' $2.dir/$3.dir/$3.change.gce > temp
gawk {print "=HYPERLINK(\042http://www.godatabase.org/cgi-bin/go.cgi?query="substr($1,1,10)"&auto_wild_cards=yes&view=query&action=query&search_constraint=terms\042,\042"$1"\042)\t=HYPERLINK(\042http://www.ncbi.nih.gov/gquery/gquery.fcgi?term="$2"\042,\042"$2"\042)\t"$3"\t"$4"\t"$5"\t"$6"\t"$7"\t"$8"\t"$9} total.txt.dir/cvidchanged.txt.dir/cvidchanged.txt.change.gce
cat $3.change.xls_header temp > $2.dir/$3.dir/$3.change.gce.xls
cat cvidchanged.txt.change.xls_header temp
rm -f $3.change.xls_header
rm -f cvidchanged.txt.change.xls_header
endif
endif

if ( -e $2.dir/$3.dir/$3.under ) then
if ( -e total.txt.dir/cvidchanged.txt.dir/cvidchanged.txt.under ) then
$4/make_gce.xls_report.header.sh under $3.under.xls_header
/usr2/zeebergb/test-directory-sudar11/scripts/make_gce.xls_report.header.sh under cvidchanged.txt.under.xls_header
args = under cvidchanged.txt.under.xls_header
sort $2.dir/$3.dir/$3.under > temp
sort total.txt.dir/cvidchanged.txt.dir/cvidchanged.txt.under
join $3.under temp | sort +11n +6n -7 +0 -2 | gawk '{print $1,$2,$4,$5,$6,$7,$8,$9,$12}' | tr " " "\t" > $2.dir/$3.dir/$3.under.gce
join cvidchanged.txt.under temp
sort +11n +6n -7 +0 -2
gawk {print $1,$2,$4,$5,$6,$7,$8,$9,$12}
tr   \t
gawk '{print "=HYPERLINK(\042http://www.godatabase.org/cgi-bin/go.cgi?query="substr($1,1,10)"&auto_wild_cards=yes&view=query&action=query&search_constraint=terms\042,\042"$1"\042)\t=HYPERLINK(\042http://www.ncbi.nih.gov/gquery/gquery.fcgi?term="$2"\042,\042"$2"\042)\t"$3"\t"$4"\t"$5"\t"$6"\t"$7"\t"$8"\t"$9}' $2.dir/$3.dir/$3.under.gce > temp
gawk {print "=HYPERLINK(\042http://www.godatabase.org/cgi-bin/go.cgi?query="substr($1,1,10)"&auto_wild_cards=yes&view=query&action=query&search_constraint=terms\042,\042"$1"\042)\t=HYPERLINK(\042http://www.ncbi.nih.gov/gquery/gquery.fcgi?term="$2"\042,\042"$2"\042)\t"$3"\t"$4"\t"$5"\t"$6"\t"$7"\t"$8"\t"$9} total.txt.dir/cvidchanged.txt.dir/cvidchanged.txt.under.gce
cat $3.under.xls_header temp > $2.dir/$3.dir/$3.under.gce.xls
cat cvidchanged.txt.under.xls_header temp
rm -f $3.under.xls_header
rm -f cvidchanged.txt.under.xls_header
endif
endif

if ( -e $2.dir/$3.dir/$3.over ) then
if ( -e total.txt.dir/cvidchanged.txt.dir/cvidchanged.txt.over ) then
$4/make_gce.xls_report.header.sh over $3.over.xls_header
/usr2/zeebergb/test-directory-sudar11/scripts/make_gce.xls_report.header.sh over cvidchanged.txt.over.xls_header
args = over cvidchanged.txt.over.xls_header
sort $2.dir/$3.dir/$3.over > temp
sort total.txt.dir/cvidchanged.txt.dir/cvidchanged.txt.over
join $3.over temp | sort +11n +6n -7 +0 -2 | gawk '{print $1,$2,$4,$5,$6,$7,$8,$9,$12}' | tr " " "\t" > $2.dir/$3.dir/$3.over.gce
join cvidchanged.txt.over temp
sort +11n +6n -7 +0 -2
gawk {print $1,$2,$4,$5,$6,$7,$8,$9,$12}
tr   \t
gawk '{print "=HYPERLINK(\042http://www.godatabase.org/cgi-bin/go.cgi?query="substr($1,1,10)"&auto_wild_cards=yes&view=query&action=query&search_constraint=terms\042,\042"$1"\042)\t=HYPERLINK(\042http://www.ncbi.nih.gov/gquery/gquery.fcgi?term="$2"\042,\042"$2"\042)\t"$3"\t"$4"\t"$5"\t"$6"\t"$7"\t"$8"\t"$9}' $2.dir/$3.dir/$3.over.gce > temp
gawk {print "=HYPERLINK(\042http://www.godatabase.org/cgi-bin/go.cgi?query="substr($1,1,10)"&auto_wild_cards=yes&view=query&action=query&search_constraint=terms\042,\042"$1"\042)\t=HYPERLINK(\042http://www.ncbi.nih.gov/gquery/gquery.fcgi?term="$2"\042,\042"$2"\042)\t"$3"\t"$4"\t"$5"\t"$6"\t"$7"\t"$8"\t"$9} total.txt.dir/cvidchanged.txt.dir/cvidchanged.txt.over.gce
cat $3.over.xls_header temp > $2.dir/$3.dir/$3.over.gce.xls
cat cvidchanged.txt.over.xls_header temp
rm -f $3.over.xls_header
rm -f cvidchanged.txt.over.xls_header
endif
endif

rm -f temp $1_
rm -f temp GO.biological_process.good_

grep -v $$ PIDFILE > TPIDFILE
grep -v 5402 PIDFILE
mv TPIDFILE PIDFILE
mv TPIDFILE PIDFILE
exit 0
exit 0
$CSH $8/make_xls_report.sh $1 $file $8 || exit $status
csh -xvf /usr2/zeebergb/test-directory-sudar11/scripts/make_xls_report.sh total.txt cvidchanged.txt /usr2/zeebergb/test-directory-sudar11/scripts


echo $$ >> PIDFILE
echo 5483

if ( -e $1.dir/$2.dir/$2.change ) then
if ( -e total.txt.dir/cvidchanged.txt.dir/cvidchanged.txt.change ) then
$3/make_xls_report.header.sh change $2.change.xls_header
/usr2/zeebergb/test-directory-sudar11/scripts/make_xls_report.header.sh change cvidchanged.txt.change.xls_header
args = change cvidchanged.txt.change.xls_header
gawk '{print "=HYPERLINK(\042http://www.godatabase.org/cgi-bin/go.cgi?query="substr($1,1,10)"&auto_wild_cards=yes&view=query&action=query&search_constraint=terms\042,\042"$1"\042)\t"$2"\t"$3"\t"$4"\t"$5"\t"$6"\t"$7"\t"$8"\t"$9"\t"$10}' $1.dir/$2.dir/$2.change > temp
gawk {print "=HYPERLINK(\042http://www.godatabase.org/cgi-bin/go.cgi?query="substr($1,1,10)"&auto_wild_cards=yes&view=query&action=query&search_constraint=terms\042,\042"$1"\042)\t"$2"\t"$3"\t"$4"\t"$5"\t"$6"\t"$7"\t"$8"\t"$9"\t"$10} total.txt.dir/cvidchanged.txt.dir/cvidchanged.txt.change
cat $2.change.xls_header temp > $1.dir/$2.dir/$2.change.xls
cat cvidchanged.txt.change.xls_header temp
rm -f $2.change.xls_header
rm -f cvidchanged.txt.change.xls_header
endif
endif

if ( -e $1.dir/$2.dir/$2.under ) then
if ( -e total.txt.dir/cvidchanged.txt.dir/cvidchanged.txt.under ) then
$3/make_xls_report.header.sh under $2.under.xls_header
/usr2/zeebergb/test-directory-sudar11/scripts/make_xls_report.header.sh under cvidchanged.txt.under.xls_header
args = under cvidchanged.txt.under.xls_header
gawk '{print "=HYPERLINK(\042http://www.godatabase.org/cgi-bin/go.cgi?query="substr($1,1,10)"&auto_wild_cards=yes&view=query&action=query&search_constraint=terms\042,\042"$1"\042)\t"$2"\t"$3"\t"$4"\t"$5"\t"$6"\t"$7"\t"$8"\t"$9"\t"$10}' $1.dir/$2.dir/$2.under > temp
gawk {print "=HYPERLINK(\042http://www.godatabase.org/cgi-bin/go.cgi?query="substr($1,1,10)"&auto_wild_cards=yes&view=query&action=query&search_constraint=terms\042,\042"$1"\042)\t"$2"\t"$3"\t"$4"\t"$5"\t"$6"\t"$7"\t"$8"\t"$9"\t"$10} total.txt.dir/cvidchanged.txt.dir/cvidchanged.txt.under
cat $2.under.xls_header temp > $1.dir/$2.dir/$2.under.xls
cat cvidchanged.txt.under.xls_header temp
rm -f $2.under.xls_header
rm -f cvidchanged.txt.under.xls_header
endif
endif

if ( -e $1.dir/$2.dir/$2.over ) then
if ( -e total.txt.dir/cvidchanged.txt.dir/cvidchanged.txt.over ) then
$3/make_xls_report.header.sh over $2.over.xls_header
/usr2/zeebergb/test-directory-sudar11/scripts/make_xls_report.header.sh over cvidchanged.txt.over.xls_header
args = over cvidchanged.txt.over.xls_header
gawk '{print "=HYPERLINK(\042http://www.godatabase.org/cgi-bin/go.cgi?query="substr($1,1,10)"&auto_wild_cards=yes&view=query&action=query&search_constraint=terms\042,\042"$1"\042)\t"$2"\t"$3"\t"$4"\t"$5"\t"$6"\t"$7"\t"$8"\t"$9"\t"$10}' $1.dir/$2.dir/$2.over > temp
gawk {print "=HYPERLINK(\042http://www.godatabase.org/cgi-bin/go.cgi?query="substr($1,1,10)"&auto_wild_cards=yes&view=query&action=query&search_constraint=terms\042,\042"$1"\042)\t"$2"\t"$3"\t"$4"\t"$5"\t"$6"\t"$7"\t"$8"\t"$9"\t"$10} total.txt.dir/cvidchanged.txt.dir/cvidchanged.txt.over
cat $2.over.xls_header temp > $1.dir/$2.dir/$2.over.xls
cat cvidchanged.txt.over.xls_header temp
rm -f $2.over.xls_header
rm -f cvidchanged.txt.over.xls_header
endif
endif

grep -v $$ PIDFILE > TPIDFILE
grep -v 5483 PIDFILE
mv TPIDFILE PIDFILE
mv TPIDFILE PIDFILE
exit 0
exit 0
$CSH $8/make_time_series_pass_1.sh $1 $file $5 || exit $status
csh -xvf /usr2/zeebergb/test-directory-sudar11/scripts/make_time_series_pass_1.sh total.txt cvidchanged.txt 0.1


echo $$ >> PIDFILE
echo 5537

if ( -e $1\.dir/$2\.dir/$2\.under ) gawk 'BEGIN{s=ARGV[2]; ARGV[2]="";t=ARGV[3]; ARGV[3]=""}{if( $NF <= t )print $1}' $1\.dir/$2\.dir/$2\.under $2 $3 >> $1.under.series
if ( -e total.txt.dir/cvidchanged.txt.dir/cvidchanged.txt.under ) gawk BEGIN{s=ARGV[2]; ARGV[2]="";t=ARGV[3]; ARGV[3]=""}{if( $NF <= t )print $1} total.txt.dir/cvidchanged.txt.dir/cvidchanged.txt.under cvidchanged.txt 0.1
gawk BEGIN{s=ARGV[2]; ARGV[2]="";t=ARGV[3]; ARGV[3]=""}{if( $NF <= t )print $1} total.txt.dir/cvidchanged.txt.dir/cvidchanged.txt.under cvidchanged.txt 0.1
if ( -e $1\.dir/$2\.dir/$2\.over ) gawk 'BEGIN{s=ARGV[2]; ARGV[2]="";t=ARGV[3]; ARGV[3]=""}{if( $NF <= t )print $1}' $1\.dir/$2\.dir/$2\.over $2 $3 >> $1.over.series
if ( -e total.txt.dir/cvidchanged.txt.dir/cvidchanged.txt.over ) gawk BEGIN{s=ARGV[2]; ARGV[2]="";t=ARGV[3]; ARGV[3]=""}{if( $NF <= t )print $1} total.txt.dir/cvidchanged.txt.dir/cvidchanged.txt.over cvidchanged.txt 0.1
gawk BEGIN{s=ARGV[2]; ARGV[2]="";t=ARGV[3]; ARGV[3]=""}{if( $NF <= t )print $1} total.txt.dir/cvidchanged.txt.dir/cvidchanged.txt.over cvidchanged.txt 0.1
if ( -e $1\.dir/$2\.dir/$2\.change ) gawk 'BEGIN{s=ARGV[2]; ARGV[2]="";t=ARGV[3]; ARGV[3]=""}{if( $NF <= t )print $1}' $1\.dir/$2\.dir/$2\.change $2 $3 >> $1.change.series
if ( -e total.txt.dir/cvidchanged.txt.dir/cvidchanged.txt.change ) gawk BEGIN{s=ARGV[2]; ARGV[2]="";t=ARGV[3]; ARGV[3]=""}{if( $NF <= t )print $1} total.txt.dir/cvidchanged.txt.dir/cvidchanged.txt.change cvidchanged.txt 0.1
gawk BEGIN{s=ARGV[2]; ARGV[2]="";t=ARGV[3]; ARGV[3]=""}{if( $NF <= t )print $1} total.txt.dir/cvidchanged.txt.dir/cvidchanged.txt.change cvidchanged.txt 0.1

grep -v $$ PIDFILE > TPIDFILE
grep -v 5537 PIDFILE
mv TPIDFILE PIDFILE
mv TPIDFILE PIDFILE
exit 0
exit 0
if ( $11 > 0 ) $CSH $8/CIM3.sh $1 $file $6 $8 $7 || exit $status
if ( 1 > 0 ) csh -xvf /usr2/zeebergb/test-directory-sudar11/scripts/CIM3.sh total.txt cvidchanged.txt 2 /usr2/zeebergb/test-directory-sudar11/scripts 0.1
csh -xvf /usr2/zeebergb/test-directory-sudar11/scripts/CIM3.sh total.txt cvidchanged.txt 2 /usr2/zeebergb/test-directory-sudar11/scripts 0.1


echo $$ >> PIDFILE
echo 5543
set CSH = csh
set CSH = csh
if ( $3 ) set CSH = "csh -xvf"
if ( 2 ) set CSH = csh -xvf
set CSH = csh -xvf

if ( -e $1.dir/$2.dir/$2.under.gce ) $CSH $4/CIM.sh $1.dir/$2.dir/$2.under.gce $5 $4 || exit $status
if ( -e total.txt.dir/cvidchanged.txt.dir/cvidchanged.txt.under.gce ) csh -xvf /usr2/zeebergb/test-directory-sudar11/scripts/CIM.sh total.txt.dir/cvidchanged.txt.dir/cvidchanged.txt.under.gce 0.1 /usr2/zeebergb/test-directory-sudar11/scripts
csh -xvf /usr2/zeebergb/test-directory-sudar11/scripts/CIM.sh total.txt.dir/cvidchanged.txt.dir/cvidchanged.txt.under.gce 0.1 /usr2/zeebergb/test-directory-sudar11/scripts


echo $$ >> PIDFILE
echo 5544

gawk 'BEGIN{t=ARGV[1];ARGV[1]=""}{if($NF<=t){print $0}}' $2 $1 > GOOD
gawk BEGIN{t=ARGV[1];ARGV[1]=""}{if($NF<=t){print $0}} 0.1 total.txt.dir/cvidchanged.txt.dir/cvidchanged.txt.under.gce

gawk '{print $1}' GOOD > temp
gawk {print $1} GOOD
gawk '{print $2}' GOOD > temp1
gawk {print $2} GOOD

sort temp | uniq | tr "\n" "\t" > CATEGORIES
sort temp
uniq
tr \n \t
sort temp1 | uniq | tr "\n" "\t" > GENES
sort temp1
uniq
tr \n \t

gawk '{if(NR==1)split($0,GENE);if(NR==2)split($0,CATEGORY);for(i in CATEGORY)if(CATEGORY[i]==$1){for(j in GENE){if(GENE[j]==$2)ar[i,j]=1}}}END{for(i in CATEGORY)for(j in GENE)if(ar[i,j]!=1)ar[i,j]=0;for(j in GENE)printf "\t%s",GENE[j];printf "\n";for(i in CATEGORY){printf "%s",CATEGORY[i];for(j in GENE)printf "\t%d",ar[i,j];printf "\n"}}' GENES CATEGORIES GOOD > $1.CIM
gawk {if(NR==1)split($0,GENE);if(NR==2)split($0,CATEGORY);for(i in CATEGORY)if(CATEGORY[i]==$1){for(j in GENE){if(GENE[j]==$2)ar[i,j]=1}}}END{for(i in CATEGORY)for(j in GENE)if(ar[i,j]!=1)ar[i,j]=0;for(j in GENE)printf "\t%s",GENE[j];printf "\n";for(i in CATEGORY){printf "%s",CATEGORY[i];for(j in GENE)printf "\t%d",ar[i,j];printf "\n"}} GENES CATEGORIES GOOD

rm -f GENES CATEGORIES GOOD
rm -f GENES CATEGORIES GOOD

grep -v $$ PIDFILE > TPIDFILE
grep -v 5544 PIDFILE
mv TPIDFILE PIDFILE
mv TPIDFILE PIDFILE
exit 0
exit 0
if ( -e $1.dir/$2.dir/$2.over.gce ) $CSH $4/CIM.sh $1.dir/$2.dir/$2.over.gce $5 $4 || exit $status
if ( -e total.txt.dir/cvidchanged.txt.dir/cvidchanged.txt.over.gce ) csh -xvf /usr2/zeebergb/test-directory-sudar11/scripts/CIM.sh total.txt.dir/cvidchanged.txt.dir/cvidchanged.txt.over.gce 0.1 /usr2/zeebergb/test-directory-sudar11/scripts
csh -xvf /usr2/zeebergb/test-directory-sudar11/scripts/CIM.sh total.txt.dir/cvidchanged.txt.dir/cvidchanged.txt.over.gce 0.1 /usr2/zeebergb/test-directory-sudar11/scripts


echo $$ >> PIDFILE
echo 5558

gawk 'BEGIN{t=ARGV[1];ARGV[1]=""}{if($NF<=t){print $0}}' $2 $1 > GOOD
gawk BEGIN{t=ARGV[1];ARGV[1]=""}{if($NF<=t){print $0}} 0.1 total.txt.dir/cvidchanged.txt.dir/cvidchanged.txt.over.gce

gawk '{print $1}' GOOD > temp
gawk {print $1} GOOD
gawk '{print $2}' GOOD > temp1
gawk {print $2} GOOD

sort temp | uniq | tr "\n" "\t" > CATEGORIES
sort temp
uniq
tr \n \t
sort temp1 | uniq | tr "\n" "\t" > GENES
sort temp1
uniq
tr \n \t

gawk '{if(NR==1)split($0,GENE);if(NR==2)split($0,CATEGORY);for(i in CATEGORY)if(CATEGORY[i]==$1){for(j in GENE){if(GENE[j]==$2)ar[i,j]=1}}}END{for(i in CATEGORY)for(j in GENE)if(ar[i,j]!=1)ar[i,j]=0;for(j in GENE)printf "\t%s",GENE[j];printf "\n";for(i in CATEGORY){printf "%s",CATEGORY[i];for(j in GENE)printf "\t%d",ar[i,j];printf "\n"}}' GENES CATEGORIES GOOD > $1.CIM
gawk {if(NR==1)split($0,GENE);if(NR==2)split($0,CATEGORY);for(i in CATEGORY)if(CATEGORY[i]==$1){for(j in GENE){if(GENE[j]==$2)ar[i,j]=1}}}END{for(i in CATEGORY)for(j in GENE)if(ar[i,j]!=1)ar[i,j]=0;for(j in GENE)printf "\t%s",GENE[j];printf "\n";for(i in CATEGORY){printf "%s",CATEGORY[i];for(j in GENE)printf "\t%d",ar[i,j];printf "\n"}} GENES CATEGORIES GOOD

rm -f GENES CATEGORIES GOOD
rm -f GENES CATEGORIES GOOD

grep -v $$ PIDFILE > TPIDFILE
grep -v 5558 PIDFILE
mv TPIDFILE PIDFILE
mv TPIDFILE PIDFILE
exit 0
exit 0
if ( -e $1.dir/$2.dir/$2.change.gce ) $CSH $4/CIM.sh $1.dir/$2.dir/$2.change.gce $5 $4 || exit $status
if ( -e total.txt.dir/cvidchanged.txt.dir/cvidchanged.txt.change.gce ) csh -xvf /usr2/zeebergb/test-directory-sudar11/scripts/CIM.sh total.txt.dir/cvidchanged.txt.dir/cvidchanged.txt.change.gce 0.1 /usr2/zeebergb/test-directory-sudar11/scripts
csh -xvf /usr2/zeebergb/test-directory-sudar11/scripts/CIM.sh total.txt.dir/cvidchanged.txt.dir/cvidchanged.txt.change.gce 0.1 /usr2/zeebergb/test-directory-sudar11/scripts


echo $$ >> PIDFILE
echo 5572

gawk 'BEGIN{t=ARGV[1];ARGV[1]=""}{if($NF<=t){print $0}}' $2 $1 > GOOD
gawk BEGIN{t=ARGV[1];ARGV[1]=""}{if($NF<=t){print $0}} 0.1 total.txt.dir/cvidchanged.txt.dir/cvidchanged.txt.change.gce

gawk '{print $1}' GOOD > temp
gawk {print $1} GOOD
gawk '{print $2}' GOOD > temp1
gawk {print $2} GOOD

sort temp | uniq | tr "\n" "\t" > CATEGORIES
sort temp
uniq
tr \n \t
sort temp1 | uniq | tr "\n" "\t" > GENES
sort temp1
uniq
tr \n \t

gawk '{if(NR==1)split($0,GENE);if(NR==2)split($0,CATEGORY);for(i in CATEGORY)if(CATEGORY[i]==$1){for(j in GENE){if(GENE[j]==$2)ar[i,j]=1}}}END{for(i in CATEGORY)for(j in GENE)if(ar[i,j]!=1)ar[i,j]=0;for(j in GENE)printf "\t%s",GENE[j];printf "\n";for(i in CATEGORY){printf "%s",CATEGORY[i];for(j in GENE)printf "\t%d",ar[i,j];printf "\n"}}' GENES CATEGORIES GOOD > $1.CIM
gawk {if(NR==1)split($0,GENE);if(NR==2)split($0,CATEGORY);for(i in CATEGORY)if(CATEGORY[i]==$1){for(j in GENE){if(GENE[j]==$2)ar[i,j]=1}}}END{for(i in CATEGORY)for(j in GENE)if(ar[i,j]!=1)ar[i,j]=0;for(j in GENE)printf "\t%s",GENE[j];printf "\n";for(i in CATEGORY){printf "%s",CATEGORY[i];for(j in GENE)printf "\t%d",ar[i,j];printf "\n"}} GENES CATEGORIES GOOD

rm -f GENES CATEGORIES GOOD
rm -f GENES CATEGORIES GOOD

grep -v $$ PIDFILE > TPIDFILE
grep -v 5572 PIDFILE
mv TPIDFILE PIDFILE
mv TPIDFILE PIDFILE
exit 0
exit 0
if ( -e $1.dir/$2.dir/$2.change.gce ) $CSH $4/CIM.updown.sh $1.dir/$2.dir/$2.change.gce $5 $2 $4 $3 || exit $status
if ( -e total.txt.dir/cvidchanged.txt.dir/cvidchanged.txt.change.gce ) csh -xvf /usr2/zeebergb/test-directory-sudar11/scripts/CIM.updown.sh total.txt.dir/cvidchanged.txt.dir/cvidchanged.txt.change.gce 0.1 cvidchanged.txt /usr2/zeebergb/test-directory-sudar11/scripts 2
csh -xvf /usr2/zeebergb/test-directory-sudar11/scripts/CIM.updown.sh total.txt.dir/cvidchanged.txt.dir/cvidchanged.txt.change.gce 0.1 cvidchanged.txt /usr2/zeebergb/test-directory-sudar11/scripts 2


echo $$ >> PIDFILE
echo 5586
set CSH = csh
set CSH = csh
if ( $5 ) set CSH = "csh -xvf"
if ( 2 ) set CSH = csh -xvf
set CSH = csh -xvf

gawk 'BEGIN{t=ARGV[1];ARGV[1]=""}{if($NF<=t){print $0}}' $2 $1 > GOOD
gawk BEGIN{t=ARGV[1];ARGV[1]=""}{if($NF<=t){print $0}} 0.1 total.txt.dir/cvidchanged.txt.dir/cvidchanged.txt.change.gce

gawk '{print $1}' GOOD | sort | uniq > temp
gawk {print $1} GOOD
sort
uniq
gawk '{print $2}' GOOD | sort | uniq > temp1
gawk {print $2} GOOD
sort
uniq

tr "\n" "\t" < temp > CATEGORIES
tr \n \t
tr "\n" "\t" < temp1 > GENES
tr \n \t

tr "[:lower:]" "[:upper:]" < $3 | sort | uniq > temp2
tr [:lower:] [:upper:]
sort
uniq
join temp1 temp2 | gawk '{print $2}' | tr "\n" "\t" > SIGNS
join temp1 temp2
gawk {print $2}
tr \n \t


gawk '{if(NR==1)split($0,GENE);if(NR==2)split($0,SIGNS);if(NR==3)split($0,CATEGORY);for(i in CATEGORY)if(CATEGORY[i]==$1){for(j in GENE){if(GENE[j]==$2)ar[i,j]=1}}}END{for(i in CATEGORY)for(j in GENE)if(ar[i,j]!=1)ar[i,j]=0;for(j in GENE)printf "\t%s",GENE[j];printf "\n";for(i in CATEGORY){printf "%s",CATEGORY[i];for(j in GENE)printf "\t%d",ar[i,j]*SIGNS[j];printf "\n"}}' GENES SIGNS CATEGORIES GOOD > $1.updown.CIM
gawk {if(NR==1)split($0,GENE);if(NR==2)split($0,SIGNS);if(NR==3)split($0,CATEGORY);for(i in CATEGORY)if(CATEGORY[i]==$1){for(j in GENE){if(GENE[j]==$2)ar[i,j]=1}}}END{for(i in CATEGORY)for(j in GENE)if(ar[i,j]!=1)ar[i,j]=0;for(j in GENE)printf "\t%s",GENE[j];printf "\n";for(i in CATEGORY){printf "%s",CATEGORY[i];for(j in GENE)printf "\t%d",ar[i,j]*SIGNS[j];printf "\n"}} GENES SIGNS CATEGORIES GOOD

grep -v $$ PIDFILE > TPIDFILE
grep -v 5586 PIDFILE
mv TPIDFILE PIDFILE
mv TPIDFILE PIDFILE
exit 0
exit 0

grep -v $$ PIDFILE > TPIDFILE
grep -v 5543 PIDFILE
mv TPIDFILE PIDFILE
mv TPIDFILE PIDFILE
exit 0
exit 0
if ( $10 == 1 && ( $9 == 9606 || $9 == 10090 || $9 == 10116 ) ) $CSH $8/TF3.sh $1 $file $6 $8 $7 $9 || exit $status
if ( 1 == 1 && ( 9606 == 9606 || 9606 == 10090 || 9606 == 10116 ) ) csh -xvf /usr2/zeebergb/test-directory-sudar11/scripts/TF3.sh total.txt cvidchanged.txt 2 /usr2/zeebergb/test-directory-sudar11/scripts 0.1 9606
csh -xvf /usr2/zeebergb/test-directory-sudar11/scripts/TF3.sh total.txt cvidchanged.txt 2 /usr2/zeebergb/test-directory-sudar11/scripts 0.1 9606


echo $$ >> PIDFILE
echo 5607
set CSH = csh
set CSH = csh
if ( $3 ) set CSH = "csh -xvf"
if ( 2 ) set CSH = csh -xvf
set CSH = csh -xvf
$CSH $4/TF1.sh $1.dir/$2.dir/$2.under.gce $5 $4 $6 $2 $1.dir/$2.dir/$2.under $3 || exit $status
csh -xvf /usr2/zeebergb/test-directory-sudar11/scripts/TF1.sh total.txt.dir/cvidchanged.txt.dir/cvidchanged.txt.under.gce 0.1 /usr2/zeebergb/test-directory-sudar11/scripts 9606 cvidchanged.txt total.txt.dir/cvidchanged.txt.dir/cvidchanged.txt.under 2


echo $$ >> PIDFILE
echo 5608
set CSH = csh
set CSH = csh
if ( $7 ) set CSH = "csh -xvf"
if ( 2 ) set CSH = csh -xvf
set CSH = csh -xvf

set DIR = $1.TF
set DIR = total.txt.dir/cvidchanged.txt.dir/cvidchanged.txt.under.gce.TF
rm -r -f $DIR
rm -r -f total.txt.dir/cvidchanged.txt.dir/cvidchanged.txt.under.gce.TF
mkdir $DIR
mkdir total.txt.dir/cvidchanged.txt.dir/cvidchanged.txt.under.gce.TF
rm -f GO-*
rm -f GO-0006805_xenobiotic_metabolism GO-0006873_cell_ion_homeostasis GO-0006874_calcium_ion_homeostasis GO-0006875_metal_ion_homeostasis GO-0006935_chemotaxis GO-0006950_response_to_stress GO-0006952_defense_response GO-0006955_immune_response GO-0006959_humoral_immune_response GO-0006968_cellular_defense_response GO-0007166_cell_surface_receptor_linked_signal_transduction GO-0007178_transmembrane_receptor_protein_serine_threonine_kinase_signaling_pathway GO-0007186_G-protein_coupled_receptor_protein_signaling_pathway GO-0007218_neuropeptide_signaling_pathway GO-0009410_response_to_xenobiotic_stimulus GO-0009605_response_to_external_stimulus GO-0009607_response_to_biotic_stimulus GO-0009611_response_to_wounding GO-0009613_response_to_pest_pathogen_parasite GO-0009617_response_to_bacteria GO-0009628_response_to_abiotic_stimulus GO-0016064_humoral_defense_mechanism_(sensu_Vertebrata) GO-0019884_antigen_presentation__exogenous_antigen GO-0019886_antigen_processing__exogenous_antigen_via_MHC_class_II GO-0019935_cyclic-nucleotide-mediated_signaling GO-0030003_cation_homeostasis GO-0030005_di-__tri-valent_inorganic_cation_homeostasis GO-0042221_response_to_chemical_substance GO-0042330_taxis GO-0045087_innate_immune_response GO-0050801_ion_homeostasis GO-0050874_organismal_physiological_process GO-0050896_response_to_stimulus

sort $5 > $5.srt
sort cvidchanged.txt
if ( -e $1 ) gawk 'BEGIN{t=ARGV[1];ARGV[1]=""}{if($NF<=t){print $0}}' $2 $1 > GOOD
if ( -e total.txt.dir/cvidchanged.txt.dir/cvidchanged.txt.under.gce ) gawk BEGIN{t=ARGV[1];ARGV[1]=""}{if($NF<=t){print $0}} 0.1 total.txt.dir/cvidchanged.txt.dir/cvidchanged.txt.under.gce
gawk BEGIN{t=ARGV[1];ARGV[1]=""}{if($NF<=t){print $0}} 0.1 total.txt.dir/cvidchanged.txt.dir/cvidchanged.txt.under.gce
set n = `wc -l GOOD | gawk '{print $1}'`
set n = `wc -l GOOD | gawk '{print $1}'`
wc -l GOOD
gawk {print $1}
if ( $n > 0 ) then
if ( 78 > 0 ) then

gawk '{c=$1;sub(":","-",c);print $2 > c}' GOOD
gawk {c=$1;sub(":","-",c);print $2 > c} GOOD

foreach a ( GO-[0-9][0-9][0-9][0-9][0-9][0-9][0-9]_* )
foreach a ( GO-[0-9][0-9][0-9][0-9][0-9][0-9][0-9]_* )
echo $a `wc -l $a`
echo GO-0006873_cell_ion_homeostasis `wc -l $a`
wc -l GO-0006873_cell_ion_homeostasis
GO-0006873_cell_ion_homeostasis 2 GO-0006873_cell_ion_homeostasis
sort $a > $a.srt
sort GO-0006873_cell_ion_homeostasis
join $a.srt $5.srt > $a
join GO-0006873_cell_ion_homeostasis.srt cvidchanged.txt.srt
rm -f $a.srt
rm -f GO-0006873_cell_ion_homeostasis.srt
$CSH $3/TF.sh $a $4 $DIR $3 || exit $status
csh -xvf /usr2/zeebergb/test-directory-sudar11/scripts/TF.sh GO-0006873_cell_ion_homeostasis 9606 total.txt.dir/cvidchanged.txt.dir/cvidchanged.txt.under.gce.TF /usr2/zeebergb/test-directory-sudar11/scripts


echo $$ >> PIDFILE
echo 5621

set species = "HS"
set species = HS
if ( $2 == 10090 ) set species = "MM"
if ( 9606 == 10090 ) set species = MM
if ( $2 == 10116 ) set species = "RN"
if ( 9606 == 10116 ) set species = RN


set n = `gawk '{print NF;exit}' $1`
set n = `gawk '{print NF;exit}' $1`
gawk {print NF;exit} GO-0006873_cell_ion_homeostasis
if ( $n == 1 ) then
if ( 2 == 1 ) then


set x = `gawk 'BEGIN{x=ARGV[1];sub(":","-",x);print x}' $1`
set x = `gawk 'BEGIN{x=ARGV[1];sub(":","-",x);print x}' $1`
gawk BEGIN{x=ARGV[1];sub(":","-",x);print x} GO-0006873_cell_ion_homeostasis
curl -v -F "outputMode=text" -F "source=$species" -F "file=@$1" -F "siteprob=1e-4" -F "sense=+" -F "formevent=submit" -F "minmatch=2" -F "fusesites=1" -F "feature=CIM" -F "datatype=name-value-pairs" www.abcc.ncifcrf.gov/app/htdocs/griddev/promoters/comparePromoters4.php > $3/$x.TF || exit 130
curl -v -F outputMode=text -F source=HS -F file=@GO-0006873_cell_ion_homeostasis -F siteprob=1e-4 -F sense=+ -F formevent=submit -F minmatch=2 -F fusesites=1 -F feature=CIM -F datatype=name-value-pairs www.abcc.ncifcrf.gov/app/htdocs/griddev/promoters/comparePromoters4.php
* About to connect() to www.abcc.ncifcrf.gov:80
* Connected to www.abcc.ncifcrf.gov (129.43.52.55) port 80
> POST /app/htdocs/griddev/promoters/comparePromoters4.php HTTP/1.1
User-Agent: curl/7.10.8 (sparc-sun-solaris2.8) libcurl/7.10.8 OpenSSL/0.9.7b ipv6 zlib/1.2.1
Host: www.abcc.ncifcrf.gov
Pragma: no-cache
Accept: image/gif, image/x-xbitmap, image/jpeg, image/pjpeg, */*
Content-Length: 1134
Expect: 100-continue
Content-Type: multipart/form-data; boundary=----------------------------909f3988075b

< HTTP/1.1 100 Continue
  % Total    % Received % Xferd  Average Speed          Time             Curr.
                                 Dload  Upload Total    Current  Left    Speed

100  1134    0     0  100  1134      0  10903  0:00:00  0:00:00  0:00:00 10903
100  1134    0     0  100  1134      0   1017  0:00:01  0:00:01  0:00:00     0
100  1134    0     0  100  1134      0    533  0:00:02  0:00:02  0:00:00     0< HTTP/1.1 200 OK
< Date: Thu, 05 Aug 2004 17:17:50 GMT
< Server: Apache/1.3.29 (Unix) mod_perl/1.29 PHP/4.3.4
< X-Powered-By: PHP/4.3.4
< Transfer-Encoding: chunked
< Content-Type: text/html; charset=

100  1317    0   183  100  1134     68    423  0:00:02  0:00:02  0:00:00     0
* Connection #0 left intact
* Closing connection #0

set x = `gawk 'BEGIN{x=ARGV[1];sub(":","-",x);print "renamed file=",x}' $1`
set x = `gawk 'BEGIN{x=ARGV[1];sub(":","-",x);print "renamed file=",x}' $1`
gawk BEGIN{x=ARGV[1];sub(":","-",x);print "renamed file=",x} GO-0006873_cell_ion_homeostasis

grep -v $$ PIDFILE > TPIDFILE
grep -v 5621 PIDFILE
mv TPIDFILE PIDFILE
mv TPIDFILE PIDFILE
exit 0
exit 0
end
end
echo $a `wc -l $a`
echo GO-0006874_calcium_ion_homeostasis `wc -l $a`
wc -l GO-0006874_calcium_ion_homeostasis
GO-0006874_calcium_ion_homeostasis 2 GO-0006874_calcium_ion_homeostasis
sort $a > $a.srt
sort GO-0006874_calcium_ion_homeostasis
join $a.srt $5.srt > $a
join GO-0006874_calcium_ion_homeostasis.srt cvidchanged.txt.srt
rm -f $a.srt
rm -f GO-0006874_calcium_ion_homeostasis.srt
$CSH $3/TF.sh $a $4 $DIR $3 || exit $status
csh -xvf /usr2/zeebergb/test-directory-sudar11/scripts/TF.sh GO-0006874_calcium_ion_homeostasis 9606 total.txt.dir/cvidchanged.txt.dir/cvidchanged.txt.under.gce.TF /usr2/zeebergb/test-directory-sudar11/scripts


echo $$ >> PIDFILE
echo 5632

set species = "HS"
set species = HS
if ( $2 == 10090 ) set species = "MM"
if ( 9606 == 10090 ) set species = MM
if ( $2 == 10116 ) set species = "RN"
if ( 9606 == 10116 ) set species = RN


set n = `gawk '{print NF;exit}' $1`
set n = `gawk '{print NF;exit}' $1`
gawk {print NF;exit} GO-0006874_calcium_ion_homeostasis
if ( $n == 1 ) then
if ( 2 == 1 ) then


set x = `gawk 'BEGIN{x=ARGV[1];sub(":","-",x);print x}' $1`
set x = `gawk 'BEGIN{x=ARGV[1];sub(":","-",x);print x}' $1`
gawk BEGIN{x=ARGV[1];sub(":","-",x);print x} GO-0006874_calcium_ion_homeostasis
curl -v -F "outputMode=text" -F "source=$species" -F "file=@$1" -F "siteprob=1e-4" -F "sense=+" -F "formevent=submit" -F "minmatch=2" -F "fusesites=1" -F "feature=CIM" -F "datatype=name-value-pairs" www.abcc.ncifcrf.gov/app/htdocs/griddev/promoters/comparePromoters4.php > $3/$x.TF || exit 130
curl -v -F outputMode=text -F source=HS -F file=@GO-0006874_calcium_ion_homeostasis -F siteprob=1e-4 -F sense=+ -F formevent=submit -F minmatch=2 -F fusesites=1 -F feature=CIM -F datatype=name-value-pairs www.abcc.ncifcrf.gov/app/htdocs/griddev/promoters/comparePromoters4.php
* About to connect() to www.abcc.ncifcrf.gov:80
* Connected to www.abcc.ncifcrf.gov (129.43.52.55) port 80
> POST /app/htdocs/griddev/promoters/comparePromoters4.php HTTP/1.1
User-Agent: curl/7.10.8 (sparc-sun-solaris2.8) libcurl/7.10.8 OpenSSL/0.9.7b ipv6 zlib/1.2.1
Host: www.abcc.ncifcrf.gov
Pragma: no-cache
Accept: image/gif, image/x-xbitmap, image/jpeg, image/pjpeg, */*
Content-Length: 1137
Expect: 100-continue
Content-Type: multipart/form-data; boundary=----------------------------655c62234051

< HTTP/1.1 100 Continue
  % Total    % Received % Xferd  Average Speed          Time             Curr.
                                 Dload  Upload Total    Current  Left    Speed

100  1137    0     0  100  1137      0  94750  0:00:00  0:00:00  0:00:00 94750
100  1137    0     0  100  1137      0   1120  0:00:01  0:00:01  0:00:00     0
100  1137    0     0  100  1137      0    561  0:00:02  0:00:02  0:00:00     0< HTTP/1.1 200 OK
< Date: Thu, 05 Aug 2004 17:17:52 GMT
< Server: Apache/1.3.29 (Unix) mod_perl/1.29 PHP/4.3.4
< X-Powered-By: PHP/4.3.4
< Transfer-Encoding: chunked
< Content-Type: text/html; charset=

100  1320    0   183  100  1137     76    473  0:00:02  0:00:02  0:00:00     0
100  1320    0   183  100  1137     76    473  0:00:02  0:00:02  0:00:00     0
* Connection #0 left intact
* Closing connection #0

set x = `gawk 'BEGIN{x=ARGV[1];sub(":","-",x);print "renamed file=",x}' $1`
set x = `gawk 'BEGIN{x=ARGV[1];sub(":","-",x);print "renamed file=",x}' $1`
gawk BEGIN{x=ARGV[1];sub(":","-",x);print "renamed file=",x} GO-0006874_calcium_ion_homeostasis

grep -v $$ PIDFILE > TPIDFILE
grep -v 5632 PIDFILE
mv TPIDFILE PIDFILE
mv TPIDFILE PIDFILE
exit 0
exit 0
end
end
echo $a `wc -l $a`
echo GO-0006875_metal_ion_homeostasis `wc -l $a`
wc -l GO-0006875_metal_ion_homeostasis
GO-0006875_metal_ion_homeostasis 2 GO-0006875_metal_ion_homeostasis
sort $a > $a.srt
sort GO-0006875_metal_ion_homeostasis
join $a.srt $5.srt > $a
join GO-0006875_metal_ion_homeostasis.srt cvidchanged.txt.srt
rm -f $a.srt
rm -f GO-0006875_metal_ion_homeostasis.srt
$CSH $3/TF.sh $a $4 $DIR $3 || exit $status
csh -xvf /usr2/zeebergb/test-directory-sudar11/scripts/TF.sh GO-0006875_metal_ion_homeostasis 9606 total.txt.dir/cvidchanged.txt.dir/cvidchanged.txt.under.gce.TF /usr2/zeebergb/test-directory-sudar11/scripts


echo $$ >> PIDFILE
echo 5643

set species = "HS"
set species = HS
if ( $2 == 10090 ) set species = "MM"
if ( 9606 == 10090 ) set species = MM
if ( $2 == 10116 ) set species = "RN"
if ( 9606 == 10116 ) set species = RN


set n = `gawk '{print NF;exit}' $1`
set n = `gawk '{print NF;exit}' $1`
gawk {print NF;exit} GO-0006875_metal_ion_homeostasis
if ( $n == 1 ) then
if ( 2 == 1 ) then


set x = `gawk 'BEGIN{x=ARGV[1];sub(":","-",x);print x}' $1`
set x = `gawk 'BEGIN{x=ARGV[1];sub(":","-",x);print x}' $1`
gawk BEGIN{x=ARGV[1];sub(":","-",x);print x} GO-0006875_metal_ion_homeostasis
curl -v -F "outputMode=text" -F "source=$species" -F "file=@$1" -F "siteprob=1e-4" -F "sense=+" -F "formevent=submit" -F "minmatch=2" -F "fusesites=1" -F "feature=CIM" -F "datatype=name-value-pairs" www.abcc.ncifcrf.gov/app/htdocs/griddev/promoters/comparePromoters4.php > $3/$x.TF || exit 130
curl -v -F outputMode=text -F source=HS -F file=@GO-0006875_metal_ion_homeostasis -F siteprob=1e-4 -F sense=+ -F formevent=submit -F minmatch=2 -F fusesites=1 -F feature=CIM -F datatype=name-value-pairs www.abcc.ncifcrf.gov/app/htdocs/griddev/promoters/comparePromoters4.php
* About to connect() to www.abcc.ncifcrf.gov:80
* Connected to www.abcc.ncifcrf.gov (129.43.52.55) port 80
> POST /app/htdocs/griddev/promoters/comparePromoters4.php HTTP/1.1
User-Agent: curl/7.10.8 (sparc-sun-solaris2.8) libcurl/7.10.8 OpenSSL/0.9.7b ipv6 zlib/1.2.1
Host: www.abcc.ncifcrf.gov
Pragma: no-cache
Accept: image/gif, image/x-xbitmap, image/jpeg, image/pjpeg, */*
Content-Length: 1135
Expect: 100-continue
Content-Type: multipart/form-data; boundary=----------------------------9de0a72d25da

< HTTP/1.1 100 Continue
  % Total    % Received % Xferd  Average Speed          Time             Curr.
                                 Dload  Upload Total    Current  Left    Speed

100  1135    0     0  100  1135      0  66764  0:00:00  0:00:00  0:00:00 66764
100  1135    0     0  100  1135      0   1105  0:00:01  0:00:01  0:00:00     0
100  1135    0     0  100  1135      0    557  0:00:02  0:00:02  0:00:00     0< HTTP/1.1 200 OK
< Date: Thu, 05 Aug 2004 17:17:55 GMT
< Server: Apache/1.3.29 (Unix) mod_perl/1.29 PHP/4.3.4
< X-Powered-By: PHP/4.3.4
< Transfer-Encoding: chunked
< Content-Type: text/html; charset=

100  1318    0   183  100  1135     81    508  0:00:02  0:00:02  0:00:00     0
* Connection #0 left intact
* Closing connection #0

set x = `gawk 'BEGIN{x=ARGV[1];sub(":","-",x);print "renamed file=",x}' $1`
set x = `gawk 'BEGIN{x=ARGV[1];sub(":","-",x);print "renamed file=",x}' $1`
gawk BEGIN{x=ARGV[1];sub(":","-",x);print "renamed file=",x} GO-0006875_metal_ion_homeostasis

grep -v $$ PIDFILE > TPIDFILE
grep -v 5643 PIDFILE
mv TPIDFILE PIDFILE
mv TPIDFILE PIDFILE
exit 0
exit 0
end
end
echo $a `wc -l $a`
echo GO-0006935_chemotaxis `wc -l $a`
wc -l GO-0006935_chemotaxis
GO-0006935_chemotaxis 3 GO-0006935_chemotaxis
sort $a > $a.srt
sort GO-0006935_chemotaxis
join $a.srt $5.srt > $a
join GO-0006935_chemotaxis.srt cvidchanged.txt.srt
rm -f $a.srt
rm -f GO-0006935_chemotaxis.srt
$CSH $3/TF.sh $a $4 $DIR $3 || exit $status
csh -xvf /usr2/zeebergb/test-directory-sudar11/scripts/TF.sh GO-0006935_chemotaxis 9606 total.txt.dir/cvidchanged.txt.dir/cvidchanged.txt.under.gce.TF /usr2/zeebergb/test-directory-sudar11/scripts


echo $$ >> PIDFILE
echo 5654

set species = "HS"
set species = HS
if ( $2 == 10090 ) set species = "MM"
if ( 9606 == 10090 ) set species = MM
if ( $2 == 10116 ) set species = "RN"
if ( 9606 == 10116 ) set species = RN


set n = `gawk '{print NF;exit}' $1`
set n = `gawk '{print NF;exit}' $1`
gawk {print NF;exit} GO-0006935_chemotaxis
if ( $n == 1 ) then
if ( 2 == 1 ) then


set x = `gawk 'BEGIN{x=ARGV[1];sub(":","-",x);print x}' $1`
set x = `gawk 'BEGIN{x=ARGV[1];sub(":","-",x);print x}' $1`
gawk BEGIN{x=ARGV[1];sub(":","-",x);print x} GO-0006935_chemotaxis
curl -v -F "outputMode=text" -F "source=$species" -F "file=@$1" -F "siteprob=1e-4" -F "sense=+" -F "formevent=submit" -F "minmatch=2" -F "fusesites=1" -F "feature=CIM" -F "datatype=name-value-pairs" www.abcc.ncifcrf.gov/app/htdocs/griddev/promoters/comparePromoters4.php > $3/$x.TF || exit 130
curl -v -F outputMode=text -F source=HS -F file=@GO-0006935_chemotaxis -F siteprob=1e-4 -F sense=+ -F formevent=submit -F minmatch=2 -F fusesites=1 -F feature=CIM -F datatype=name-value-pairs www.abcc.ncifcrf.gov/app/htdocs/griddev/promoters/comparePromoters4.php
* About to connect() to www.abcc.ncifcrf.gov:80
* Connected to www.abcc.ncifcrf.gov (129.43.52.55) port 80
> POST /app/htdocs/griddev/promoters/comparePromoters4.php HTTP/1.1
User-Agent: curl/7.10.8 (sparc-sun-solaris2.8) libcurl/7.10.8 OpenSSL/0.9.7b ipv6 zlib/1.2.1
Host: www.abcc.ncifcrf.gov
Pragma: no-cache
Accept: image/gif, image/x-xbitmap, image/jpeg, image/pjpeg, */*
Content-Length: 1133
Expect: 100-continue
Content-Type: multipart/form-data; boundary=----------------------------c573dc270a54

< HTTP/1.1 100 Continue
  % Total    % Received % Xferd  Average Speed          Time             Curr.
                                 Dload  Upload Total    Current  Left    Speed

100  1133    0     0  100  1133      0   100k  0:00:00  0:00:00  0:00:00  100k
100  1133    0     0  100  1133      0   1117  0:00:01  0:00:01  0:00:00     0
100  1133    0     0  100  1133      0    559  0:00:02  0:00:02  0:00:00     0
100  1133    0     0  100  1133      0    373  0:00:03  0:00:03  0:00:00     0< HTTP/1.1 200 OK
< Date: Thu, 05 Aug 2004 17:17:58 GMT
< Server: Apache/1.3.29 (Unix) mod_perl/1.29 PHP/4.3.4
< X-Powered-By: PHP/4.3.4
< Transfer-Encoding: chunked
< Content-Type: text/html; charset=

100  1508    0   375  100  1133    106    322  0:00:03  0:00:03  0:00:00     0
* Connection #0 left intact
* Closing connection #0

set x = `gawk 'BEGIN{x=ARGV[1];sub(":","-",x);print "renamed file=",x}' $1`
set x = `gawk 'BEGIN{x=ARGV[1];sub(":","-",x);print "renamed file=",x}' $1`
gawk BEGIN{x=ARGV[1];sub(":","-",x);print "renamed file=",x} GO-0006935_chemotaxis

grep -v $$ PIDFILE > TPIDFILE
grep -v 5654 PIDFILE
mv TPIDFILE PIDFILE
mv TPIDFILE PIDFILE
exit 0
exit 0
end
end
echo $a `wc -l $a`
echo GO-0006952_defense_response `wc -l $a`
wc -l GO-0006952_defense_response
GO-0006952_defense_response 7 GO-0006952_defense_response
sort $a > $a.srt
sort GO-0006952_defense_response
join $a.srt $5.srt > $a
join GO-0006952_defense_response.srt cvidchanged.txt.srt
rm -f $a.srt
rm -f GO-0006952_defense_response.srt
$CSH $3/TF.sh $a $4 $DIR $3 || exit $status
csh -xvf /usr2/zeebergb/test-directory-sudar11/scripts/TF.sh GO-0006952_defense_response 9606 total.txt.dir/cvidchanged.txt.dir/cvidchanged.txt.under.gce.TF /usr2/zeebergb/test-directory-sudar11/scripts


echo $$ >> PIDFILE
echo 5665

set species = "HS"
set species = HS
if ( $2 == 10090 ) set species = "MM"
if ( 9606 == 10090 ) set species = MM
if ( $2 == 10116 ) set species = "RN"
if ( 9606 == 10116 ) set species = RN


set n = `gawk '{print NF;exit}' $1`
set n = `gawk '{print NF;exit}' $1`
gawk {print NF;exit} GO-0006952_defense_response
if ( $n == 1 ) then
if ( 2 == 1 ) then


set x = `gawk 'BEGIN{x=ARGV[1];sub(":","-",x);print x}' $1`
set x = `gawk 'BEGIN{x=ARGV[1];sub(":","-",x);print x}' $1`
gawk BEGIN{x=ARGV[1];sub(":","-",x);print x} GO-0006952_defense_response
curl -v -F "outputMode=text" -F "source=$species" -F "file=@$1" -F "siteprob=1e-4" -F "sense=+" -F "formevent=submit" -F "minmatch=2" -F "fusesites=1" -F "feature=CIM" -F "datatype=name-value-pairs" www.abcc.ncifcrf.gov/app/htdocs/griddev/promoters/comparePromoters4.php > $3/$x.TF || exit 130
curl -v -F outputMode=text -F source=HS -F file=@GO-0006952_defense_response -F siteprob=1e-4 -F sense=+ -F formevent=submit -F minmatch=2 -F fusesites=1 -F feature=CIM -F datatype=name-value-pairs www.abcc.ncifcrf.gov/app/htdocs/griddev/promoters/comparePromoters4.php
* About to connect() to www.abcc.ncifcrf.gov:80
* Connected to www.abcc.ncifcrf.gov (129.43.52.55) port 80
> POST /app/htdocs/griddev/promoters/comparePromoters4.php HTTP/1.1
User-Agent: curl/7.10.8 (sparc-sun-solaris2.8) libcurl/7.10.8 OpenSSL/0.9.7b ipv6 zlib/1.2.1
Host: www.abcc.ncifcrf.gov
Pragma: no-cache
Accept: image/gif, image/x-xbitmap, image/jpeg, image/pjpeg, */*
Content-Length: 1179
Expect: 100-continue
Content-Type: multipart/form-data; boundary=----------------------------fd061120efde

< HTTP/1.1 100 Continue
  % Total    % Received % Xferd  Average Speed          Time             Curr.
                                 Dload  Upload Total    Current  Left    Speed

100  1179    0     0  100  1179      0  51260  0:00:00  0:00:00  0:00:00 51260
100  1179    0     0  100  1179      0   1149  0:00:01  0:00:01  0:00:00     0
100  1179    0     0  100  1179      0    579  0:00:02  0:00:02  0:00:00     0
100  1179    0     0  100  1179      0    387  0:00:03  0:00:03  0:00:00     0
100  1179    0     0  100  1179      0    290  0:00:04  0:00:04  0:00:00     0
100  1179    0     0  100  1179      0    232  0:00:05  0:00:05  0:00:00     0
100  1179    0     0  100  1179      0    194  0:00:06  0:00:06  0:00:00     0
100  1179    0     0  100  1179      0    166  0:00:07  0:00:07  0:00:00     0
100  1179    0     0  100  1179      0    145  0:00:08  0:00:08  0:00:00     0< HTTP/1.1 200 OK
< Date: Thu, 05 Aug 2004 17:18:01 GMT
< Server: Apache/1.3.29 (Unix) mod_perl/1.29 PHP/4.3.4
< X-Powered-By: PHP/4.3.4
< Transfer-Encoding: chunked
< Content-Type: text/html; charset=

100  3688    0  2509  100  1179    287    134  0:00:08  0:00:08  0:00:00   284
100  3688    0  2509  100  1179    287    134  0:00:08  0:00:08  0:00:00   362
* Connection #0 left intact
* Closing connection #0

set x = `gawk 'BEGIN{x=ARGV[1];sub(":","-",x);print "renamed file=",x}' $1`
set x = `gawk 'BEGIN{x=ARGV[1];sub(":","-",x);print "renamed file=",x}' $1`
gawk BEGIN{x=ARGV[1];sub(":","-",x);print "renamed file=",x} GO-0006952_defense_response

grep -v $$ PIDFILE > TPIDFILE
grep -v 5665 PIDFILE
mv TPIDFILE PIDFILE
mv TPIDFILE PIDFILE
exit 0
exit 0
end
end
echo $a `wc -l $a`
echo GO-0006954_inflammatory_response `wc -l $a`
wc -l GO-0006954_inflammatory_response
GO-0006954_inflammatory_response 4 GO-0006954_inflammatory_response
sort $a > $a.srt
sort GO-0006954_inflammatory_response
join $a.srt $5.srt > $a
join GO-0006954_inflammatory_response.srt cvidchanged.txt.srt
rm -f $a.srt
rm -f GO-0006954_inflammatory_response.srt
$CSH $3/TF.sh $a $4 $DIR $3 || exit $status
csh -xvf /usr2/zeebergb/test-directory-sudar11/scripts/TF.sh GO-0006954_inflammatory_response 9606 total.txt.dir/cvidchanged.txt.dir/cvidchanged.txt.under.gce.TF /usr2/zeebergb/test-directory-sudar11/scripts


echo $$ >> PIDFILE
echo 5676

set species = "HS"
set species = HS
if ( $2 == 10090 ) set species = "MM"
if ( 9606 == 10090 ) set species = MM
if ( $2 == 10116 ) set species = "RN"
if ( 9606 == 10116 ) set species = RN


set n = `gawk '{print NF;exit}' $1`
set n = `gawk '{print NF;exit}' $1`
gawk {print NF;exit} GO-0006954_inflammatory_response
if ( $n == 1 ) then
if ( 2 == 1 ) then


set x = `gawk 'BEGIN{x=ARGV[1];sub(":","-",x);print x}' $1`
set x = `gawk 'BEGIN{x=ARGV[1];sub(":","-",x);print x}' $1`
gawk BEGIN{x=ARGV[1];sub(":","-",x);print x} GO-0006954_inflammatory_response
curl -v -F "outputMode=text" -F "source=$species" -F "file=@$1" -F "siteprob=1e-4" -F "sense=+" -F "formevent=submit" -F "minmatch=2" -F "fusesites=1" -F "feature=CIM" -F "datatype=name-value-pairs" www.abcc.ncifcrf.gov/app/htdocs/griddev/promoters/comparePromoters4.php > $3/$x.TF || exit 130
curl -v -F outputMode=text -F source=HS -F file=@GO-0006954_inflammatory_response -F siteprob=1e-4 -F sense=+ -F formevent=submit -F minmatch=2 -F fusesites=1 -F feature=CIM -F datatype=name-value-pairs www.abcc.ncifcrf.gov/app/htdocs/griddev/promoters/comparePromoters4.php
* About to connect() to www.abcc.ncifcrf.gov:80
* Connected to www.abcc.ncifcrf.gov (129.43.52.55) port 80
> POST /app/htdocs/griddev/promoters/comparePromoters4.php HTTP/1.1
User-Agent: curl/7.10.8 (sparc-sun-solaris2.8) libcurl/7.10.8 OpenSSL/0.9.7b ipv6 zlib/1.2.1
Host: www.abcc.ncifcrf.gov
Pragma: no-cache
Accept: image/gif, image/x-xbitmap, image/jpeg, image/pjpeg, */*
Content-Length: 1154
Expect: 100-continue
Content-Type: multipart/form-data; boundary=----------------------------84c1d02d9f5a

< HTTP/1.1 100 Continue
  % Total    % Received % Xferd  Average Speed          Time             Curr.
                                 Dload  Upload Total    Current  Left    Speed

100  1154    0     0  100  1154      0   102k  0:00:00  0:00:00  0:00:00  102k
100  1154    0     0  100  1154      0   1132  0:00:01  0:00:01  0:00:00     0
100  1154    0     0  100  1154      0    568  0:00:02  0:00:02  0:00:00     0
100  1154    0     0  100  1154      0    379  0:00:03  0:00:03  0:00:00     0
100  1154    0     0  100  1154      0    285  0:00:04  0:00:04  0:00:00     0< HTTP/1.1 200 OK
< Date: Thu, 05 Aug 2004 17:18:10 GMT
< Server: Apache/1.3.29 (Unix) mod_perl/1.29 PHP/4.3.4
< X-Powered-By: PHP/4.3.4
< Transfer-Encoding: chunked
< Content-Type: text/html; charset=

100  2015    0   861  100  1154    179    241  0:00:04  0:00:04  0:00:00     0
100  2015    0   861  100  1154    179    241  0:00:04  0:00:04  0:00:00     0
* Connection #0 left intact
* Closing connection #0

set x = `gawk 'BEGIN{x=ARGV[1];sub(":","-",x);print "renamed file=",x}' $1`
set x = `gawk 'BEGIN{x=ARGV[1];sub(":","-",x);print "renamed file=",x}' $1`
gawk BEGIN{x=ARGV[1];sub(":","-",x);print "renamed file=",x} GO-0006954_inflammatory_response

grep -v $$ PIDFILE > TPIDFILE
grep -v 5676 PIDFILE
mv TPIDFILE PIDFILE
mv TPIDFILE PIDFILE
exit 0
exit 0
end
end
echo $a `wc -l $a`
echo GO-0006955_immune_response `wc -l $a`
wc -l GO-0006955_immune_response
GO-0006955_immune_response 7 GO-0006955_immune_response
sort $a > $a.srt
sort GO-0006955_immune_response
join $a.srt $5.srt > $a
join GO-0006955_immune_response.srt cvidchanged.txt.srt
rm -f $a.srt
rm -f GO-0006955_immune_response.srt
$CSH $3/TF.sh $a $4 $DIR $3 || exit $status
csh -xvf /usr2/zeebergb/test-directory-sudar11/scripts/TF.sh GO-0006955_immune_response 9606 total.txt.dir/cvidchanged.txt.dir/cvidchanged.txt.under.gce.TF /usr2/zeebergb/test-directory-sudar11/scripts


echo $$ >> PIDFILE
echo 5687

set species = "HS"
set species = HS
if ( $2 == 10090 ) set species = "MM"
if ( 9606 == 10090 ) set species = MM
if ( $2 == 10116 ) set species = "RN"
if ( 9606 == 10116 ) set species = RN


set n = `gawk '{print NF;exit}' $1`
set n = `gawk '{print NF;exit}' $1`
gawk {print NF;exit} GO-0006955_immune_response
if ( $n == 1 ) then
if ( 2 == 1 ) then


set x = `gawk 'BEGIN{x=ARGV[1];sub(":","-",x);print x}' $1`
set x = `gawk 'BEGIN{x=ARGV[1];sub(":","-",x);print x}' $1`
gawk BEGIN{x=ARGV[1];sub(":","-",x);print x} GO-0006955_immune_response
curl -v -F "outputMode=text" -F "source=$species" -F "file=@$1" -F "siteprob=1e-4" -F "sense=+" -F "formevent=submit" -F "minmatch=2" -F "fusesites=1" -F "feature=CIM" -F "datatype=name-value-pairs" www.abcc.ncifcrf.gov/app/htdocs/griddev/promoters/comparePromoters4.php > $3/$x.TF || exit 130
curl -v -F outputMode=text -F source=HS -F file=@GO-0006955_immune_response -F siteprob=1e-4 -F sense=+ -F formevent=submit -F minmatch=2 -F fusesites=1 -F feature=CIM -F datatype=name-value-pairs www.abcc.ncifcrf.gov/app/htdocs/griddev/promoters/comparePromoters4.php
* About to connect() to www.abcc.ncifcrf.gov:80
* Connected to www.abcc.ncifcrf.gov (129.43.52.55) port 80
> POST /app/htdocs/griddev/promoters/comparePromoters4.php HTTP/1.1
User-Agent: curl/7.10.8 (sparc-sun-solaris2.8) libcurl/7.10.8 OpenSSL/0.9.7b ipv6 zlib/1.2.1
Host: www.abcc.ncifcrf.gov
Pragma: no-cache
Accept: image/gif, image/x-xbitmap, image/jpeg, image/pjpeg, */*
Content-Length: 1178
Expect: 100-continue
Content-Type: multipart/form-data; boundary=----------------------------71113ed2bdda

< HTTP/1.1 100 Continue
  % Total    % Received % Xferd  Average Speed          Time             Curr.
                                 Dload  Upload Total    Current  Left    Speed

100  1178    0     0  100  1178      0  98166  0:00:00  0:00:00  0:00:00 98166
100  1178    0     0  100  1178      0   1160  0:00:01  0:00:01  0:00:00     0
100  1178    0     0  100  1178      0    581  0:00:02  0:00:02  0:00:00     0
100  1178    0     0  100  1178      0    388  0:00:03  0:00:03  0:00:00     0
100  1178    0     0  100  1178      0    291  0:00:04  0:00:04  0:00:00     0
100  1178    0     0  100  1178      0    233  0:00:05  0:00:05  0:00:00     0
100  1178    0     0  100  1178      0    194  0:00:06  0:00:06  0:00:00     0
100  1178    0     0  100  1178      0    166  0:00:07  0:00:07  0:00:00     0
100  1178    0     0  100  1178      0    145  0:00:08  0:00:08  0:00:00     0< HTTP/1.1 200 OK
< Date: Thu, 05 Aug 2004 17:18:15 GMT
< Server: Apache/1.3.29 (Unix) mod_perl/1.29 PHP/4.3.4
< X-Powered-By: PHP/4.3.4
< Transfer-Encoding: chunked
< Content-Type: text/html; charset=

100  3687    0  2509  100  1178    293    138  0:00:08  0:00:08  0:00:00   296
100  3687    0  2509  100  1178    293    137  0:00:08  0:00:08  0:00:00   382
* Connection #0 left intact
* Closing connection #0

set x = `gawk 'BEGIN{x=ARGV[1];sub(":","-",x);print "renamed file=",x}' $1`
set x = `gawk 'BEGIN{x=ARGV[1];sub(":","-",x);print "renamed file=",x}' $1`
gawk BEGIN{x=ARGV[1];sub(":","-",x);print "renamed file=",x} GO-0006955_immune_response

grep -v $$ PIDFILE > TPIDFILE
grep -v 5687 PIDFILE
mv TPIDFILE PIDFILE
mv TPIDFILE PIDFILE
exit 0
exit 0
end
end
echo $a `wc -l $a`
echo GO-0006959_humoral_immune_response `wc -l $a`
wc -l GO-0006959_humoral_immune_response
GO-0006959_humoral_immune_response 3 GO-0006959_humoral_immune_response
sort $a > $a.srt
sort GO-0006959_humoral_immune_response
join $a.srt $5.srt > $a
join GO-0006959_humoral_immune_response.srt cvidchanged.txt.srt
rm -f $a.srt
rm -f GO-0006959_humoral_immune_response.srt
$CSH $3/TF.sh $a $4 $DIR $3 || exit $status
csh -xvf /usr2/zeebergb/test-directory-sudar11/scripts/TF.sh GO-0006959_humoral_immune_response 9606 total.txt.dir/cvidchanged.txt.dir/cvidchanged.txt.under.gce.TF /usr2/zeebergb/test-directory-sudar11/scripts


echo $$ >> PIDFILE
echo 5698

set species = "HS"
set species = HS
if ( $2 == 10090 ) set species = "MM"
if ( 9606 == 10090 ) set species = MM
if ( $2 == 10116 ) set species = "RN"
if ( 9606 == 10116 ) set species = RN


set n = `gawk '{print NF;exit}' $1`
set n = `gawk '{print NF;exit}' $1`
gawk {print NF;exit} GO-0006959_humoral_immune_response
if ( $n == 1 ) then
if ( 2 == 1 ) then


set x = `gawk 'BEGIN{x=ARGV[1];sub(":","-",x);print x}' $1`
set x = `gawk 'BEGIN{x=ARGV[1];sub(":","-",x);print x}' $1`
gawk BEGIN{x=ARGV[1];sub(":","-",x);print x} GO-0006959_humoral_immune_response
curl -v -F "outputMode=text" -F "source=$species" -F "file=@$1" -F "siteprob=1e-4" -F "sense=+" -F "formevent=submit" -F "minmatch=2" -F "fusesites=1" -F "feature=CIM" -F "datatype=name-value-pairs" www.abcc.ncifcrf.gov/app/htdocs/griddev/promoters/comparePromoters4.php > $3/$x.TF || exit 130
curl -v -F outputMode=text -F source=HS -F file=@GO-0006959_humoral_immune_response -F siteprob=1e-4 -F sense=+ -F formevent=submit -F minmatch=2 -F fusesites=1 -F feature=CIM -F datatype=name-value-pairs www.abcc.ncifcrf.gov/app/htdocs/griddev/promoters/comparePromoters4.php
* About to connect() to www.abcc.ncifcrf.gov:80
* Connected to www.abcc.ncifcrf.gov (129.43.52.55) port 80
> POST /app/htdocs/griddev/promoters/comparePromoters4.php HTTP/1.1
User-Agent: curl/7.10.8 (sparc-sun-solaris2.8) libcurl/7.10.8 OpenSSL/0.9.7b ipv6 zlib/1.2.1
Host: www.abcc.ncifcrf.gov
Pragma: no-cache
Accept: image/gif, image/x-xbitmap, image/jpeg, image/pjpeg, */*
Content-Length: 1146
Expect: 100-continue
Content-Type: multipart/form-data; boundary=----------------------------09ccfddf6c57

< HTTP/1.1 100 Continue
  % Total    % Received % Xferd  Average Speed          Time             Curr.
                                 Dload  Upload Total    Current  Left    Speed

100  1146    0     0  100  1146      0  49826  0:00:00  0:00:00  0:00:00 49826
100  1146    0     0  100  1146      0   1118  0:00:01  0:00:01  0:00:00     0
100  1146    0     0  100  1146      0    563  0:00:02  0:00:02  0:00:00     0
100  1146    0     0  100  1146      0    376  0:00:03  0:00:03  0:00:00     0< HTTP/1.1 200 OK
< Date: Thu, 05 Aug 2004 17:18:24 GMT
< Server: Apache/1.3.29 (Unix) mod_perl/1.29 PHP/4.3.4
< X-Powered-By: PHP/4.3.4
< Transfer-Encoding: chunked
< Content-Type: text/html; charset=

100  1543    0   397  100  1146    122    353  0:00:03  0:00:03  0:00:00     0
* Connection #0 left intact
* Closing connection #0

set x = `gawk 'BEGIN{x=ARGV[1];sub(":","-",x);print "renamed file=",x}' $1`
set x = `gawk 'BEGIN{x=ARGV[1];sub(":","-",x);print "renamed file=",x}' $1`
gawk BEGIN{x=ARGV[1];sub(":","-",x);print "renamed file=",x} GO-0006959_humoral_immune_response

grep -v $$ PIDFILE > TPIDFILE
grep -v 5698 PIDFILE
mv TPIDFILE PIDFILE
mv TPIDFILE PIDFILE
exit 0
exit 0
end
end
echo $a `wc -l $a`
echo GO-0007186_G-protein_coupled_receptor_protein_signaling_pathway `wc -l $a`
wc -l GO-0007186_G-protein_coupled_receptor_protein_signaling_pathway
GO-0007186_G-protein_coupled_receptor_protein_signaling_pathway 4 GO-0007186_G-protein_coupled_receptor_protein_signaling_pathway
sort $a > $a.srt
sort GO-0007186_G-protein_coupled_receptor_protein_signaling_pathway
join $a.srt $5.srt > $a
join GO-0007186_G-protein_coupled_receptor_protein_signaling_pathway.srt cvidchanged.txt.srt
rm -f $a.srt
rm -f GO-0007186_G-protein_coupled_receptor_protein_signaling_pathway.srt
$CSH $3/TF.sh $a $4 $DIR $3 || exit $status
csh -xvf /usr2/zeebergb/test-directory-sudar11/scripts/TF.sh GO-0007186_G-protein_coupled_receptor_protein_signaling_pathway 9606 total.txt.dir/cvidchanged.txt.dir/cvidchanged.txt.under.gce.TF /usr2/zeebergb/test-directory-sudar11/scripts


echo $$ >> PIDFILE
echo 5709

set species = "HS"
set species = HS
if ( $2 == 10090 ) set species = "MM"
if ( 9606 == 10090 ) set species = MM
if ( $2 == 10116 ) set species = "RN"
if ( 9606 == 10116 ) set species = RN


set n = `gawk '{print NF;exit}' $1`
set n = `gawk '{print NF;exit}' $1`
gawk {print NF;exit} GO-0007186_G-protein_coupled_receptor_protein_signaling_pathway
if ( $n == 1 ) then
if ( 2 == 1 ) then


set x = `gawk 'BEGIN{x=ARGV[1];sub(":","-",x);print x}' $1`
set x = `gawk 'BEGIN{x=ARGV[1];sub(":","-",x);print x}' $1`
gawk BEGIN{x=ARGV[1];sub(":","-",x);print x} GO-0007186_G-protein_coupled_receptor_protein_signaling_pathway
curl -v -F "outputMode=text" -F "source=$species" -F "file=@$1" -F "siteprob=1e-4" -F "sense=+" -F "formevent=submit" -F "minmatch=2" -F "fusesites=1" -F "feature=CIM" -F "datatype=name-value-pairs" www.abcc.ncifcrf.gov/app/htdocs/griddev/promoters/comparePromoters4.php > $3/$x.TF || exit 130
curl -v -F outputMode=text -F source=HS -F file=@GO-0007186_G-protein_coupled_receptor_protein_signaling_pathway -F siteprob=1e-4 -F sense=+ -F formevent=submit -F minmatch=2 -F fusesites=1 -F feature=CIM -F datatype=name-value-pairs www.abcc.ncifcrf.gov/app/htdocs/griddev/promoters/comparePromoters4.php
* About to connect() to www.abcc.ncifcrf.gov:80
* Connected to www.abcc.ncifcrf.gov (129.43.52.55) port 80
> POST /app/htdocs/griddev/promoters/comparePromoters4.php HTTP/1.1
User-Agent: curl/7.10.8 (sparc-sun-solaris2.8) libcurl/7.10.8 OpenSSL/0.9.7b ipv6 zlib/1.2.1
Host: www.abcc.ncifcrf.gov
Pragma: no-cache
Accept: image/gif, image/x-xbitmap, image/jpeg, image/pjpeg, */*
Content-Length: 1183
Expect: 100-continue
Content-Type: multipart/form-data; boundary=----------------------------93364e27ed54

< HTTP/1.1 100 Continue
  % Total    % Received % Xferd  Average Speed          Time             Curr.
                                 Dload  Upload Total    Current  Left    Speed

100  1183    0     0  100  1183      0   105k  0:00:00  0:00:00  0:00:00  105k
100  1183    0     0  100  1183      0   1167  0:00:01  0:00:01  0:00:00     0
100  1183    0     0  100  1183      0    584  0:00:02  0:00:02  0:00:00     0
100  1183    0     0  100  1183      0    390  0:00:03  0:00:03  0:00:00     0
100  1183    0     0  100  1183      0    292  0:00:04  0:00:04  0:00:00     0< HTTP/1.1 200 OK
< Date: Thu, 05 Aug 2004 17:18:28 GMT
< Server: Apache/1.3.29 (Unix) mod_perl/1.29 PHP/4.3.4
< X-Powered-By: PHP/4.3.4
< Transfer-Encoding: chunked
< Content-Type: text/html; charset=

100  1903    0   720  100  1183    149    246  0:00:04  0:00:04  0:00:00     0
* Connection #0 left intact
* Closing connection #0

set x = `gawk 'BEGIN{x=ARGV[1];sub(":","-",x);print "renamed file=",x}' $1`
set x = `gawk 'BEGIN{x=ARGV[1];sub(":","-",x);print "renamed file=",x}' $1`
gawk BEGIN{x=ARGV[1];sub(":","-",x);print "renamed file=",x} GO-0007186_G-protein_coupled_receptor_protein_signaling_pathway

grep -v $$ PIDFILE > TPIDFILE
grep -v 5709 PIDFILE
mv TPIDFILE PIDFILE
mv TPIDFILE PIDFILE
exit 0
exit 0
end
end
echo $a `wc -l $a`
echo GO-0009607_response_to_biotic_stimulus `wc -l $a`
wc -l GO-0009607_response_to_biotic_stimulus
GO-0009607_response_to_biotic_stimulus 7 GO-0009607_response_to_biotic_stimulus
sort $a > $a.srt
sort GO-0009607_response_to_biotic_stimulus
join $a.srt $5.srt > $a
join GO-0009607_response_to_biotic_stimulus.srt cvidchanged.txt.srt
rm -f $a.srt
rm -f GO-0009607_response_to_biotic_stimulus.srt
$CSH $3/TF.sh $a $4 $DIR $3 || exit $status
csh -xvf /usr2/zeebergb/test-directory-sudar11/scripts/TF.sh GO-0009607_response_to_biotic_stimulus 9606 total.txt.dir/cvidchanged.txt.dir/cvidchanged.txt.under.gce.TF /usr2/zeebergb/test-directory-sudar11/scripts


echo $$ >> PIDFILE
echo 5720

set species = "HS"
set species = HS
if ( $2 == 10090 ) set species = "MM"
if ( 9606 == 10090 ) set species = MM
if ( $2 == 10116 ) set species = "RN"
if ( 9606 == 10116 ) set species = RN


set n = `gawk '{print NF;exit}' $1`
set n = `gawk '{print NF;exit}' $1`
gawk {print NF;exit} GO-0009607_response_to_biotic_stimulus
if ( $n == 1 ) then
if ( 2 == 1 ) then


set x = `gawk 'BEGIN{x=ARGV[1];sub(":","-",x);print x}' $1`
set x = `gawk 'BEGIN{x=ARGV[1];sub(":","-",x);print x}' $1`
gawk BEGIN{x=ARGV[1];sub(":","-",x);print x} GO-0009607_response_to_biotic_stimulus
curl -v -F "outputMode=text" -F "source=$species" -F "file=@$1" -F "siteprob=1e-4" -F "sense=+" -F "formevent=submit" -F "minmatch=2" -F "fusesites=1" -F "feature=CIM" -F "datatype=name-value-pairs" www.abcc.ncifcrf.gov/app/htdocs/griddev/promoters/comparePromoters4.php > $3/$x.TF || exit 130
curl -v -F outputMode=text -F source=HS -F file=@GO-0009607_response_to_biotic_stimulus -F siteprob=1e-4 -F sense=+ -F formevent=submit -F minmatch=2 -F fusesites=1 -F feature=CIM -F datatype=name-value-pairs www.abcc.ncifcrf.gov/app/htdocs/griddev/promoters/comparePromoters4.php
* About to connect() to www.abcc.ncifcrf.gov:80
* Connected to www.abcc.ncifcrf.gov (129.43.52.55) port 80
> POST /app/htdocs/griddev/promoters/comparePromoters4.php HTTP/1.1
User-Agent: curl/7.10.8 (sparc-sun-solaris2.8) libcurl/7.10.8 OpenSSL/0.9.7b ipv6 zlib/1.2.1
Host: www.abcc.ncifcrf.gov
Pragma: no-cache
Accept: image/gif, image/x-xbitmap, image/jpeg, image/pjpeg, */*
Content-Length: 1190
Expect: 100-continue
Content-Type: multipart/form-data; boundary=----------------------------9086acdc0bd4

< HTTP/1.1 100 Continue
  % Total    % Received % Xferd  Average Speed          Time             Curr.
                                 Dload  Upload Total    Current  Left    Speed

100  1190    0     0  100  1190      0  74375  0:00:00  0:00:00  0:00:00 74375
100  1190    0     0  100  1190      0   1166  0:00:01  0:00:01  0:00:00     0
100  1190    0     0  100  1190      0    586  0:00:02  0:00:02  0:00:00     0
100  1190    0     0  100  1190      0    391  0:00:03  0:00:03  0:00:00     0
100  1190    0     0  100  1190      0    293  0:00:04  0:00:04  0:00:00     0
100  1190    0     0  100  1190      0    235  0:00:05  0:00:05  0:00:00     0
100  1190    0     0  100  1190      0    196  0:00:06  0:00:06  0:00:00     0
100  1190    0     0  100  1190      0    168  0:00:07  0:00:07  0:00:00     0
100  1190    0     0  100  1190      0    147  0:00:08  0:00:08  0:00:00     0< HTTP/1.1 200 OK
< Date: Thu, 05 Aug 2004 17:18:33 GMT
< Server: Apache/1.3.29 (Unix) mod_perl/1.29 PHP/4.3.4
< X-Powered-By: PHP/4.3.4
< Transfer-Encoding: chunked
< Content-Type: text/html; charset=

100  3699    0  2509  100  1190    297    141  0:00:08  0:00:08  0:00:00   300
* Connection #0 left intact
* Closing connection #0

set x = `gawk 'BEGIN{x=ARGV[1];sub(":","-",x);print "renamed file=",x}' $1`
set x = `gawk 'BEGIN{x=ARGV[1];sub(":","-",x);print "renamed file=",x}' $1`
gawk BEGIN{x=ARGV[1];sub(":","-",x);print "renamed file=",x} GO-0009607_response_to_biotic_stimulus

grep -v $$ PIDFILE > TPIDFILE
grep -v 5720 PIDFILE
mv TPIDFILE PIDFILE
mv TPIDFILE PIDFILE
exit 0
exit 0
end
end
echo $a `wc -l $a`
echo GO-0009611_response_to_wounding `wc -l $a`
wc -l GO-0009611_response_to_wounding
GO-0009611_response_to_wounding 4 GO-0009611_response_to_wounding
sort $a > $a.srt
sort GO-0009611_response_to_wounding
join $a.srt $5.srt > $a
join GO-0009611_response_to_wounding.srt cvidchanged.txt.srt
rm -f $a.srt
rm -f GO-0009611_response_to_wounding.srt
$CSH $3/TF.sh $a $4 $DIR $3 || exit $status
csh -xvf /usr2/zeebergb/test-directory-sudar11/scripts/TF.sh GO-0009611_response_to_wounding 9606 total.txt.dir/cvidchanged.txt.dir/cvidchanged.txt.under.gce.TF /usr2/zeebergb/test-directory-sudar11/scripts


echo $$ >> PIDFILE
echo 5731

set species = "HS"
set species = HS
if ( $2 == 10090 ) set species = "MM"
if ( 9606 == 10090 ) set species = MM
if ( $2 == 10116 ) set species = "RN"
if ( 9606 == 10116 ) set species = RN


set n = `gawk '{print NF;exit}' $1`
set n = `gawk '{print NF;exit}' $1`
gawk {print NF;exit} GO-0009611_response_to_wounding
if ( $n == 1 ) then
if ( 2 == 1 ) then


set x = `gawk 'BEGIN{x=ARGV[1];sub(":","-",x);print x}' $1`
set x = `gawk 'BEGIN{x=ARGV[1];sub(":","-",x);print x}' $1`
gawk BEGIN{x=ARGV[1];sub(":","-",x);print x} GO-0009611_response_to_wounding
curl -v -F "outputMode=text" -F "source=$species" -F "file=@$1" -F "siteprob=1e-4" -F "sense=+" -F "formevent=submit" -F "minmatch=2" -F "fusesites=1" -F "feature=CIM" -F "datatype=name-value-pairs" www.abcc.ncifcrf.gov/app/htdocs/griddev/promoters/comparePromoters4.php > $3/$x.TF || exit 130
curl -v -F outputMode=text -F source=HS -F file=@GO-0009611_response_to_wounding -F siteprob=1e-4 -F sense=+ -F formevent=submit -F minmatch=2 -F fusesites=1 -F feature=CIM -F datatype=name-value-pairs www.abcc.ncifcrf.gov/app/htdocs/griddev/promoters/comparePromoters4.php
* About to connect() to www.abcc.ncifcrf.gov:80
* Connected to www.abcc.ncifcrf.gov (129.43.52.55) port 80
> POST /app/htdocs/griddev/promoters/comparePromoters4.php HTTP/1.1
User-Agent: curl/7.10.8 (sparc-sun-solaris2.8) libcurl/7.10.8 OpenSSL/0.9.7b ipv6 zlib/1.2.1
Host: www.abcc.ncifcrf.gov
Pragma: no-cache
Accept: image/gif, image/x-xbitmap, image/jpeg, image/pjpeg, */*
Content-Length: 1153
Expect: 100-continue
Content-Type: multipart/form-data; boundary=----------------------------b56a5f7b1edd

< HTTP/1.1 100 Continue
  % Total    % Received % Xferd  Average Speed          Time             Curr.
                                 Dload  Upload Total    Current  Left    Speed

100  1153    0     0  100  1153      0  96083  0:00:00  0:00:00  0:00:00 96083
100  1153    0     0  100  1153      0   1134  0:00:01  0:00:01  0:00:00     0
100  1153    0     0  100  1153      0    569  0:00:02  0:00:02  0:00:00     0
100  1153    0     0  100  1153      0    379  0:00:03  0:00:03  0:00:00     0
100  1153    0     0  100  1153      0    284  0:00:04  0:00:04  0:00:00     0< HTTP/1.1 200 OK
< Date: Thu, 05 Aug 2004 17:18:41 GMT
< Server: Apache/1.3.29 (Unix) mod_perl/1.29 PHP/4.3.4
< X-Powered-By: PHP/4.3.4
< Transfer-Encoding: chunked
< Content-Type: text/html; charset=

100  2014    0   861  100  1153    175    235  0:00:04  0:00:04  0:00:00     0
100  2014    0   861  100  1153    175    235  0:00:04  0:00:04  0:00:00     0
* Connection #0 left intact
* Closing connection #0

set x = `gawk 'BEGIN{x=ARGV[1];sub(":","-",x);print "renamed file=",x}' $1`
set x = `gawk 'BEGIN{x=ARGV[1];sub(":","-",x);print "renamed file=",x}' $1`
gawk BEGIN{x=ARGV[1];sub(":","-",x);print "renamed file=",x} GO-0009611_response_to_wounding

grep -v $$ PIDFILE > TPIDFILE
grep -v 5731 PIDFILE
mv TPIDFILE PIDFILE
mv TPIDFILE PIDFILE
exit 0
exit 0
end
end
echo $a `wc -l $a`
echo GO-0009613_response_to_pest_pathogen_parasite `wc -l $a`
wc -l GO-0009613_response_to_pest_pathogen_parasite
GO-0009613_response_to_pest_pathogen_parasite 5 GO-0009613_response_to_pest_pathogen_parasite
sort $a > $a.srt
sort GO-0009613_response_to_pest_pathogen_parasite
join $a.srt $5.srt > $a
join GO-0009613_response_to_pest_pathogen_parasite.srt cvidchanged.txt.srt
rm -f $a.srt
rm -f GO-0009613_response_to_pest_pathogen_parasite.srt
$CSH $3/TF.sh $a $4 $DIR $3 || exit $status
csh -xvf /usr2/zeebergb/test-directory-sudar11/scripts/TF.sh GO-0009613_response_to_pest_pathogen_parasite 9606 total.txt.dir/cvidchanged.txt.dir/cvidchanged.txt.under.gce.TF /usr2/zeebergb/test-directory-sudar11/scripts


echo $$ >> PIDFILE
echo 5742

set species = "HS"
set species = HS
if ( $2 == 10090 ) set species = "MM"
if ( 9606 == 10090 ) set species = MM
if ( $2 == 10116 ) set species = "RN"
if ( 9606 == 10116 ) set species = RN


set n = `gawk '{print NF;exit}' $1`
set n = `gawk '{print NF;exit}' $1`
gawk {print NF;exit} GO-0009613_response_to_pest_pathogen_parasite
if ( $n == 1 ) then
if ( 2 == 1 ) then


set x = `gawk 'BEGIN{x=ARGV[1];sub(":","-",x);print x}' $1`
set x = `gawk 'BEGIN{x=ARGV[1];sub(":","-",x);print x}' $1`
gawk BEGIN{x=ARGV[1];sub(":","-",x);print x} GO-0009613_response_to_pest_pathogen_parasite
curl -v -F "outputMode=text" -F "source=$species" -F "file=@$1" -F "siteprob=1e-4" -F "sense=+" -F "formevent=submit" -F "minmatch=2" -F "fusesites=1" -F "feature=CIM" -F "datatype=name-value-pairs" www.abcc.ncifcrf.gov/app/htdocs/griddev/promoters/comparePromoters4.php > $3/$x.TF || exit 130
curl -v -F outputMode=text -F source=HS -F file=@GO-0009613_response_to_pest_pathogen_parasite -F siteprob=1e-4 -F sense=+ -F formevent=submit -F minmatch=2 -F fusesites=1 -F feature=CIM -F datatype=name-value-pairs www.abcc.ncifcrf.gov/app/htdocs/griddev/promoters/comparePromoters4.php
* About to connect() to www.abcc.ncifcrf.gov:80
* Connected to www.abcc.ncifcrf.gov (129.43.52.55) port 80
> POST /app/htdocs/griddev/promoters/comparePromoters4.php HTTP/1.1
User-Agent: curl/7.10.8 (sparc-sun-solaris2.8) libcurl/7.10.8 OpenSSL/0.9.7b ipv6 zlib/1.2.1
Host: www.abcc.ncifcrf.gov
Pragma: no-cache
Accept: image/gif, image/x-xbitmap, image/jpeg, image/pjpeg, */*
Content-Length: 1176
Expect: 100-continue
Content-Type: multipart/form-data; boundary=----------------------------1481c97ed8d0

< HTTP/1.1 100 Continue
  % Total    % Received % Xferd  Average Speed          Time             Curr.
                                 Dload  Upload Total    Current  Left    Speed

100  1176    0     0  100  1176      0  98000  0:00:00  0:00:00  0:00:00 98000
100  1176    0     0  100  1176      0   1160  0:00:01  0:00:01  0:00:00     0
100  1176    0     0  100  1176      0    581  0:00:02  0:00:02  0:00:00     0
100  1176    0     0  100  1176      0    387  0:00:03  0:00:03  0:00:00     0
100  1176    0     0  100  1176      0    290  0:00:04  0:00:04  0:00:00     0
100  1176    0     0  100  1176      0    232  0:00:05  0:00:05  0:00:00     0< HTTP/1.1 200 OK
< Date: Thu, 05 Aug 2004 17:18:47 GMT
< Server: Apache/1.3.29 (Unix) mod_perl/1.29 PHP/4.3.4
< X-Powered-By: PHP/4.3.4
< Transfer-Encoding: chunked
< Content-Type: text/html; charset=

100  2435    0  1259  100  1176    218    203  0:00:05  0:00:05  0:00:00    17
* Connection #0 left intact
* Closing connection #0

set x = `gawk 'BEGIN{x=ARGV[1];sub(":","-",x);print "renamed file=",x}' $1`
set x = `gawk 'BEGIN{x=ARGV[1];sub(":","-",x);print "renamed file=",x}' $1`
gawk BEGIN{x=ARGV[1];sub(":","-",x);print "renamed file=",x} GO-0009613_response_to_pest_pathogen_parasite

grep -v $$ PIDFILE > TPIDFILE
grep -v 5742 PIDFILE
mv TPIDFILE PIDFILE
mv TPIDFILE PIDFILE
exit 0
exit 0
end
end
echo $a `wc -l $a`
echo GO-0019725_cell_homeostasis `wc -l $a`
wc -l GO-0019725_cell_homeostasis
GO-0019725_cell_homeostasis 2 GO-0019725_cell_homeostasis
sort $a > $a.srt
sort GO-0019725_cell_homeostasis
join $a.srt $5.srt > $a
join GO-0019725_cell_homeostasis.srt cvidchanged.txt.srt
rm -f $a.srt
rm -f GO-0019725_cell_homeostasis.srt
$CSH $3/TF.sh $a $4 $DIR $3 || exit $status
csh -xvf /usr2/zeebergb/test-directory-sudar11/scripts/TF.sh GO-0019725_cell_homeostasis 9606 total.txt.dir/cvidchanged.txt.dir/cvidchanged.txt.under.gce.TF /usr2/zeebergb/test-directory-sudar11/scripts


echo $$ >> PIDFILE
echo 5753

set species = "HS"
set species = HS
if ( $2 == 10090 ) set species = "MM"
if ( 9606 == 10090 ) set species = MM
if ( $2 == 10116 ) set species = "RN"
if ( 9606 == 10116 ) set species = RN


set n = `gawk '{print NF;exit}' $1`
set n = `gawk '{print NF;exit}' $1`
gawk {print NF;exit} GO-0019725_cell_homeostasis
if ( $n == 1 ) then
if ( 2 == 1 ) then


set x = `gawk 'BEGIN{x=ARGV[1];sub(":","-",x);print x}' $1`
set x = `gawk 'BEGIN{x=ARGV[1];sub(":","-",x);print x}' $1`
gawk BEGIN{x=ARGV[1];sub(":","-",x);print x} GO-0019725_cell_homeostasis
curl -v -F "outputMode=text" -F "source=$species" -F "file=@$1" -F "siteprob=1e-4" -F "sense=+" -F "formevent=submit" -F "minmatch=2" -F "fusesites=1" -F "feature=CIM" -F "datatype=name-value-pairs" www.abcc.ncifcrf.gov/app/htdocs/griddev/promoters/comparePromoters4.php > $3/$x.TF || exit 130
curl -v -F outputMode=text -F source=HS -F file=@GO-0019725_cell_homeostasis -F siteprob=1e-4 -F sense=+ -F formevent=submit -F minmatch=2 -F fusesites=1 -F feature=CIM -F datatype=name-value-pairs www.abcc.ncifcrf.gov/app/htdocs/griddev/promoters/comparePromoters4.php
* About to connect() to www.abcc.ncifcrf.gov:80
* Connected to www.abcc.ncifcrf.gov (129.43.52.55) port 80
> POST /app/htdocs/griddev/promoters/comparePromoters4.php HTTP/1.1
User-Agent: curl/7.10.8 (sparc-sun-solaris2.8) libcurl/7.10.8 OpenSSL/0.9.7b ipv6 zlib/1.2.1
Host: www.abcc.ncifcrf.gov
Pragma: no-cache
Accept: image/gif, image/x-xbitmap, image/jpeg, image/pjpeg, */*
Content-Length: 1130
Expect: 100-continue
Content-Type: multipart/form-data; boundary=----------------------------74b8437293d3

< HTTP/1.1 100 Continue
  % Total    % Received % Xferd  Average Speed          Time             Curr.
                                 Dload  Upload Total    Current  Left    Speed

100  1130    0     0  100  1130      0  94166  0:00:00  0:00:00  0:00:00 94166
100  1130    0     0  100  1130      0   1114  0:00:01  0:00:01  0:00:00     0
100  1130    0     0  100  1130      0    558  0:00:02  0:00:02  0:00:00     0< HTTP/1.1 200 OK
< Date: Thu, 05 Aug 2004 17:18:53 GMT
< Server: Apache/1.3.29 (Unix) mod_perl/1.29 PHP/4.3.4
< X-Powered-By: PHP/4.3.4
< Transfer-Encoding: chunked
< Content-Type: text/html; charset=

100  1313    0   183  100  1130     81    502  0:00:02  0:00:02  0:00:00     0
* Connection #0 left intact
* Closing connection #0

set x = `gawk 'BEGIN{x=ARGV[1];sub(":","-",x);print "renamed file=",x}' $1`
set x = `gawk 'BEGIN{x=ARGV[1];sub(":","-",x);print "renamed file=",x}' $1`
gawk BEGIN{x=ARGV[1];sub(":","-",x);print "renamed file=",x} GO-0019725_cell_homeostasis

grep -v $$ PIDFILE > TPIDFILE
grep -v 5753 PIDFILE
mv TPIDFILE PIDFILE
mv TPIDFILE PIDFILE
exit 0
exit 0
end
end
echo $a `wc -l $a`
echo GO-0019932_second-messenger-mediated_signaling `wc -l $a`
wc -l GO-0019932_second-messenger-mediated_signaling
GO-0019932_second-messenger-mediated_signaling 2 GO-0019932_second-messenger-mediated_signaling
sort $a > $a.srt
sort GO-0019932_second-messenger-mediated_signaling
join $a.srt $5.srt > $a
join GO-0019932_second-messenger-mediated_signaling.srt cvidchanged.txt.srt
rm -f $a.srt
rm -f GO-0019932_second-messenger-mediated_signaling.srt
$CSH $3/TF.sh $a $4 $DIR $3 || exit $status
csh -xvf /usr2/zeebergb/test-directory-sudar11/scripts/TF.sh GO-0019932_second-messenger-mediated_signaling 9606 total.txt.dir/cvidchanged.txt.dir/cvidchanged.txt.under.gce.TF /usr2/zeebergb/test-directory-sudar11/scripts


echo $$ >> PIDFILE
echo 5764

set species = "HS"
set species = HS
if ( $2 == 10090 ) set species = "MM"
if ( 9606 == 10090 ) set species = MM
if ( $2 == 10116 ) set species = "RN"
if ( 9606 == 10116 ) set species = RN


set n = `gawk '{print NF;exit}' $1`
set n = `gawk '{print NF;exit}' $1`
gawk {print NF;exit} GO-0019932_second-messenger-mediated_signaling
if ( $n == 1 ) then
if ( 2 == 1 ) then


set x = `gawk 'BEGIN{x=ARGV[1];sub(":","-",x);print x}' $1`
set x = `gawk 'BEGIN{x=ARGV[1];sub(":","-",x);print x}' $1`
gawk BEGIN{x=ARGV[1];sub(":","-",x);print x} GO-0019932_second-messenger-mediated_signaling
curl -v -F "outputMode=text" -F "source=$species" -F "file=@$1" -F "siteprob=1e-4" -F "sense=+" -F "formevent=submit" -F "minmatch=2" -F "fusesites=1" -F "feature=CIM" -F "datatype=name-value-pairs" www.abcc.ncifcrf.gov/app/htdocs/griddev/promoters/comparePromoters4.php > $3/$x.TF || exit 130
curl -v -F outputMode=text -F source=HS -F file=@GO-0019932_second-messenger-mediated_signaling -F siteprob=1e-4 -F sense=+ -F formevent=submit -F minmatch=2 -F fusesites=1 -F feature=CIM -F datatype=name-value-pairs www.abcc.ncifcrf.gov/app/htdocs/griddev/promoters/comparePromoters4.php
* About to connect() to www.abcc.ncifcrf.gov:80
* Connected to www.abcc.ncifcrf.gov (129.43.52.55) port 80
> POST /app/htdocs/griddev/promoters/comparePromoters4.php HTTP/1.1
User-Agent: curl/7.10.8 (sparc-sun-solaris2.8) libcurl/7.10.8 OpenSSL/0.9.7b ipv6 zlib/1.2.1
Host: www.abcc.ncifcrf.gov
Pragma: no-cache
Accept: image/gif, image/x-xbitmap, image/jpeg, image/pjpeg, */*
Content-Length: 1149
Expect: 100-continue
Content-Type: multipart/form-data; boundary=----------------------------39657b2debda

< HTTP/1.1 100 Continue
  % Total    % Received % Xferd  Average Speed          Time             Curr.
                                 Dload  Upload Total    Current  Left    Speed

100  1149    0     0  100  1149      0   1149  0:00:01  0:00:00  0:00:00  1149
100  1149    0     0  100  1149      0   1130  0:00:01  0:00:01  0:00:00     0
100  1149    0     0  100  1149      0    567  0:00:02  0:00:02  0:00:00     0< HTTP/1.1 200 OK
< Date: Thu, 05 Aug 2004 17:18:55 GMT
< Server: Apache/1.3.29 (Unix) mod_perl/1.29 PHP/4.3.4
< X-Powered-By: PHP/4.3.4
< Transfer-Encoding: chunked
< Content-Type: text/html; charset=

100  1213    0    64  100  1149     28    510  0:00:02  0:00:02  0:00:00     0
* Connection #0 left intact
* Closing connection #0

set x = `gawk 'BEGIN{x=ARGV[1];sub(":","-",x);print "renamed file=",x}' $1`
set x = `gawk 'BEGIN{x=ARGV[1];sub(":","-",x);print "renamed file=",x}' $1`
gawk BEGIN{x=ARGV[1];sub(":","-",x);print "renamed file=",x} GO-0019932_second-messenger-mediated_signaling

grep -v $$ PIDFILE > TPIDFILE
grep -v 5764 PIDFILE
mv TPIDFILE PIDFILE
mv TPIDFILE PIDFILE
exit 0
exit 0
end
end
echo $a `wc -l $a`
echo GO-0019935_cyclic-nucleotide-mediated_signaling `wc -l $a`
wc -l GO-0019935_cyclic-nucleotide-mediated_signaling
GO-0019935_cyclic-nucleotide-mediated_signaling 2 GO-0019935_cyclic-nucleotide-mediated_signaling
sort $a > $a.srt
sort GO-0019935_cyclic-nucleotide-mediated_signaling
join $a.srt $5.srt > $a
join GO-0019935_cyclic-nucleotide-mediated_signaling.srt cvidchanged.txt.srt
rm -f $a.srt
rm -f GO-0019935_cyclic-nucleotide-mediated_signaling.srt
$CSH $3/TF.sh $a $4 $DIR $3 || exit $status
csh -xvf /usr2/zeebergb/test-directory-sudar11/scripts/TF.sh GO-0019935_cyclic-nucleotide-mediated_signaling 9606 total.txt.dir/cvidchanged.txt.dir/cvidchanged.txt.under.gce.TF /usr2/zeebergb/test-directory-sudar11/scripts


echo $$ >> PIDFILE
echo 5775

set species = "HS"
set species = HS
if ( $2 == 10090 ) set species = "MM"
if ( 9606 == 10090 ) set species = MM
if ( $2 == 10116 ) set species = "RN"
if ( 9606 == 10116 ) set species = RN


set n = `gawk '{print NF;exit}' $1`
set n = `gawk '{print NF;exit}' $1`
gawk {print NF;exit} GO-0019935_cyclic-nucleotide-mediated_signaling
if ( $n == 1 ) then
if ( 2 == 1 ) then


set x = `gawk 'BEGIN{x=ARGV[1];sub(":","-",x);print x}' $1`
set x = `gawk 'BEGIN{x=ARGV[1];sub(":","-",x);print x}' $1`
gawk BEGIN{x=ARGV[1];sub(":","-",x);print x} GO-0019935_cyclic-nucleotide-mediated_signaling
curl -v -F "outputMode=text" -F "source=$species" -F "file=@$1" -F "siteprob=1e-4" -F "sense=+" -F "formevent=submit" -F "minmatch=2" -F "fusesites=1" -F "feature=CIM" -F "datatype=name-value-pairs" www.abcc.ncifcrf.gov/app/htdocs/griddev/promoters/comparePromoters4.php > $3/$x.TF || exit 130
curl -v -F outputMode=text -F source=HS -F file=@GO-0019935_cyclic-nucleotide-mediated_signaling -F siteprob=1e-4 -F sense=+ -F formevent=submit -F minmatch=2 -F fusesites=1 -F feature=CIM -F datatype=name-value-pairs www.abcc.ncifcrf.gov/app/htdocs/griddev/promoters/comparePromoters4.php
* About to connect() to www.abcc.ncifcrf.gov:80
* Connected to www.abcc.ncifcrf.gov (129.43.52.55) port 80
> POST /app/htdocs/griddev/promoters/comparePromoters4.php HTTP/1.1
User-Agent: curl/7.10.8 (sparc-sun-solaris2.8) libcurl/7.10.8 OpenSSL/0.9.7b ipv6 zlib/1.2.1
Host: www.abcc.ncifcrf.gov
Pragma: no-cache
Accept: image/gif, image/x-xbitmap, image/jpeg, image/pjpeg, */*
Content-Length: 1150
Expect: 100-continue
Content-Type: multipart/form-data; boundary=----------------------------61f9a027c153

< HTTP/1.1 100 Continue
  % Total    % Received % Xferd  Average Speed          Time             Curr.
                                 Dload  Upload Total    Current  Left    Speed

100  1150    0     0  100  1150      0  46000  0:00:00  0:00:00  0:00:00 46000
100  1150    0     0  100  1150      0   1116  0:00:01  0:00:01  0:00:00     0
100  1150    0     0  100  1150      0    563  0:00:02  0:00:02  0:00:00     0< HTTP/1.1 200 OK
< Date: Thu, 05 Aug 2004 17:18:58 GMT
< Server: Apache/1.3.29 (Unix) mod_perl/1.29 PHP/4.3.4
< X-Powered-By: PHP/4.3.4
< Transfer-Encoding: chunked
< Content-Type: text/html; charset=

100  1214    0    64  100  1150     27    490  0:00:02  0:00:02  0:00:00     0
* Connection #0 left intact
* Closing connection #0

set x = `gawk 'BEGIN{x=ARGV[1];sub(":","-",x);print "renamed file=",x}' $1`
set x = `gawk 'BEGIN{x=ARGV[1];sub(":","-",x);print "renamed file=",x}' $1`
gawk BEGIN{x=ARGV[1];sub(":","-",x);print "renamed file=",x} GO-0019935_cyclic-nucleotide-mediated_signaling

grep -v $$ PIDFILE > TPIDFILE
grep -v 5775 PIDFILE
mv TPIDFILE PIDFILE
mv TPIDFILE PIDFILE
exit 0
exit 0
end
end
echo $a `wc -l $a`
echo GO-0030003_cation_homeostasis `wc -l $a`
wc -l GO-0030003_cation_homeostasis
GO-0030003_cation_homeostasis 2 GO-0030003_cation_homeostasis
sort $a > $a.srt
sort GO-0030003_cation_homeostasis
join $a.srt $5.srt > $a
join GO-0030003_cation_homeostasis.srt cvidchanged.txt.srt
rm -f $a.srt
rm -f GO-0030003_cation_homeostasis.srt
$CSH $3/TF.sh $a $4 $DIR $3 || exit $status
csh -xvf /usr2/zeebergb/test-directory-sudar11/scripts/TF.sh GO-0030003_cation_homeostasis 9606 total.txt.dir/cvidchanged.txt.dir/cvidchanged.txt.under.gce.TF /usr2/zeebergb/test-directory-sudar11/scripts


echo $$ >> PIDFILE
echo 5786

set species = "HS"
set species = HS
if ( $2 == 10090 ) set species = "MM"
if ( 9606 == 10090 ) set species = MM
if ( $2 == 10116 ) set species = "RN"
if ( 9606 == 10116 ) set species = RN


set n = `gawk '{print NF;exit}' $1`
set n = `gawk '{print NF;exit}' $1`
gawk {print NF;exit} GO-0030003_cation_homeostasis
if ( $n == 1 ) then
if ( 2 == 1 ) then


set x = `gawk 'BEGIN{x=ARGV[1];sub(":","-",x);print x}' $1`
set x = `gawk 'BEGIN{x=ARGV[1];sub(":","-",x);print x}' $1`
gawk BEGIN{x=ARGV[1];sub(":","-",x);print x} GO-0030003_cation_homeostasis
curl -v -F "outputMode=text" -F "source=$species" -F "file=@$1" -F "siteprob=1e-4" -F "sense=+" -F "formevent=submit" -F "minmatch=2" -F "fusesites=1" -F "feature=CIM" -F "datatype=name-value-pairs" www.abcc.ncifcrf.gov/app/htdocs/griddev/promoters/comparePromoters4.php > $3/$x.TF || exit 130
curl -v -F outputMode=text -F source=HS -F file=@GO-0030003_cation_homeostasis -F siteprob=1e-4 -F sense=+ -F formevent=submit -F minmatch=2 -F fusesites=1 -F feature=CIM -F datatype=name-value-pairs www.abcc.ncifcrf.gov/app/htdocs/griddev/promoters/comparePromoters4.php
* About to connect() to www.abcc.ncifcrf.gov:80
* Connected to www.abcc.ncifcrf.gov (129.43.52.55) port 80
> POST /app/htdocs/griddev/promoters/comparePromoters4.php HTTP/1.1
User-Agent: curl/7.10.8 (sparc-sun-solaris2.8) libcurl/7.10.8 OpenSSL/0.9.7b ipv6 zlib/1.2.1
Host: www.abcc.ncifcrf.gov
Pragma: no-cache
Accept: image/gif, image/x-xbitmap, image/jpeg, image/pjpeg, */*
Content-Length: 1132
Expect: 100-continue
Content-Type: multipart/form-data; boundary=----------------------------36b6d9c3095a

< HTTP/1.1 100 Continue
  % Total    % Received % Xferd  Average Speed          Time             Curr.
                                 Dload  Upload Total    Current  Left    Speed

100  1132    0     0  100  1132      0  94333  0:00:00  0:00:00  0:00:00 94333
100  1132    0     0  100  1132      0   1116  0:00:01  0:00:01  0:00:00     0
100  1132    0     0  100  1132      0    559  0:00:02  0:00:02  0:00:00     0< HTTP/1.1 200 OK
< Date: Thu, 05 Aug 2004 17:19:00 GMT
< Server: Apache/1.3.29 (Unix) mod_perl/1.29 PHP/4.3.4
< X-Powered-By: PHP/4.3.4
< Transfer-Encoding: chunked
< Content-Type: text/html; charset=

100  1315    0   183  100  1132     82    512  0:00:02  0:00:02  0:00:00     0
* Connection #0 left intact
* Closing connection #0

set x = `gawk 'BEGIN{x=ARGV[1];sub(":","-",x);print "renamed file=",x}' $1`
set x = `gawk 'BEGIN{x=ARGV[1];sub(":","-",x);print "renamed file=",x}' $1`
gawk BEGIN{x=ARGV[1];sub(":","-",x);print "renamed file=",x} GO-0030003_cation_homeostasis

grep -v $$ PIDFILE > TPIDFILE
grep -v 5786 PIDFILE
mv TPIDFILE PIDFILE
mv TPIDFILE PIDFILE
exit 0
exit 0
end
end
echo $a `wc -l $a`
echo GO-0030005_di-__tri-valent_inorganic_cation_homeostasis `wc -l $a`
wc -l GO-0030005_di-__tri-valent_inorganic_cation_homeostasis
GO-0030005_di-__tri-valent_inorganic_cation_homeostasis 2 GO-0030005_di-__tri-valent_inorganic_cation_homeostasis
sort $a > $a.srt
sort GO-0030005_di-__tri-valent_inorganic_cation_homeostasis
join $a.srt $5.srt > $a
join GO-0030005_di-__tri-valent_inorganic_cation_homeostasis.srt cvidchanged.txt.srt
rm -f $a.srt
rm -f GO-0030005_di-__tri-valent_inorganic_cation_homeostasis.srt
$CSH $3/TF.sh $a $4 $DIR $3 || exit $status
csh -xvf /usr2/zeebergb/test-directory-sudar11/scripts/TF.sh GO-0030005_di-__tri-valent_inorganic_cation_homeostasis 9606 total.txt.dir/cvidchanged.txt.dir/cvidchanged.txt.under.gce.TF /usr2/zeebergb/test-directory-sudar11/scripts


echo $$ >> PIDFILE
echo 5797

set species = "HS"
set species = HS
if ( $2 == 10090 ) set species = "MM"
if ( 9606 == 10090 ) set species = MM
if ( $2 == 10116 ) set species = "RN"
if ( 9606 == 10116 ) set species = RN


set n = `gawk '{print NF;exit}' $1`
set n = `gawk '{print NF;exit}' $1`
gawk {print NF;exit} GO-0030005_di-__tri-valent_inorganic_cation_homeostasis
if ( $n == 1 ) then
if ( 2 == 1 ) then


set x = `gawk 'BEGIN{x=ARGV[1];sub(":","-",x);print x}' $1`
set x = `gawk 'BEGIN{x=ARGV[1];sub(":","-",x);print x}' $1`
gawk BEGIN{x=ARGV[1];sub(":","-",x);print x} GO-0030005_di-__tri-valent_inorganic_cation_homeostasis
curl -v -F "outputMode=text" -F "source=$species" -F "file=@$1" -F "siteprob=1e-4" -F "sense=+" -F "formevent=submit" -F "minmatch=2" -F "fusesites=1" -F "feature=CIM" -F "datatype=name-value-pairs" www.abcc.ncifcrf.gov/app/htdocs/griddev/promoters/comparePromoters4.php > $3/$x.TF || exit 130
curl -v -F outputMode=text -F source=HS -F file=@GO-0030005_di-__tri-valent_inorganic_cation_homeostasis -F siteprob=1e-4 -F sense=+ -F formevent=submit -F minmatch=2 -F fusesites=1 -F feature=CIM -F datatype=name-value-pairs www.abcc.ncifcrf.gov/app/htdocs/griddev/promoters/comparePromoters4.php
* About to connect() to www.abcc.ncifcrf.gov:80
* Connected to www.abcc.ncifcrf.gov (129.43.52.55) port 80
> POST /app/htdocs/griddev/promoters/comparePromoters4.php HTTP/1.1
User-Agent: curl/7.10.8 (sparc-sun-solaris2.8) libcurl/7.10.8 OpenSSL/0.9.7b ipv6 zlib/1.2.1
Host: www.abcc.ncifcrf.gov
Pragma: no-cache
Accept: image/gif, image/x-xbitmap, image/jpeg, image/pjpeg, */*
Content-Length: 1158
Expect: 100-continue
Content-Type: multipart/form-data; boundary=----------------------------6e491ecceed3

< HTTP/1.1 100 Continue
  % Total    % Received % Xferd  Average Speed          Time             Curr.
                                 Dload  Upload Total    Current  Left    Speed

100  1158    0     0  100  1158      0  96500  0:00:00  0:00:00  0:00:00 96500
100  1158    0     0  100  1158      0   1142  0:00:01  0:00:01  0:00:00     0
100  1158    0     0  100  1158      0    572  0:00:02  0:00:02  0:00:00     0< HTTP/1.1 200 OK
< Date: Thu, 05 Aug 2004 17:19:03 GMT
< Server: Apache/1.3.29 (Unix) mod_perl/1.29 PHP/4.3.4
< X-Powered-By: PHP/4.3.4
< Transfer-Encoding: chunked
< Content-Type: text/html; charset=

100  1341    0   183  100  1158     80    507  0:00:02  0:00:02  0:00:00     0
* Connection #0 left intact
* Closing connection #0

set x = `gawk 'BEGIN{x=ARGV[1];sub(":","-",x);print "renamed file=",x}' $1`
set x = `gawk 'BEGIN{x=ARGV[1];sub(":","-",x);print "renamed file=",x}' $1`
gawk BEGIN{x=ARGV[1];sub(":","-",x);print "renamed file=",x} GO-0030005_di-__tri-valent_inorganic_cation_homeostasis

grep -v $$ PIDFILE > TPIDFILE
grep -v 5797 PIDFILE
mv TPIDFILE PIDFILE
mv TPIDFILE PIDFILE
exit 0
exit 0
end
end
echo $a `wc -l $a`
echo GO-0042330_taxis `wc -l $a`
wc -l GO-0042330_taxis
GO-0042330_taxis 3 GO-0042330_taxis
sort $a > $a.srt
sort GO-0042330_taxis
join $a.srt $5.srt > $a
join GO-0042330_taxis.srt cvidchanged.txt.srt
rm -f $a.srt
rm -f GO-0042330_taxis.srt
$CSH $3/TF.sh $a $4 $DIR $3 || exit $status
csh -xvf /usr2/zeebergb/test-directory-sudar11/scripts/TF.sh GO-0042330_taxis 9606 total.txt.dir/cvidchanged.txt.dir/cvidchanged.txt.under.gce.TF /usr2/zeebergb/test-directory-sudar11/scripts


echo $$ >> PIDFILE
echo 5808

set species = "HS"
set species = HS
if ( $2 == 10090 ) set species = "MM"
if ( 9606 == 10090 ) set species = MM
if ( $2 == 10116 ) set species = "RN"
if ( 9606 == 10116 ) set species = RN


set n = `gawk '{print NF;exit}' $1`
set n = `gawk '{print NF;exit}' $1`
gawk {print NF;exit} GO-0042330_taxis
if ( $n == 1 ) then
if ( 2 == 1 ) then


set x = `gawk 'BEGIN{x=ARGV[1];sub(":","-",x);print x}' $1`
set x = `gawk 'BEGIN{x=ARGV[1];sub(":","-",x);print x}' $1`
gawk BEGIN{x=ARGV[1];sub(":","-",x);print x} GO-0042330_taxis
curl -v -F "outputMode=text" -F "source=$species" -F "file=@$1" -F "siteprob=1e-4" -F "sense=+" -F "formevent=submit" -F "minmatch=2" -F "fusesites=1" -F "feature=CIM" -F "datatype=name-value-pairs" www.abcc.ncifcrf.gov/app/htdocs/griddev/promoters/comparePromoters4.php > $3/$x.TF || exit 130
curl -v -F outputMode=text -F source=HS -F file=@GO-0042330_taxis -F siteprob=1e-4 -F sense=+ -F formevent=submit -F minmatch=2 -F fusesites=1 -F feature=CIM -F datatype=name-value-pairs www.abcc.ncifcrf.gov/app/htdocs/griddev/promoters/comparePromoters4.php
* About to connect() to www.abcc.ncifcrf.gov:80
* Connected to www.abcc.ncifcrf.gov (129.43.52.55) port 80
> POST /app/htdocs/griddev/promoters/comparePromoters4.php HTTP/1.1
User-Agent: curl/7.10.8 (sparc-sun-solaris2.8) libcurl/7.10.8 OpenSSL/0.9.7b ipv6 zlib/1.2.1
Host: www.abcc.ncifcrf.gov
Pragma: no-cache
Accept: image/gif, image/x-xbitmap, image/jpeg, image/pjpeg, */*
Content-Length: 1128
Expect: 100-continue
Content-Type: multipart/form-data; boundary=----------------------------2306377827da

< HTTP/1.1 100 Continue
  % Total    % Received % Xferd  Average Speed          Time             Curr.
                                 Dload  Upload Total    Current  Left    Speed

100  1128    0     0  100  1128      0  41777  0:00:00  0:00:00  0:00:00 41777
100  1128    0     0  100  1128      0   1094  0:00:01  0:00:01  0:00:00     0
100  1128    0     0  100  1128      0    552  0:00:02  0:00:02  0:00:00     0
100  1128    0     0  100  1128      0    369  0:00:03  0:00:03  0:00:00     0< HTTP/1.1 200 OK
< Date: Thu, 05 Aug 2004 17:19:05 GMT
< Server: Apache/1.3.29 (Unix) mod_perl/1.29 PHP/4.3.4
< X-Powered-By: PHP/4.3.4
< Transfer-Encoding: chunked
< Content-Type: text/html; charset=

100  1503    0   375  100  1128    107    322  0:00:03  0:00:03  0:00:00     0
100  1503    0   375  100  1128    107    321  0:00:03  0:00:03  0:00:00     0
* Connection #0 left intact
* Closing connection #0

set x = `gawk 'BEGIN{x=ARGV[1];sub(":","-",x);print "renamed file=",x}' $1`
set x = `gawk 'BEGIN{x=ARGV[1];sub(":","-",x);print "renamed file=",x}' $1`
gawk BEGIN{x=ARGV[1];sub(":","-",x);print "renamed file=",x} GO-0042330_taxis

grep -v $$ PIDFILE > TPIDFILE
grep -v 5808 PIDFILE
mv TPIDFILE PIDFILE
mv TPIDFILE PIDFILE
exit 0
exit 0
end
end
echo $a `wc -l $a`
echo GO-0045087_innate_immune_response `wc -l $a`
wc -l GO-0045087_innate_immune_response
GO-0045087_innate_immune_response 4 GO-0045087_innate_immune_response
sort $a > $a.srt
sort GO-0045087_innate_immune_response
join $a.srt $5.srt > $a
join GO-0045087_innate_immune_response.srt cvidchanged.txt.srt
rm -f $a.srt
rm -f GO-0045087_innate_immune_response.srt
$CSH $3/TF.sh $a $4 $DIR $3 || exit $status
csh -xvf /usr2/zeebergb/test-directory-sudar11/scripts/TF.sh GO-0045087_innate_immune_response 9606 total.txt.dir/cvidchanged.txt.dir/cvidchanged.txt.under.gce.TF /usr2/zeebergb/test-directory-sudar11/scripts


echo $$ >> PIDFILE
echo 5819

set species = "HS"
set species = HS
if ( $2 == 10090 ) set species = "MM"
if ( 9606 == 10090 ) set species = MM
if ( $2 == 10116 ) set species = "RN"
if ( 9606 == 10116 ) set species = RN


set n = `gawk '{print NF;exit}' $1`
set n = `gawk '{print NF;exit}' $1`
gawk {print NF;exit} GO-0045087_innate_immune_response
if ( $n == 1 ) then
if ( 2 == 1 ) then


set x = `gawk 'BEGIN{x=ARGV[1];sub(":","-",x);print x}' $1`
set x = `gawk 'BEGIN{x=ARGV[1];sub(":","-",x);print x}' $1`
gawk BEGIN{x=ARGV[1];sub(":","-",x);print x} GO-0045087_innate_immune_response
curl -v -F "outputMode=text" -F "source=$species" -F "file=@$1" -F "siteprob=1e-4" -F "sense=+" -F "formevent=submit" -F "minmatch=2" -F "fusesites=1" -F "feature=CIM" -F "datatype=name-value-pairs" www.abcc.ncifcrf.gov/app/htdocs/griddev/promoters/comparePromoters4.php > $3/$x.TF || exit 130
curl -v -F outputMode=text -F source=HS -F file=@GO-0045087_innate_immune_response -F siteprob=1e-4 -F sense=+ -F formevent=submit -F minmatch=2 -F fusesites=1 -F feature=CIM -F datatype=name-value-pairs www.abcc.ncifcrf.gov/app/htdocs/griddev/promoters/comparePromoters4.php
* About to connect() to www.abcc.ncifcrf.gov:80
* Connected to www.abcc.ncifcrf.gov (129.43.52.55) port 80
> POST /app/htdocs/griddev/promoters/comparePromoters4.php HTTP/1.1
User-Agent: curl/7.10.8 (sparc-sun-solaris2.8) libcurl/7.10.8 OpenSSL/0.9.7b ipv6 zlib/1.2.1
Host: www.abcc.ncifcrf.gov
Pragma: no-cache
Accept: image/gif, image/x-xbitmap, image/jpeg, image/pjpeg, */*
Content-Length: 1155
Expect: 100-continue
Content-Type: multipart/form-data; boundary=----------------------------ce7088c0a9c6

< HTTP/1.1 100 Continue
  % Total    % Received % Xferd  Average Speed          Time             Curr.
                                 Dload  Upload Total    Current  Left    Speed

100  1155    0     0  100  1155      0  88846  0:00:00  0:00:00  0:00:00 88846
100  1155    0     0  100  1155      0   1132  0:00:01  0:00:01  0:00:00     0
100  1155    0     0  100  1155      0    568  0:00:02  0:00:02  0:00:00     0
100  1155    0     0  100  1155      0    379  0:00:03  0:00:03  0:00:00     0
100  1155    0     0  100  1155      0    285  0:00:04  0:00:04  0:00:00     0< HTTP/1.1 200 OK
< Date: Thu, 05 Aug 2004 17:19:09 GMT
< Server: Apache/1.3.29 (Unix) mod_perl/1.29 PHP/4.3.4
< X-Powered-By: PHP/4.3.4
< Transfer-Encoding: chunked
< Content-Type: text/html; charset=

100  2016    0   861  100  1155    178    239  0:00:04  0:00:04  0:00:00     0
100  2016    0   861  100  1155    178    239  0:00:04  0:00:04  0:00:00     0
* Connection #0 left intact
* Closing connection #0

set x = `gawk 'BEGIN{x=ARGV[1];sub(":","-",x);print "renamed file=",x}' $1`
set x = `gawk 'BEGIN{x=ARGV[1];sub(":","-",x);print "renamed file=",x}' $1`
gawk BEGIN{x=ARGV[1];sub(":","-",x);print "renamed file=",x} GO-0045087_innate_immune_response

grep -v $$ PIDFILE > TPIDFILE
grep -v 5819 PIDFILE
mv TPIDFILE PIDFILE
mv TPIDFILE PIDFILE
exit 0
exit 0
end
end
echo $a `wc -l $a`
echo GO-0050801_ion_homeostasis `wc -l $a`
wc -l GO-0050801_ion_homeostasis
GO-0050801_ion_homeostasis 2 GO-0050801_ion_homeostasis
sort $a > $a.srt
sort GO-0050801_ion_homeostasis
join $a.srt $5.srt > $a
join GO-0050801_ion_homeostasis.srt cvidchanged.txt.srt
rm -f $a.srt
rm -f GO-0050801_ion_homeostasis.srt
$CSH $3/TF.sh $a $4 $DIR $3 || exit $status
csh -xvf /usr2/zeebergb/test-directory-sudar11/scripts/TF.sh GO-0050801_ion_homeostasis 9606 total.txt.dir/cvidchanged.txt.dir/cvidchanged.txt.under.gce.TF /usr2/zeebergb/test-directory-sudar11/scripts


echo $$ >> PIDFILE
echo 5830

set species = "HS"
set species = HS
if ( $2 == 10090 ) set species = "MM"
if ( 9606 == 10090 ) set species = MM
if ( $2 == 10116 ) set species = "RN"
if ( 9606 == 10116 ) set species = RN


set n = `gawk '{print NF;exit}' $1`
set n = `gawk '{print NF;exit}' $1`
gawk {print NF;exit} GO-0050801_ion_homeostasis
if ( $n == 1 ) then
if ( 2 == 1 ) then


set x = `gawk 'BEGIN{x=ARGV[1];sub(":","-",x);print x}' $1`
set x = `gawk 'BEGIN{x=ARGV[1];sub(":","-",x);print x}' $1`
gawk BEGIN{x=ARGV[1];sub(":","-",x);print x} GO-0050801_ion_homeostasis
curl -v -F "outputMode=text" -F "source=$species" -F "file=@$1" -F "siteprob=1e-4" -F "sense=+" -F "formevent=submit" -F "minmatch=2" -F "fusesites=1" -F "feature=CIM" -F "datatype=name-value-pairs" www.abcc.ncifcrf.gov/app/htdocs/griddev/promoters/comparePromoters4.php > $3/$x.TF || exit 130
curl -v -F outputMode=text -F source=HS -F file=@GO-0050801_ion_homeostasis -F siteprob=1e-4 -F sense=+ -F formevent=submit -F minmatch=2 -F fusesites=1 -F feature=CIM -F datatype=name-value-pairs www.abcc.ncifcrf.gov/app/htdocs/griddev/promoters/comparePromoters4.php
* About to connect() to www.abcc.ncifcrf.gov:80
* Connected to www.abcc.ncifcrf.gov (129.43.52.55) port 80
> POST /app/htdocs/griddev/promoters/comparePromoters4.php HTTP/1.1
User-Agent: curl/7.10.8 (sparc-sun-solaris2.8) libcurl/7.10.8 OpenSSL/0.9.7b ipv6 zlib/1.2.1
Host: www.abcc.ncifcrf.gov
Pragma: no-cache
Accept: image/gif, image/x-xbitmap, image/jpeg, image/pjpeg, */*
Content-Length: 1129
Expect: 100-continue
Content-Type: multipart/form-data; boundary=----------------------------bbb1f675d646

< HTTP/1.1 100 Continue
  % Total    % Received % Xferd  Average Speed          Time             Curr.
                                 Dload  Upload Total    Current  Left    Speed

100  1129    0     0  100  1129      0  94083  0:00:00  0:00:00  0:00:00 94083
100  1129    0     0  100  1129      0   1110  0:00:01  0:00:01  0:00:00     0
100  1129    0     0  100  1129      0    556  0:00:02  0:00:02  0:00:00     0< HTTP/1.1 200 OK
< Date: Thu, 05 Aug 2004 17:19:14 GMT
< Server: Apache/1.3.29 (Unix) mod_perl/1.29 PHP/4.3.4
< X-Powered-By: PHP/4.3.4
< Transfer-Encoding: chunked
< Content-Type: text/html; charset=

100  1312    0   183  100  1129     82    508  0:00:02  0:00:02  0:00:00     0
* Connection #0 left intact
* Closing connection #0

set x = `gawk 'BEGIN{x=ARGV[1];sub(":","-",x);print "renamed file=",x}' $1`
set x = `gawk 'BEGIN{x=ARGV[1];sub(":","-",x);print "renamed file=",x}' $1`
gawk BEGIN{x=ARGV[1];sub(":","-",x);print "renamed file=",x} GO-0050801_ion_homeostasis

grep -v $$ PIDFILE > TPIDFILE
grep -v 5830 PIDFILE
mv TPIDFILE PIDFILE
mv TPIDFILE PIDFILE
exit 0
exit 0
end
end
echo $a `wc -l $a`
echo GO-0050874_organismal_physiological_process `wc -l $a`
wc -l GO-0050874_organismal_physiological_process
GO-0050874_organismal_physiological_process 9 GO-0050874_organismal_physiological_process
sort $a > $a.srt
sort GO-0050874_organismal_physiological_process
join $a.srt $5.srt > $a
join GO-0050874_organismal_physiological_process.srt cvidchanged.txt.srt
rm -f $a.srt
rm -f GO-0050874_organismal_physiological_process.srt
$CSH $3/TF.sh $a $4 $DIR $3 || exit $status
csh -xvf /usr2/zeebergb/test-directory-sudar11/scripts/TF.sh GO-0050874_organismal_physiological_process 9606 total.txt.dir/cvidchanged.txt.dir/cvidchanged.txt.under.gce.TF /usr2/zeebergb/test-directory-sudar11/scripts


echo $$ >> PIDFILE
echo 5841

set species = "HS"
set species = HS
if ( $2 == 10090 ) set species = "MM"
if ( 9606 == 10090 ) set species = MM
if ( $2 == 10116 ) set species = "RN"
if ( 9606 == 10116 ) set species = RN


set n = `gawk '{print NF;exit}' $1`
set n = `gawk '{print NF;exit}' $1`
gawk {print NF;exit} GO-0050874_organismal_physiological_process
if ( $n == 1 ) then
if ( 2 == 1 ) then


set x = `gawk 'BEGIN{x=ARGV[1];sub(":","-",x);print x}' $1`
set x = `gawk 'BEGIN{x=ARGV[1];sub(":","-",x);print x}' $1`
gawk BEGIN{x=ARGV[1];sub(":","-",x);print x} GO-0050874_organismal_physiological_process
curl -v -F "outputMode=text" -F "source=$species" -F "file=@$1" -F "siteprob=1e-4" -F "sense=+" -F "formevent=submit" -F "minmatch=2" -F "fusesites=1" -F "feature=CIM" -F "datatype=name-value-pairs" www.abcc.ncifcrf.gov/app/htdocs/griddev/promoters/comparePromoters4.php > $3/$x.TF || exit 130
curl -v -F outputMode=text -F source=HS -F file=@GO-0050874_organismal_physiological_process -F siteprob=1e-4 -F sense=+ -F formevent=submit -F minmatch=2 -F fusesites=1 -F feature=CIM -F datatype=name-value-pairs www.abcc.ncifcrf.gov/app/htdocs/griddev/promoters/comparePromoters4.php
* About to connect() to www.abcc.ncifcrf.gov:80
* Connected to www.abcc.ncifcrf.gov (129.43.52.55) port 80
> POST /app/htdocs/griddev/promoters/comparePromoters4.php HTTP/1.1
User-Agent: curl/7.10.8 (sparc-sun-solaris2.8) libcurl/7.10.8 OpenSSL/0.9.7b ipv6 zlib/1.2.1
Host: www.abcc.ncifcrf.gov
Pragma: no-cache
Accept: image/gif, image/x-xbitmap, image/jpeg, image/pjpeg, */*
Content-Length: 1214
Expect: 100-continue
Content-Type: multipart/form-data; boundary=----------------------------807e1f111f4d

< HTTP/1.1 100 Continue
  % Total    % Received % Xferd  Average Speed          Time             Curr.
                                 Dload  Upload Total    Current  Left    Speed

100  1214    0     0  100  1214      0    98k  0:00:00  0:00:00  0:00:00   98k
100  1214    0     0  100  1214      0   1178  0:00:01  0:00:01  0:00:00     0
100  1214    0     0  100  1214      0    594  0:00:02  0:00:02  0:00:00     0
100  1214    0     0  100  1214      0    397  0:00:03  0:00:03  0:00:00     0
100  1214    0     0  100  1214      0    298  0:00:04  0:00:04  0:00:00     0
100  1214    0     0  100  1214      0    239  0:00:05  0:00:05  0:00:00     0
100  1214    0     0  100  1214      0    199  0:00:06  0:00:06  0:00:00     0
100  1214    0     0  100  1214      0    171  0:00:07  0:00:07  0:00:00     0
100  1214    0     0  100  1214      0    149  0:00:08  0:00:08  0:00:00     0
100  1214    0     0  100  1214      0    133  0:00:09  0:00:09  0:00:00     0< HTTP/1.1 200 OK
< Date: Thu, 05 Aug 2004 17:19:16 GMT
< Server: Apache/1.3.29 (Unix) mod_perl/1.29 PHP/4.3.4
< X-Powered-By: PHP/4.3.4
< Transfer-Encoding: chunked
< Content-Type: text/html; charset=

100  4142    0  2928  100  1214    305    126  0:00:09  0:00:09  0:00:00   379
* Connection #0 left intact
* Closing connection #0

set x = `gawk 'BEGIN{x=ARGV[1];sub(":","-",x);print "renamed file=",x}' $1`
set x = `gawk 'BEGIN{x=ARGV[1];sub(":","-",x);print "renamed file=",x}' $1`
gawk BEGIN{x=ARGV[1];sub(":","-",x);print "renamed file=",x} GO-0050874_organismal_physiological_process

grep -v $$ PIDFILE > TPIDFILE
grep -v 5841 PIDFILE
mv TPIDFILE PIDFILE
mv TPIDFILE PIDFILE
exit 0
exit 0
end
end

$CSH $3/TFcat.sh $DIR
csh -xvf /usr2/zeebergb/test-directory-sudar11/scripts/TFcat.sh total.txt.dir/cvidchanged.txt.dir/cvidchanged.txt.under.gce.TF


echo $$ >> PIDFILE
echo 5848

rm -f $1/TFcat $1/TFcat1 $1/TFavg $1/TFavg1 $1/categories
rm -f total.txt.dir/cvidchanged.txt.dir/cvidchanged.txt.under.gce.TF/TFcat total.txt.dir/cvidchanged.txt.dir/cvidchanged.txt.under.gce.TF/TFcat1 total.txt.dir/cvidchanged.txt.dir/cvidchanged.txt.under.gce.TF/TFavg total.txt.dir/cvidchanged.txt.dir/cvidchanged.txt.under.gce.TF/TFavg1 total.txt.dir/cvidchanged.txt.dir/cvidchanged.txt.under.gce.TF/categories
foreach a ( GO-[0-9][0-9][0-9][0-9][0-9][0-9][0-9]_* )
foreach a ( GO-[0-9][0-9][0-9][0-9][0-9][0-9][0-9]_* )
echo -n " "$a >> $1/categories
echo -n  GO-0006873_cell_ion_homeostasis
gawk '{if(NR>1){t=0;for(i=2;i<=NF;i++)if($i)t++;print $1"\t"t}}' $1/$a.TF | sort > $1/$a.tot
gawk {if(NR>1){t=0;for(i=2;i<=NF;i++)if($i)t++;print $1"\t"t}} total.txt.dir/cvidchanged.txt.dir/cvidchanged.txt.under.gce.TF/GO-0006873_cell_ion_homeostasis.TF
sort
gawk '{print $1}' $1/$a.tot >> $1/TFcat1
gawk {print $1} total.txt.dir/cvidchanged.txt.dir/cvidchanged.txt.under.gce.TF/GO-0006873_cell_ion_homeostasis.tot
set n = `wc -l $a | gawk '{print $1}'`
set n = `wc -l $a | gawk '{print $1}'`
wc -l GO-0006873_cell_ion_homeostasis
gawk {print $1}
gawk 'BEGIN{n=ARGV[1];ARGV[1]=""}{print $1"\t"$2/n}' $n $1/$a.tot > $1/$a.avg
gawk BEGIN{n=ARGV[1];ARGV[1]=""}{print $1"\t"$2/n} 2 total.txt.dir/cvidchanged.txt.dir/cvidchanged.txt.under.gce.TF/GO-0006873_cell_ion_homeostasis.tot
end
end
echo -n " "$a >> $1/categories
echo -n  GO-0006874_calcium_ion_homeostasis
gawk '{if(NR>1){t=0;for(i=2;i<=NF;i++)if($i)t++;print $1"\t"t}}' $1/$a.TF | sort > $1/$a.tot
gawk {if(NR>1){t=0;for(i=2;i<=NF;i++)if($i)t++;print $1"\t"t}} total.txt.dir/cvidchanged.txt.dir/cvidchanged.txt.under.gce.TF/GO-0006874_calcium_ion_homeostasis.TF
sort
gawk '{print $1}' $1/$a.tot >> $1/TFcat1
gawk {print $1} total.txt.dir/cvidchanged.txt.dir/cvidchanged.txt.under.gce.TF/GO-0006874_calcium_ion_homeostasis.tot
set n = `wc -l $a | gawk '{print $1}'`
set n = `wc -l $a | gawk '{print $1}'`
wc -l GO-0006874_calcium_ion_homeostasis
gawk {print $1}
gawk 'BEGIN{n=ARGV[1];ARGV[1]=""}{print $1"\t"$2/n}' $n $1/$a.tot > $1/$a.avg
gawk BEGIN{n=ARGV[1];ARGV[1]=""}{print $1"\t"$2/n} 2 total.txt.dir/cvidchanged.txt.dir/cvidchanged.txt.under.gce.TF/GO-0006874_calcium_ion_homeostasis.tot
end
end
echo -n " "$a >> $1/categories
echo -n  GO-0006875_metal_ion_homeostasis
gawk '{if(NR>1){t=0;for(i=2;i<=NF;i++)if($i)t++;print $1"\t"t}}' $1/$a.TF | sort > $1/$a.tot
gawk {if(NR>1){t=0;for(i=2;i<=NF;i++)if($i)t++;print $1"\t"t}} total.txt.dir/cvidchanged.txt.dir/cvidchanged.txt.under.gce.TF/GO-0006875_metal_ion_homeostasis.TF
sort
gawk '{print $1}' $1/$a.tot >> $1/TFcat1
gawk {print $1} total.txt.dir/cvidchanged.txt.dir/cvidchanged.txt.under.gce.TF/GO-0006875_metal_ion_homeostasis.tot
set n = `wc -l $a | gawk '{print $1}'`
set n = `wc -l $a | gawk '{print $1}'`
wc -l GO-0006875_metal_ion_homeostasis
gawk {print $1}
gawk 'BEGIN{n=ARGV[1];ARGV[1]=""}{print $1"\t"$2/n}' $n $1/$a.tot > $1/$a.avg
gawk BEGIN{n=ARGV[1];ARGV[1]=""}{print $1"\t"$2/n} 2 total.txt.dir/cvidchanged.txt.dir/cvidchanged.txt.under.gce.TF/GO-0006875_metal_ion_homeostasis.tot
end
end
echo -n " "$a >> $1/categories
echo -n  GO-0006935_chemotaxis
gawk '{if(NR>1){t=0;for(i=2;i<=NF;i++)if($i)t++;print $1"\t"t}}' $1/$a.TF | sort > $1/$a.tot
gawk {if(NR>1){t=0;for(i=2;i<=NF;i++)if($i)t++;print $1"\t"t}} total.txt.dir/cvidchanged.txt.dir/cvidchanged.txt.under.gce.TF/GO-0006935_chemotaxis.TF
sort
gawk '{print $1}' $1/$a.tot >> $1/TFcat1
gawk {print $1} total.txt.dir/cvidchanged.txt.dir/cvidchanged.txt.under.gce.TF/GO-0006935_chemotaxis.tot
set n = `wc -l $a | gawk '{print $1}'`
set n = `wc -l $a | gawk '{print $1}'`
wc -l GO-0006935_chemotaxis
gawk {print $1}
gawk 'BEGIN{n=ARGV[1];ARGV[1]=""}{print $1"\t"$2/n}' $n $1/$a.tot > $1/$a.avg
gawk BEGIN{n=ARGV[1];ARGV[1]=""}{print $1"\t"$2/n} 3 total.txt.dir/cvidchanged.txt.dir/cvidchanged.txt.under.gce.TF/GO-0006935_chemotaxis.tot
end
end
echo -n " "$a >> $1/categories
echo -n  GO-0006952_defense_response
gawk '{if(NR>1){t=0;for(i=2;i<=NF;i++)if($i)t++;print $1"\t"t}}' $1/$a.TF | sort > $1/$a.tot
gawk {if(NR>1){t=0;for(i=2;i<=NF;i++)if($i)t++;print $1"\t"t}} total.txt.dir/cvidchanged.txt.dir/cvidchanged.txt.under.gce.TF/GO-0006952_defense_response.TF
sort
gawk '{print $1}' $1/$a.tot >> $1/TFcat1
gawk {print $1} total.txt.dir/cvidchanged.txt.dir/cvidchanged.txt.under.gce.TF/GO-0006952_defense_response.tot
set n = `wc -l $a | gawk '{print $1}'`
set n = `wc -l $a | gawk '{print $1}'`
wc -l GO-0006952_defense_response
gawk {print $1}
gawk 'BEGIN{n=ARGV[1];ARGV[1]=""}{print $1"\t"$2/n}' $n $1/$a.tot > $1/$a.avg
gawk BEGIN{n=ARGV[1];ARGV[1]=""}{print $1"\t"$2/n} 7 total.txt.dir/cvidchanged.txt.dir/cvidchanged.txt.under.gce.TF/GO-0006952_defense_response.tot
end
end
echo -n " "$a >> $1/categories
echo -n  GO-0006954_inflammatory_response
gawk '{if(NR>1){t=0;for(i=2;i<=NF;i++)if($i)t++;print $1"\t"t}}' $1/$a.TF | sort > $1/$a.tot
gawk {if(NR>1){t=0;for(i=2;i<=NF;i++)if($i)t++;print $1"\t"t}} total.txt.dir/cvidchanged.txt.dir/cvidchanged.txt.under.gce.TF/GO-0006954_inflammatory_response.TF
sort
gawk '{print $1}' $1/$a.tot >> $1/TFcat1
gawk {print $1} total.txt.dir/cvidchanged.txt.dir/cvidchanged.txt.under.gce.TF/GO-0006954_inflammatory_response.tot
set n = `wc -l $a | gawk '{print $1}'`
set n = `wc -l $a | gawk '{print $1}'`
wc -l GO-0006954_inflammatory_response
gawk {print $1}
gawk 'BEGIN{n=ARGV[1];ARGV[1]=""}{print $1"\t"$2/n}' $n $1/$a.tot > $1/$a.avg
gawk BEGIN{n=ARGV[1];ARGV[1]=""}{print $1"\t"$2/n} 4 total.txt.dir/cvidchanged.txt.dir/cvidchanged.txt.under.gce.TF/GO-0006954_inflammatory_response.tot
end
end
echo -n " "$a >> $1/categories
echo -n  GO-0006955_immune_response
gawk '{if(NR>1){t=0;for(i=2;i<=NF;i++)if($i)t++;print $1"\t"t}}' $1/$a.TF | sort > $1/$a.tot
gawk {if(NR>1){t=0;for(i=2;i<=NF;i++)if($i)t++;print $1"\t"t}} total.txt.dir/cvidchanged.txt.dir/cvidchanged.txt.under.gce.TF/GO-0006955_immune_response.TF
sort
gawk '{print $1}' $1/$a.tot >> $1/TFcat1
gawk {print $1} total.txt.dir/cvidchanged.txt.dir/cvidchanged.txt.under.gce.TF/GO-0006955_immune_response.tot
set n = `wc -l $a | gawk '{print $1}'`
set n = `wc -l $a | gawk '{print $1}'`
wc -l GO-0006955_immune_response
gawk {print $1}
gawk 'BEGIN{n=ARGV[1];ARGV[1]=""}{print $1"\t"$2/n}' $n $1/$a.tot > $1/$a.avg
gawk BEGIN{n=ARGV[1];ARGV[1]=""}{print $1"\t"$2/n} 7 total.txt.dir/cvidchanged.txt.dir/cvidchanged.txt.under.gce.TF/GO-0006955_immune_response.tot
end
end
echo -n " "$a >> $1/categories
echo -n  GO-0006959_humoral_immune_response
gawk '{if(NR>1){t=0;for(i=2;i<=NF;i++)if($i)t++;print $1"\t"t}}' $1/$a.TF | sort > $1/$a.tot
gawk {if(NR>1){t=0;for(i=2;i<=NF;i++)if($i)t++;print $1"\t"t}} total.txt.dir/cvidchanged.txt.dir/cvidchanged.txt.under.gce.TF/GO-0006959_humoral_immune_response.TF
sort
gawk '{print $1}' $1/$a.tot >> $1/TFcat1
gawk {print $1} total.txt.dir/cvidchanged.txt.dir/cvidchanged.txt.under.gce.TF/GO-0006959_humoral_immune_response.tot
set n = `wc -l $a | gawk '{print $1}'`
set n = `wc -l $a | gawk '{print $1}'`
wc -l GO-0006959_humoral_immune_response
gawk {print $1}
gawk 'BEGIN{n=ARGV[1];ARGV[1]=""}{print $1"\t"$2/n}' $n $1/$a.tot > $1/$a.avg
gawk BEGIN{n=ARGV[1];ARGV[1]=""}{print $1"\t"$2/n} 3 total.txt.dir/cvidchanged.txt.dir/cvidchanged.txt.under.gce.TF/GO-0006959_humoral_immune_response.tot
end
end
echo -n " "$a >> $1/categories
echo -n  GO-0007186_G-protein_coupled_receptor_protein_signaling_pathway
gawk '{if(NR>1){t=0;for(i=2;i<=NF;i++)if($i)t++;print $1"\t"t}}' $1/$a.TF | sort > $1/$a.tot
gawk {if(NR>1){t=0;for(i=2;i<=NF;i++)if($i)t++;print $1"\t"t}} total.txt.dir/cvidchanged.txt.dir/cvidchanged.txt.under.gce.TF/GO-0007186_G-protein_coupled_receptor_protein_signaling_pathway.TF
sort
gawk '{print $1}' $1/$a.tot >> $1/TFcat1
gawk {print $1} total.txt.dir/cvidchanged.txt.dir/cvidchanged.txt.under.gce.TF/GO-0007186_G-protein_coupled_receptor_protein_signaling_pathway.tot
set n = `wc -l $a | gawk '{print $1}'`
set n = `wc -l $a | gawk '{print $1}'`
wc -l GO-0007186_G-protein_coupled_receptor_protein_signaling_pathway
gawk {print $1}
gawk 'BEGIN{n=ARGV[1];ARGV[1]=""}{print $1"\t"$2/n}' $n $1/$a.tot > $1/$a.avg
gawk BEGIN{n=ARGV[1];ARGV[1]=""}{print $1"\t"$2/n} 4 total.txt.dir/cvidchanged.txt.dir/cvidchanged.txt.under.gce.TF/GO-0007186_G-protein_coupled_receptor_protein_signaling_pathway.tot
end
end
echo -n " "$a >> $1/categories
echo -n  GO-0009607_response_to_biotic_stimulus
gawk '{if(NR>1){t=0;for(i=2;i<=NF;i++)if($i)t++;print $1"\t"t}}' $1/$a.TF | sort > $1/$a.tot
gawk {if(NR>1){t=0;for(i=2;i<=NF;i++)if($i)t++;print $1"\t"t}} total.txt.dir/cvidchanged.txt.dir/cvidchanged.txt.under.gce.TF/GO-0009607_response_to_biotic_stimulus.TF
sort
gawk '{print $1}' $1/$a.tot >> $1/TFcat1
gawk {print $1} total.txt.dir/cvidchanged.txt.dir/cvidchanged.txt.under.gce.TF/GO-0009607_response_to_biotic_stimulus.tot
set n = `wc -l $a | gawk '{print $1}'`
set n = `wc -l $a | gawk '{print $1}'`
wc -l GO-0009607_response_to_biotic_stimulus
gawk {print $1}
gawk 'BEGIN{n=ARGV[1];ARGV[1]=""}{print $1"\t"$2/n}' $n $1/$a.tot > $1/$a.avg
gawk BEGIN{n=ARGV[1];ARGV[1]=""}{print $1"\t"$2/n} 7 total.txt.dir/cvidchanged.txt.dir/cvidchanged.txt.under.gce.TF/GO-0009607_response_to_biotic_stimulus.tot
end
end
echo -n " "$a >> $1/categories
echo -n  GO-0009611_response_to_wounding
gawk '{if(NR>1){t=0;for(i=2;i<=NF;i++)if($i)t++;print $1"\t"t}}' $1/$a.TF | sort > $1/$a.tot
gawk {if(NR>1){t=0;for(i=2;i<=NF;i++)if($i)t++;print $1"\t"t}} total.txt.dir/cvidchanged.txt.dir/cvidchanged.txt.under.gce.TF/GO-0009611_response_to_wounding.TF
sort
gawk '{print $1}' $1/$a.tot >> $1/TFcat1
gawk {print $1} total.txt.dir/cvidchanged.txt.dir/cvidchanged.txt.under.gce.TF/GO-0009611_response_to_wounding.tot
set n = `wc -l $a | gawk '{print $1}'`
set n = `wc -l $a | gawk '{print $1}'`
wc -l GO-0009611_response_to_wounding
gawk {print $1}
gawk 'BEGIN{n=ARGV[1];ARGV[1]=""}{print $1"\t"$2/n}' $n $1/$a.tot > $1/$a.avg
gawk BEGIN{n=ARGV[1];ARGV[1]=""}{print $1"\t"$2/n} 4 total.txt.dir/cvidchanged.txt.dir/cvidchanged.txt.under.gce.TF/GO-0009611_response_to_wounding.tot
end
end
echo -n " "$a >> $1/categories
echo -n  GO-0009613_response_to_pest_pathogen_parasite
gawk '{if(NR>1){t=0;for(i=2;i<=NF;i++)if($i)t++;print $1"\t"t}}' $1/$a.TF | sort > $1/$a.tot
gawk {if(NR>1){t=0;for(i=2;i<=NF;i++)if($i)t++;print $1"\t"t}} total.txt.dir/cvidchanged.txt.dir/cvidchanged.txt.under.gce.TF/GO-0009613_response_to_pest_pathogen_parasite.TF
sort
gawk '{print $1}' $1/$a.tot >> $1/TFcat1
gawk {print $1} total.txt.dir/cvidchanged.txt.dir/cvidchanged.txt.under.gce.TF/GO-0009613_response_to_pest_pathogen_parasite.tot
set n = `wc -l $a | gawk '{print $1}'`
set n = `wc -l $a | gawk '{print $1}'`
wc -l GO-0009613_response_to_pest_pathogen_parasite
gawk {print $1}
gawk 'BEGIN{n=ARGV[1];ARGV[1]=""}{print $1"\t"$2/n}' $n $1/$a.tot > $1/$a.avg
gawk BEGIN{n=ARGV[1];ARGV[1]=""}{print $1"\t"$2/n} 5 total.txt.dir/cvidchanged.txt.dir/cvidchanged.txt.under.gce.TF/GO-0009613_response_to_pest_pathogen_parasite.tot
end
end
echo -n " "$a >> $1/categories
echo -n  GO-0019725_cell_homeostasis
gawk '{if(NR>1){t=0;for(i=2;i<=NF;i++)if($i)t++;print $1"\t"t}}' $1/$a.TF | sort > $1/$a.tot
gawk {if(NR>1){t=0;for(i=2;i<=NF;i++)if($i)t++;print $1"\t"t}} total.txt.dir/cvidchanged.txt.dir/cvidchanged.txt.under.gce.TF/GO-0019725_cell_homeostasis.TF
sort
gawk '{print $1}' $1/$a.tot >> $1/TFcat1
gawk {print $1} total.txt.dir/cvidchanged.txt.dir/cvidchanged.txt.under.gce.TF/GO-0019725_cell_homeostasis.tot
set n = `wc -l $a | gawk '{print $1}'`
set n = `wc -l $a | gawk '{print $1}'`
wc -l GO-0019725_cell_homeostasis
gawk {print $1}
gawk 'BEGIN{n=ARGV[1];ARGV[1]=""}{print $1"\t"$2/n}' $n $1/$a.tot > $1/$a.avg
gawk BEGIN{n=ARGV[1];ARGV[1]=""}{print $1"\t"$2/n} 2 total.txt.dir/cvidchanged.txt.dir/cvidchanged.txt.under.gce.TF/GO-0019725_cell_homeostasis.tot
end
end
echo -n " "$a >> $1/categories
echo -n  GO-0019932_second-messenger-mediated_signaling
gawk '{if(NR>1){t=0;for(i=2;i<=NF;i++)if($i)t++;print $1"\t"t}}' $1/$a.TF | sort > $1/$a.tot
gawk {if(NR>1){t=0;for(i=2;i<=NF;i++)if($i)t++;print $1"\t"t}} total.txt.dir/cvidchanged.txt.dir/cvidchanged.txt.under.gce.TF/GO-0019932_second-messenger-mediated_signaling.TF
sort
gawk '{print $1}' $1/$a.tot >> $1/TFcat1
gawk {print $1} total.txt.dir/cvidchanged.txt.dir/cvidchanged.txt.under.gce.TF/GO-0019932_second-messenger-mediated_signaling.tot
set n = `wc -l $a | gawk '{print $1}'`
set n = `wc -l $a | gawk '{print $1}'`
wc -l GO-0019932_second-messenger-mediated_signaling
gawk {print $1}
gawk 'BEGIN{n=ARGV[1];ARGV[1]=""}{print $1"\t"$2/n}' $n $1/$a.tot > $1/$a.avg
gawk BEGIN{n=ARGV[1];ARGV[1]=""}{print $1"\t"$2/n} 2 total.txt.dir/cvidchanged.txt.dir/cvidchanged.txt.under.gce.TF/GO-0019932_second-messenger-mediated_signaling.tot
end
end
echo -n " "$a >> $1/categories
echo -n  GO-0019935_cyclic-nucleotide-mediated_signaling
gawk '{if(NR>1){t=0;for(i=2;i<=NF;i++)if($i)t++;print $1"\t"t}}' $1/$a.TF | sort > $1/$a.tot
gawk {if(NR>1){t=0;for(i=2;i<=NF;i++)if($i)t++;print $1"\t"t}} total.txt.dir/cvidchanged.txt.dir/cvidchanged.txt.under.gce.TF/GO-0019935_cyclic-nucleotide-mediated_signaling.TF
sort
gawk '{print $1}' $1/$a.tot >> $1/TFcat1
gawk {print $1} total.txt.dir/cvidchanged.txt.dir/cvidchanged.txt.under.gce.TF/GO-0019935_cyclic-nucleotide-mediated_signaling.tot
set n = `wc -l $a | gawk '{print $1}'`
set n = `wc -l $a | gawk '{print $1}'`
wc -l GO-0019935_cyclic-nucleotide-mediated_signaling
gawk {print $1}
gawk 'BEGIN{n=ARGV[1];ARGV[1]=""}{print $1"\t"$2/n}' $n $1/$a.tot > $1/$a.avg
gawk BEGIN{n=ARGV[1];ARGV[1]=""}{print $1"\t"$2/n} 2 total.txt.dir/cvidchanged.txt.dir/cvidchanged.txt.under.gce.TF/GO-0019935_cyclic-nucleotide-mediated_signaling.tot
end
end
echo -n " "$a >> $1/categories
echo -n  GO-0030003_cation_homeostasis
gawk '{if(NR>1){t=0;for(i=2;i<=NF;i++)if($i)t++;print $1"\t"t}}' $1/$a.TF | sort > $1/$a.tot
gawk {if(NR>1){t=0;for(i=2;i<=NF;i++)if($i)t++;print $1"\t"t}} total.txt.dir/cvidchanged.txt.dir/cvidchanged.txt.under.gce.TF/GO-0030003_cation_homeostasis.TF
sort
gawk '{print $1}' $1/$a.tot >> $1/TFcat1
gawk {print $1} total.txt.dir/cvidchanged.txt.dir/cvidchanged.txt.under.gce.TF/GO-0030003_cation_homeostasis.tot
set n = `wc -l $a | gawk '{print $1}'`
set n = `wc -l $a | gawk '{print $1}'`
wc -l GO-0030003_cation_homeostasis
gawk {print $1}
gawk 'BEGIN{n=ARGV[1];ARGV[1]=""}{print $1"\t"$2/n}' $n $1/$a.tot > $1/$a.avg
gawk BEGIN{n=ARGV[1];ARGV[1]=""}{print $1"\t"$2/n} 2 total.txt.dir/cvidchanged.txt.dir/cvidchanged.txt.under.gce.TF/GO-0030003_cation_homeostasis.tot
end
end
echo -n " "$a >> $1/categories
echo -n  GO-0030005_di-__tri-valent_inorganic_cation_homeostasis
gawk '{if(NR>1){t=0;for(i=2;i<=NF;i++)if($i)t++;print $1"\t"t}}' $1/$a.TF | sort > $1/$a.tot
gawk {if(NR>1){t=0;for(i=2;i<=NF;i++)if($i)t++;print $1"\t"t}} total.txt.dir/cvidchanged.txt.dir/cvidchanged.txt.under.gce.TF/GO-0030005_di-__tri-valent_inorganic_cation_homeostasis.TF
sort
gawk '{print $1}' $1/$a.tot >> $1/TFcat1
gawk {print $1} total.txt.dir/cvidchanged.txt.dir/cvidchanged.txt.under.gce.TF/GO-0030005_di-__tri-valent_inorganic_cation_homeostasis.tot
set n = `wc -l $a | gawk '{print $1}'`
set n = `wc -l $a | gawk '{print $1}'`
wc -l GO-0030005_di-__tri-valent_inorganic_cation_homeostasis
gawk {print $1}
gawk 'BEGIN{n=ARGV[1];ARGV[1]=""}{print $1"\t"$2/n}' $n $1/$a.tot > $1/$a.avg
gawk BEGIN{n=ARGV[1];ARGV[1]=""}{print $1"\t"$2/n} 2 total.txt.dir/cvidchanged.txt.dir/cvidchanged.txt.under.gce.TF/GO-0030005_di-__tri-valent_inorganic_cation_homeostasis.tot
end
end
echo -n " "$a >> $1/categories
echo -n  GO-0042330_taxis
gawk '{if(NR>1){t=0;for(i=2;i<=NF;i++)if($i)t++;print $1"\t"t}}' $1/$a.TF | sort > $1/$a.tot
gawk {if(NR>1){t=0;for(i=2;i<=NF;i++)if($i)t++;print $1"\t"t}} total.txt.dir/cvidchanged.txt.dir/cvidchanged.txt.under.gce.TF/GO-0042330_taxis.TF
sort
gawk '{print $1}' $1/$a.tot >> $1/TFcat1
gawk {print $1} total.txt.dir/cvidchanged.txt.dir/cvidchanged.txt.under.gce.TF/GO-0042330_taxis.tot
set n = `wc -l $a | gawk '{print $1}'`
set n = `wc -l $a | gawk '{print $1}'`
wc -l GO-0042330_taxis
gawk {print $1}
gawk 'BEGIN{n=ARGV[1];ARGV[1]=""}{print $1"\t"$2/n}' $n $1/$a.tot > $1/$a.avg
gawk BEGIN{n=ARGV[1];ARGV[1]=""}{print $1"\t"$2/n} 3 total.txt.dir/cvidchanged.txt.dir/cvidchanged.txt.under.gce.TF/GO-0042330_taxis.tot
end
end
echo -n " "$a >> $1/categories
echo -n  GO-0045087_innate_immune_response
gawk '{if(NR>1){t=0;for(i=2;i<=NF;i++)if($i)t++;print $1"\t"t}}' $1/$a.TF | sort > $1/$a.tot
gawk {if(NR>1){t=0;for(i=2;i<=NF;i++)if($i)t++;print $1"\t"t}} total.txt.dir/cvidchanged.txt.dir/cvidchanged.txt.under.gce.TF/GO-0045087_innate_immune_response.TF
sort
gawk '{print $1}' $1/$a.tot >> $1/TFcat1
gawk {print $1} total.txt.dir/cvidchanged.txt.dir/cvidchanged.txt.under.gce.TF/GO-0045087_innate_immune_response.tot
set n = `wc -l $a | gawk '{print $1}'`
set n = `wc -l $a | gawk '{print $1}'`
wc -l GO-0045087_innate_immune_response
gawk {print $1}
gawk 'BEGIN{n=ARGV[1];ARGV[1]=""}{print $1"\t"$2/n}' $n $1/$a.tot > $1/$a.avg
gawk BEGIN{n=ARGV[1];ARGV[1]=""}{print $1"\t"$2/n} 4 total.txt.dir/cvidchanged.txt.dir/cvidchanged.txt.under.gce.TF/GO-0045087_innate_immune_response.tot
end
end
echo -n " "$a >> $1/categories
echo -n  GO-0050801_ion_homeostasis
gawk '{if(NR>1){t=0;for(i=2;i<=NF;i++)if($i)t++;print $1"\t"t}}' $1/$a.TF | sort > $1/$a.tot
gawk {if(NR>1){t=0;for(i=2;i<=NF;i++)if($i)t++;print $1"\t"t}} total.txt.dir/cvidchanged.txt.dir/cvidchanged.txt.under.gce.TF/GO-0050801_ion_homeostasis.TF
sort
gawk '{print $1}' $1/$a.tot >> $1/TFcat1
gawk {print $1} total.txt.dir/cvidchanged.txt.dir/cvidchanged.txt.under.gce.TF/GO-0050801_ion_homeostasis.tot
set n = `wc -l $a | gawk '{print $1}'`
set n = `wc -l $a | gawk '{print $1}'`
wc -l GO-0050801_ion_homeostasis
gawk {print $1}
gawk 'BEGIN{n=ARGV[1];ARGV[1]=""}{print $1"\t"$2/n}' $n $1/$a.tot > $1/$a.avg
gawk BEGIN{n=ARGV[1];ARGV[1]=""}{print $1"\t"$2/n} 2 total.txt.dir/cvidchanged.txt.dir/cvidchanged.txt.under.gce.TF/GO-0050801_ion_homeostasis.tot
end
end
echo -n " "$a >> $1/categories
echo -n  GO-0050874_organismal_physiological_process
gawk '{if(NR>1){t=0;for(i=2;i<=NF;i++)if($i)t++;print $1"\t"t}}' $1/$a.TF | sort > $1/$a.tot
gawk {if(NR>1){t=0;for(i=2;i<=NF;i++)if($i)t++;print $1"\t"t}} total.txt.dir/cvidchanged.txt.dir/cvidchanged.txt.under.gce.TF/GO-0050874_organismal_physiological_process.TF
sort
gawk '{print $1}' $1/$a.tot >> $1/TFcat1
gawk {print $1} total.txt.dir/cvidchanged.txt.dir/cvidchanged.txt.under.gce.TF/GO-0050874_organismal_physiological_process.tot
set n = `wc -l $a | gawk '{print $1}'`
set n = `wc -l $a | gawk '{print $1}'`
wc -l GO-0050874_organismal_physiological_process
gawk {print $1}
gawk 'BEGIN{n=ARGV[1];ARGV[1]=""}{print $1"\t"$2/n}' $n $1/$a.tot > $1/$a.avg
gawk BEGIN{n=ARGV[1];ARGV[1]=""}{print $1"\t"$2/n} 9 total.txt.dir/cvidchanged.txt.dir/cvidchanged.txt.under.gce.TF/GO-0050874_organismal_physiological_process.tot
end
end
echo "" >> $1/categories
echo 

sort $1/TFcat1 | uniq > $1/TFcat
sort total.txt.dir/cvidchanged.txt.dir/cvidchanged.txt.under.gce.TF/TFcat1
uniq
cp $1/TFcat $1/TFavg
cp total.txt.dir/cvidchanged.txt.dir/cvidchanged.txt.under.gce.TF/TFcat total.txt.dir/cvidchanged.txt.dir/cvidchanged.txt.under.gce.TF/TFavg

set n = 2
set n = 2
foreach a ( GO-[0-9][0-9][0-9][0-9][0-9][0-9][0-9]_* )
foreach a ( GO-[0-9][0-9][0-9][0-9][0-9][0-9][0-9]_* )
join -a 1 $1/TFcat $1/$a.tot > $1/TFcat1
join -a 1 total.txt.dir/cvidchanged.txt.dir/cvidchanged.txt.under.gce.TF/TFcat total.txt.dir/cvidchanged.txt.dir/cvidchanged.txt.under.gce.TF/GO-0006873_cell_ion_homeostasis.tot
join -a 1 $1/TFavg $1/$a.avg > $1/TFavg1
join -a 1 total.txt.dir/cvidchanged.txt.dir/cvidchanged.txt.under.gce.TF/TFavg total.txt.dir/cvidchanged.txt.dir/cvidchanged.txt.under.gce.TF/GO-0006873_cell_ion_homeostasis.avg
rm -f $1/$a.tot $1/$a.avg
rm -f total.txt.dir/cvidchanged.txt.dir/cvidchanged.txt.under.gce.TF/GO-0006873_cell_ion_homeostasis.tot total.txt.dir/cvidchanged.txt.dir/cvidchanged.txt.under.gce.TF/GO-0006873_cell_ion_homeostasis.avg
gawk 'BEGIN{n=ARGV[2];ARGV[2]=""}{if(NF==n)print $0;if(NF<n)print $0" 0"}' $1/TFcat1 $n > $1/TFcat
gawk BEGIN{n=ARGV[2];ARGV[2]=""}{if(NF==n)print $0;if(NF<n)print $0" 0"} total.txt.dir/cvidchanged.txt.dir/cvidchanged.txt.under.gce.TF/TFcat1 2
gawk 'BEGIN{n=ARGV[2];ARGV[2]=""}{if(NF==n)print $0;if(NF<n)print $0" 0"}' $1/TFavg1 $n > $1/TFavg
gawk BEGIN{n=ARGV[2];ARGV[2]=""}{if(NF==n)print $0;if(NF<n)print $0" 0"} total.txt.dir/cvidchanged.txt.dir/cvidchanged.txt.under.gce.TF/TFavg1 2
rm -f $a
rm -f GO-0006873_cell_ion_homeostasis
@ n = $n + 1
@ n = 2 + 1
end
end
join -a 1 $1/TFcat $1/$a.tot > $1/TFcat1
join -a 1 total.txt.dir/cvidchanged.txt.dir/cvidchanged.txt.under.gce.TF/TFcat total.txt.dir/cvidchanged.txt.dir/cvidchanged.txt.under.gce.TF/GO-0006874_calcium_ion_homeostasis.tot
join -a 1 $1/TFavg $1/$a.avg > $1/TFavg1
join -a 1 total.txt.dir/cvidchanged.txt.dir/cvidchanged.txt.under.gce.TF/TFavg total.txt.dir/cvidchanged.txt.dir/cvidchanged.txt.under.gce.TF/GO-0006874_calcium_ion_homeostasis.avg
rm -f $1/$a.tot $1/$a.avg
rm -f total.txt.dir/cvidchanged.txt.dir/cvidchanged.txt.under.gce.TF/GO-0006874_calcium_ion_homeostasis.tot total.txt.dir/cvidchanged.txt.dir/cvidchanged.txt.under.gce.TF/GO-0006874_calcium_ion_homeostasis.avg
gawk 'BEGIN{n=ARGV[2];ARGV[2]=""}{if(NF==n)print $0;if(NF<n)print $0" 0"}' $1/TFcat1 $n > $1/TFcat
gawk BEGIN{n=ARGV[2];ARGV[2]=""}{if(NF==n)print $0;if(NF<n)print $0" 0"} total.txt.dir/cvidchanged.txt.dir/cvidchanged.txt.under.gce.TF/TFcat1 3
gawk 'BEGIN{n=ARGV[2];ARGV[2]=""}{if(NF==n)print $0;if(NF<n)print $0" 0"}' $1/TFavg1 $n > $1/TFavg
gawk BEGIN{n=ARGV[2];ARGV[2]=""}{if(NF==n)print $0;if(NF<n)print $0" 0"} total.txt.dir/cvidchanged.txt.dir/cvidchanged.txt.under.gce.TF/TFavg1 3
rm -f $a
rm -f GO-0006874_calcium_ion_homeostasis
@ n = $n + 1
@ n = 3 + 1
end
end
join -a 1 $1/TFcat $1/$a.tot > $1/TFcat1
join -a 1 total.txt.dir/cvidchanged.txt.dir/cvidchanged.txt.under.gce.TF/TFcat total.txt.dir/cvidchanged.txt.dir/cvidchanged.txt.under.gce.TF/GO-0006875_metal_ion_homeostasis.tot
join -a 1 $1/TFavg $1/$a.avg > $1/TFavg1
join -a 1 total.txt.dir/cvidchanged.txt.dir/cvidchanged.txt.under.gce.TF/TFavg total.txt.dir/cvidchanged.txt.dir/cvidchanged.txt.under.gce.TF/GO-0006875_metal_ion_homeostasis.avg
rm -f $1/$a.tot $1/$a.avg
rm -f total.txt.dir/cvidchanged.txt.dir/cvidchanged.txt.under.gce.TF/GO-0006875_metal_ion_homeostasis.tot total.txt.dir/cvidchanged.txt.dir/cvidchanged.txt.under.gce.TF/GO-0006875_metal_ion_homeostasis.avg
gawk 'BEGIN{n=ARGV[2];ARGV[2]=""}{if(NF==n)print $0;if(NF<n)print $0" 0"}' $1/TFcat1 $n > $1/TFcat
gawk BEGIN{n=ARGV[2];ARGV[2]=""}{if(NF==n)print $0;if(NF<n)print $0" 0"} total.txt.dir/cvidchanged.txt.dir/cvidchanged.txt.under.gce.TF/TFcat1 4
gawk 'BEGIN{n=ARGV[2];ARGV[2]=""}{if(NF==n)print $0;if(NF<n)print $0" 0"}' $1/TFavg1 $n > $1/TFavg
gawk BEGIN{n=ARGV[2];ARGV[2]=""}{if(NF==n)print $0;if(NF<n)print $0" 0"} total.txt.dir/cvidchanged.txt.dir/cvidchanged.txt.under.gce.TF/TFavg1 4
rm -f $a
rm -f GO-0006875_metal_ion_homeostasis
@ n = $n + 1
@ n = 4 + 1
end
end
join -a 1 $1/TFcat $1/$a.tot > $1/TFcat1
join -a 1 total.txt.dir/cvidchanged.txt.dir/cvidchanged.txt.under.gce.TF/TFcat total.txt.dir/cvidchanged.txt.dir/cvidchanged.txt.under.gce.TF/GO-0006935_chemotaxis.tot
join -a 1 $1/TFavg $1/$a.avg > $1/TFavg1
join -a 1 total.txt.dir/cvidchanged.txt.dir/cvidchanged.txt.under.gce.TF/TFavg total.txt.dir/cvidchanged.txt.dir/cvidchanged.txt.under.gce.TF/GO-0006935_chemotaxis.avg
rm -f $1/$a.tot $1/$a.avg
rm -f total.txt.dir/cvidchanged.txt.dir/cvidchanged.txt.under.gce.TF/GO-0006935_chemotaxis.tot total.txt.dir/cvidchanged.txt.dir/cvidchanged.txt.under.gce.TF/GO-0006935_chemotaxis.avg
gawk 'BEGIN{n=ARGV[2];ARGV[2]=""}{if(NF==n)print $0;if(NF<n)print $0" 0"}' $1/TFcat1 $n > $1/TFcat
gawk BEGIN{n=ARGV[2];ARGV[2]=""}{if(NF==n)print $0;if(NF<n)print $0" 0"} total.txt.dir/cvidchanged.txt.dir/cvidchanged.txt.under.gce.TF/TFcat1 5
gawk 'BEGIN{n=ARGV[2];ARGV[2]=""}{if(NF==n)print $0;if(NF<n)print $0" 0"}' $1/TFavg1 $n > $1/TFavg
gawk BEGIN{n=ARGV[2];ARGV[2]=""}{if(NF==n)print $0;if(NF<n)print $0" 0"} total.txt.dir/cvidchanged.txt.dir/cvidchanged.txt.under.gce.TF/TFavg1 5
rm -f $a
rm -f GO-0006935_chemotaxis
@ n = $n + 1
@ n = 5 + 1
end
end
join -a 1 $1/TFcat $1/$a.tot > $1/TFcat1
join -a 1 total.txt.dir/cvidchanged.txt.dir/cvidchanged.txt.under.gce.TF/TFcat total.txt.dir/cvidchanged.txt.dir/cvidchanged.txt.under.gce.TF/GO-0006952_defense_response.tot
join -a 1 $1/TFavg $1/$a.avg > $1/TFavg1
join -a 1 total.txt.dir/cvidchanged.txt.dir/cvidchanged.txt.under.gce.TF/TFavg total.txt.dir/cvidchanged.txt.dir/cvidchanged.txt.under.gce.TF/GO-0006952_defense_response.avg
rm -f $1/$a.tot $1/$a.avg
rm -f total.txt.dir/cvidchanged.txt.dir/cvidchanged.txt.under.gce.TF/GO-0006952_defense_response.tot total.txt.dir/cvidchanged.txt.dir/cvidchanged.txt.under.gce.TF/GO-0006952_defense_response.avg
gawk 'BEGIN{n=ARGV[2];ARGV[2]=""}{if(NF==n)print $0;if(NF<n)print $0" 0"}' $1/TFcat1 $n > $1/TFcat
gawk BEGIN{n=ARGV[2];ARGV[2]=""}{if(NF==n)print $0;if(NF<n)print $0" 0"} total.txt.dir/cvidchanged.txt.dir/cvidchanged.txt.under.gce.TF/TFcat1 6
gawk 'BEGIN{n=ARGV[2];ARGV[2]=""}{if(NF==n)print $0;if(NF<n)print $0" 0"}' $1/TFavg1 $n > $1/TFavg
gawk BEGIN{n=ARGV[2];ARGV[2]=""}{if(NF==n)print $0;if(NF<n)print $0" 0"} total.txt.dir/cvidchanged.txt.dir/cvidchanged.txt.under.gce.TF/TFavg1 6
rm -f $a
rm -f GO-0006952_defense_response
@ n = $n + 1
@ n = 6 + 1
end
end
join -a 1 $1/TFcat $1/$a.tot > $1/TFcat1
join -a 1 total.txt.dir/cvidchanged.txt.dir/cvidchanged.txt.under.gce.TF/TFcat total.txt.dir/cvidchanged.txt.dir/cvidchanged.txt.under.gce.TF/GO-0006954_inflammatory_response.tot
join -a 1 $1/TFavg $1/$a.avg > $1/TFavg1
join -a 1 total.txt.dir/cvidchanged.txt.dir/cvidchanged.txt.under.gce.TF/TFavg total.txt.dir/cvidchanged.txt.dir/cvidchanged.txt.under.gce.TF/GO-0006954_inflammatory_response.avg
rm -f $1/$a.tot $1/$a.avg
rm -f total.txt.dir/cvidchanged.txt.dir/cvidchanged.txt.under.gce.TF/GO-0006954_inflammatory_response.tot total.txt.dir/cvidchanged.txt.dir/cvidchanged.txt.under.gce.TF/GO-0006954_inflammatory_response.avg
gawk 'BEGIN{n=ARGV[2];ARGV[2]=""}{if(NF==n)print $0;if(NF<n)print $0" 0"}' $1/TFcat1 $n > $1/TFcat
gawk BEGIN{n=ARGV[2];ARGV[2]=""}{if(NF==n)print $0;if(NF<n)print $0" 0"} total.txt.dir/cvidchanged.txt.dir/cvidchanged.txt.under.gce.TF/TFcat1 7
gawk 'BEGIN{n=ARGV[2];ARGV[2]=""}{if(NF==n)print $0;if(NF<n)print $0" 0"}' $1/TFavg1 $n > $1/TFavg
gawk BEGIN{n=ARGV[2];ARGV[2]=""}{if(NF==n)print $0;if(NF<n)print $0" 0"} total.txt.dir/cvidchanged.txt.dir/cvidchanged.txt.under.gce.TF/TFavg1 7
rm -f $a
rm -f GO-0006954_inflammatory_response
@ n = $n + 1
@ n = 7 + 1
end
end
join -a 1 $1/TFcat $1/$a.tot > $1/TFcat1
join -a 1 total.txt.dir/cvidchanged.txt.dir/cvidchanged.txt.under.gce.TF/TFcat total.txt.dir/cvidchanged.txt.dir/cvidchanged.txt.under.gce.TF/GO-0006955_immune_response.tot
join -a 1 $1/TFavg $1/$a.avg > $1/TFavg1
join -a 1 total.txt.dir/cvidchanged.txt.dir/cvidchanged.txt.under.gce.TF/TFavg total.txt.dir/cvidchanged.txt.dir/cvidchanged.txt.under.gce.TF/GO-0006955_immune_response.avg
rm -f $1/$a.tot $1/$a.avg
rm -f total.txt.dir/cvidchanged.txt.dir/cvidchanged.txt.under.gce.TF/GO-0006955_immune_response.tot total.txt.dir/cvidchanged.txt.dir/cvidchanged.txt.under.gce.TF/GO-0006955_immune_response.avg
gawk 'BEGIN{n=ARGV[2];ARGV[2]=""}{if(NF==n)print $0;if(NF<n)print $0" 0"}' $1/TFcat1 $n > $1/TFcat
gawk BEGIN{n=ARGV[2];ARGV[2]=""}{if(NF==n)print $0;if(NF<n)print $0" 0"} total.txt.dir/cvidchanged.txt.dir/cvidchanged.txt.under.gce.TF/TFcat1 8
gawk 'BEGIN{n=ARGV[2];ARGV[2]=""}{if(NF==n)print $0;if(NF<n)print $0" 0"}' $1/TFavg1 $n > $1/TFavg
gawk BEGIN{n=ARGV[2];ARGV[2]=""}{if(NF==n)print $0;if(NF<n)print $0" 0"} total.txt.dir/cvidchanged.txt.dir/cvidchanged.txt.under.gce.TF/TFavg1 8
rm -f $a
rm -f GO-0006955_immune_response
@ n = $n + 1
@ n = 8 + 1
end
end
join -a 1 $1/TFcat $1/$a.tot > $1/TFcat1
join -a 1 total.txt.dir/cvidchanged.txt.dir/cvidchanged.txt.under.gce.TF/TFcat total.txt.dir/cvidchanged.txt.dir/cvidchanged.txt.under.gce.TF/GO-0006959_humoral_immune_response.tot
join -a 1 $1/TFavg $1/$a.avg > $1/TFavg1
join -a 1 total.txt.dir/cvidchanged.txt.dir/cvidchanged.txt.under.gce.TF/TFavg total.txt.dir/cvidchanged.txt.dir/cvidchanged.txt.under.gce.TF/GO-0006959_humoral_immune_response.avg
rm -f $1/$a.tot $1/$a.avg
rm -f total.txt.dir/cvidchanged.txt.dir/cvidchanged.txt.under.gce.TF/GO-0006959_humoral_immune_response.tot total.txt.dir/cvidchanged.txt.dir/cvidchanged.txt.under.gce.TF/GO-0006959_humoral_immune_response.avg
gawk 'BEGIN{n=ARGV[2];ARGV[2]=""}{if(NF==n)print $0;if(NF<n)print $0" 0"}' $1/TFcat1 $n > $1/TFcat
gawk BEGIN{n=ARGV[2];ARGV[2]=""}{if(NF==n)print $0;if(NF<n)print $0" 0"} total.txt.dir/cvidchanged.txt.dir/cvidchanged.txt.under.gce.TF/TFcat1 9
gawk 'BEGIN{n=ARGV[2];ARGV[2]=""}{if(NF==n)print $0;if(NF<n)print $0" 0"}' $1/TFavg1 $n > $1/TFavg
gawk BEGIN{n=ARGV[2];ARGV[2]=""}{if(NF==n)print $0;if(NF<n)print $0" 0"} total.txt.dir/cvidchanged.txt.dir/cvidchanged.txt.under.gce.TF/TFavg1 9
rm -f $a
rm -f GO-0006959_humoral_immune_response
@ n = $n + 1
@ n = 9 + 1
end
end
join -a 1 $1/TFcat $1/$a.tot > $1/TFcat1
join -a 1 total.txt.dir/cvidchanged.txt.dir/cvidchanged.txt.under.gce.TF/TFcat total.txt.dir/cvidchanged.txt.dir/cvidchanged.txt.under.gce.TF/GO-0007186_G-protein_coupled_receptor_protein_signaling_pathway.tot
join -a 1 $1/TFavg $1/$a.avg > $1/TFavg1
join -a 1 total.txt.dir/cvidchanged.txt.dir/cvidchanged.txt.under.gce.TF/TFavg total.txt.dir/cvidchanged.txt.dir/cvidchanged.txt.under.gce.TF/GO-0007186_G-protein_coupled_receptor_protein_signaling_pathway.avg
rm -f $1/$a.tot $1/$a.avg
rm -f total.txt.dir/cvidchanged.txt.dir/cvidchanged.txt.under.gce.TF/GO-0007186_G-protein_coupled_receptor_protein_signaling_pathway.tot total.txt.dir/cvidchanged.txt.dir/cvidchanged.txt.under.gce.TF/GO-0007186_G-protein_coupled_receptor_protein_signaling_pathway.avg
gawk 'BEGIN{n=ARGV[2];ARGV[2]=""}{if(NF==n)print $0;if(NF<n)print $0" 0"}' $1/TFcat1 $n > $1/TFcat
gawk BEGIN{n=ARGV[2];ARGV[2]=""}{if(NF==n)print $0;if(NF<n)print $0" 0"} total.txt.dir/cvidchanged.txt.dir/cvidchanged.txt.under.gce.TF/TFcat1 10
gawk 'BEGIN{n=ARGV[2];ARGV[2]=""}{if(NF==n)print $0;if(NF<n)print $0" 0"}' $1/TFavg1 $n > $1/TFavg
gawk BEGIN{n=ARGV[2];ARGV[2]=""}{if(NF==n)print $0;if(NF<n)print $0" 0"} total.txt.dir/cvidchanged.txt.dir/cvidchanged.txt.under.gce.TF/TFavg1 10
rm -f $a
rm -f GO-0007186_G-protein_coupled_receptor_protein_signaling_pathway
@ n = $n + 1
@ n = 10 + 1
end
end
join -a 1 $1/TFcat $1/$a.tot > $1/TFcat1
join -a 1 total.txt.dir/cvidchanged.txt.dir/cvidchanged.txt.under.gce.TF/TFcat total.txt.dir/cvidchanged.txt.dir/cvidchanged.txt.under.gce.TF/GO-0009607_response_to_biotic_stimulus.tot
join -a 1 $1/TFavg $1/$a.avg > $1/TFavg1
join -a 1 total.txt.dir/cvidchanged.txt.dir/cvidchanged.txt.under.gce.TF/TFavg total.txt.dir/cvidchanged.txt.dir/cvidchanged.txt.under.gce.TF/GO-0009607_response_to_biotic_stimulus.avg
rm -f $1/$a.tot $1/$a.avg
rm -f total.txt.dir/cvidchanged.txt.dir/cvidchanged.txt.under.gce.TF/GO-0009607_response_to_biotic_stimulus.tot total.txt.dir/cvidchanged.txt.dir/cvidchanged.txt.under.gce.TF/GO-0009607_response_to_biotic_stimulus.avg
gawk 'BEGIN{n=ARGV[2];ARGV[2]=""}{if(NF==n)print $0;if(NF<n)print $0" 0"}' $1/TFcat1 $n > $1/TFcat
gawk BEGIN{n=ARGV[2];ARGV[2]=""}{if(NF==n)print $0;if(NF<n)print $0" 0"} total.txt.dir/cvidchanged.txt.dir/cvidchanged.txt.under.gce.TF/TFcat1 11
gawk 'BEGIN{n=ARGV[2];ARGV[2]=""}{if(NF==n)print $0;if(NF<n)print $0" 0"}' $1/TFavg1 $n > $1/TFavg
gawk BEGIN{n=ARGV[2];ARGV[2]=""}{if(NF==n)print $0;if(NF<n)print $0" 0"} total.txt.dir/cvidchanged.txt.dir/cvidchanged.txt.under.gce.TF/TFavg1 11
rm -f $a
rm -f GO-0009607_response_to_biotic_stimulus
@ n = $n + 1
@ n = 11 + 1
end
end
join -a 1 $1/TFcat $1/$a.tot > $1/TFcat1
join -a 1 total.txt.dir/cvidchanged.txt.dir/cvidchanged.txt.under.gce.TF/TFcat total.txt.dir/cvidchanged.txt.dir/cvidchanged.txt.under.gce.TF/GO-0009611_response_to_wounding.tot
join -a 1 $1/TFavg $1/$a.avg > $1/TFavg1
join -a 1 total.txt.dir/cvidchanged.txt.dir/cvidchanged.txt.under.gce.TF/TFavg total.txt.dir/cvidchanged.txt.dir/cvidchanged.txt.under.gce.TF/GO-0009611_response_to_wounding.avg
rm -f $1/$a.tot $1/$a.avg
rm -f total.txt.dir/cvidchanged.txt.dir/cvidchanged.txt.under.gce.TF/GO-0009611_response_to_wounding.tot total.txt.dir/cvidchanged.txt.dir/cvidchanged.txt.under.gce.TF/GO-0009611_response_to_wounding.avg
gawk 'BEGIN{n=ARGV[2];ARGV[2]=""}{if(NF==n)print $0;if(NF<n)print $0" 0"}' $1/TFcat1 $n > $1/TFcat
gawk BEGIN{n=ARGV[2];ARGV[2]=""}{if(NF==n)print $0;if(NF<n)print $0" 0"} total.txt.dir/cvidchanged.txt.dir/cvidchanged.txt.under.gce.TF/TFcat1 12
gawk 'BEGIN{n=ARGV[2];ARGV[2]=""}{if(NF==n)print $0;if(NF<n)print $0" 0"}' $1/TFavg1 $n > $1/TFavg
gawk BEGIN{n=ARGV[2];ARGV[2]=""}{if(NF==n)print $0;if(NF<n)print $0" 0"} total.txt.dir/cvidchanged.txt.dir/cvidchanged.txt.under.gce.TF/TFavg1 12
rm -f $a
rm -f GO-0009611_response_to_wounding
@ n = $n + 1
@ n = 12 + 1
end
end
join -a 1 $1/TFcat $1/$a.tot > $1/TFcat1
join -a 1 total.txt.dir/cvidchanged.txt.dir/cvidchanged.txt.under.gce.TF/TFcat total.txt.dir/cvidchanged.txt.dir/cvidchanged.txt.under.gce.TF/GO-0009613_response_to_pest_pathogen_parasite.tot
join -a 1 $1/TFavg $1/$a.avg > $1/TFavg1
join -a 1 total.txt.dir/cvidchanged.txt.dir/cvidchanged.txt.under.gce.TF/TFavg total.txt.dir/cvidchanged.txt.dir/cvidchanged.txt.under.gce.TF/GO-0009613_response_to_pest_pathogen_parasite.avg
rm -f $1/$a.tot $1/$a.avg
rm -f total.txt.dir/cvidchanged.txt.dir/cvidchanged.txt.under.gce.TF/GO-0009613_response_to_pest_pathogen_parasite.tot total.txt.dir/cvidchanged.txt.dir/cvidchanged.txt.under.gce.TF/GO-0009613_response_to_pest_pathogen_parasite.avg
gawk 'BEGIN{n=ARGV[2];ARGV[2]=""}{if(NF==n)print $0;if(NF<n)print $0" 0"}' $1/TFcat1 $n > $1/TFcat
gawk BEGIN{n=ARGV[2];ARGV[2]=""}{if(NF==n)print $0;if(NF<n)print $0" 0"} total.txt.dir/cvidchanged.txt.dir/cvidchanged.txt.under.gce.TF/TFcat1 13
gawk 'BEGIN{n=ARGV[2];ARGV[2]=""}{if(NF==n)print $0;if(NF<n)print $0" 0"}' $1/TFavg1 $n > $1/TFavg
gawk BEGIN{n=ARGV[2];ARGV[2]=""}{if(NF==n)print $0;if(NF<n)print $0" 0"} total.txt.dir/cvidchanged.txt.dir/cvidchanged.txt.under.gce.TF/TFavg1 13
rm -f $a
rm -f GO-0009613_response_to_pest_pathogen_parasite
@ n = $n + 1
@ n = 13 + 1
end
end
join -a 1 $1/TFcat $1/$a.tot > $1/TFcat1
join -a 1 total.txt.dir/cvidchanged.txt.dir/cvidchanged.txt.under.gce.TF/TFcat total.txt.dir/cvidchanged.txt.dir/cvidchanged.txt.under.gce.TF/GO-0019725_cell_homeostasis.tot
join -a 1 $1/TFavg $1/$a.avg > $1/TFavg1
join -a 1 total.txt.dir/cvidchanged.txt.dir/cvidchanged.txt.under.gce.TF/TFavg total.txt.dir/cvidchanged.txt.dir/cvidchanged.txt.under.gce.TF/GO-0019725_cell_homeostasis.avg
rm -f $1/$a.tot $1/$a.avg
rm -f total.txt.dir/cvidchanged.txt.dir/cvidchanged.txt.under.gce.TF/GO-0019725_cell_homeostasis.tot total.txt.dir/cvidchanged.txt.dir/cvidchanged.txt.under.gce.TF/GO-0019725_cell_homeostasis.avg
gawk 'BEGIN{n=ARGV[2];ARGV[2]=""}{if(NF==n)print $0;if(NF<n)print $0" 0"}' $1/TFcat1 $n > $1/TFcat
gawk BEGIN{n=ARGV[2];ARGV[2]=""}{if(NF==n)print $0;if(NF<n)print $0" 0"} total.txt.dir/cvidchanged.txt.dir/cvidchanged.txt.under.gce.TF/TFcat1 14
gawk 'BEGIN{n=ARGV[2];ARGV[2]=""}{if(NF==n)print $0;if(NF<n)print $0" 0"}' $1/TFavg1 $n > $1/TFavg
gawk BEGIN{n=ARGV[2];ARGV[2]=""}{if(NF==n)print $0;if(NF<n)print $0" 0"} total.txt.dir/cvidchanged.txt.dir/cvidchanged.txt.under.gce.TF/TFavg1 14
rm -f $a
rm -f GO-0019725_cell_homeostasis
@ n = $n + 1
@ n = 14 + 1
end
end
join -a 1 $1/TFcat $1/$a.tot > $1/TFcat1
join -a 1 total.txt.dir/cvidchanged.txt.dir/cvidchanged.txt.under.gce.TF/TFcat total.txt.dir/cvidchanged.txt.dir/cvidchanged.txt.under.gce.TF/GO-0019932_second-messenger-mediated_signaling.tot
join -a 1 $1/TFavg $1/$a.avg > $1/TFavg1
join -a 1 total.txt.dir/cvidchanged.txt.dir/cvidchanged.txt.under.gce.TF/TFavg total.txt.dir/cvidchanged.txt.dir/cvidchanged.txt.under.gce.TF/GO-0019932_second-messenger-mediated_signaling.avg
rm -f $1/$a.tot $1/$a.avg
rm -f total.txt.dir/cvidchanged.txt.dir/cvidchanged.txt.under.gce.TF/GO-0019932_second-messenger-mediated_signaling.tot total.txt.dir/cvidchanged.txt.dir/cvidchanged.txt.under.gce.TF/GO-0019932_second-messenger-mediated_signaling.avg
gawk 'BEGIN{n=ARGV[2];ARGV[2]=""}{if(NF==n)print $0;if(NF<n)print $0" 0"}' $1/TFcat1 $n > $1/TFcat
gawk BEGIN{n=ARGV[2];ARGV[2]=""}{if(NF==n)print $0;if(NF<n)print $0" 0"} total.txt.dir/cvidchanged.txt.dir/cvidchanged.txt.under.gce.TF/TFcat1 15
gawk 'BEGIN{n=ARGV[2];ARGV[2]=""}{if(NF==n)print $0;if(NF<n)print $0" 0"}' $1/TFavg1 $n > $1/TFavg
gawk BEGIN{n=ARGV[2];ARGV[2]=""}{if(NF==n)print $0;if(NF<n)print $0" 0"} total.txt.dir/cvidchanged.txt.dir/cvidchanged.txt.under.gce.TF/TFavg1 15
rm -f $a
rm -f GO-0019932_second-messenger-mediated_signaling
@ n = $n + 1
@ n = 15 + 1
end
end
join -a 1 $1/TFcat $1/$a.tot > $1/TFcat1
join -a 1 total.txt.dir/cvidchanged.txt.dir/cvidchanged.txt.under.gce.TF/TFcat total.txt.dir/cvidchanged.txt.dir/cvidchanged.txt.under.gce.TF/GO-0019935_cyclic-nucleotide-mediated_signaling.tot
join -a 1 $1/TFavg $1/$a.avg > $1/TFavg1
join -a 1 total.txt.dir/cvidchanged.txt.dir/cvidchanged.txt.under.gce.TF/TFavg total.txt.dir/cvidchanged.txt.dir/cvidchanged.txt.under.gce.TF/GO-0019935_cyclic-nucleotide-mediated_signaling.avg
rm -f $1/$a.tot $1/$a.avg
rm -f total.txt.dir/cvidchanged.txt.dir/cvidchanged.txt.under.gce.TF/GO-0019935_cyclic-nucleotide-mediated_signaling.tot total.txt.dir/cvidchanged.txt.dir/cvidchanged.txt.under.gce.TF/GO-0019935_cyclic-nucleotide-mediated_signaling.avg
gawk 'BEGIN{n=ARGV[2];ARGV[2]=""}{if(NF==n)print $0;if(NF<n)print $0" 0"}' $1/TFcat1 $n > $1/TFcat
gawk BEGIN{n=ARGV[2];ARGV[2]=""}{if(NF==n)print $0;if(NF<n)print $0" 0"} total.txt.dir/cvidchanged.txt.dir/cvidchanged.txt.under.gce.TF/TFcat1 16
gawk 'BEGIN{n=ARGV[2];ARGV[2]=""}{if(NF==n)print $0;if(NF<n)print $0" 0"}' $1/TFavg1 $n > $1/TFavg
gawk BEGIN{n=ARGV[2];ARGV[2]=""}{if(NF==n)print $0;if(NF<n)print $0" 0"} total.txt.dir/cvidchanged.txt.dir/cvidchanged.txt.under.gce.TF/TFavg1 16
rm -f $a
rm -f GO-0019935_cyclic-nucleotide-mediated_signaling
@ n = $n + 1
@ n = 16 + 1
end
end
join -a 1 $1/TFcat $1/$a.tot > $1/TFcat1
join -a 1 total.txt.dir/cvidchanged.txt.dir/cvidchanged.txt.under.gce.TF/TFcat total.txt.dir/cvidchanged.txt.dir/cvidchanged.txt.under.gce.TF/GO-0030003_cation_homeostasis.tot
join -a 1 $1/TFavg $1/$a.avg > $1/TFavg1
join -a 1 total.txt.dir/cvidchanged.txt.dir/cvidchanged.txt.under.gce.TF/TFavg total.txt.dir/cvidchanged.txt.dir/cvidchanged.txt.under.gce.TF/GO-0030003_cation_homeostasis.avg
rm -f $1/$a.tot $1/$a.avg
rm -f total.txt.dir/cvidchanged.txt.dir/cvidchanged.txt.under.gce.TF/GO-0030003_cation_homeostasis.tot total.txt.dir/cvidchanged.txt.dir/cvidchanged.txt.under.gce.TF/GO-0030003_cation_homeostasis.avg
gawk 'BEGIN{n=ARGV[2];ARGV[2]=""}{if(NF==n)print $0;if(NF<n)print $0" 0"}' $1/TFcat1 $n > $1/TFcat
gawk BEGIN{n=ARGV[2];ARGV[2]=""}{if(NF==n)print $0;if(NF<n)print $0" 0"} total.txt.dir/cvidchanged.txt.dir/cvidchanged.txt.under.gce.TF/TFcat1 17
gawk 'BEGIN{n=ARGV[2];ARGV[2]=""}{if(NF==n)print $0;if(NF<n)print $0" 0"}' $1/TFavg1 $n > $1/TFavg
gawk BEGIN{n=ARGV[2];ARGV[2]=""}{if(NF==n)print $0;if(NF<n)print $0" 0"} total.txt.dir/cvidchanged.txt.dir/cvidchanged.txt.under.gce.TF/TFavg1 17
rm -f $a
rm -f GO-0030003_cation_homeostasis
@ n = $n + 1
@ n = 17 + 1
end
end
join -a 1 $1/TFcat $1/$a.tot > $1/TFcat1
join -a 1 total.txt.dir/cvidchanged.txt.dir/cvidchanged.txt.under.gce.TF/TFcat total.txt.dir/cvidchanged.txt.dir/cvidchanged.txt.under.gce.TF/GO-0030005_di-__tri-valent_inorganic_cation_homeostasis.tot
join -a 1 $1/TFavg $1/$a.avg > $1/TFavg1
join -a 1 total.txt.dir/cvidchanged.txt.dir/cvidchanged.txt.under.gce.TF/TFavg total.txt.dir/cvidchanged.txt.dir/cvidchanged.txt.under.gce.TF/GO-0030005_di-__tri-valent_inorganic_cation_homeostasis.avg
rm -f $1/$a.tot $1/$a.avg
rm -f total.txt.dir/cvidchanged.txt.dir/cvidchanged.txt.under.gce.TF/GO-0030005_di-__tri-valent_inorganic_cation_homeostasis.tot total.txt.dir/cvidchanged.txt.dir/cvidchanged.txt.under.gce.TF/GO-0030005_di-__tri-valent_inorganic_cation_homeostasis.avg
gawk 'BEGIN{n=ARGV[2];ARGV[2]=""}{if(NF==n)print $0;if(NF<n)print $0" 0"}' $1/TFcat1 $n > $1/TFcat
gawk BEGIN{n=ARGV[2];ARGV[2]=""}{if(NF==n)print $0;if(NF<n)print $0" 0"} total.txt.dir/cvidchanged.txt.dir/cvidchanged.txt.under.gce.TF/TFcat1 18
gawk 'BEGIN{n=ARGV[2];ARGV[2]=""}{if(NF==n)print $0;if(NF<n)print $0" 0"}' $1/TFavg1 $n > $1/TFavg
gawk BEGIN{n=ARGV[2];ARGV[2]=""}{if(NF==n)print $0;if(NF<n)print $0" 0"} total.txt.dir/cvidchanged.txt.dir/cvidchanged.txt.under.gce.TF/TFavg1 18
rm -f $a
rm -f GO-0030005_di-__tri-valent_inorganic_cation_homeostasis
@ n = $n + 1
@ n = 18 + 1
end
end
join -a 1 $1/TFcat $1/$a.tot > $1/TFcat1
join -a 1 total.txt.dir/cvidchanged.txt.dir/cvidchanged.txt.under.gce.TF/TFcat total.txt.dir/cvidchanged.txt.dir/cvidchanged.txt.under.gce.TF/GO-0042330_taxis.tot
join -a 1 $1/TFavg $1/$a.avg > $1/TFavg1
join -a 1 total.txt.dir/cvidchanged.txt.dir/cvidchanged.txt.under.gce.TF/TFavg total.txt.dir/cvidchanged.txt.dir/cvidchanged.txt.under.gce.TF/GO-0042330_taxis.avg
rm -f $1/$a.tot $1/$a.avg
rm -f total.txt.dir/cvidchanged.txt.dir/cvidchanged.txt.under.gce.TF/GO-0042330_taxis.tot total.txt.dir/cvidchanged.txt.dir/cvidchanged.txt.under.gce.TF/GO-0042330_taxis.avg
gawk 'BEGIN{n=ARGV[2];ARGV[2]=""}{if(NF==n)print $0;if(NF<n)print $0" 0"}' $1/TFcat1 $n > $1/TFcat
gawk BEGIN{n=ARGV[2];ARGV[2]=""}{if(NF==n)print $0;if(NF<n)print $0" 0"} total.txt.dir/cvidchanged.txt.dir/cvidchanged.txt.under.gce.TF/TFcat1 19
gawk 'BEGIN{n=ARGV[2];ARGV[2]=""}{if(NF==n)print $0;if(NF<n)print $0" 0"}' $1/TFavg1 $n > $1/TFavg
gawk BEGIN{n=ARGV[2];ARGV[2]=""}{if(NF==n)print $0;if(NF<n)print $0" 0"} total.txt.dir/cvidchanged.txt.dir/cvidchanged.txt.under.gce.TF/TFavg1 19
rm -f $a
rm -f GO-0042330_taxis
@ n = $n + 1
@ n = 19 + 1
end
end
join -a 1 $1/TFcat $1/$a.tot > $1/TFcat1
join -a 1 total.txt.dir/cvidchanged.txt.dir/cvidchanged.txt.under.gce.TF/TFcat total.txt.dir/cvidchanged.txt.dir/cvidchanged.txt.under.gce.TF/GO-0045087_innate_immune_response.tot
join -a 1 $1/TFavg $1/$a.avg > $1/TFavg1
join -a 1 total.txt.dir/cvidchanged.txt.dir/cvidchanged.txt.under.gce.TF/TFavg total.txt.dir/cvidchanged.txt.dir/cvidchanged.txt.under.gce.TF/GO-0045087_innate_immune_response.avg
rm -f $1/$a.tot $1/$a.avg
rm -f total.txt.dir/cvidchanged.txt.dir/cvidchanged.txt.under.gce.TF/GO-0045087_innate_immune_response.tot total.txt.dir/cvidchanged.txt.dir/cvidchanged.txt.under.gce.TF/GO-0045087_innate_immune_response.avg
gawk 'BEGIN{n=ARGV[2];ARGV[2]=""}{if(NF==n)print $0;if(NF<n)print $0" 0"}' $1/TFcat1 $n > $1/TFcat
gawk BEGIN{n=ARGV[2];ARGV[2]=""}{if(NF==n)print $0;if(NF<n)print $0" 0"} total.txt.dir/cvidchanged.txt.dir/cvidchanged.txt.under.gce.TF/TFcat1 20
gawk 'BEGIN{n=ARGV[2];ARGV[2]=""}{if(NF==n)print $0;if(NF<n)print $0" 0"}' $1/TFavg1 $n > $1/TFavg
gawk BEGIN{n=ARGV[2];ARGV[2]=""}{if(NF==n)print $0;if(NF<n)print $0" 0"} total.txt.dir/cvidchanged.txt.dir/cvidchanged.txt.under.gce.TF/TFavg1 20
rm -f $a
rm -f GO-0045087_innate_immune_response
@ n = $n + 1
@ n = 20 + 1
end
end
join -a 1 $1/TFcat $1/$a.tot > $1/TFcat1
join -a 1 total.txt.dir/cvidchanged.txt.dir/cvidchanged.txt.under.gce.TF/TFcat total.txt.dir/cvidchanged.txt.dir/cvidchanged.txt.under.gce.TF/GO-0050801_ion_homeostasis.tot
join -a 1 $1/TFavg $1/$a.avg > $1/TFavg1
join -a 1 total.txt.dir/cvidchanged.txt.dir/cvidchanged.txt.under.gce.TF/TFavg total.txt.dir/cvidchanged.txt.dir/cvidchanged.txt.under.gce.TF/GO-0050801_ion_homeostasis.avg
rm -f $1/$a.tot $1/$a.avg
rm -f total.txt.dir/cvidchanged.txt.dir/cvidchanged.txt.under.gce.TF/GO-0050801_ion_homeostasis.tot total.txt.dir/cvidchanged.txt.dir/cvidchanged.txt.under.gce.TF/GO-0050801_ion_homeostasis.avg
gawk 'BEGIN{n=ARGV[2];ARGV[2]=""}{if(NF==n)print $0;if(NF<n)print $0" 0"}' $1/TFcat1 $n > $1/TFcat
gawk BEGIN{n=ARGV[2];ARGV[2]=""}{if(NF==n)print $0;if(NF<n)print $0" 0"} total.txt.dir/cvidchanged.txt.dir/cvidchanged.txt.under.gce.TF/TFcat1 21
gawk 'BEGIN{n=ARGV[2];ARGV[2]=""}{if(NF==n)print $0;if(NF<n)print $0" 0"}' $1/TFavg1 $n > $1/TFavg
gawk BEGIN{n=ARGV[2];ARGV[2]=""}{if(NF==n)print $0;if(NF<n)print $0" 0"} total.txt.dir/cvidchanged.txt.dir/cvidchanged.txt.under.gce.TF/TFavg1 21
rm -f $a
rm -f GO-0050801_ion_homeostasis
@ n = $n + 1
@ n = 21 + 1
end
end
join -a 1 $1/TFcat $1/$a.tot > $1/TFcat1
join -a 1 total.txt.dir/cvidchanged.txt.dir/cvidchanged.txt.under.gce.TF/TFcat total.txt.dir/cvidchanged.txt.dir/cvidchanged.txt.under.gce.TF/GO-0050874_organismal_physiological_process.tot
join -a 1 $1/TFavg $1/$a.avg > $1/TFavg1
join -a 1 total.txt.dir/cvidchanged.txt.dir/cvidchanged.txt.under.gce.TF/TFavg total.txt.dir/cvidchanged.txt.dir/cvidchanged.txt.under.gce.TF/GO-0050874_organismal_physiological_process.avg
rm -f $1/$a.tot $1/$a.avg
rm -f total.txt.dir/cvidchanged.txt.dir/cvidchanged.txt.under.gce.TF/GO-0050874_organismal_physiological_process.tot total.txt.dir/cvidchanged.txt.dir/cvidchanged.txt.under.gce.TF/GO-0050874_organismal_physiological_process.avg
gawk 'BEGIN{n=ARGV[2];ARGV[2]=""}{if(NF==n)print $0;if(NF<n)print $0" 0"}' $1/TFcat1 $n > $1/TFcat
gawk BEGIN{n=ARGV[2];ARGV[2]=""}{if(NF==n)print $0;if(NF<n)print $0" 0"} total.txt.dir/cvidchanged.txt.dir/cvidchanged.txt.under.gce.TF/TFcat1 22
gawk 'BEGIN{n=ARGV[2];ARGV[2]=""}{if(NF==n)print $0;if(NF<n)print $0" 0"}' $1/TFavg1 $n > $1/TFavg
gawk BEGIN{n=ARGV[2];ARGV[2]=""}{if(NF==n)print $0;if(NF<n)print $0" 0"} total.txt.dir/cvidchanged.txt.dir/cvidchanged.txt.under.gce.TF/TFavg1 22
rm -f $a
rm -f GO-0050874_organismal_physiological_process
@ n = $n + 1
@ n = 22 + 1
end
end

cat $1/categories $1/TFcat | tr " " "\t" > $1/TFcat.CIM
cat total.txt.dir/cvidchanged.txt.dir/cvidchanged.txt.under.gce.TF/categories total.txt.dir/cvidchanged.txt.dir/cvidchanged.txt.under.gce.TF/TFcat
tr   \t
cat $1/categories $1/TFavg | tr " " "\t" > $1/TFavg.CIM
cat total.txt.dir/cvidchanged.txt.dir/cvidchanged.txt.under.gce.TF/categories total.txt.dir/cvidchanged.txt.dir/cvidchanged.txt.under.gce.TF/TFavg
tr   \t
rm -f $1/TFcat $1/TFcat1 $1/TFavg $1/TFavg1 $1/categories
rm -f total.txt.dir/cvidchanged.txt.dir/cvidchanged.txt.under.gce.TF/TFcat total.txt.dir/cvidchanged.txt.dir/cvidchanged.txt.under.gce.TF/TFcat1 total.txt.dir/cvidchanged.txt.dir/cvidchanged.txt.under.gce.TF/TFavg total.txt.dir/cvidchanged.txt.dir/cvidchanged.txt.under.gce.TF/TFavg1 total.txt.dir/cvidchanged.txt.dir/cvidchanged.txt.under.gce.TF/categories

grep -v $$ PIDFILE > TPIDFILE
grep -v 5848 PIDFILE
mv TPIDFILE PIDFILE
mv TPIDFILE PIDFILE
exit 0
exit 0
$CSH $3/TFcatFDR.sh $DIR $6 $2 $3
csh -xvf /usr2/zeebergb/test-directory-sudar11/scripts/TFcatFDR.sh total.txt.dir/cvidchanged.txt.dir/cvidchanged.txt.under.gce.TF total.txt.dir/cvidchanged.txt.dir/cvidchanged.txt.under 0.1 /usr2/zeebergb/test-directory-sudar11/scripts


echo $$ >> PIDFILE
echo 6112

gawk -f $4/TFcatFDR.awk $1/TFcat.CIM $2 > $1/TF.FDR
gawk -f /usr2/zeebergb/test-directory-sudar11/scripts/TFcatFDR.awk total.txt.dir/cvidchanged.txt.dir/cvidchanged.txt.under.gce.TF/TFcat.CIM total.txt.dir/cvidchanged.txt.dir/cvidchanged.txt.under

gawk 'BEGIN{t=ARGV[1];ARGV[1]=""}{for(i=1;i<=NF;i++)a[NR,i]=$i}END{for(j=2;j<=NR;j++)for(i=2;i<=NF;i++){if(a[j,i]!="-")a[j,i]=a[j,i]<=t?(t-.9*a[j,i]):0}for(j=1;j<=NR;j++){printf "%s",a[j,1];for(i=2;i<=NF;i++)printf "\t%s",a[j,i];printf "\n"}}' $3 $1/TF.FDR > $1/TF.FDR.CIM
gawk BEGIN{t=ARGV[1];ARGV[1]=""}{for(i=1;i<=NF;i++)a[NR,i]=$i}END{for(j=2;j<=NR;j++)for(i=2;i<=NF;i++){if(a[j,i]!="-")a[j,i]=a[j,i]<=t?(t-.9*a[j,i]):0}for(j=1;j<=NR;j++){printf "%s",a[j,1];for(i=2;i<=NF;i++)printf "\t%s",a[j,i];printf "\n"}} 0.1 total.txt.dir/cvidchanged.txt.dir/cvidchanged.txt.under.gce.TF/TF.FDR

grep -v $$ PIDFILE > TPIDFILE
grep -v 6112 PIDFILE
mv TPIDFILE PIDFILE
mv TPIDFILE PIDFILE
exit 0
exit 0
endif
endif

rm -f $5.srt
rm -f cvidchanged.txt.srt

grep -v $$ PIDFILE > TPIDFILE
grep -v 5608 PIDFILE
mv TPIDFILE PIDFILE
mv TPIDFILE PIDFILE
exit 0
exit 0
$CSH $4/TF1.sh $1.dir/$2.dir/$2.over.gce $5 $4 $6 $2 $1.dir/$2.dir/$2.over $3 || exit $status
csh -xvf /usr2/zeebergb/test-directory-sudar11/scripts/TF1.sh total.txt.dir/cvidchanged.txt.dir/cvidchanged.txt.over.gce 0.1 /usr2/zeebergb/test-directory-sudar11/scripts 9606 cvidchanged.txt total.txt.dir/cvidchanged.txt.dir/cvidchanged.txt.over 2


echo $$ >> PIDFILE
echo 6120
set CSH = csh
set CSH = csh
if ( $7 ) set CSH = "csh -xvf"
if ( 2 ) set CSH = csh -xvf
set CSH = csh -xvf

set DIR = $1.TF
set DIR = total.txt.dir/cvidchanged.txt.dir/cvidchanged.txt.over.gce.TF
rm -r -f $DIR
rm -r -f total.txt.dir/cvidchanged.txt.dir/cvidchanged.txt.over.gce.TF
mkdir $DIR
mkdir total.txt.dir/cvidchanged.txt.dir/cvidchanged.txt.over.gce.TF
rm -f GO-*
No match

sort $5 > $5.srt
sort cvidchanged.txt
if ( -e $1 ) gawk 'BEGIN{t=ARGV[1];ARGV[1]=""}{if($NF<=t){print $0}}' $2 $1 > GOOD
if ( -e total.txt.dir/cvidchanged.txt.dir/cvidchanged.txt.over.gce ) gawk BEGIN{t=ARGV[1];ARGV[1]=""}{if($NF<=t){print $0}} 0.1 total.txt.dir/cvidchanged.txt.dir/cvidchanged.txt.over.gce
gawk BEGIN{t=ARGV[1];ARGV[1]=""}{if($NF<=t){print $0}} 0.1 total.txt.dir/cvidchanged.txt.dir/cvidchanged.txt.over.gce
set n = `wc -l GOOD | gawk '{print $1}'`
set n = `wc -l GOOD | gawk '{print $1}'`
wc -l GOOD
gawk {print $1}
if ( $n > 0 ) then
if ( 77 > 0 ) then

gawk '{c=$1;sub(":","-",c);print $2 > c}' GOOD
gawk {c=$1;sub(":","-",c);print $2 > c} GOOD

foreach a ( GO-[0-9][0-9][0-9][0-9][0-9][0-9][0-9]_* )
foreach a ( GO-[0-9][0-9][0-9][0-9][0-9][0-9][0-9]_* )
echo $a `wc -l $a`
echo GO-0006805_xenobiotic_metabolism `wc -l $a`
wc -l GO-0006805_xenobiotic_metabolism
GO-0006805_xenobiotic_metabolism 2 GO-0006805_xenobiotic_metabolism
sort $a > $a.srt
sort GO-0006805_xenobiotic_metabolism
join $a.srt $5.srt > $a
join GO-0006805_xenobiotic_metabolism.srt cvidchanged.txt.srt
rm -f $a.srt
rm -f GO-0006805_xenobiotic_metabolism.srt
$CSH $3/TF.sh $a $4 $DIR $3 || exit $status
csh -xvf /usr2/zeebergb/test-directory-sudar11/scripts/TF.sh GO-0006805_xenobiotic_metabolism 9606 total.txt.dir/cvidchanged.txt.dir/cvidchanged.txt.over.gce.TF /usr2/zeebergb/test-directory-sudar11/scripts


echo $$ >> PIDFILE
echo 6133

set species = "HS"
set species = HS
if ( $2 == 10090 ) set species = "MM"
if ( 9606 == 10090 ) set species = MM
if ( $2 == 10116 ) set species = "RN"
if ( 9606 == 10116 ) set species = RN


set n = `gawk '{print NF;exit}' $1`
set n = `gawk '{print NF;exit}' $1`
gawk {print NF;exit} GO-0006805_xenobiotic_metabolism
if ( $n == 1 ) then
if ( 2 == 1 ) then


set x = `gawk 'BEGIN{x=ARGV[1];sub(":","-",x);print x}' $1`
set x = `gawk 'BEGIN{x=ARGV[1];sub(":","-",x);print x}' $1`
gawk BEGIN{x=ARGV[1];sub(":","-",x);print x} GO-0006805_xenobiotic_metabolism
curl -v -F "outputMode=text" -F "source=$species" -F "file=@$1" -F "siteprob=1e-4" -F "sense=+" -F "formevent=submit" -F "minmatch=2" -F "fusesites=1" -F "feature=CIM" -F "datatype=name-value-pairs" www.abcc.ncifcrf.gov/app/htdocs/griddev/promoters/comparePromoters4.php > $3/$x.TF || exit 130
curl -v -F outputMode=text -F source=HS -F file=@GO-0006805_xenobiotic_metabolism -F siteprob=1e-4 -F sense=+ -F formevent=submit -F minmatch=2 -F fusesites=1 -F feature=CIM -F datatype=name-value-pairs www.abcc.ncifcrf.gov/app/htdocs/griddev/promoters/comparePromoters4.php
* About to connect() to www.abcc.ncifcrf.gov:80
* Connected to www.abcc.ncifcrf.gov (129.43.52.55) port 80
> POST /app/htdocs/griddev/promoters/comparePromoters4.php HTTP/1.1
User-Agent: curl/7.10.8 (sparc-sun-solaris2.8) libcurl/7.10.8 OpenSSL/0.9.7b ipv6 zlib/1.2.1
Host: www.abcc.ncifcrf.gov
Pragma: no-cache
Accept: image/gif, image/x-xbitmap, image/jpeg, image/pjpeg, */*
Content-Length: 1134
Expect: 100-continue
Content-Type: multipart/form-data; boundary=----------------------------675f581189cd

< HTTP/1.1 100 Continue
  % Total    % Received % Xferd  Average Speed          Time             Curr.
                                 Dload  Upload Total    Current  Left    Speed

100  1134    0     0  100  1134      0  94500  0:00:00  0:00:00  0:00:00 94500
100  1134    0     0  100  1134      0   1109  0:00:01  0:00:01  0:00:00     0
100  1134    0     0  100  1134      0    558  0:00:02  0:00:02  0:00:00     0< HTTP/1.1 200 OK
< Date: Thu, 05 Aug 2004 17:19:31 GMT
< Server: Apache/1.3.29 (Unix) mod_perl/1.29 PHP/4.3.4
< X-Powered-By: PHP/4.3.4
< Transfer-Encoding: chunked
< Content-Type: text/html; charset=

100  1265    0   131  100  1134     53    467  0:00:02  0:00:02  0:00:00     0
100  1265    0   131  100  1134     53    467  0:00:02  0:00:02  0:00:00     0
* Connection #0 left intact
* Closing connection #0

set x = `gawk 'BEGIN{x=ARGV[1];sub(":","-",x);print "renamed file=",x}' $1`
set x = `gawk 'BEGIN{x=ARGV[1];sub(":","-",x);print "renamed file=",x}' $1`
gawk BEGIN{x=ARGV[1];sub(":","-",x);print "renamed file=",x} GO-0006805_xenobiotic_metabolism

grep -v $$ PIDFILE > TPIDFILE
grep -v 6133 PIDFILE
mv TPIDFILE PIDFILE
mv TPIDFILE PIDFILE
exit 0
exit 0
end
end
echo $a `wc -l $a`
echo GO-0006950_response_to_stress `wc -l $a`
wc -l GO-0006950_response_to_stress
GO-0006950_response_to_stress 7 GO-0006950_response_to_stress
sort $a > $a.srt
sort GO-0006950_response_to_stress
join $a.srt $5.srt > $a
join GO-0006950_response_to_stress.srt cvidchanged.txt.srt
rm -f $a.srt
rm -f GO-0006950_response_to_stress.srt
$CSH $3/TF.sh $a $4 $DIR $3 || exit $status
csh -xvf /usr2/zeebergb/test-directory-sudar11/scripts/TF.sh GO-0006950_response_to_stress 9606 total.txt.dir/cvidchanged.txt.dir/cvidchanged.txt.over.gce.TF /usr2/zeebergb/test-directory-sudar11/scripts


echo $$ >> PIDFILE
echo 6144

set species = "HS"
set species = HS
if ( $2 == 10090 ) set species = "MM"
if ( 9606 == 10090 ) set species = MM
if ( $2 == 10116 ) set species = "RN"
if ( 9606 == 10116 ) set species = RN


set n = `gawk '{print NF;exit}' $1`
set n = `gawk '{print NF;exit}' $1`
gawk {print NF;exit} GO-0006950_response_to_stress
if ( $n == 1 ) then
if ( 2 == 1 ) then


set x = `gawk 'BEGIN{x=ARGV[1];sub(":","-",x);print x}' $1`
set x = `gawk 'BEGIN{x=ARGV[1];sub(":","-",x);print x}' $1`
gawk BEGIN{x=ARGV[1];sub(":","-",x);print x} GO-0006950_response_to_stress
curl -v -F "outputMode=text" -F "source=$species" -F "file=@$1" -F "siteprob=1e-4" -F "sense=+" -F "formevent=submit" -F "minmatch=2" -F "fusesites=1" -F "feature=CIM" -F "datatype=name-value-pairs" www.abcc.ncifcrf.gov/app/htdocs/griddev/promoters/comparePromoters4.php > $3/$x.TF || exit 130
curl -v -F outputMode=text -F source=HS -F file=@GO-0006950_response_to_stress -F siteprob=1e-4 -F sense=+ -F formevent=submit -F minmatch=2 -F fusesites=1 -F feature=CIM -F datatype=name-value-pairs www.abcc.ncifcrf.gov/app/htdocs/griddev/promoters/comparePromoters4.php
* About to connect() to www.abcc.ncifcrf.gov:80
* Connected to www.abcc.ncifcrf.gov (129.43.52.55) port 80
> POST /app/htdocs/griddev/promoters/comparePromoters4.php HTTP/1.1
User-Agent: curl/7.10.8 (sparc-sun-solaris2.8) libcurl/7.10.8 OpenSSL/0.9.7b ipv6 zlib/1.2.1
Host: www.abcc.ncifcrf.gov
Pragma: no-cache
Accept: image/gif, image/x-xbitmap, image/jpeg, image/pjpeg, */*
Content-Length: 1169
Expect: 100-continue
Content-Type: multipart/form-data; boundary=----------------------------9fe39d1a6e46

< HTTP/1.1 100 Continue
  % Total    % Received % Xferd  Average Speed          Time             Curr.
                                 Dload  Upload Total    Current  Left    Speed

100  1169    0     0  100  1169      0  83500  0:00:00  0:00:00  0:00:00 83500
100  1169    0     0  100  1169      0   1148  0:00:01  0:00:01  0:00:00     0
100  1169    0     0  100  1169      0    576  0:00:02  0:00:02  0:00:00     0
100  1169    0     0  100  1169      0    384  0:00:03  0:00:03  0:00:00     0
100  1169    0     0  100  1169      0    288  0:00:04  0:00:04  0:00:00     0
100  1169    0     0  100  1169      0    231  0:00:05  0:00:05  0:00:00     0
100  1169    0     0  100  1169      0    192  0:00:06  0:00:06  0:00:00     0
100  1169    0     0  100  1169      0    165  0:00:07  0:00:07  0:00:00     0
100  1169    0     0  100  1169      0    144  0:00:08  0:00:08  0:00:00     0< HTTP/1.1 200 OK
< Date: Thu, 05 Aug 2004 17:19:34 GMT
< Server: Apache/1.3.29 (Unix) mod_perl/1.29 PHP/4.3.4
< X-Powered-By: PHP/4.3.4
< Transfer-Encoding: chunked
< Content-Type: text/html; charset=

100  3043    0  1874  100  1169    230    143  0:00:08  0:00:08  0:00:00   172
* Connection #0 left intact
* Closing connection #0

set x = `gawk 'BEGIN{x=ARGV[1];sub(":","-",x);print "renamed file=",x}' $1`
set x = `gawk 'BEGIN{x=ARGV[1];sub(":","-",x);print "renamed file=",x}' $1`
gawk BEGIN{x=ARGV[1];sub(":","-",x);print "renamed file=",x} GO-0006950_response_to_stress

grep -v $$ PIDFILE > TPIDFILE
grep -v 6144 PIDFILE
mv TPIDFILE PIDFILE
mv TPIDFILE PIDFILE
exit 0
exit 0
end
end
echo $a `wc -l $a`
echo GO-0006952_defense_response `wc -l $a`
wc -l GO-0006952_defense_response
GO-0006952_defense_response 9 GO-0006952_defense_response
sort $a > $a.srt
sort GO-0006952_defense_response
join $a.srt $5.srt > $a
join GO-0006952_defense_response.srt cvidchanged.txt.srt
rm -f $a.srt
rm -f GO-0006952_defense_response.srt
$CSH $3/TF.sh $a $4 $DIR $3 || exit $status
csh -xvf /usr2/zeebergb/test-directory-sudar11/scripts/TF.sh GO-0006952_defense_response 9606 total.txt.dir/cvidchanged.txt.dir/cvidchanged.txt.over.gce.TF /usr2/zeebergb/test-directory-sudar11/scripts


echo $$ >> PIDFILE
echo 6155

set species = "HS"
set species = HS
if ( $2 == 10090 ) set species = "MM"
if ( 9606 == 10090 ) set species = MM
if ( $2 == 10116 ) set species = "RN"
if ( 9606 == 10116 ) set species = RN


set n = `gawk '{print NF;exit}' $1`
set n = `gawk '{print NF;exit}' $1`
gawk {print NF;exit} GO-0006952_defense_response
if ( $n == 1 ) then
if ( 2 == 1 ) then


set x = `gawk 'BEGIN{x=ARGV[1];sub(":","-",x);print x}' $1`
set x = `gawk 'BEGIN{x=ARGV[1];sub(":","-",x);print x}' $1`
gawk BEGIN{x=ARGV[1];sub(":","-",x);print x} GO-0006952_defense_response
curl -v -F "outputMode=text" -F "source=$species" -F "file=@$1" -F "siteprob=1e-4" -F "sense=+" -F "formevent=submit" -F "minmatch=2" -F "fusesites=1" -F "feature=CIM" -F "datatype=name-value-pairs" www.abcc.ncifcrf.gov/app/htdocs/griddev/promoters/comparePromoters4.php > $3/$x.TF || exit 130
curl -v -F outputMode=text -F source=HS -F file=@GO-0006952_defense_response -F siteprob=1e-4 -F sense=+ -F formevent=submit -F minmatch=2 -F fusesites=1 -F feature=CIM -F datatype=name-value-pairs www.abcc.ncifcrf.gov/app/htdocs/griddev/promoters/comparePromoters4.php
* About to connect() to www.abcc.ncifcrf.gov:80
* Connected to www.abcc.ncifcrf.gov (129.43.52.55) port 80
> POST /app/htdocs/griddev/promoters/comparePromoters4.php HTTP/1.1
User-Agent: curl/7.10.8 (sparc-sun-solaris2.8) libcurl/7.10.8 OpenSSL/0.9.7b ipv6 zlib/1.2.1
Host: www.abcc.ncifcrf.gov
Pragma: no-cache
Accept: image/gif, image/x-xbitmap, image/jpeg, image/pjpeg, */*
Content-Length: 1185
Expect: 100-continue
Content-Type: multipart/form-data; boundary=----------------------------c4c73fc96140

< HTTP/1.1 100 Continue
  % Total    % Received % Xferd  Average Speed          Time             Curr.
                                 Dload  Upload Total    Current  Left    Speed

100  1185    0     0  100  1185      0   105k  0:00:00  0:00:00  0:00:00  105k
100  1185    0     0  100  1185      0   1168  0:00:01  0:00:01  0:00:00     0
100  1185    0     0  100  1185      0    585  0:00:02  0:00:02  0:00:00     0
100  1185    0     0  100  1185      0    390  0:00:03  0:00:03  0:00:00     0
100  1185    0     0  100  1185      0    293  0:00:04  0:00:04  0:00:00     0
100  1185    0     0  100  1185      0    234  0:00:05  0:00:05  0:00:00     0
100  1185    0     0  100  1185      0    195  0:00:06  0:00:06  0:00:00     0
100  1185    0     0  100  1185      0    167  0:00:07  0:00:07  0:00:00     0
100  1185    0     0  100  1185      0    146  0:00:08  0:00:08  0:00:00     0
100  1185    0     0  100  1185      0    130  0:00:09  0:00:09  0:00:00     0< HTTP/1.1 200 OK
< Date: Thu, 05 Aug 2004 17:19:42 GMT
< Server: Apache/1.3.29 (Unix) mod_perl/1.29 PHP/4.3.4
< X-Powered-By: PHP/4.3.4
< Transfer-Encoding: chunked
< Content-Type: text/html; charset=

100  3906    0  2721  100  1185    298    130  0:00:09  0:00:09  0:00:00   379
* Connection #0 left intact
* Closing connection #0

set x = `gawk 'BEGIN{x=ARGV[1];sub(":","-",x);print "renamed file=",x}' $1`
set x = `gawk 'BEGIN{x=ARGV[1];sub(":","-",x);print "renamed file=",x}' $1`
gawk BEGIN{x=ARGV[1];sub(":","-",x);print "renamed file=",x} GO-0006952_defense_response

grep -v $$ PIDFILE > TPIDFILE
grep -v 6155 PIDFILE
mv TPIDFILE PIDFILE
mv TPIDFILE PIDFILE
exit 0
exit 0
end
end
echo $a `wc -l $a`
echo GO-0006955_immune_response `wc -l $a`
wc -l GO-0006955_immune_response
GO-0006955_immune_response 9 GO-0006955_immune_response
sort $a > $a.srt
sort GO-0006955_immune_response
join $a.srt $5.srt > $a
join GO-0006955_immune_response.srt cvidchanged.txt.srt
rm -f $a.srt
rm -f GO-0006955_immune_response.srt
$CSH $3/TF.sh $a $4 $DIR $3 || exit $status
csh -xvf /usr2/zeebergb/test-directory-sudar11/scripts/TF.sh GO-0006955_immune_response 9606 total.txt.dir/cvidchanged.txt.dir/cvidchanged.txt.over.gce.TF /usr2/zeebergb/test-directory-sudar11/scripts


echo $$ >> PIDFILE
echo 6166

set species = "HS"
set species = HS
if ( $2 == 10090 ) set species = "MM"
if ( 9606 == 10090 ) set species = MM
if ( $2 == 10116 ) set species = "RN"
if ( 9606 == 10116 ) set species = RN


set n = `gawk '{print NF;exit}' $1`
set n = `gawk '{print NF;exit}' $1`
gawk {print NF;exit} GO-0006955_immune_response
if ( $n == 1 ) then
if ( 2 == 1 ) then


set x = `gawk 'BEGIN{x=ARGV[1];sub(":","-",x);print x}' $1`
set x = `gawk 'BEGIN{x=ARGV[1];sub(":","-",x);print x}' $1`
gawk BEGIN{x=ARGV[1];sub(":","-",x);print x} GO-0006955_immune_response
curl -v -F "outputMode=text" -F "source=$species" -F "file=@$1" -F "siteprob=1e-4" -F "sense=+" -F "formevent=submit" -F "minmatch=2" -F "fusesites=1" -F "feature=CIM" -F "datatype=name-value-pairs" www.abcc.ncifcrf.gov/app/htdocs/griddev/promoters/comparePromoters4.php > $3/$x.TF || exit 130
curl -v -F outputMode=text -F source=HS -F file=@GO-0006955_immune_response -F siteprob=1e-4 -F sense=+ -F formevent=submit -F minmatch=2 -F fusesites=1 -F feature=CIM -F datatype=name-value-pairs www.abcc.ncifcrf.gov/app/htdocs/griddev/promoters/comparePromoters4.php
* About to connect() to www.abcc.ncifcrf.gov:80
* Connected to www.abcc.ncifcrf.gov (129.43.52.55) port 80
> POST /app/htdocs/griddev/promoters/comparePromoters4.php HTTP/1.1
User-Agent: curl/7.10.8 (sparc-sun-solaris2.8) libcurl/7.10.8 OpenSSL/0.9.7b ipv6 zlib/1.2.1
Host: www.abcc.ncifcrf.gov
Pragma: no-cache
Accept: image/gif, image/x-xbitmap, image/jpeg, image/pjpeg, */*
Content-Length: 1184
Expect: 100-continue
Content-Type: multipart/form-data; boundary=----------------------------be580b14bc4f

< HTTP/1.1 100 Continue
  % Total    % Received % Xferd  Average Speed          Time             Curr.
                                 Dload  Upload Total    Current  Left    Speed

100  1184    0     0  100  1184      0  98666  0:00:00  0:00:00  0:00:00 98666
100  1184    0     0  100  1184      0   1163  0:00:01  0:00:01  0:00:00     0
100  1184    0     0  100  1184      0    583  0:00:02  0:00:02  0:00:00     0
100  1184    0     0  100  1184      0    389  0:00:03  0:00:03  0:00:00     0
100  1184    0     0  100  1184      0    292  0:00:04  0:00:04  0:00:00     0
100  1184    0     0  100  1184      0    234  0:00:05  0:00:05  0:00:00     0
100  1184    0     0  100  1184      0    195  0:00:06  0:00:06  0:00:00     0
100  1184    0     0  100  1184      0    167  0:00:07  0:00:07  0:00:00     0
100  1184    0     0  100  1184      0    146  0:00:08  0:00:08  0:00:00     0
100  1184    0     0  100  1184      0    130  0:00:09  0:00:09  0:00:00     0< HTTP/1.1 200 OK
< Date: Thu, 05 Aug 2004 17:19:52 GMT
< Server: Apache/1.3.29 (Unix) mod_perl/1.29 PHP/4.3.4
< X-Powered-By: PHP/4.3.4
< Transfer-Encoding: chunked
< Content-Type: text/html; charset=

100  3905    0  2721  100  1184    298    130  0:00:09  0:00:09  0:00:00   379
* Connection #0 left intact
* Closing connection #0

set x = `gawk 'BEGIN{x=ARGV[1];sub(":","-",x);print "renamed file=",x}' $1`
set x = `gawk 'BEGIN{x=ARGV[1];sub(":","-",x);print "renamed file=",x}' $1`
gawk BEGIN{x=ARGV[1];sub(":","-",x);print "renamed file=",x} GO-0006955_immune_response

grep -v $$ PIDFILE > TPIDFILE
grep -v 6166 PIDFILE
mv TPIDFILE PIDFILE
mv TPIDFILE PIDFILE
exit 0
exit 0
end
end
echo $a `wc -l $a`
echo GO-0006968_cellular_defense_response `wc -l $a`
wc -l GO-0006968_cellular_defense_response
GO-0006968_cellular_defense_response 3 GO-0006968_cellular_defense_response
sort $a > $a.srt
sort GO-0006968_cellular_defense_response
join $a.srt $5.srt > $a
join GO-0006968_cellular_defense_response.srt cvidchanged.txt.srt
rm -f $a.srt
rm -f GO-0006968_cellular_defense_response.srt
$CSH $3/TF.sh $a $4 $DIR $3 || exit $status
csh -xvf /usr2/zeebergb/test-directory-sudar11/scripts/TF.sh GO-0006968_cellular_defense_response 9606 total.txt.dir/cvidchanged.txt.dir/cvidchanged.txt.over.gce.TF /usr2/zeebergb/test-directory-sudar11/scripts


echo $$ >> PIDFILE
echo 6180

set species = "HS"
set species = HS
if ( $2 == 10090 ) set species = "MM"
if ( 9606 == 10090 ) set species = MM
if ( $2 == 10116 ) set species = "RN"
if ( 9606 == 10116 ) set species = RN


set n = `gawk '{print NF;exit}' $1`
set n = `gawk '{print NF;exit}' $1`
gawk {print NF;exit} GO-0006968_cellular_defense_response
if ( $n == 1 ) then
if ( 2 == 1 ) then


set x = `gawk 'BEGIN{x=ARGV[1];sub(":","-",x);print x}' $1`
set x = `gawk 'BEGIN{x=ARGV[1];sub(":","-",x);print x}' $1`
gawk BEGIN{x=ARGV[1];sub(":","-",x);print x} GO-0006968_cellular_defense_response
curl -v -F "outputMode=text" -F "source=$species" -F "file=@$1" -F "siteprob=1e-4" -F "sense=+" -F "formevent=submit" -F "minmatch=2" -F "fusesites=1" -F "feature=CIM" -F "datatype=name-value-pairs" www.abcc.ncifcrf.gov/app/htdocs/griddev/promoters/comparePromoters4.php > $3/$x.TF || exit 130
curl -v -F outputMode=text -F source=HS -F file=@GO-0006968_cellular_defense_response -F siteprob=1e-4 -F sense=+ -F formevent=submit -F minmatch=2 -F fusesites=1 -F feature=CIM -F datatype=name-value-pairs www.abcc.ncifcrf.gov/app/htdocs/griddev/promoters/comparePromoters4.php
* About to connect() to www.abcc.ncifcrf.gov:80
* Connected to www.abcc.ncifcrf.gov (129.43.52.55) port 80
> POST /app/htdocs/griddev/promoters/comparePromoters4.php HTTP/1.1
User-Agent: curl/7.10.8 (sparc-sun-solaris2.8) libcurl/7.10.8 OpenSSL/0.9.7b ipv6 zlib/1.2.1
Host: www.abcc.ncifcrf.gov
Pragma: no-cache
Accept: image/gif, image/x-xbitmap, image/jpeg, image/pjpeg, */*
Content-Length: 1145
Expect: 100-continue
Content-Type: multipart/form-data; boundary=----------------------------4512ba115ccc

< HTTP/1.1 100 Continue
  % Total    % Received % Xferd  Average Speed          Time             Curr.
                                 Dload  Upload Total    Current  Left    Speed

100  1145    0     0  100  1145      0  45800  0:00:00  0:00:00  0:00:00 45800
100  1145    0     0  100  1145      0   1106  0:00:01  0:00:01  0:00:00     0
100  1145    0     0  100  1145      0    559  0:00:02  0:00:02  0:00:00     0
100  1145    0     0  100  1145      0    374  0:00:03  0:00:03  0:00:00     0< HTTP/1.1 200 OK
< Date: Thu, 05 Aug 2004 17:20:01 GMT
< Server: Apache/1.3.29 (Unix) mod_perl/1.29 PHP/4.3.4
< X-Powered-By: PHP/4.3.4
< Transfer-Encoding: chunked
< Content-Type: text/html; charset=

100  1607    0   462  100  1145    133    329  0:00:03  0:00:03  0:00:00     0
100  1607    0   462  100  1145    132    329  0:00:03  0:00:03  0:00:00     0
* Connection #0 left intact
* Closing connection #0

set x = `gawk 'BEGIN{x=ARGV[1];sub(":","-",x);print "renamed file=",x}' $1`
set x = `gawk 'BEGIN{x=ARGV[1];sub(":","-",x);print "renamed file=",x}' $1`
gawk BEGIN{x=ARGV[1];sub(":","-",x);print "renamed file=",x} GO-0006968_cellular_defense_response

grep -v $$ PIDFILE > TPIDFILE
grep -v 6180 PIDFILE
mv TPIDFILE PIDFILE
mv TPIDFILE PIDFILE
exit 0
exit 0
end
end
echo $a `wc -l $a`
echo GO-0007178_transmembrane_receptor_protein_serine_threonine_kinase_signaling_pathway `wc -l $a`
wc -l GO-0007178_transmembrane_receptor_protein_serine_threonine_kinase_signaling_pathway
GO-0007178_transmembrane_receptor_protein_serine_threonine_kinase_signaling_pathway 2 GO-0007178_transmembrane_receptor_protein_serine_threonine_kinase_signaling_pathway
sort $a > $a.srt
sort GO-0007178_transmembrane_receptor_protein_serine_threonine_kinase_signaling_pathway
join $a.srt $5.srt > $a
join GO-0007178_transmembrane_receptor_protein_serine_threonine_kinase_signaling_pathway.srt cvidchanged.txt.srt
rm -f $a.srt
rm -f GO-0007178_transmembrane_receptor_protein_serine_threonine_kinase_signaling_pathway.srt
$CSH $3/TF.sh $a $4 $DIR $3 || exit $status
csh -xvf /usr2/zeebergb/test-directory-sudar11/scripts/TF.sh GO-0007178_transmembrane_receptor_protein_serine_threonine_kinase_signaling_pathway 9606 total.txt.dir/cvidchanged.txt.dir/cvidchanged.txt.over.gce.TF /usr2/zeebergb/test-directory-sudar11/scripts


echo $$ >> PIDFILE
echo 6191

set species = "HS"
set species = HS
if ( $2 == 10090 ) set species = "MM"
if ( 9606 == 10090 ) set species = MM
if ( $2 == 10116 ) set species = "RN"
if ( 9606 == 10116 ) set species = RN


set n = `gawk '{print NF;exit}' $1`
set n = `gawk '{print NF;exit}' $1`
gawk {print NF;exit} GO-0007178_transmembrane_receptor_protein_serine_threonine_kinase_signaling_pathway
if ( $n == 1 ) then
if ( 2 == 1 ) then


set x = `gawk 'BEGIN{x=ARGV[1];sub(":","-",x);print x}' $1`
set x = `gawk 'BEGIN{x=ARGV[1];sub(":","-",x);print x}' $1`
gawk BEGIN{x=ARGV[1];sub(":","-",x);print x} GO-0007178_transmembrane_receptor_protein_serine_threonine_kinase_signaling_pathway
curl -v -F "outputMode=text" -F "source=$species" -F "file=@$1" -F "siteprob=1e-4" -F "sense=+" -F "formevent=submit" -F "minmatch=2" -F "fusesites=1" -F "feature=CIM" -F "datatype=name-value-pairs" www.abcc.ncifcrf.gov/app/htdocs/griddev/promoters/comparePromoters4.php > $3/$x.TF || exit 130
curl -v -F outputMode=text -F source=HS -F file=@GO-0007178_transmembrane_receptor_protein_serine_threonine_kinase_signaling_pathway -F siteprob=1e-4 -F sense=+ -F formevent=submit -F minmatch=2 -F fusesites=1 -F feature=CIM -F datatype=name-value-pairs www.abcc.ncifcrf.gov/app/htdocs/griddev/promoters/comparePromoters4.php
* About to connect() to www.abcc.ncifcrf.gov:80
* Connected to www.abcc.ncifcrf.gov (129.43.52.55) port 80
> POST /app/htdocs/griddev/promoters/comparePromoters4.php HTTP/1.1
User-Agent: curl/7.10.8 (sparc-sun-solaris2.8) libcurl/7.10.8 OpenSSL/0.9.7b ipv6 zlib/1.2.1
Host: www.abcc.ncifcrf.gov
Pragma: no-cache
Accept: image/gif, image/x-xbitmap, image/jpeg, image/pjpeg, */*
Content-Length: 1188
Expect: 100-continue
Content-Type: multipart/form-data; boundary=----------------------------d08c0b68edc9

< HTTP/1.1 100 Continue
  % Total    % Received % Xferd  Average Speed          Time             Curr.
                                 Dload  Upload Total    Current  Left    Speed

100  1188    0     0  100  1188      0  99000  0:00:00  0:00:00  0:00:00 99000
100  1188    0     0  100  1188      0   1166  0:00:01  0:00:01  0:00:00     0
100  1188    0     0  100  1188      0    585  0:00:02  0:00:02  0:00:00     0< HTTP/1.1 200 OK
< Date: Thu, 05 Aug 2004 17:20:05 GMT
< Server: Apache/1.3.29 (Unix) mod_perl/1.29 PHP/4.3.4
< X-Powered-By: PHP/4.3.4
< Transfer-Encoding: chunked
< Content-Type: text/html; charset=

100  1306    0   118  100  1188     48    483  0:00:02  0:00:02  0:00:00     0
* Connection #0 left intact
* Closing connection #0

set x = `gawk 'BEGIN{x=ARGV[1];sub(":","-",x);print "renamed file=",x}' $1`
set x = `gawk 'BEGIN{x=ARGV[1];sub(":","-",x);print "renamed file=",x}' $1`
gawk BEGIN{x=ARGV[1];sub(":","-",x);print "renamed file=",x} GO-0007178_transmembrane_receptor_protein_serine_threonine_kinase_signaling_pathway

grep -v $$ PIDFILE > TPIDFILE
grep -v 6191 PIDFILE
mv TPIDFILE PIDFILE
mv TPIDFILE PIDFILE
exit 0
exit 0
end
end
echo $a `wc -l $a`
echo GO-0009410_response_to_xenobiotic_stimulus `wc -l $a`
wc -l GO-0009410_response_to_xenobiotic_stimulus
GO-0009410_response_to_xenobiotic_stimulus 2 GO-0009410_response_to_xenobiotic_stimulus
sort $a > $a.srt
sort GO-0009410_response_to_xenobiotic_stimulus
join $a.srt $5.srt > $a
join GO-0009410_response_to_xenobiotic_stimulus.srt cvidchanged.txt.srt
rm -f $a.srt
rm -f GO-0009410_response_to_xenobiotic_stimulus.srt
$CSH $3/TF.sh $a $4 $DIR $3 || exit $status
csh -xvf /usr2/zeebergb/test-directory-sudar11/scripts/TF.sh GO-0009410_response_to_xenobiotic_stimulus 9606 total.txt.dir/cvidchanged.txt.dir/cvidchanged.txt.over.gce.TF /usr2/zeebergb/test-directory-sudar11/scripts


echo $$ >> PIDFILE
echo 6202

set species = "HS"
set species = HS
if ( $2 == 10090 ) set species = "MM"
if ( 9606 == 10090 ) set species = MM
if ( $2 == 10116 ) set species = "RN"
if ( 9606 == 10116 ) set species = RN


set n = `gawk '{print NF;exit}' $1`
set n = `gawk '{print NF;exit}' $1`
gawk {print NF;exit} GO-0009410_response_to_xenobiotic_stimulus
if ( $n == 1 ) then
if ( 2 == 1 ) then


set x = `gawk 'BEGIN{x=ARGV[1];sub(":","-",x);print x}' $1`
set x = `gawk 'BEGIN{x=ARGV[1];sub(":","-",x);print x}' $1`
gawk BEGIN{x=ARGV[1];sub(":","-",x);print x} GO-0009410_response_to_xenobiotic_stimulus
curl -v -F "outputMode=text" -F "source=$species" -F "file=@$1" -F "siteprob=1e-4" -F "sense=+" -F "formevent=submit" -F "minmatch=2" -F "fusesites=1" -F "feature=CIM" -F "datatype=name-value-pairs" www.abcc.ncifcrf.gov/app/htdocs/griddev/promoters/comparePromoters4.php > $3/$x.TF || exit 130
curl -v -F outputMode=text -F source=HS -F file=@GO-0009410_response_to_xenobiotic_stimulus -F siteprob=1e-4 -F sense=+ -F formevent=submit -F minmatch=2 -F fusesites=1 -F feature=CIM -F datatype=name-value-pairs www.abcc.ncifcrf.gov/app/htdocs/griddev/promoters/comparePromoters4.php
* About to connect() to www.abcc.ncifcrf.gov:80
* Connected to www.abcc.ncifcrf.gov (129.43.52.55) port 80
> POST /app/htdocs/griddev/promoters/comparePromoters4.php HTTP/1.1
User-Agent: curl/7.10.8 (sparc-sun-solaris2.8) libcurl/7.10.8 OpenSSL/0.9.7b ipv6 zlib/1.2.1
Host: www.abcc.ncifcrf.gov
Pragma: no-cache
Accept: image/gif, image/x-xbitmap, image/jpeg, image/pjpeg, */*
Content-Length: 1144
Expect: 100-continue
Content-Type: multipart/form-data; boundary=----------------------------07104062c242

< HTTP/1.1 100 Continue
  % Total    % Received % Xferd  Average Speed          Time             Curr.
                                 Dload  Upload Total    Current  Left    Speed

100  1144    0     0  100  1144      0   101k  0:00:00  0:00:00  0:00:00  101k
100  1144    0     0  100  1144      0   1125  0:00:01  0:00:01  0:00:00     0
100  1144    0     0  100  1144      0    564  0:00:02  0:00:02  0:00:00     0< HTTP/1.1 200 OK
< Date: Thu, 05 Aug 2004 17:20:08 GMT
< Server: Apache/1.3.29 (Unix) mod_perl/1.29 PHP/4.3.4
< X-Powered-By: PHP/4.3.4
< Transfer-Encoding: chunked
< Content-Type: text/html; charset=

100  1275    0   131  100  1144     56    497  0:00:02  0:00:02  0:00:00     0
* Connection #0 left intact
* Closing connection #0

set x = `gawk 'BEGIN{x=ARGV[1];sub(":","-",x);print "renamed file=",x}' $1`
set x = `gawk 'BEGIN{x=ARGV[1];sub(":","-",x);print "renamed file=",x}' $1`
gawk BEGIN{x=ARGV[1];sub(":","-",x);print "renamed file=",x} GO-0009410_response_to_xenobiotic_stimulus

grep -v $$ PIDFILE > TPIDFILE
grep -v 6202 PIDFILE
mv TPIDFILE PIDFILE
mv TPIDFILE PIDFILE
exit 0
exit 0
end
end
echo $a `wc -l $a`
echo GO-0009605_response_to_external_stimulus `wc -l $a`
wc -l GO-0009605_response_to_external_stimulus
GO-0009605_response_to_external_stimulus 9 GO-0009605_response_to_external_stimulus
sort $a > $a.srt
sort GO-0009605_response_to_external_stimulus
join $a.srt $5.srt > $a
join GO-0009605_response_to_external_stimulus.srt cvidchanged.txt.srt
rm -f $a.srt
rm -f GO-0009605_response_to_external_stimulus.srt
$CSH $3/TF.sh $a $4 $DIR $3 || exit $status
csh -xvf /usr2/zeebergb/test-directory-sudar11/scripts/TF.sh GO-0009605_response_to_external_stimulus 9606 total.txt.dir/cvidchanged.txt.dir/cvidchanged.txt.over.gce.TF /usr2/zeebergb/test-directory-sudar11/scripts


echo $$ >> PIDFILE
echo 6213

set species = "HS"
set species = HS
if ( $2 == 10090 ) set species = "MM"
if ( 9606 == 10090 ) set species = MM
if ( $2 == 10116 ) set species = "RN"
if ( 9606 == 10116 ) set species = RN


set n = `gawk '{print NF;exit}' $1`
set n = `gawk '{print NF;exit}' $1`
gawk {print NF;exit} GO-0009605_response_to_external_stimulus
if ( $n == 1 ) then
if ( 2 == 1 ) then


set x = `gawk 'BEGIN{x=ARGV[1];sub(":","-",x);print x}' $1`
set x = `gawk 'BEGIN{x=ARGV[1];sub(":","-",x);print x}' $1`
gawk BEGIN{x=ARGV[1];sub(":","-",x);print x} GO-0009605_response_to_external_stimulus
curl -v -F "outputMode=text" -F "source=$species" -F "file=@$1" -F "siteprob=1e-4" -F "sense=+" -F "formevent=submit" -F "minmatch=2" -F "fusesites=1" -F "feature=CIM" -F "datatype=name-value-pairs" www.abcc.ncifcrf.gov/app/htdocs/griddev/promoters/comparePromoters4.php > $3/$x.TF || exit 130
curl -v -F outputMode=text -F source=HS -F file=@GO-0009605_response_to_external_stimulus -F siteprob=1e-4 -F sense=+ -F formevent=submit -F minmatch=2 -F fusesites=1 -F feature=CIM -F datatype=name-value-pairs www.abcc.ncifcrf.gov/app/htdocs/griddev/promoters/comparePromoters4.php
* About to connect() to www.abcc.ncifcrf.gov:80
* Connected to www.abcc.ncifcrf.gov (129.43.52.55) port 80
> POST /app/htdocs/griddev/promoters/comparePromoters4.php HTTP/1.1
User-Agent: curl/7.10.8 (sparc-sun-solaris2.8) libcurl/7.10.8 OpenSSL/0.9.7b ipv6 zlib/1.2.1
Host: www.abcc.ncifcrf.gov
Pragma: no-cache
Accept: image/gif, image/x-xbitmap, image/jpeg, image/pjpeg, */*
Content-Length: 1198
Expect: 100-continue
Content-Type: multipart/form-data; boundary=----------------------------cddd791e0b49

< HTTP/1.1 100 Continue
  % Total    % Received % Xferd  Average Speed          Time             Curr.
                                 Dload  Upload Total    Current  Left    Speed

100  1198    0     0  100  1198      0  99833  0:00:00  0:00:00  0:00:00 99833
100  1198    0     0  100  1198      0   1181  0:00:01  0:00:01  0:00:00     0
100  1198    0     0  100  1198      0    591  0:00:02  0:00:02  0:00:00     0
100  1198    0     0  100  1198      0    394  0:00:03  0:00:03  0:00:00     0
100  1198    0     0  100  1198      0    296  0:00:04  0:00:04  0:00:00     0
100  1198    0     0  100  1198      0    237  0:00:05  0:00:05  0:00:00     0
100  1198    0     0  100  1198      0    197  0:00:06  0:00:06  0:00:00     0
100  1198    0     0  100  1198      0    169  0:00:07  0:00:07  0:00:00     0
100  1198    0     0  100  1198      0    148  0:00:08  0:00:08  0:00:00     0
100  1198    0     0  100  1198      0    131  0:00:09  0:00:09  0:00:00     0< HTTP/1.1 200 OK
< Date: Thu, 05 Aug 2004 17:20:10 GMT
< Server: Apache/1.3.29 (Unix) mod_perl/1.29 PHP/4.3.4
< X-Powered-By: PHP/4.3.4
< Transfer-Encoding: chunked
< Content-Type: text/html; charset=

100  3919    0  2721  100  1198    298    131  0:00:09  0:00:09  0:00:00   373
* Connection #0 left intact
* Closing connection #0

set x = `gawk 'BEGIN{x=ARGV[1];sub(":","-",x);print "renamed file=",x}' $1`
set x = `gawk 'BEGIN{x=ARGV[1];sub(":","-",x);print "renamed file=",x}' $1`
gawk BEGIN{x=ARGV[1];sub(":","-",x);print "renamed file=",x} GO-0009605_response_to_external_stimulus

grep -v $$ PIDFILE > TPIDFILE
grep -v 6213 PIDFILE
mv TPIDFILE PIDFILE
mv TPIDFILE PIDFILE
exit 0
exit 0
end
end
echo $a `wc -l $a`
echo GO-0009607_response_to_biotic_stimulus `wc -l $a`
wc -l GO-0009607_response_to_biotic_stimulus
GO-0009607_response_to_biotic_stimulus 9 GO-0009607_response_to_biotic_stimulus
sort $a > $a.srt
sort GO-0009607_response_to_biotic_stimulus
join $a.srt $5.srt > $a
join GO-0009607_response_to_biotic_stimulus.srt cvidchanged.txt.srt
rm -f $a.srt
rm -f GO-0009607_response_to_biotic_stimulus.srt
$CSH $3/TF.sh $a $4 $DIR $3 || exit $status
csh -xvf /usr2/zeebergb/test-directory-sudar11/scripts/TF.sh GO-0009607_response_to_biotic_stimulus 9606 total.txt.dir/cvidchanged.txt.dir/cvidchanged.txt.over.gce.TF /usr2/zeebergb/test-directory-sudar11/scripts


echo $$ >> PIDFILE
echo 6224

set species = "HS"
set species = HS
if ( $2 == 10090 ) set species = "MM"
if ( 9606 == 10090 ) set species = MM
if ( $2 == 10116 ) set species = "RN"
if ( 9606 == 10116 ) set species = RN


set n = `gawk '{print NF;exit}' $1`
set n = `gawk '{print NF;exit}' $1`
gawk {print NF;exit} GO-0009607_response_to_biotic_stimulus
if ( $n == 1 ) then
if ( 2 == 1 ) then


set x = `gawk 'BEGIN{x=ARGV[1];sub(":","-",x);print x}' $1`
set x = `gawk 'BEGIN{x=ARGV[1];sub(":","-",x);print x}' $1`
gawk BEGIN{x=ARGV[1];sub(":","-",x);print x} GO-0009607_response_to_biotic_stimulus
curl -v -F "outputMode=text" -F "source=$species" -F "file=@$1" -F "siteprob=1e-4" -F "sense=+" -F "formevent=submit" -F "minmatch=2" -F "fusesites=1" -F "feature=CIM" -F "datatype=name-value-pairs" www.abcc.ncifcrf.gov/app/htdocs/griddev/promoters/comparePromoters4.php > $3/$x.TF || exit 130
curl -v -F outputMode=text -F source=HS -F file=@GO-0009607_response_to_biotic_stimulus -F siteprob=1e-4 -F sense=+ -F formevent=submit -F minmatch=2 -F fusesites=1 -F feature=CIM -F datatype=name-value-pairs www.abcc.ncifcrf.gov/app/htdocs/griddev/promoters/comparePromoters4.php
* About to connect() to www.abcc.ncifcrf.gov:80
* Connected to www.abcc.ncifcrf.gov (129.43.52.55) port 80
> POST /app/htdocs/griddev/promoters/comparePromoters4.php HTTP/1.1
User-Agent: curl/7.10.8 (sparc-sun-solaris2.8) libcurl/7.10.8 OpenSSL/0.9.7b ipv6 zlib/1.2.1
Host: www.abcc.ncifcrf.gov
Pragma: no-cache
Accept: image/gif, image/x-xbitmap, image/jpeg, image/pjpeg, */*
Content-Length: 1196
Expect: 100-continue
Content-Type: multipart/form-data; boundary=----------------------------5487281bbac6

< HTTP/1.1 100 Continue
  % Total    % Received % Xferd  Average Speed          Time             Curr.
                                 Dload  Upload Total    Current  Left    Speed

100  1196    0     0  100  1196      0  99666  0:00:00  0:00:00  0:00:00 99666
100  1196    0     0  100  1196      0   1173  0:00:01  0:00:01  0:00:00     0
100  1196    0     0  100  1196      0    589  0:00:02  0:00:02  0:00:00     0
100  1196    0     0  100  1196      0    393  0:00:03  0:00:03  0:00:00     0
100  1196    0     0  100  1196      0    295  0:00:04  0:00:04  0:00:00     0
100  1196    0     0  100  1196      0    236  0:00:05  0:00:05  0:00:00     0
100  1196    0     0  100  1196      0    197  0:00:06  0:00:06  0:00:00     0
100  1196    0     0  100  1196      0    168  0:00:07  0:00:07  0:00:00     0
100  1196    0     0  100  1196      0    147  0:00:08  0:00:08  0:00:00     0
100  1196    0     0  100  1196      0    131  0:00:09  0:00:09  0:00:00     0< HTTP/1.1 200 OK
< Date: Thu, 05 Aug 2004 17:20:19 GMT
< Server: Apache/1.3.29 (Unix) mod_perl/1.29 PHP/4.3.4
< X-Powered-By: PHP/4.3.4
< Transfer-Encoding: chunked
< Content-Type: text/html; charset=

100  3917    0  2721  100  1196    296    130  0:00:09  0:00:09  0:00:00   371
* Connection #0 left intact
* Closing connection #0

set x = `gawk 'BEGIN{x=ARGV[1];sub(":","-",x);print "renamed file=",x}' $1`
set x = `gawk 'BEGIN{x=ARGV[1];sub(":","-",x);print "renamed file=",x}' $1`
gawk BEGIN{x=ARGV[1];sub(":","-",x);print "renamed file=",x} GO-0009607_response_to_biotic_stimulus

grep -v $$ PIDFILE > TPIDFILE
grep -v 6224 PIDFILE
mv TPIDFILE PIDFILE
mv TPIDFILE PIDFILE
exit 0
exit 0
end
end
echo $a `wc -l $a`
echo GO-0009613_response_to_pest_pathogen_parasite `wc -l $a`
wc -l GO-0009613_response_to_pest_pathogen_parasite
GO-0009613_response_to_pest_pathogen_parasite 7 GO-0009613_response_to_pest_pathogen_parasite
sort $a > $a.srt
sort GO-0009613_response_to_pest_pathogen_parasite
join $a.srt $5.srt > $a
join GO-0009613_response_to_pest_pathogen_parasite.srt cvidchanged.txt.srt
rm -f $a.srt
rm -f GO-0009613_response_to_pest_pathogen_parasite.srt
$CSH $3/TF.sh $a $4 $DIR $3 || exit $status
csh -xvf /usr2/zeebergb/test-directory-sudar11/scripts/TF.sh GO-0009613_response_to_pest_pathogen_parasite 9606 total.txt.dir/cvidchanged.txt.dir/cvidchanged.txt.over.gce.TF /usr2/zeebergb/test-directory-sudar11/scripts


echo $$ >> PIDFILE
echo 6235

set species = "HS"
set species = HS
if ( $2 == 10090 ) set species = "MM"
if ( 9606 == 10090 ) set species = MM
if ( $2 == 10116 ) set species = "RN"
if ( 9606 == 10116 ) set species = RN


set n = `gawk '{print NF;exit}' $1`
set n = `gawk '{print NF;exit}' $1`
gawk {print NF;exit} GO-0009613_response_to_pest_pathogen_parasite
if ( $n == 1 ) then
if ( 2 == 1 ) then


set x = `gawk 'BEGIN{x=ARGV[1];sub(":","-",x);print x}' $1`
set x = `gawk 'BEGIN{x=ARGV[1];sub(":","-",x);print x}' $1`
gawk BEGIN{x=ARGV[1];sub(":","-",x);print x} GO-0009613_response_to_pest_pathogen_parasite
curl -v -F "outputMode=text" -F "source=$species" -F "file=@$1" -F "siteprob=1e-4" -F "sense=+" -F "formevent=submit" -F "minmatch=2" -F "fusesites=1" -F "feature=CIM" -F "datatype=name-value-pairs" www.abcc.ncifcrf.gov/app/htdocs/griddev/promoters/comparePromoters4.php > $3/$x.TF || exit 130
curl -v -F outputMode=text -F source=HS -F file=@GO-0009613_response_to_pest_pathogen_parasite -F siteprob=1e-4 -F sense=+ -F formevent=submit -F minmatch=2 -F fusesites=1 -F feature=CIM -F datatype=name-value-pairs www.abcc.ncifcrf.gov/app/htdocs/griddev/promoters/comparePromoters4.php
* About to connect() to www.abcc.ncifcrf.gov:80
* Connected to www.abcc.ncifcrf.gov (129.43.52.55) port 80
> POST /app/htdocs/griddev/promoters/comparePromoters4.php HTTP/1.1
User-Agent: curl/7.10.8 (sparc-sun-solaris2.8) libcurl/7.10.8 OpenSSL/0.9.7b ipv6 zlib/1.2.1
Host: www.abcc.ncifcrf.gov
Pragma: no-cache
Accept: image/gif, image/x-xbitmap, image/jpeg, image/pjpeg, */*
Content-Length: 1185
Expect: 100-continue
Content-Type: multipart/form-data; boundary=----------------------------4e28f465f6c5

< HTTP/1.1 100 Continue
  % Total    % Received % Xferd  Average Speed          Time             Curr.
                                 Dload  Upload Total    Current  Left    Speed

100  1185    0     0  100  1185      0  91153  0:00:00  0:00:00  0:00:00 91153
100  1185    0     0  100  1185      0   1167  0:00:01  0:00:01  0:00:00     0
100  1185    0     0  100  1185      0    585  0:00:02  0:00:02  0:00:00     0
100  1185    0     0  100  1185      0    390  0:00:03  0:00:03  0:00:00     0
100  1185    0     0  100  1185      0    292  0:00:04  0:00:04  0:00:00     0
100  1185    0     0  100  1185      0    234  0:00:05  0:00:05  0:00:00     0
100  1185    0     0  100  1185      0    195  0:00:06  0:00:06  0:00:00     0
100  1185    0     0  100  1185      0    167  0:00:07  0:00:07  0:00:00     0< HTTP/1.1 200 OK
< Date: Thu, 05 Aug 2004 17:20:29 GMT
< Server: Apache/1.3.29 (Unix) mod_perl/1.29 PHP/4.3.4
< X-Powered-By: PHP/4.3.4
< Transfer-Encoding: chunked
< Content-Type: text/html; charset=

100  3059    0  1874  100  1185    235    149  0:00:07  0:00:07  0:00:00   140
100  3059    0  1874  100  1185    235    149  0:00:07  0:00:07  0:00:00   176
* Connection #0 left intact
* Closing connection #0

set x = `gawk 'BEGIN{x=ARGV[1];sub(":","-",x);print "renamed file=",x}' $1`
set x = `gawk 'BEGIN{x=ARGV[1];sub(":","-",x);print "renamed file=",x}' $1`
gawk BEGIN{x=ARGV[1];sub(":","-",x);print "renamed file=",x} GO-0009613_response_to_pest_pathogen_parasite

grep -v $$ PIDFILE > TPIDFILE
grep -v 6235 PIDFILE
mv TPIDFILE PIDFILE
mv TPIDFILE PIDFILE
exit 0
exit 0
end
end
echo $a `wc -l $a`
echo GO-0050874_organismal_physiological_process `wc -l $a`
wc -l GO-0050874_organismal_physiological_process
GO-0050874_organismal_physiological_process 9 GO-0050874_organismal_physiological_process
sort $a > $a.srt
sort GO-0050874_organismal_physiological_process
join $a.srt $5.srt > $a
join GO-0050874_organismal_physiological_process.srt cvidchanged.txt.srt
rm -f $a.srt
rm -f GO-0050874_organismal_physiological_process.srt
$CSH $3/TF.sh $a $4 $DIR $3 || exit $status
csh -xvf /usr2/zeebergb/test-directory-sudar11/scripts/TF.sh GO-0050874_organismal_physiological_process 9606 total.txt.dir/cvidchanged.txt.dir/cvidchanged.txt.over.gce.TF /usr2/zeebergb/test-directory-sudar11/scripts


echo $$ >> PIDFILE
echo 6246

set species = "HS"
set species = HS
if ( $2 == 10090 ) set species = "MM"
if ( 9606 == 10090 ) set species = MM
if ( $2 == 10116 ) set species = "RN"
if ( 9606 == 10116 ) set species = RN


set n = `gawk '{print NF;exit}' $1`
set n = `gawk '{print NF;exit}' $1`
gawk {print NF;exit} GO-0050874_organismal_physiological_process
if ( $n == 1 ) then
if ( 2 == 1 ) then


set x = `gawk 'BEGIN{x=ARGV[1];sub(":","-",x);print x}' $1`
set x = `gawk 'BEGIN{x=ARGV[1];sub(":","-",x);print x}' $1`
gawk BEGIN{x=ARGV[1];sub(":","-",x);print x} GO-0050874_organismal_physiological_process
curl -v -F "outputMode=text" -F "source=$species" -F "file=@$1" -F "siteprob=1e-4" -F "sense=+" -F "formevent=submit" -F "minmatch=2" -F "fusesites=1" -F "feature=CIM" -F "datatype=name-value-pairs" www.abcc.ncifcrf.gov/app/htdocs/griddev/promoters/comparePromoters4.php > $3/$x.TF || exit 130
curl -v -F outputMode=text -F source=HS -F file=@GO-0050874_organismal_physiological_process -F siteprob=1e-4 -F sense=+ -F formevent=submit -F minmatch=2 -F fusesites=1 -F feature=CIM -F datatype=name-value-pairs www.abcc.ncifcrf.gov/app/htdocs/griddev/promoters/comparePromoters4.php
* About to connect() to www.abcc.ncifcrf.gov:80
* Connected to www.abcc.ncifcrf.gov (129.43.52.55) port 80
> POST /app/htdocs/griddev/promoters/comparePromoters4.php HTTP/1.1
User-Agent: curl/7.10.8 (sparc-sun-solaris2.8) libcurl/7.10.8 OpenSSL/0.9.7b ipv6 zlib/1.2.1
Host: www.abcc.ncifcrf.gov
Pragma: no-cache
Accept: image/gif, image/x-xbitmap, image/jpeg, image/pjpeg, */*
Content-Length: 1201
Expect: 100-continue
Content-Type: multipart/form-data; boundary=----------------------------73fc961409cf

< HTTP/1.1 100 Continue
  % Total    % Received % Xferd  Average Speed          Time             Curr.
                                 Dload  Upload Total    Current  Left    Speed

100  1201    0     0  100  1201      0    97k  0:00:00  0:00:00  0:00:00   97k
100  1201    0     0  100  1201      0   1183  0:00:01  0:00:01  0:00:00     0
100  1201    0     0  100  1201      0    593  0:00:02  0:00:02  0:00:00     0
100  1201    0     0  100  1201      0    395  0:00:03  0:00:03  0:00:00     0
100  1201    0     0  100  1201      0    296  0:00:04  0:00:04  0:00:00     0
100  1201    0     0  100  1201      0    237  0:00:05  0:00:05  0:00:00     0
100  1201    0     0  100  1201      0    198  0:00:06  0:00:06  0:00:00     0
100  1201    0     0  100  1201      0    169  0:00:07  0:00:07  0:00:00     0
100  1201    0     0  100  1201      0    148  0:00:08  0:00:08  0:00:00     0< HTTP/1.1 200 OK
< Date: Thu, 05 Aug 2004 17:20:37 GMT
< Server: Apache/1.3.29 (Unix) mod_perl/1.29 PHP/4.3.4
< X-Powered-By: PHP/4.3.4
< Transfer-Encoding: chunked
< Content-Type: text/html; charset=

100  3922    0  2721  100  1201    300    132  0:00:09  0:00:09  0:00:00   302
100  3922    0  2721  100  1201    299    132  0:00:09  0:00:09  0:00:00   378
* Connection #0 left intact
* Closing connection #0

set x = `gawk 'BEGIN{x=ARGV[1];sub(":","-",x);print "renamed file=",x}' $1`
set x = `gawk 'BEGIN{x=ARGV[1];sub(":","-",x);print "renamed file=",x}' $1`
gawk BEGIN{x=ARGV[1];sub(":","-",x);print "renamed file=",x} GO-0050874_organismal_physiological_process

grep -v $$ PIDFILE > TPIDFILE
grep -v 6246 PIDFILE
mv TPIDFILE PIDFILE
mv TPIDFILE PIDFILE
exit 0
exit 0
end
end
echo $a `wc -l $a`
echo GO-0050896_response_to_stimulus `wc -l $a`
wc -l GO-0050896_response_to_stimulus
GO-0050896_response_to_stimulus 9 GO-0050896_response_to_stimulus
sort $a > $a.srt
sort GO-0050896_response_to_stimulus
join $a.srt $5.srt > $a
join GO-0050896_response_to_stimulus.srt cvidchanged.txt.srt
rm -f $a.srt
rm -f GO-0050896_response_to_stimulus.srt
$CSH $3/TF.sh $a $4 $DIR $3 || exit $status
csh -xvf /usr2/zeebergb/test-directory-sudar11/scripts/TF.sh GO-0050896_response_to_stimulus 9606 total.txt.dir/cvidchanged.txt.dir/cvidchanged.txt.over.gce.TF /usr2/zeebergb/test-directory-sudar11/scripts


echo $$ >> PIDFILE
echo 6257

set species = "HS"
set species = HS
if ( $2 == 10090 ) set species = "MM"
if ( 9606 == 10090 ) set species = MM
if ( $2 == 10116 ) set species = "RN"
if ( 9606 == 10116 ) set species = RN


set n = `gawk '{print NF;exit}' $1`
set n = `gawk '{print NF;exit}' $1`
gawk {print NF;exit} GO-0050896_response_to_stimulus
if ( $n == 1 ) then
if ( 2 == 1 ) then


set x = `gawk 'BEGIN{x=ARGV[1];sub(":","-",x);print x}' $1`
set x = `gawk 'BEGIN{x=ARGV[1];sub(":","-",x);print x}' $1`
gawk BEGIN{x=ARGV[1];sub(":","-",x);print x} GO-0050896_response_to_stimulus
curl -v -F "outputMode=text" -F "source=$species" -F "file=@$1" -F "siteprob=1e-4" -F "sense=+" -F "formevent=submit" -F "minmatch=2" -F "fusesites=1" -F "feature=CIM" -F "datatype=name-value-pairs" www.abcc.ncifcrf.gov/app/htdocs/griddev/promoters/comparePromoters4.php > $3/$x.TF || exit 130
curl -v -F outputMode=text -F source=HS -F file=@GO-0050896_response_to_stimulus -F siteprob=1e-4 -F sense=+ -F formevent=submit -F minmatch=2 -F fusesites=1 -F feature=CIM -F datatype=name-value-pairs www.abcc.ncifcrf.gov/app/htdocs/griddev/promoters/comparePromoters4.php
* About to connect() to www.abcc.ncifcrf.gov:80
* Connected to www.abcc.ncifcrf.gov (129.43.52.55) port 80
> POST /app/htdocs/griddev/promoters/comparePromoters4.php HTTP/1.1
User-Agent: curl/7.10.8 (sparc-sun-solaris2.8) libcurl/7.10.8 OpenSSL/0.9.7b ipv6 zlib/1.2.1
Host: www.abcc.ncifcrf.gov
Pragma: no-cache
Accept: image/gif, image/x-xbitmap, image/jpeg, image/pjpeg, */*
Content-Length: 1189
Expect: 100-continue
Content-Type: multipart/form-data; boundary=----------------------------fab65511a84c

< HTTP/1.1 100 Continue
  % Total    % Received % Xferd  Average Speed          Time             Curr.
                                 Dload  Upload Total    Current  Left    Speed

100  1189    0     0  100  1189      0   105k  0:00:00  0:00:00  0:00:00  105k
100  1189    0     0  100  1189      0   1166  0:00:01  0:00:01  0:00:00     0
100  1189    0     0  100  1189      0    586  0:00:02  0:00:02  0:00:00     0
100  1189    0     0  100  1189      0    391  0:00:03  0:00:03  0:00:00     0
100  1189    0     0  100  1189      0    293  0:00:04  0:00:04  0:00:00     0
100  1189    0     0  100  1189      0    235  0:00:05  0:00:05  0:00:00     0
100  1189    0     0  100  1189      0    195  0:00:06  0:00:06  0:00:00     0
100  1189    0     0  100  1189      0    167  0:00:07  0:00:07  0:00:00     0
100  1189    0     0  100  1189      0    146  0:00:08  0:00:08  0:00:00     0
100  1189    0     0  100  1189      0    130  0:00:09  0:00:09  0:00:00     0< HTTP/1.1 200 OK
< Date: Thu, 05 Aug 2004 17:20:46 GMT
< Server: Apache/1.3.29 (Unix) mod_perl/1.29 PHP/4.3.4
< X-Powered-By: PHP/4.3.4
< Transfer-Encoding: chunked
< Content-Type: text/html; charset=

100  3910    0  2721  100  1189    298    130  0:00:09  0:00:09  0:00:00   376
100  3910    0  2721  100  1189    298    130  0:00:09  0:00:09  0:00:00   501
* Connection #0 left intact
* Closing connection #0

set x = `gawk 'BEGIN{x=ARGV[1];sub(":","-",x);print "renamed file=",x}' $1`
set x = `gawk 'BEGIN{x=ARGV[1];sub(":","-",x);print "renamed file=",x}' $1`
gawk BEGIN{x=ARGV[1];sub(":","-",x);print "renamed file=",x} GO-0050896_response_to_stimulus

grep -v $$ PIDFILE > TPIDFILE
grep -v 6257 PIDFILE
mv TPIDFILE PIDFILE
mv TPIDFILE PIDFILE
exit 0
exit 0
end
end

$CSH $3/TFcat.sh $DIR
csh -xvf /usr2/zeebergb/test-directory-sudar11/scripts/TFcat.sh total.txt.dir/cvidchanged.txt.dir/cvidchanged.txt.over.gce.TF


echo $$ >> PIDFILE
echo 6264

rm -f $1/TFcat $1/TFcat1 $1/TFavg $1/TFavg1 $1/categories
rm -f total.txt.dir/cvidchanged.txt.dir/cvidchanged.txt.over.gce.TF/TFcat total.txt.dir/cvidchanged.txt.dir/cvidchanged.txt.over.gce.TF/TFcat1 total.txt.dir/cvidchanged.txt.dir/cvidchanged.txt.over.gce.TF/TFavg total.txt.dir/cvidchanged.txt.dir/cvidchanged.txt.over.gce.TF/TFavg1 total.txt.dir/cvidchanged.txt.dir/cvidchanged.txt.over.gce.TF/categories
foreach a ( GO-[0-9][0-9][0-9][0-9][0-9][0-9][0-9]_* )
foreach a ( GO-[0-9][0-9][0-9][0-9][0-9][0-9][0-9]_* )
echo -n " "$a >> $1/categories
echo -n  GO-0006805_xenobiotic_metabolism
gawk '{if(NR>1){t=0;for(i=2;i<=NF;i++)if($i)t++;print $1"\t"t}}' $1/$a.TF | sort > $1/$a.tot
gawk {if(NR>1){t=0;for(i=2;i<=NF;i++)if($i)t++;print $1"\t"t}} total.txt.dir/cvidchanged.txt.dir/cvidchanged.txt.over.gce.TF/GO-0006805_xenobiotic_metabolism.TF
sort
gawk '{print $1}' $1/$a.tot >> $1/TFcat1
gawk {print $1} total.txt.dir/cvidchanged.txt.dir/cvidchanged.txt.over.gce.TF/GO-0006805_xenobiotic_metabolism.tot
set n = `wc -l $a | gawk '{print $1}'`
set n = `wc -l $a | gawk '{print $1}'`
wc -l GO-0006805_xenobiotic_metabolism
gawk {print $1}
gawk 'BEGIN{n=ARGV[1];ARGV[1]=""}{print $1"\t"$2/n}' $n $1/$a.tot > $1/$a.avg
gawk BEGIN{n=ARGV[1];ARGV[1]=""}{print $1"\t"$2/n} 2 total.txt.dir/cvidchanged.txt.dir/cvidchanged.txt.over.gce.TF/GO-0006805_xenobiotic_metabolism.tot
end
end
echo -n " "$a >> $1/categories
echo -n  GO-0006950_response_to_stress
gawk '{if(NR>1){t=0;for(i=2;i<=NF;i++)if($i)t++;print $1"\t"t}}' $1/$a.TF | sort > $1/$a.tot
gawk {if(NR>1){t=0;for(i=2;i<=NF;i++)if($i)t++;print $1"\t"t}} total.txt.dir/cvidchanged.txt.dir/cvidchanged.txt.over.gce.TF/GO-0006950_response_to_stress.TF
sort
gawk '{print $1}' $1/$a.tot >> $1/TFcat1
gawk {print $1} total.txt.dir/cvidchanged.txt.dir/cvidchanged.txt.over.gce.TF/GO-0006950_response_to_stress.tot
set n = `wc -l $a | gawk '{print $1}'`
set n = `wc -l $a | gawk '{print $1}'`
wc -l GO-0006950_response_to_stress
gawk {print $1}
gawk 'BEGIN{n=ARGV[1];ARGV[1]=""}{print $1"\t"$2/n}' $n $1/$a.tot > $1/$a.avg
gawk BEGIN{n=ARGV[1];ARGV[1]=""}{print $1"\t"$2/n} 7 total.txt.dir/cvidchanged.txt.dir/cvidchanged.txt.over.gce.TF/GO-0006950_response_to_stress.tot
end
end
echo -n " "$a >> $1/categories
echo -n  GO-0006952_defense_response
gawk '{if(NR>1){t=0;for(i=2;i<=NF;i++)if($i)t++;print $1"\t"t}}' $1/$a.TF | sort > $1/$a.tot
gawk {if(NR>1){t=0;for(i=2;i<=NF;i++)if($i)t++;print $1"\t"t}} total.txt.dir/cvidchanged.txt.dir/cvidchanged.txt.over.gce.TF/GO-0006952_defense_response.TF
sort
gawk '{print $1}' $1/$a.tot >> $1/TFcat1
gawk {print $1} total.txt.dir/cvidchanged.txt.dir/cvidchanged.txt.over.gce.TF/GO-0006952_defense_response.tot
set n = `wc -l $a | gawk '{print $1}'`
set n = `wc -l $a | gawk '{print $1}'`
wc -l GO-0006952_defense_response
gawk {print $1}
gawk 'BEGIN{n=ARGV[1];ARGV[1]=""}{print $1"\t"$2/n}' $n $1/$a.tot > $1/$a.avg
gawk BEGIN{n=ARGV[1];ARGV[1]=""}{print $1"\t"$2/n} 9 total.txt.dir/cvidchanged.txt.dir/cvidchanged.txt.over.gce.TF/GO-0006952_defense_response.tot
end
end
echo -n " "$a >> $1/categories
echo -n  GO-0006955_immune_response
gawk '{if(NR>1){t=0;for(i=2;i<=NF;i++)if($i)t++;print $1"\t"t}}' $1/$a.TF | sort > $1/$a.tot
gawk {if(NR>1){t=0;for(i=2;i<=NF;i++)if($i)t++;print $1"\t"t}} total.txt.dir/cvidchanged.txt.dir/cvidchanged.txt.over.gce.TF/GO-0006955_immune_response.TF
sort
gawk '{print $1}' $1/$a.tot >> $1/TFcat1
gawk {print $1} total.txt.dir/cvidchanged.txt.dir/cvidchanged.txt.over.gce.TF/GO-0006955_immune_response.tot
set n = `wc -l $a | gawk '{print $1}'`
set n = `wc -l $a | gawk '{print $1}'`
wc -l GO-0006955_immune_response
gawk {print $1}
gawk 'BEGIN{n=ARGV[1];ARGV[1]=""}{print $1"\t"$2/n}' $n $1/$a.tot > $1/$a.avg
gawk BEGIN{n=ARGV[1];ARGV[1]=""}{print $1"\t"$2/n} 9 total.txt.dir/cvidchanged.txt.dir/cvidchanged.txt.over.gce.TF/GO-0006955_immune_response.tot
end
end
echo -n " "$a >> $1/categories
echo -n  GO-0006968_cellular_defense_response
gawk '{if(NR>1){t=0;for(i=2;i<=NF;i++)if($i)t++;print $1"\t"t}}' $1/$a.TF | sort > $1/$a.tot
gawk {if(NR>1){t=0;for(i=2;i<=NF;i++)if($i)t++;print $1"\t"t}} total.txt.dir/cvidchanged.txt.dir/cvidchanged.txt.over.gce.TF/GO-0006968_cellular_defense_response.TF
sort
gawk '{print $1}' $1/$a.tot >> $1/TFcat1
gawk {print $1} total.txt.dir/cvidchanged.txt.dir/cvidchanged.txt.over.gce.TF/GO-0006968_cellular_defense_response.tot
set n = `wc -l $a | gawk '{print $1}'`
set n = `wc -l $a | gawk '{print $1}'`
wc -l GO-0006968_cellular_defense_response
gawk {print $1}
gawk 'BEGIN{n=ARGV[1];ARGV[1]=""}{print $1"\t"$2/n}' $n $1/$a.tot > $1/$a.avg
gawk BEGIN{n=ARGV[1];ARGV[1]=""}{print $1"\t"$2/n} 3 total.txt.dir/cvidchanged.txt.dir/cvidchanged.txt.over.gce.TF/GO-0006968_cellular_defense_response.tot
end
end
echo -n " "$a >> $1/categories
echo -n  GO-0007178_transmembrane_receptor_protein_serine_threonine_kinase_signaling_pathway
gawk '{if(NR>1){t=0;for(i=2;i<=NF;i++)if($i)t++;print $1"\t"t}}' $1/$a.TF | sort > $1/$a.tot
gawk {if(NR>1){t=0;for(i=2;i<=NF;i++)if($i)t++;print $1"\t"t}} total.txt.dir/cvidchanged.txt.dir/cvidchanged.txt.over.gce.TF/GO-0007178_transmembrane_receptor_protein_serine_threonine_kinase_signaling_pathway.TF
sort
gawk '{print $1}' $1/$a.tot >> $1/TFcat1
gawk {print $1} total.txt.dir/cvidchanged.txt.dir/cvidchanged.txt.over.gce.TF/GO-0007178_transmembrane_receptor_protein_serine_threonine_kinase_signaling_pathway.tot
set n = `wc -l $a | gawk '{print $1}'`
set n = `wc -l $a | gawk '{print $1}'`
wc -l GO-0007178_transmembrane_receptor_protein_serine_threonine_kinase_signaling_pathway
gawk {print $1}
gawk 'BEGIN{n=ARGV[1];ARGV[1]=""}{print $1"\t"$2/n}' $n $1/$a.tot > $1/$a.avg
gawk BEGIN{n=ARGV[1];ARGV[1]=""}{print $1"\t"$2/n} 2 total.txt.dir/cvidchanged.txt.dir/cvidchanged.txt.over.gce.TF/GO-0007178_transmembrane_receptor_protein_serine_threonine_kinase_signaling_pathway.tot
end
end
echo -n " "$a >> $1/categories
echo -n  GO-0009410_response_to_xenobiotic_stimulus
gawk '{if(NR>1){t=0;for(i=2;i<=NF;i++)if($i)t++;print $1"\t"t}}' $1/$a.TF | sort > $1/$a.tot
gawk {if(NR>1){t=0;for(i=2;i<=NF;i++)if($i)t++;print $1"\t"t}} total.txt.dir/cvidchanged.txt.dir/cvidchanged.txt.over.gce.TF/GO-0009410_response_to_xenobiotic_stimulus.TF
sort
gawk '{print $1}' $1/$a.tot >> $1/TFcat1
gawk {print $1} total.txt.dir/cvidchanged.txt.dir/cvidchanged.txt.over.gce.TF/GO-0009410_response_to_xenobiotic_stimulus.tot
set n = `wc -l $a | gawk '{print $1}'`
set n = `wc -l $a | gawk '{print $1}'`
wc -l GO-0009410_response_to_xenobiotic_stimulus
gawk {print $1}
gawk 'BEGIN{n=ARGV[1];ARGV[1]=""}{print $1"\t"$2/n}' $n $1/$a.tot > $1/$a.avg
gawk BEGIN{n=ARGV[1];ARGV[1]=""}{print $1"\t"$2/n} 2 total.txt.dir/cvidchanged.txt.dir/cvidchanged.txt.over.gce.TF/GO-0009410_response_to_xenobiotic_stimulus.tot
end
end
echo -n " "$a >> $1/categories
echo -n  GO-0009605_response_to_external_stimulus
gawk '{if(NR>1){t=0;for(i=2;i<=NF;i++)if($i)t++;print $1"\t"t}}' $1/$a.TF | sort > $1/$a.tot
gawk {if(NR>1){t=0;for(i=2;i<=NF;i++)if($i)t++;print $1"\t"t}} total.txt.dir/cvidchanged.txt.dir/cvidchanged.txt.over.gce.TF/GO-0009605_response_to_external_stimulus.TF
sort
gawk '{print $1}' $1/$a.tot >> $1/TFcat1
gawk {print $1} total.txt.dir/cvidchanged.txt.dir/cvidchanged.txt.over.gce.TF/GO-0009605_response_to_external_stimulus.tot
set n = `wc -l $a | gawk '{print $1}'`
set n = `wc -l $a | gawk '{print $1}'`
wc -l GO-0009605_response_to_external_stimulus
gawk {print $1}
gawk 'BEGIN{n=ARGV[1];ARGV[1]=""}{print $1"\t"$2/n}' $n $1/$a.tot > $1/$a.avg
gawk BEGIN{n=ARGV[1];ARGV[1]=""}{print $1"\t"$2/n} 9 total.txt.dir/cvidchanged.txt.dir/cvidchanged.txt.over.gce.TF/GO-0009605_response_to_external_stimulus.tot
end
end
echo -n " "$a >> $1/categories
echo -n  GO-0009607_response_to_biotic_stimulus
gawk '{if(NR>1){t=0;for(i=2;i<=NF;i++)if($i)t++;print $1"\t"t}}' $1/$a.TF | sort > $1/$a.tot
gawk {if(NR>1){t=0;for(i=2;i<=NF;i++)if($i)t++;print $1"\t"t}} total.txt.dir/cvidchanged.txt.dir/cvidchanged.txt.over.gce.TF/GO-0009607_response_to_biotic_stimulus.TF
sort
gawk '{print $1}' $1/$a.tot >> $1/TFcat1
gawk {print $1} total.txt.dir/cvidchanged.txt.dir/cvidchanged.txt.over.gce.TF/GO-0009607_response_to_biotic_stimulus.tot
set n = `wc -l $a | gawk '{print $1}'`
set n = `wc -l $a | gawk '{print $1}'`
wc -l GO-0009607_response_to_biotic_stimulus
gawk {print $1}
gawk 'BEGIN{n=ARGV[1];ARGV[1]=""}{print $1"\t"$2/n}' $n $1/$a.tot > $1/$a.avg
gawk BEGIN{n=ARGV[1];ARGV[1]=""}{print $1"\t"$2/n} 9 total.txt.dir/cvidchanged.txt.dir/cvidchanged.txt.over.gce.TF/GO-0009607_response_to_biotic_stimulus.tot
end
end
echo -n " "$a >> $1/categories
echo -n  GO-0009613_response_to_pest_pathogen_parasite
gawk '{if(NR>1){t=0;for(i=2;i<=NF;i++)if($i)t++;print $1"\t"t}}' $1/$a.TF | sort > $1/$a.tot
gawk {if(NR>1){t=0;for(i=2;i<=NF;i++)if($i)t++;print $1"\t"t}} total.txt.dir/cvidchanged.txt.dir/cvidchanged.txt.over.gce.TF/GO-0009613_response_to_pest_pathogen_parasite.TF
sort
gawk '{print $1}' $1/$a.tot >> $1/TFcat1
gawk {print $1} total.txt.dir/cvidchanged.txt.dir/cvidchanged.txt.over.gce.TF/GO-0009613_response_to_pest_pathogen_parasite.tot
set n = `wc -l $a | gawk '{print $1}'`
set n = `wc -l $a | gawk '{print $1}'`
wc -l GO-0009613_response_to_pest_pathogen_parasite
gawk {print $1}
gawk 'BEGIN{n=ARGV[1];ARGV[1]=""}{print $1"\t"$2/n}' $n $1/$a.tot > $1/$a.avg
gawk BEGIN{n=ARGV[1];ARGV[1]=""}{print $1"\t"$2/n} 7 total.txt.dir/cvidchanged.txt.dir/cvidchanged.txt.over.gce.TF/GO-0009613_response_to_pest_pathogen_parasite.tot
end
end
echo -n " "$a >> $1/categories
echo -n  GO-0050874_organismal_physiological_process
gawk '{if(NR>1){t=0;for(i=2;i<=NF;i++)if($i)t++;print $1"\t"t}}' $1/$a.TF | sort > $1/$a.tot
gawk {if(NR>1){t=0;for(i=2;i<=NF;i++)if($i)t++;print $1"\t"t}} total.txt.dir/cvidchanged.txt.dir/cvidchanged.txt.over.gce.TF/GO-0050874_organismal_physiological_process.TF
sort
gawk '{print $1}' $1/$a.tot >> $1/TFcat1
gawk {print $1} total.txt.dir/cvidchanged.txt.dir/cvidchanged.txt.over.gce.TF/GO-0050874_organismal_physiological_process.tot
set n = `wc -l $a | gawk '{print $1}'`
set n = `wc -l $a | gawk '{print $1}'`
wc -l GO-0050874_organismal_physiological_process
gawk {print $1}
gawk 'BEGIN{n=ARGV[1];ARGV[1]=""}{print $1"\t"$2/n}' $n $1/$a.tot > $1/$a.avg
gawk BEGIN{n=ARGV[1];ARGV[1]=""}{print $1"\t"$2/n} 9 total.txt.dir/cvidchanged.txt.dir/cvidchanged.txt.over.gce.TF/GO-0050874_organismal_physiological_process.tot
end
end
echo -n " "$a >> $1/categories
echo -n  GO-0050896_response_to_stimulus
gawk '{if(NR>1){t=0;for(i=2;i<=NF;i++)if($i)t++;print $1"\t"t}}' $1/$a.TF | sort > $1/$a.tot
gawk {if(NR>1){t=0;for(i=2;i<=NF;i++)if($i)t++;print $1"\t"t}} total.txt.dir/cvidchanged.txt.dir/cvidchanged.txt.over.gce.TF/GO-0050896_response_to_stimulus.TF
sort
gawk '{print $1}' $1/$a.tot >> $1/TFcat1
gawk {print $1} total.txt.dir/cvidchanged.txt.dir/cvidchanged.txt.over.gce.TF/GO-0050896_response_to_stimulus.tot
set n = `wc -l $a | gawk '{print $1}'`
set n = `wc -l $a | gawk '{print $1}'`
wc -l GO-0050896_response_to_stimulus
gawk {print $1}
gawk 'BEGIN{n=ARGV[1];ARGV[1]=""}{print $1"\t"$2/n}' $n $1/$a.tot > $1/$a.avg
gawk BEGIN{n=ARGV[1];ARGV[1]=""}{print $1"\t"$2/n} 9 total.txt.dir/cvidchanged.txt.dir/cvidchanged.txt.over.gce.TF/GO-0050896_response_to_stimulus.tot
end
end
echo "" >> $1/categories
echo 

sort $1/TFcat1 | uniq > $1/TFcat
sort total.txt.dir/cvidchanged.txt.dir/cvidchanged.txt.over.gce.TF/TFcat1
uniq
cp $1/TFcat $1/TFavg
cp total.txt.dir/cvidchanged.txt.dir/cvidchanged.txt.over.gce.TF/TFcat total.txt.dir/cvidchanged.txt.dir/cvidchanged.txt.over.gce.TF/TFavg

set n = 2
set n = 2
foreach a ( GO-[0-9][0-9][0-9][0-9][0-9][0-9][0-9]_* )
foreach a ( GO-[0-9][0-9][0-9][0-9][0-9][0-9][0-9]_* )
join -a 1 $1/TFcat $1/$a.tot > $1/TFcat1
join -a 1 total.txt.dir/cvidchanged.txt.dir/cvidchanged.txt.over.gce.TF/TFcat total.txt.dir/cvidchanged.txt.dir/cvidchanged.txt.over.gce.TF/GO-0006805_xenobiotic_metabolism.tot
join -a 1 $1/TFavg $1/$a.avg > $1/TFavg1
join -a 1 total.txt.dir/cvidchanged.txt.dir/cvidchanged.txt.over.gce.TF/TFavg total.txt.dir/cvidchanged.txt.dir/cvidchanged.txt.over.gce.TF/GO-0006805_xenobiotic_metabolism.avg
rm -f $1/$a.tot $1/$a.avg
rm -f total.txt.dir/cvidchanged.txt.dir/cvidchanged.txt.over.gce.TF/GO-0006805_xenobiotic_metabolism.tot total.txt.dir/cvidchanged.txt.dir/cvidchanged.txt.over.gce.TF/GO-0006805_xenobiotic_metabolism.avg
gawk 'BEGIN{n=ARGV[2];ARGV[2]=""}{if(NF==n)print $0;if(NF<n)print $0" 0"}' $1/TFcat1 $n > $1/TFcat
gawk BEGIN{n=ARGV[2];ARGV[2]=""}{if(NF==n)print $0;if(NF<n)print $0" 0"} total.txt.dir/cvidchanged.txt.dir/cvidchanged.txt.over.gce.TF/TFcat1 2
gawk 'BEGIN{n=ARGV[2];ARGV[2]=""}{if(NF==n)print $0;if(NF<n)print $0" 0"}' $1/TFavg1 $n > $1/TFavg
gawk BEGIN{n=ARGV[2];ARGV[2]=""}{if(NF==n)print $0;if(NF<n)print $0" 0"} total.txt.dir/cvidchanged.txt.dir/cvidchanged.txt.over.gce.TF/TFavg1 2
rm -f $a
rm -f GO-0006805_xenobiotic_metabolism
@ n = $n + 1
@ n = 2 + 1
end
end
join -a 1 $1/TFcat $1/$a.tot > $1/TFcat1
join -a 1 total.txt.dir/cvidchanged.txt.dir/cvidchanged.txt.over.gce.TF/TFcat total.txt.dir/cvidchanged.txt.dir/cvidchanged.txt.over.gce.TF/GO-0006950_response_to_stress.tot
join -a 1 $1/TFavg $1/$a.avg > $1/TFavg1
join -a 1 total.txt.dir/cvidchanged.txt.dir/cvidchanged.txt.over.gce.TF/TFavg total.txt.dir/cvidchanged.txt.dir/cvidchanged.txt.over.gce.TF/GO-0006950_response_to_stress.avg
rm -f $1/$a.tot $1/$a.avg
rm -f total.txt.dir/cvidchanged.txt.dir/cvidchanged.txt.over.gce.TF/GO-0006950_response_to_stress.tot total.txt.dir/cvidchanged.txt.dir/cvidchanged.txt.over.gce.TF/GO-0006950_response_to_stress.avg
gawk 'BEGIN{n=ARGV[2];ARGV[2]=""}{if(NF==n)print $0;if(NF<n)print $0" 0"}' $1/TFcat1 $n > $1/TFcat
gawk BEGIN{n=ARGV[2];ARGV[2]=""}{if(NF==n)print $0;if(NF<n)print $0" 0"} total.txt.dir/cvidchanged.txt.dir/cvidchanged.txt.over.gce.TF/TFcat1 3
gawk 'BEGIN{n=ARGV[2];ARGV[2]=""}{if(NF==n)print $0;if(NF<n)print $0" 0"}' $1/TFavg1 $n > $1/TFavg
gawk BEGIN{n=ARGV[2];ARGV[2]=""}{if(NF==n)print $0;if(NF<n)print $0" 0"} total.txt.dir/cvidchanged.txt.dir/cvidchanged.txt.over.gce.TF/TFavg1 3
rm -f $a
rm -f GO-0006950_response_to_stress
@ n = $n + 1
@ n = 3 + 1
end
end
join -a 1 $1/TFcat $1/$a.tot > $1/TFcat1
join -a 1 total.txt.dir/cvidchanged.txt.dir/cvidchanged.txt.over.gce.TF/TFcat total.txt.dir/cvidchanged.txt.dir/cvidchanged.txt.over.gce.TF/GO-0006952_defense_response.tot
join -a 1 $1/TFavg $1/$a.avg > $1/TFavg1
join -a 1 total.txt.dir/cvidchanged.txt.dir/cvidchanged.txt.over.gce.TF/TFavg total.txt.dir/cvidchanged.txt.dir/cvidchanged.txt.over.gce.TF/GO-0006952_defense_response.avg
rm -f $1/$a.tot $1/$a.avg
rm -f total.txt.dir/cvidchanged.txt.dir/cvidchanged.txt.over.gce.TF/GO-0006952_defense_response.tot total.txt.dir/cvidchanged.txt.dir/cvidchanged.txt.over.gce.TF/GO-0006952_defense_response.avg
gawk 'BEGIN{n=ARGV[2];ARGV[2]=""}{if(NF==n)print $0;if(NF<n)print $0" 0"}' $1/TFcat1 $n > $1/TFcat
gawk BEGIN{n=ARGV[2];ARGV[2]=""}{if(NF==n)print $0;if(NF<n)print $0" 0"} total.txt.dir/cvidchanged.txt.dir/cvidchanged.txt.over.gce.TF/TFcat1 4
gawk 'BEGIN{n=ARGV[2];ARGV[2]=""}{if(NF==n)print $0;if(NF<n)print $0" 0"}' $1/TFavg1 $n > $1/TFavg
gawk BEGIN{n=ARGV[2];ARGV[2]=""}{if(NF==n)print $0;if(NF<n)print $0" 0"} total.txt.dir/cvidchanged.txt.dir/cvidchanged.txt.over.gce.TF/TFavg1 4
rm -f $a
rm -f GO-0006952_defense_response
@ n = $n + 1
@ n = 4 + 1
end
end
join -a 1 $1/TFcat $1/$a.tot > $1/TFcat1
join -a 1 total.txt.dir/cvidchanged.txt.dir/cvidchanged.txt.over.gce.TF/TFcat total.txt.dir/cvidchanged.txt.dir/cvidchanged.txt.over.gce.TF/GO-0006955_immune_response.tot
join -a 1 $1/TFavg $1/$a.avg > $1/TFavg1
join -a 1 total.txt.dir/cvidchanged.txt.dir/cvidchanged.txt.over.gce.TF/TFavg total.txt.dir/cvidchanged.txt.dir/cvidchanged.txt.over.gce.TF/GO-0006955_immune_response.avg
rm -f $1/$a.tot $1/$a.avg
rm -f total.txt.dir/cvidchanged.txt.dir/cvidchanged.txt.over.gce.TF/GO-0006955_immune_response.tot total.txt.dir/cvidchanged.txt.dir/cvidchanged.txt.over.gce.TF/GO-0006955_immune_response.avg
gawk 'BEGIN{n=ARGV[2];ARGV[2]=""}{if(NF==n)print $0;if(NF<n)print $0" 0"}' $1/TFcat1 $n > $1/TFcat
gawk BEGIN{n=ARGV[2];ARGV[2]=""}{if(NF==n)print $0;if(NF<n)print $0" 0"} total.txt.dir/cvidchanged.txt.dir/cvidchanged.txt.over.gce.TF/TFcat1 5
gawk 'BEGIN{n=ARGV[2];ARGV[2]=""}{if(NF==n)print $0;if(NF<n)print $0" 0"}' $1/TFavg1 $n > $1/TFavg
gawk BEGIN{n=ARGV[2];ARGV[2]=""}{if(NF==n)print $0;if(NF<n)print $0" 0"} total.txt.dir/cvidchanged.txt.dir/cvidchanged.txt.over.gce.TF/TFavg1 5
rm -f $a
rm -f GO-0006955_immune_response
@ n = $n + 1
@ n = 5 + 1
end
end
join -a 1 $1/TFcat $1/$a.tot > $1/TFcat1
join -a 1 total.txt.dir/cvidchanged.txt.dir/cvidchanged.txt.over.gce.TF/TFcat total.txt.dir/cvidchanged.txt.dir/cvidchanged.txt.over.gce.TF/GO-0006968_cellular_defense_response.tot
join -a 1 $1/TFavg $1/$a.avg > $1/TFavg1
join -a 1 total.txt.dir/cvidchanged.txt.dir/cvidchanged.txt.over.gce.TF/TFavg total.txt.dir/cvidchanged.txt.dir/cvidchanged.txt.over.gce.TF/GO-0006968_cellular_defense_response.avg
rm -f $1/$a.tot $1/$a.avg
rm -f total.txt.dir/cvidchanged.txt.dir/cvidchanged.txt.over.gce.TF/GO-0006968_cellular_defense_response.tot total.txt.dir/cvidchanged.txt.dir/cvidchanged.txt.over.gce.TF/GO-0006968_cellular_defense_response.avg
gawk 'BEGIN{n=ARGV[2];ARGV[2]=""}{if(NF==n)print $0;if(NF<n)print $0" 0"}' $1/TFcat1 $n > $1/TFcat
gawk BEGIN{n=ARGV[2];ARGV[2]=""}{if(NF==n)print $0;if(NF<n)print $0" 0"} total.txt.dir/cvidchanged.txt.dir/cvidchanged.txt.over.gce.TF/TFcat1 6
gawk 'BEGIN{n=ARGV[2];ARGV[2]=""}{if(NF==n)print $0;if(NF<n)print $0" 0"}' $1/TFavg1 $n > $1/TFavg
gawk BEGIN{n=ARGV[2];ARGV[2]=""}{if(NF==n)print $0;if(NF<n)print $0" 0"} total.txt.dir/cvidchanged.txt.dir/cvidchanged.txt.over.gce.TF/TFavg1 6
rm -f $a
rm -f GO-0006968_cellular_defense_response
@ n = $n + 1
@ n = 6 + 1
end
end
join -a 1 $1/TFcat $1/$a.tot > $1/TFcat1
join -a 1 total.txt.dir/cvidchanged.txt.dir/cvidchanged.txt.over.gce.TF/TFcat total.txt.dir/cvidchanged.txt.dir/cvidchanged.txt.over.gce.TF/GO-0007178_transmembrane_receptor_protein_serine_threonine_kinase_signaling_pathway.tot
join -a 1 $1/TFavg $1/$a.avg > $1/TFavg1
join -a 1 total.txt.dir/cvidchanged.txt.dir/cvidchanged.txt.over.gce.TF/TFavg total.txt.dir/cvidchanged.txt.dir/cvidchanged.txt.over.gce.TF/GO-0007178_transmembrane_receptor_protein_serine_threonine_kinase_signaling_pathway.avg
rm -f $1/$a.tot $1/$a.avg
rm -f total.txt.dir/cvidchanged.txt.dir/cvidchanged.txt.over.gce.TF/GO-0007178_transmembrane_receptor_protein_serine_threonine_kinase_signaling_pathway.tot total.txt.dir/cvidchanged.txt.dir/cvidchanged.txt.over.gce.TF/GO-0007178_transmembrane_receptor_protein_serine_threonine_kinase_signaling_pathway.avg
gawk 'BEGIN{n=ARGV[2];ARGV[2]=""}{if(NF==n)print $0;if(NF<n)print $0" 0"}' $1/TFcat1 $n > $1/TFcat
gawk BEGIN{n=ARGV[2];ARGV[2]=""}{if(NF==n)print $0;if(NF<n)print $0" 0"} total.txt.dir/cvidchanged.txt.dir/cvidchanged.txt.over.gce.TF/TFcat1 7
gawk 'BEGIN{n=ARGV[2];ARGV[2]=""}{if(NF==n)print $0;if(NF<n)print $0" 0"}' $1/TFavg1 $n > $1/TFavg
gawk BEGIN{n=ARGV[2];ARGV[2]=""}{if(NF==n)print $0;if(NF<n)print $0" 0"} total.txt.dir/cvidchanged.txt.dir/cvidchanged.txt.over.gce.TF/TFavg1 7
rm -f $a
rm -f GO-0007178_transmembrane_receptor_protein_serine_threonine_kinase_signaling_pathway
@ n = $n + 1
@ n = 7 + 1
end
end
join -a 1 $1/TFcat $1/$a.tot > $1/TFcat1
join -a 1 total.txt.dir/cvidchanged.txt.dir/cvidchanged.txt.over.gce.TF/TFcat total.txt.dir/cvidchanged.txt.dir/cvidchanged.txt.over.gce.TF/GO-0009410_response_to_xenobiotic_stimulus.tot
join -a 1 $1/TFavg $1/$a.avg > $1/TFavg1
join -a 1 total.txt.dir/cvidchanged.txt.dir/cvidchanged.txt.over.gce.TF/TFavg total.txt.dir/cvidchanged.txt.dir/cvidchanged.txt.over.gce.TF/GO-0009410_response_to_xenobiotic_stimulus.avg
rm -f $1/$a.tot $1/$a.avg
rm -f total.txt.dir/cvidchanged.txt.dir/cvidchanged.txt.over.gce.TF/GO-0009410_response_to_xenobiotic_stimulus.tot total.txt.dir/cvidchanged.txt.dir/cvidchanged.txt.over.gce.TF/GO-0009410_response_to_xenobiotic_stimulus.avg
gawk 'BEGIN{n=ARGV[2];ARGV[2]=""}{if(NF==n)print $0;if(NF<n)print $0" 0"}' $1/TFcat1 $n > $1/TFcat
gawk BEGIN{n=ARGV[2];ARGV[2]=""}{if(NF==n)print $0;if(NF<n)print $0" 0"} total.txt.dir/cvidchanged.txt.dir/cvidchanged.txt.over.gce.TF/TFcat1 8
gawk 'BEGIN{n=ARGV[2];ARGV[2]=""}{if(NF==n)print $0;if(NF<n)print $0" 0"}' $1/TFavg1 $n > $1/TFavg
gawk BEGIN{n=ARGV[2];ARGV[2]=""}{if(NF==n)print $0;if(NF<n)print $0" 0"} total.txt.dir/cvidchanged.txt.dir/cvidchanged.txt.over.gce.TF/TFavg1 8
rm -f $a
rm -f GO-0009410_response_to_xenobiotic_stimulus
@ n = $n + 1
@ n = 8 + 1
end
end
join -a 1 $1/TFcat $1/$a.tot > $1/TFcat1
join -a 1 total.txt.dir/cvidchanged.txt.dir/cvidchanged.txt.over.gce.TF/TFcat total.txt.dir/cvidchanged.txt.dir/cvidchanged.txt.over.gce.TF/GO-0009605_response_to_external_stimulus.tot
join -a 1 $1/TFavg $1/$a.avg > $1/TFavg1
join -a 1 total.txt.dir/cvidchanged.txt.dir/cvidchanged.txt.over.gce.TF/TFavg total.txt.dir/cvidchanged.txt.dir/cvidchanged.txt.over.gce.TF/GO-0009605_response_to_external_stimulus.avg
rm -f $1/$a.tot $1/$a.avg
rm -f total.txt.dir/cvidchanged.txt.dir/cvidchanged.txt.over.gce.TF/GO-0009605_response_to_external_stimulus.tot total.txt.dir/cvidchanged.txt.dir/cvidchanged.txt.over.gce.TF/GO-0009605_response_to_external_stimulus.avg
gawk 'BEGIN{n=ARGV[2];ARGV[2]=""}{if(NF==n)print $0;if(NF<n)print $0" 0"}' $1/TFcat1 $n > $1/TFcat
gawk BEGIN{n=ARGV[2];ARGV[2]=""}{if(NF==n)print $0;if(NF<n)print $0" 0"} total.txt.dir/cvidchanged.txt.dir/cvidchanged.txt.over.gce.TF/TFcat1 9
gawk 'BEGIN{n=ARGV[2];ARGV[2]=""}{if(NF==n)print $0;if(NF<n)print $0" 0"}' $1/TFavg1 $n > $1/TFavg
gawk BEGIN{n=ARGV[2];ARGV[2]=""}{if(NF==n)print $0;if(NF<n)print $0" 0"} total.txt.dir/cvidchanged.txt.dir/cvidchanged.txt.over.gce.TF/TFavg1 9
rm -f $a
rm -f GO-0009605_response_to_external_stimulus
@ n = $n + 1
@ n = 9 + 1
end
end
join -a 1 $1/TFcat $1/$a.tot > $1/TFcat1
join -a 1 total.txt.dir/cvidchanged.txt.dir/cvidchanged.txt.over.gce.TF/TFcat total.txt.dir/cvidchanged.txt.dir/cvidchanged.txt.over.gce.TF/GO-0009607_response_to_biotic_stimulus.tot
join -a 1 $1/TFavg $1/$a.avg > $1/TFavg1
join -a 1 total.txt.dir/cvidchanged.txt.dir/cvidchanged.txt.over.gce.TF/TFavg total.txt.dir/cvidchanged.txt.dir/cvidchanged.txt.over.gce.TF/GO-0009607_response_to_biotic_stimulus.avg
rm -f $1/$a.tot $1/$a.avg
rm -f total.txt.dir/cvidchanged.txt.dir/cvidchanged.txt.over.gce.TF/GO-0009607_response_to_biotic_stimulus.tot total.txt.dir/cvidchanged.txt.dir/cvidchanged.txt.over.gce.TF/GO-0009607_response_to_biotic_stimulus.avg
gawk 'BEGIN{n=ARGV[2];ARGV[2]=""}{if(NF==n)print $0;if(NF<n)print $0" 0"}' $1/TFcat1 $n > $1/TFcat
gawk BEGIN{n=ARGV[2];ARGV[2]=""}{if(NF==n)print $0;if(NF<n)print $0" 0"} total.txt.dir/cvidchanged.txt.dir/cvidchanged.txt.over.gce.TF/TFcat1 10
gawk 'BEGIN{n=ARGV[2];ARGV[2]=""}{if(NF==n)print $0;if(NF<n)print $0" 0"}' $1/TFavg1 $n > $1/TFavg
gawk BEGIN{n=ARGV[2];ARGV[2]=""}{if(NF==n)print $0;if(NF<n)print $0" 0"} total.txt.dir/cvidchanged.txt.dir/cvidchanged.txt.over.gce.TF/TFavg1 10
rm -f $a
rm -f GO-0009607_response_to_biotic_stimulus
@ n = $n + 1
@ n = 10 + 1
end
end
join -a 1 $1/TFcat $1/$a.tot > $1/TFcat1
join -a 1 total.txt.dir/cvidchanged.txt.dir/cvidchanged.txt.over.gce.TF/TFcat total.txt.dir/cvidchanged.txt.dir/cvidchanged.txt.over.gce.TF/GO-0009613_response_to_pest_pathogen_parasite.tot
join -a 1 $1/TFavg $1/$a.avg > $1/TFavg1
join -a 1 total.txt.dir/cvidchanged.txt.dir/cvidchanged.txt.over.gce.TF/TFavg total.txt.dir/cvidchanged.txt.dir/cvidchanged.txt.over.gce.TF/GO-0009613_response_to_pest_pathogen_parasite.avg
rm -f $1/$a.tot $1/$a.avg
rm -f total.txt.dir/cvidchanged.txt.dir/cvidchanged.txt.over.gce.TF/GO-0009613_response_to_pest_pathogen_parasite.tot total.txt.dir/cvidchanged.txt.dir/cvidchanged.txt.over.gce.TF/GO-0009613_response_to_pest_pathogen_parasite.avg
gawk 'BEGIN{n=ARGV[2];ARGV[2]=""}{if(NF==n)print $0;if(NF<n)print $0" 0"}' $1/TFcat1 $n > $1/TFcat
gawk BEGIN{n=ARGV[2];ARGV[2]=""}{if(NF==n)print $0;if(NF<n)print $0" 0"} total.txt.dir/cvidchanged.txt.dir/cvidchanged.txt.over.gce.TF/TFcat1 11
gawk 'BEGIN{n=ARGV[2];ARGV[2]=""}{if(NF==n)print $0;if(NF<n)print $0" 0"}' $1/TFavg1 $n > $1/TFavg
gawk BEGIN{n=ARGV[2];ARGV[2]=""}{if(NF==n)print $0;if(NF<n)print $0" 0"} total.txt.dir/cvidchanged.txt.dir/cvidchanged.txt.over.gce.TF/TFavg1 11
rm -f $a
rm -f GO-0009613_response_to_pest_pathogen_parasite
@ n = $n + 1
@ n = 11 + 1
end
end
join -a 1 $1/TFcat $1/$a.tot > $1/TFcat1
join -a 1 total.txt.dir/cvidchanged.txt.dir/cvidchanged.txt.over.gce.TF/TFcat total.txt.dir/cvidchanged.txt.dir/cvidchanged.txt.over.gce.TF/GO-0050874_organismal_physiological_process.tot
join -a 1 $1/TFavg $1/$a.avg > $1/TFavg1
join -a 1 total.txt.dir/cvidchanged.txt.dir/cvidchanged.txt.over.gce.TF/TFavg total.txt.dir/cvidchanged.txt.dir/cvidchanged.txt.over.gce.TF/GO-0050874_organismal_physiological_process.avg
rm -f $1/$a.tot $1/$a.avg
rm -f total.txt.dir/cvidchanged.txt.dir/cvidchanged.txt.over.gce.TF/GO-0050874_organismal_physiological_process.tot total.txt.dir/cvidchanged.txt.dir/cvidchanged.txt.over.gce.TF/GO-0050874_organismal_physiological_process.avg
gawk 'BEGIN{n=ARGV[2];ARGV[2]=""}{if(NF==n)print $0;if(NF<n)print $0" 0"}' $1/TFcat1 $n > $1/TFcat
gawk BEGIN{n=ARGV[2];ARGV[2]=""}{if(NF==n)print $0;if(NF<n)print $0" 0"} total.txt.dir/cvidchanged.txt.dir/cvidchanged.txt.over.gce.TF/TFcat1 12
gawk 'BEGIN{n=ARGV[2];ARGV[2]=""}{if(NF==n)print $0;if(NF<n)print $0" 0"}' $1/TFavg1 $n > $1/TFavg
gawk BEGIN{n=ARGV[2];ARGV[2]=""}{if(NF==n)print $0;if(NF<n)print $0" 0"} total.txt.dir/cvidchanged.txt.dir/cvidchanged.txt.over.gce.TF/TFavg1 12
rm -f $a
rm -f GO-0050874_organismal_physiological_process
@ n = $n + 1
@ n = 12 + 1
end
end
join -a 1 $1/TFcat $1/$a.tot > $1/TFcat1
join -a 1 total.txt.dir/cvidchanged.txt.dir/cvidchanged.txt.over.gce.TF/TFcat total.txt.dir/cvidchanged.txt.dir/cvidchanged.txt.over.gce.TF/GO-0050896_response_to_stimulus.tot
join -a 1 $1/TFavg $1/$a.avg > $1/TFavg1
join -a 1 total.txt.dir/cvidchanged.txt.dir/cvidchanged.txt.over.gce.TF/TFavg total.txt.dir/cvidchanged.txt.dir/cvidchanged.txt.over.gce.TF/GO-0050896_response_to_stimulus.avg
rm -f $1/$a.tot $1/$a.avg
rm -f total.txt.dir/cvidchanged.txt.dir/cvidchanged.txt.over.gce.TF/GO-0050896_response_to_stimulus.tot total.txt.dir/cvidchanged.txt.dir/cvidchanged.txt.over.gce.TF/GO-0050896_response_to_stimulus.avg
gawk 'BEGIN{n=ARGV[2];ARGV[2]=""}{if(NF==n)print $0;if(NF<n)print $0" 0"}' $1/TFcat1 $n > $1/TFcat
gawk BEGIN{n=ARGV[2];ARGV[2]=""}{if(NF==n)print $0;if(NF<n)print $0" 0"} total.txt.dir/cvidchanged.txt.dir/cvidchanged.txt.over.gce.TF/TFcat1 13
gawk 'BEGIN{n=ARGV[2];ARGV[2]=""}{if(NF==n)print $0;if(NF<n)print $0" 0"}' $1/TFavg1 $n > $1/TFavg
gawk BEGIN{n=ARGV[2];ARGV[2]=""}{if(NF==n)print $0;if(NF<n)print $0" 0"} total.txt.dir/cvidchanged.txt.dir/cvidchanged.txt.over.gce.TF/TFavg1 13
rm -f $a
rm -f GO-0050896_response_to_stimulus
@ n = $n + 1
@ n = 13 + 1
end
end

cat $1/categories $1/TFcat | tr " " "\t" > $1/TFcat.CIM
cat total.txt.dir/cvidchanged.txt.dir/cvidchanged.txt.over.gce.TF/categories total.txt.dir/cvidchanged.txt.dir/cvidchanged.txt.over.gce.TF/TFcat
tr   \t
cat $1/categories $1/TFavg | tr " " "\t" > $1/TFavg.CIM
cat total.txt.dir/cvidchanged.txt.dir/cvidchanged.txt.over.gce.TF/categories total.txt.dir/cvidchanged.txt.dir/cvidchanged.txt.over.gce.TF/TFavg
tr   \t
rm -f $1/TFcat $1/TFcat1 $1/TFavg $1/TFavg1 $1/categories
rm -f total.txt.dir/cvidchanged.txt.dir/cvidchanged.txt.over.gce.TF/TFcat total.txt.dir/cvidchanged.txt.dir/cvidchanged.txt.over.gce.TF/TFcat1 total.txt.dir/cvidchanged.txt.dir/cvidchanged.txt.over.gce.TF/TFavg total.txt.dir/cvidchanged.txt.dir/cvidchanged.txt.over.gce.TF/TFavg1 total.txt.dir/cvidchanged.txt.dir/cvidchanged.txt.over.gce.TF/categories

grep -v $$ PIDFILE > TPIDFILE
grep -v 6264 PIDFILE
mv TPIDFILE PIDFILE
mv TPIDFILE PIDFILE
exit 0
exit 0
$CSH $3/TFcatFDR.sh $DIR $6 $2 $3
csh -xvf /usr2/zeebergb/test-directory-sudar11/scripts/TFcatFDR.sh total.txt.dir/cvidchanged.txt.dir/cvidchanged.txt.over.gce.TF total.txt.dir/cvidchanged.txt.dir/cvidchanged.txt.over 0.1 /usr2/zeebergb/test-directory-sudar11/scripts


echo $$ >> PIDFILE
echo 6420

gawk -f $4/TFcatFDR.awk $1/TFcat.CIM $2 > $1/TF.FDR
gawk -f /usr2/zeebergb/test-directory-sudar11/scripts/TFcatFDR.awk total.txt.dir/cvidchanged.txt.dir/cvidchanged.txt.over.gce.TF/TFcat.CIM total.txt.dir/cvidchanged.txt.dir/cvidchanged.txt.over

gawk 'BEGIN{t=ARGV[1];ARGV[1]=""}{for(i=1;i<=NF;i++)a[NR,i]=$i}END{for(j=2;j<=NR;j++)for(i=2;i<=NF;i++){if(a[j,i]!="-")a[j,i]=a[j,i]<=t?(t-.9*a[j,i]):0}for(j=1;j<=NR;j++){printf "%s",a[j,1];for(i=2;i<=NF;i++)printf "\t%s",a[j,i];printf "\n"}}' $3 $1/TF.FDR > $1/TF.FDR.CIM
gawk BEGIN{t=ARGV[1];ARGV[1]=""}{for(i=1;i<=NF;i++)a[NR,i]=$i}END{for(j=2;j<=NR;j++)for(i=2;i<=NF;i++){if(a[j,i]!="-")a[j,i]=a[j,i]<=t?(t-.9*a[j,i]):0}for(j=1;j<=NR;j++){printf "%s",a[j,1];for(i=2;i<=NF;i++)printf "\t%s",a[j,i];printf "\n"}} 0.1 total.txt.dir/cvidchanged.txt.dir/cvidchanged.txt.over.gce.TF/TF.FDR

grep -v $$ PIDFILE > TPIDFILE
grep -v 6420 PIDFILE
mv TPIDFILE PIDFILE
mv TPIDFILE PIDFILE
exit 0
exit 0
endif
endif

rm -f $5.srt
rm -f cvidchanged.txt.srt

grep -v $$ PIDFILE > TPIDFILE
grep -v 6120 PIDFILE
mv TPIDFILE PIDFILE
mv TPIDFILE PIDFILE
exit 0
exit 0
$CSH $4/TF1.sh $1.dir/$2.dir/$2.change.gce $5 $4 $6 $2 $1.dir/$2.dir/$2.change $3 || exit $status
csh -xvf /usr2/zeebergb/test-directory-sudar11/scripts/TF1.sh total.txt.dir/cvidchanged.txt.dir/cvidchanged.txt.change.gce 0.1 /usr2/zeebergb/test-directory-sudar11/scripts 9606 cvidchanged.txt total.txt.dir/cvidchanged.txt.dir/cvidchanged.txt.change 2


echo $$ >> PIDFILE
echo 6428
set CSH = csh
set CSH = csh
if ( $7 ) set CSH = "csh -xvf"
if ( 2 ) set CSH = csh -xvf
set CSH = csh -xvf

set DIR = $1.TF
set DIR = total.txt.dir/cvidchanged.txt.dir/cvidchanged.txt.change.gce.TF
rm -r -f $DIR
rm -r -f total.txt.dir/cvidchanged.txt.dir/cvidchanged.txt.change.gce.TF
mkdir $DIR
mkdir total.txt.dir/cvidchanged.txt.dir/cvidchanged.txt.change.gce.TF
rm -f GO-*
No match

sort $5 > $5.srt
sort cvidchanged.txt
if ( -e $1 ) gawk 'BEGIN{t=ARGV[1];ARGV[1]=""}{if($NF<=t){print $0}}' $2 $1 > GOOD
if ( -e total.txt.dir/cvidchanged.txt.dir/cvidchanged.txt.change.gce ) gawk BEGIN{t=ARGV[1];ARGV[1]=""}{if($NF<=t){print $0}} 0.1 total.txt.dir/cvidchanged.txt.dir/cvidchanged.txt.change.gce
gawk BEGIN{t=ARGV[1];ARGV[1]=""}{if($NF<=t){print $0}} 0.1 total.txt.dir/cvidchanged.txt.dir/cvidchanged.txt.change.gce
set n = `wc -l GOOD | gawk '{print $1}'`
set n = `wc -l GOOD | gawk '{print $1}'`
wc -l GOOD
gawk {print $1}
if ( $n > 0 ) then
if ( 209 > 0 ) then

gawk '{c=$1;sub(":","-",c);print $2 > c}' GOOD
gawk {c=$1;sub(":","-",c);print $2 > c} GOOD

foreach a ( GO-[0-9][0-9][0-9][0-9][0-9][0-9][0-9]_* )
foreach a ( GO-[0-9][0-9][0-9][0-9][0-9][0-9][0-9]_* )
echo $a `wc -l $a`
echo GO-0006805_xenobiotic_metabolism `wc -l $a`
wc -l GO-0006805_xenobiotic_metabolism
GO-0006805_xenobiotic_metabolism 2 GO-0006805_xenobiotic_metabolism
sort $a > $a.srt
sort GO-0006805_xenobiotic_metabolism
join $a.srt $5.srt > $a
join GO-0006805_xenobiotic_metabolism.srt cvidchanged.txt.srt
rm -f $a.srt
rm -f GO-0006805_xenobiotic_metabolism.srt
$CSH $3/TF.sh $a $4 $DIR $3 || exit $status
csh -xvf /usr2/zeebergb/test-directory-sudar11/scripts/TF.sh GO-0006805_xenobiotic_metabolism 9606 total.txt.dir/cvidchanged.txt.dir/cvidchanged.txt.change.gce.TF /usr2/zeebergb/test-directory-sudar11/scripts


echo $$ >> PIDFILE
echo 6441

set species = "HS"
set species = HS
if ( $2 == 10090 ) set species = "MM"
if ( 9606 == 10090 ) set species = MM
if ( $2 == 10116 ) set species = "RN"
if ( 9606 == 10116 ) set species = RN


set n = `gawk '{print NF;exit}' $1`
set n = `gawk '{print NF;exit}' $1`
gawk {print NF;exit} GO-0006805_xenobiotic_metabolism
if ( $n == 1 ) then
if ( 2 == 1 ) then


set x = `gawk 'BEGIN{x=ARGV[1];sub(":","-",x);print x}' $1`
set x = `gawk 'BEGIN{x=ARGV[1];sub(":","-",x);print x}' $1`
gawk BEGIN{x=ARGV[1];sub(":","-",x);print x} GO-0006805_xenobiotic_metabolism
curl -v -F "outputMode=text" -F "source=$species" -F "file=@$1" -F "siteprob=1e-4" -F "sense=+" -F "formevent=submit" -F "minmatch=2" -F "fusesites=1" -F "feature=CIM" -F "datatype=name-value-pairs" www.abcc.ncifcrf.gov/app/htdocs/griddev/promoters/comparePromoters4.php > $3/$x.TF || exit 130
curl -v -F outputMode=text -F source=HS -F file=@GO-0006805_xenobiotic_metabolism -F siteprob=1e-4 -F sense=+ -F formevent=submit -F minmatch=2 -F fusesites=1 -F feature=CIM -F datatype=name-value-pairs www.abcc.ncifcrf.gov/app/htdocs/griddev/promoters/comparePromoters4.php
* About to connect() to www.abcc.ncifcrf.gov:80
* Connected to www.abcc.ncifcrf.gov (129.43.52.55) port 80
> POST /app/htdocs/griddev/promoters/comparePromoters4.php HTTP/1.1
User-Agent: curl/7.10.8 (sparc-sun-solaris2.8) libcurl/7.10.8 OpenSSL/0.9.7b ipv6 zlib/1.2.1
Host: www.abcc.ncifcrf.gov
Pragma: no-cache
Accept: image/gif, image/x-xbitmap, image/jpeg, image/pjpeg, */*
Content-Length: 1134
Expect: 100-continue
Content-Type: multipart/form-data; boundary=----------------------------1ceb6665d9c5

< HTTP/1.1 100 Continue
  % Total    % Received % Xferd  Average Speed          Time             Curr.
                                 Dload  Upload Total    Current  Left    Speed

100  1134    0     0  100  1134      0  51545  0:00:00  0:00:00  0:00:00 51545
100  1134    0     0  100  1134      0   1106  0:00:01  0:00:01  0:00:00     0
100  1134    0     0  100  1134      0    557  0:00:02  0:00:02  0:00:00     0< HTTP/1.1 200 OK
< Date: Thu, 05 Aug 2004 17:20:59 GMT
< Server: Apache/1.3.29 (Unix) mod_perl/1.29 PHP/4.3.4
< X-Powered-By: PHP/4.3.4
< Transfer-Encoding: chunked
< Content-Type: text/html; charset=

100  1265    0   131  100  1134     55    484  0:00:02  0:00:02  0:00:00     0
* Connection #0 left intact
* Closing connection #0

set x = `gawk 'BEGIN{x=ARGV[1];sub(":","-",x);print "renamed file=",x}' $1`
set x = `gawk 'BEGIN{x=ARGV[1];sub(":","-",x);print "renamed file=",x}' $1`
gawk BEGIN{x=ARGV[1];sub(":","-",x);print "renamed file=",x} GO-0006805_xenobiotic_metabolism

grep -v $$ PIDFILE > TPIDFILE
grep -v 6441 PIDFILE
mv TPIDFILE PIDFILE
mv TPIDFILE PIDFILE
exit 0
exit 0
end
end
echo $a `wc -l $a`
echo GO-0006873_cell_ion_homeostasis `wc -l $a`
wc -l GO-0006873_cell_ion_homeostasis
GO-0006873_cell_ion_homeostasis 2 GO-0006873_cell_ion_homeostasis
sort $a > $a.srt
sort GO-0006873_cell_ion_homeostasis
join $a.srt $5.srt > $a
join GO-0006873_cell_ion_homeostasis.srt cvidchanged.txt.srt
rm -f $a.srt
rm -f GO-0006873_cell_ion_homeostasis.srt
$CSH $3/TF.sh $a $4 $DIR $3 || exit $status
csh -xvf /usr2/zeebergb/test-directory-sudar11/scripts/TF.sh GO-0006873_cell_ion_homeostasis 9606 total.txt.dir/cvidchanged.txt.dir/cvidchanged.txt.change.gce.TF /usr2/zeebergb/test-directory-sudar11/scripts


echo $$ >> PIDFILE
echo 6452

set species = "HS"
set species = HS
if ( $2 == 10090 ) set species = "MM"
if ( 9606 == 10090 ) set species = MM
if ( $2 == 10116 ) set species = "RN"
if ( 9606 == 10116 ) set species = RN


set n = `gawk '{print NF;exit}' $1`
set n = `gawk '{print NF;exit}' $1`
gawk {print NF;exit} GO-0006873_cell_ion_homeostasis
if ( $n == 1 ) then
if ( 2 == 1 ) then


set x = `gawk 'BEGIN{x=ARGV[1];sub(":","-",x);print x}' $1`
set x = `gawk 'BEGIN{x=ARGV[1];sub(":","-",x);print x}' $1`
gawk BEGIN{x=ARGV[1];sub(":","-",x);print x} GO-0006873_cell_ion_homeostasis
curl -v -F "outputMode=text" -F "source=$species" -F "file=@$1" -F "siteprob=1e-4" -F "sense=+" -F "formevent=submit" -F "minmatch=2" -F "fusesites=1" -F "feature=CIM" -F "datatype=name-value-pairs" www.abcc.ncifcrf.gov/app/htdocs/griddev/promoters/comparePromoters4.php > $3/$x.TF || exit 130
curl -v -F outputMode=text -F source=HS -F file=@GO-0006873_cell_ion_homeostasis -F siteprob=1e-4 -F sense=+ -F formevent=submit -F minmatch=2 -F fusesites=1 -F feature=CIM -F datatype=name-value-pairs www.abcc.ncifcrf.gov/app/htdocs/griddev/promoters/comparePromoters4.php
* About to connect() to www.abcc.ncifcrf.gov:80
* Connected to www.abcc.ncifcrf.gov (129.43.52.55) port 80
> POST /app/htdocs/griddev/promoters/comparePromoters4.php HTTP/1.1
User-Agent: curl/7.10.8 (sparc-sun-solaris2.8) libcurl/7.10.8 OpenSSL/0.9.7b ipv6 zlib/1.2.1
Host: www.abcc.ncifcrf.gov
Pragma: no-cache
Accept: image/gif, image/x-xbitmap, image/jpeg, image/pjpeg, */*
Content-Length: 1134
Expect: 100-continue
Content-Type: multipart/form-data; boundary=----------------------------e1988f1112cb

< HTTP/1.1 100 Continue
  % Total    % Received % Xferd  Average Speed          Time             Curr.
                                 Dload  Upload Total    Current  Left    Speed

100  1134    0     0  100  1134      0  51545  0:00:00  0:00:00  0:00:00 51545
100  1134    0     0  100  1134      0   1097  0:00:01  0:00:01  0:00:00     0
100  1134    0     0  100  1134      0    555  0:00:02  0:00:02  0:00:00     0< HTTP/1.1 200 OK
< Date: Thu, 05 Aug 2004 17:21:01 GMT
< Server: Apache/1.3.29 (Unix) mod_perl/1.29 PHP/4.3.4
< X-Powered-By: PHP/4.3.4
< Transfer-Encoding: chunked
< Content-Type: text/html; charset=

100  1317    0   183  100  1134     81    507  0:00:02  0:00:02  0:00:00     0
* Connection #0 left intact
* Closing connection #0

set x = `gawk 'BEGIN{x=ARGV[1];sub(":","-",x);print "renamed file=",x}' $1`
set x = `gawk 'BEGIN{x=ARGV[1];sub(":","-",x);print "renamed file=",x}' $1`
gawk BEGIN{x=ARGV[1];sub(":","-",x);print "renamed file=",x} GO-0006873_cell_ion_homeostasis

grep -v $$ PIDFILE > TPIDFILE
grep -v 6452 PIDFILE
mv TPIDFILE PIDFILE
mv TPIDFILE PIDFILE
exit 0
exit 0
end
end
echo $a `wc -l $a`
echo GO-0006874_calcium_ion_homeostasis `wc -l $a`
wc -l GO-0006874_calcium_ion_homeostasis
GO-0006874_calcium_ion_homeostasis 2 GO-0006874_calcium_ion_homeostasis
sort $a > $a.srt
sort GO-0006874_calcium_ion_homeostasis
join $a.srt $5.srt > $a
join GO-0006874_calcium_ion_homeostasis.srt cvidchanged.txt.srt
rm -f $a.srt
rm -f GO-0006874_calcium_ion_homeostasis.srt
$CSH $3/TF.sh $a $4 $DIR $3 || exit $status
csh -xvf /usr2/zeebergb/test-directory-sudar11/scripts/TF.sh GO-0006874_calcium_ion_homeostasis 9606 total.txt.dir/cvidchanged.txt.dir/cvidchanged.txt.change.gce.TF /usr2/zeebergb/test-directory-sudar11/scripts


echo $$ >> PIDFILE
echo 6463

set species = "HS"
set species = HS
if ( $2 == 10090 ) set species = "MM"
if ( 9606 == 10090 ) set species = MM
if ( $2 == 10116 ) set species = "RN"
if ( 9606 == 10116 ) set species = RN


set n = `gawk '{print NF;exit}' $1`
set n = `gawk '{print NF;exit}' $1`
gawk {print NF;exit} GO-0006874_calcium_ion_homeostasis
if ( $n == 1 ) then
if ( 2 == 1 ) then


set x = `gawk 'BEGIN{x=ARGV[1];sub(":","-",x);print x}' $1`
set x = `gawk 'BEGIN{x=ARGV[1];sub(":","-",x);print x}' $1`
gawk BEGIN{x=ARGV[1];sub(":","-",x);print x} GO-0006874_calcium_ion_homeostasis
curl -v -F "outputMode=text" -F "source=$species" -F "file=@$1" -F "siteprob=1e-4" -F "sense=+" -F "formevent=submit" -F "minmatch=2" -F "fusesites=1" -F "feature=CIM" -F "datatype=name-value-pairs" www.abcc.ncifcrf.gov/app/htdocs/griddev/promoters/comparePromoters4.php > $3/$x.TF || exit 130
curl -v -F outputMode=text -F source=HS -F file=@GO-0006874_calcium_ion_homeostasis -F siteprob=1e-4 -F sense=+ -F formevent=submit -F minmatch=2 -F fusesites=1 -F feature=CIM -F datatype=name-value-pairs www.abcc.ncifcrf.gov/app/htdocs/griddev/promoters/comparePromoters4.php
* About to connect() to www.abcc.ncifcrf.gov:80
* Connected to www.abcc.ncifcrf.gov (129.43.52.55) port 80
> POST /app/htdocs/griddev/promoters/comparePromoters4.php HTTP/1.1
User-Agent: curl/7.10.8 (sparc-sun-solaris2.8) libcurl/7.10.8 OpenSSL/0.9.7b ipv6 zlib/1.2.1
Host: www.abcc.ncifcrf.gov
Pragma: no-cache
Accept: image/gif, image/x-xbitmap, image/jpeg, image/pjpeg, */*
Content-Length: 1137
Expect: 100-continue
Content-Type: multipart/form-data; boundary=----------------------------192bc41bf745

< HTTP/1.1 100 Continue
  % Total    % Received % Xferd  Average Speed          Time             Curr.
                                 Dload  Upload Total    Current  Left    Speed

100  1137    0     0  100  1137      0  30729  0:00:00  0:00:00  0:00:00 30729
100  1137    0     0  100  1137      0   1094  0:00:01  0:00:01  0:00:00     0
100  1137    0     0  100  1137      0    554  0:00:02  0:00:02  0:00:00     0< HTTP/1.1 200 OK
< Date: Thu, 05 Aug 2004 17:21:04 GMT
< Server: Apache/1.3.29 (Unix) mod_perl/1.29 PHP/4.3.4
< X-Powered-By: PHP/4.3.4
< Transfer-Encoding: chunked
< Content-Type: text/html; charset=

100  1320    0   183  100  1137     81    504  0:00:02  0:00:02  0:00:00     0
* Connection #0 left intact
* Closing connection #0

set x = `gawk 'BEGIN{x=ARGV[1];sub(":","-",x);print "renamed file=",x}' $1`
set x = `gawk 'BEGIN{x=ARGV[1];sub(":","-",x);print "renamed file=",x}' $1`
gawk BEGIN{x=ARGV[1];sub(":","-",x);print "renamed file=",x} GO-0006874_calcium_ion_homeostasis

grep -v $$ PIDFILE > TPIDFILE
grep -v 6463 PIDFILE
mv TPIDFILE PIDFILE
mv TPIDFILE PIDFILE
exit 0
exit 0
end
end
echo $a `wc -l $a`
echo GO-0006875_metal_ion_homeostasis `wc -l $a`
wc -l GO-0006875_metal_ion_homeostasis
GO-0006875_metal_ion_homeostasis 2 GO-0006875_metal_ion_homeostasis
sort $a > $a.srt
sort GO-0006875_metal_ion_homeostasis
join $a.srt $5.srt > $a
join GO-0006875_metal_ion_homeostasis.srt cvidchanged.txt.srt
rm -f $a.srt
rm -f GO-0006875_metal_ion_homeostasis.srt
$CSH $3/TF.sh $a $4 $DIR $3 || exit $status
csh -xvf /usr2/zeebergb/test-directory-sudar11/scripts/TF.sh GO-0006875_metal_ion_homeostasis 9606 total.txt.dir/cvidchanged.txt.dir/cvidchanged.txt.change.gce.TF /usr2/zeebergb/test-directory-sudar11/scripts


echo $$ >> PIDFILE
echo 6474

set species = "HS"
set species = HS
if ( $2 == 10090 ) set species = "MM"
if ( 9606 == 10090 ) set species = MM
if ( $2 == 10116 ) set species = "RN"
if ( 9606 == 10116 ) set species = RN


set n = `gawk '{print NF;exit}' $1`
set n = `gawk '{print NF;exit}' $1`
gawk {print NF;exit} GO-0006875_metal_ion_homeostasis
if ( $n == 1 ) then
if ( 2 == 1 ) then


set x = `gawk 'BEGIN{x=ARGV[1];sub(":","-",x);print x}' $1`
set x = `gawk 'BEGIN{x=ARGV[1];sub(":","-",x);print x}' $1`
gawk BEGIN{x=ARGV[1];sub(":","-",x);print x} GO-0006875_metal_ion_homeostasis
curl -v -F "outputMode=text" -F "source=$species" -F "file=@$1" -F "siteprob=1e-4" -F "sense=+" -F "formevent=submit" -F "minmatch=2" -F "fusesites=1" -F "feature=CIM" -F "datatype=name-value-pairs" www.abcc.ncifcrf.gov/app/htdocs/griddev/promoters/comparePromoters4.php > $3/$x.TF || exit 130
curl -v -F outputMode=text -F source=HS -F file=@GO-0006875_metal_ion_homeostasis -F siteprob=1e-4 -F sense=+ -F formevent=submit -F minmatch=2 -F fusesites=1 -F feature=CIM -F datatype=name-value-pairs www.abcc.ncifcrf.gov/app/htdocs/griddev/promoters/comparePromoters4.php
* About to connect() to www.abcc.ncifcrf.gov:80
* Connected to www.abcc.ncifcrf.gov (129.43.52.55) port 80
> POST /app/htdocs/griddev/promoters/comparePromoters4.php HTTP/1.1
User-Agent: curl/7.10.8 (sparc-sun-solaris2.8) libcurl/7.10.8 OpenSSL/0.9.7b ipv6 zlib/1.2.1
Host: www.abcc.ncifcrf.gov
Pragma: no-cache
Accept: image/gif, image/x-xbitmap, image/jpeg, image/pjpeg, */*
Content-Length: 1135
Expect: 100-continue
Content-Type: multipart/form-data; boundary=----------------------------dee8fcb7304b

< HTTP/1.1 100 Continue
  % Total    % Received % Xferd  Average Speed          Time             Curr.
                                 Dload  Upload Total    Current  Left    Speed

100  1135    0     0  100  1135      0   100k  0:00:00  0:00:00  0:00:00  100k
100  1135    0     0  100  1135      0   1118  0:00:01  0:00:01  0:00:00     0
100  1135    0     0  100  1135      0    560  0:00:02  0:00:02  0:00:00     0< HTTP/1.1 200 OK
< Date: Thu, 05 Aug 2004 17:21:06 GMT
< Server: Apache/1.3.29 (Unix) mod_perl/1.29 PHP/4.3.4
< X-Powered-By: PHP/4.3.4
< Transfer-Encoding: chunked
< Content-Type: text/html; charset=

100  1318    0   183  100  1135     81    503  0:00:02  0:00:02  0:00:00     0
* Connection #0 left intact
* Closing connection #0

set x = `gawk 'BEGIN{x=ARGV[1];sub(":","-",x);print "renamed file=",x}' $1`
set x = `gawk 'BEGIN{x=ARGV[1];sub(":","-",x);print "renamed file=",x}' $1`
gawk BEGIN{x=ARGV[1];sub(":","-",x);print "renamed file=",x} GO-0006875_metal_ion_homeostasis

grep -v $$ PIDFILE > TPIDFILE
grep -v 6474 PIDFILE
mv TPIDFILE PIDFILE
mv TPIDFILE PIDFILE
exit 0
exit 0
end
end
echo $a `wc -l $a`
echo GO-0006935_chemotaxis `wc -l $a`
wc -l GO-0006935_chemotaxis
GO-0006935_chemotaxis 4 GO-0006935_chemotaxis
sort $a > $a.srt
sort GO-0006935_chemotaxis
join $a.srt $5.srt > $a
join GO-0006935_chemotaxis.srt cvidchanged.txt.srt
rm -f $a.srt
rm -f GO-0006935_chemotaxis.srt
$CSH $3/TF.sh $a $4 $DIR $3 || exit $status
csh -xvf /usr2/zeebergb/test-directory-sudar11/scripts/TF.sh GO-0006935_chemotaxis 9606 total.txt.dir/cvidchanged.txt.dir/cvidchanged.txt.change.gce.TF /usr2/zeebergb/test-directory-sudar11/scripts


echo $$ >> PIDFILE
echo 6485

set species = "HS"
set species = HS
if ( $2 == 10090 ) set species = "MM"
if ( 9606 == 10090 ) set species = MM
if ( $2 == 10116 ) set species = "RN"
if ( 9606 == 10116 ) set species = RN


set n = `gawk '{print NF;exit}' $1`
set n = `gawk '{print NF;exit}' $1`
gawk {print NF;exit} GO-0006935_chemotaxis
if ( $n == 1 ) then
if ( 2 == 1 ) then


set x = `gawk 'BEGIN{x=ARGV[1];sub(":","-",x);print x}' $1`
set x = `gawk 'BEGIN{x=ARGV[1];sub(":","-",x);print x}' $1`
gawk BEGIN{x=ARGV[1];sub(":","-",x);print x} GO-0006935_chemotaxis
curl -v -F "outputMode=text" -F "source=$species" -F "file=@$1" -F "siteprob=1e-4" -F "sense=+" -F "formevent=submit" -F "minmatch=2" -F "fusesites=1" -F "feature=CIM" -F "datatype=name-value-pairs" www.abcc.ncifcrf.gov/app/htdocs/griddev/promoters/comparePromoters4.php > $3/$x.TF || exit 130
curl -v -F outputMode=text -F source=HS -F file=@GO-0006935_chemotaxis -F siteprob=1e-4 -F sense=+ -F formevent=submit -F minmatch=2 -F fusesites=1 -F feature=CIM -F datatype=name-value-pairs www.abcc.ncifcrf.gov/app/htdocs/griddev/promoters/comparePromoters4.php
* About to connect() to www.abcc.ncifcrf.gov:80
* Connected to www.abcc.ncifcrf.gov (129.43.52.55) port 80
> POST /app/htdocs/griddev/promoters/comparePromoters4.php HTTP/1.1
User-Agent: curl/7.10.8 (sparc-sun-solaris2.8) libcurl/7.10.8 OpenSSL/0.9.7b ipv6 zlib/1.2.1
Host: www.abcc.ncifcrf.gov
Pragma: no-cache
Accept: image/gif, image/x-xbitmap, image/jpeg, image/pjpeg, */*
Content-Length: 1140
Expect: 100-continue
Content-Type: multipart/form-data; boundary=----------------------------067c21b015c5

< HTTP/1.1 100 Continue
  % Total    % Received % Xferd  Average Speed          Time             Curr.
                                 Dload  Upload Total    Current  Left    Speed

100  1140    0     0  100  1140      0   101k  0:00:00  0:00:00  0:00:00  101k
100  1140    0     0  100  1140      0   1117  0:00:01  0:00:01  0:00:00     0
100  1140    0     0  100  1140      0    561  0:00:02  0:00:02  0:00:00     0
100  1140    0     0  100  1140      0    375  0:00:03  0:00:03  0:00:00     0
100  1140    0     0  100  1140      0    281  0:00:04  0:00:04  0:00:00     0< HTTP/1.1 200 OK
< Date: Thu, 05 Aug 2004 17:21:09 GMT
< Server: Apache/1.3.29 (Unix) mod_perl/1.29 PHP/4.3.4
< X-Powered-By: PHP/4.3.4
< Transfer-Encoding: chunked
< Content-Type: text/html; charset=

100  1802    0   662  100  1140    141    243  0:00:04  0:00:04  0:00:00     0
* Connection #0 left intact
* Closing connection #0

set x = `gawk 'BEGIN{x=ARGV[1];sub(":","-",x);print "renamed file=",x}' $1`
set x = `gawk 'BEGIN{x=ARGV[1];sub(":","-",x);print "renamed file=",x}' $1`
gawk BEGIN{x=ARGV[1];sub(":","-",x);print "renamed file=",x} GO-0006935_chemotaxis

grep -v $$ PIDFILE > TPIDFILE
grep -v 6485 PIDFILE
mv TPIDFILE PIDFILE
mv TPIDFILE PIDFILE
exit 0
exit 0
end
end
echo $a `wc -l $a`
echo GO-0006950_response_to_stress `wc -l $a`
wc -l GO-0006950_response_to_stress
GO-0006950_response_to_stress 12 GO-0006950_response_to_stress
sort $a > $a.srt
sort GO-0006950_response_to_stress
join $a.srt $5.srt > $a
join GO-0006950_response_to_stress.srt cvidchanged.txt.srt
rm -f $a.srt
rm -f GO-0006950_response_to_stress.srt
$CSH $3/TF.sh $a $4 $DIR $3 || exit $status
csh -xvf /usr2/zeebergb/test-directory-sudar11/scripts/TF.sh GO-0006950_response_to_stress 9606 total.txt.dir/cvidchanged.txt.dir/cvidchanged.txt.change.gce.TF /usr2/zeebergb/test-directory-sudar11/scripts


echo $$ >> PIDFILE
echo 6496

set species = "HS"
set species = HS
if ( $2 == 10090 ) set species = "MM"
if ( 9606 == 10090 ) set species = MM
if ( $2 == 10116 ) set species = "RN"
if ( 9606 == 10116 ) set species = RN


set n = `gawk '{print NF;exit}' $1`
set n = `gawk '{print NF;exit}' $1`
gawk {print NF;exit} GO-0006950_response_to_stress
if ( $n == 1 ) then
if ( 2 == 1 ) then


set x = `gawk 'BEGIN{x=ARGV[1];sub(":","-",x);print x}' $1`
set x = `gawk 'BEGIN{x=ARGV[1];sub(":","-",x);print x}' $1`
gawk BEGIN{x=ARGV[1];sub(":","-",x);print x} GO-0006950_response_to_stress
curl -v -F "outputMode=text" -F "source=$species" -F "file=@$1" -F "siteprob=1e-4" -F "sense=+" -F "formevent=submit" -F "minmatch=2" -F "fusesites=1" -F "feature=CIM" -F "datatype=name-value-pairs" www.abcc.ncifcrf.gov/app/htdocs/griddev/promoters/comparePromoters4.php > $3/$x.TF || exit 130
curl -v -F outputMode=text -F source=HS -F file=@GO-0006950_response_to_stress -F siteprob=1e-4 -F sense=+ -F formevent=submit -F minmatch=2 -F fusesites=1 -F feature=CIM -F datatype=name-value-pairs www.abcc.ncifcrf.gov/app/htdocs/griddev/promoters/comparePromoters4.php
* About to connect() to www.abcc.ncifcrf.gov:80
* Connected to www.abcc.ncifcrf.gov (129.43.52.55) port 80
> POST /app/htdocs/griddev/promoters/comparePromoters4.php HTTP/1.1
User-Agent: curl/7.10.8 (sparc-sun-solaris2.8) libcurl/7.10.8 OpenSSL/0.9.7b ipv6 zlib/1.2.1
Host: www.abcc.ncifcrf.gov
Pragma: no-cache
Accept: image/gif, image/x-xbitmap, image/jpeg, image/pjpeg, */*
Content-Length: 1213
Expect: 100-continue
Content-Type: multipart/form-data; boundary=----------------------------03cc9f664345

< HTTP/1.1 100 Continue
  % Total    % Received % Xferd  Average Speed          Time             Curr.
                                 Dload  Upload Total    Current  Left    Speed

100  1213    0     0  100  1213      0   107k  0:00:00  0:00:00  0:00:00  107k
100  1213    0     0  100  1213      0   1191  0:00:01  0:00:01  0:00:00     0
100  1213    0     0  100  1213      0    598  0:00:02  0:00:02  0:00:00     0
100  1213    0     0  100  1213      0    399  0:00:03  0:00:03  0:00:00     0
100  1213    0     0  100  1213      0    299  0:00:04  0:00:04  0:00:00     0
100  1213    0     0  100  1213      0    239  0:00:05  0:00:05  0:00:00     0
100  1213    0     0  100  1213      0    199  0:00:06  0:00:06  0:00:00     0
100  1213    0     0  100  1213      0    171  0:00:07  0:00:07  0:00:00     0
100  1213    0     0  100  1213      0    149  0:00:08  0:00:08  0:00:00     0
100  1213    0     0  100  1213      0    133  0:00:09  0:00:09  0:00:00     0
100  1213    0     0  100  1213      0    120  0:00:10  0:00:10  0:00:00     0
100  1213    0     0  100  1213      0    109  0:00:11  0:00:11  0:00:00     0
100  1213    0     0  100  1213      0    100  0:00:12  0:00:12  0:00:00     0
100  1213    0     0  100  1213      0     92  0:00:13  0:00:13  0:00:00     0< HTTP/1.1 200 OK
< Date: Thu, 05 Aug 2004 17:21:14 GMT
< Server: Apache/1.3.29 (Unix) mod_perl/1.29 PHP/4.3.4
< X-Powered-By: PHP/4.3.4
< Transfer-Encoding: chunked
< Content-Type: text/html; charset=

100  6321    0  5108  100  1213    376     89  0:00:13  0:00:13  0:00:00   871
* Connection #0 left intact
* Closing connection #0

set x = `gawk 'BEGIN{x=ARGV[1];sub(":","-",x);print "renamed file=",x}' $1`
set x = `gawk 'BEGIN{x=ARGV[1];sub(":","-",x);print "renamed file=",x}' $1`
gawk BEGIN{x=ARGV[1];sub(":","-",x);print "renamed file=",x} GO-0006950_response_to_stress

grep -v $$ PIDFILE > TPIDFILE
grep -v 6496 PIDFILE
mv TPIDFILE PIDFILE
mv TPIDFILE PIDFILE
exit 0
exit 0
end
end
echo $a `wc -l $a`
echo GO-0006952_defense_response `wc -l $a`
wc -l GO-0006952_defense_response
GO-0006952_defense_response 16 GO-0006952_defense_response
sort $a > $a.srt
sort GO-0006952_defense_response
join $a.srt $5.srt > $a
join GO-0006952_defense_response.srt cvidchanged.txt.srt
rm -f $a.srt
rm -f GO-0006952_defense_response.srt
$CSH $3/TF.sh $a $4 $DIR $3 || exit $status
csh -xvf /usr2/zeebergb/test-directory-sudar11/scripts/TF.sh GO-0006952_defense_response 9606 total.txt.dir/cvidchanged.txt.dir/cvidchanged.txt.change.gce.TF /usr2/zeebergb/test-directory-sudar11/scripts


echo $$ >> PIDFILE
echo 6507

set species = "HS"
set species = HS
if ( $2 == 10090 ) set species = "MM"
if ( 9606 == 10090 ) set species = MM
if ( $2 == 10116 ) set species = "RN"
if ( 9606 == 10116 ) set species = RN


set n = `gawk '{print NF;exit}' $1`
set n = `gawk '{print NF;exit}' $1`
gawk {print NF;exit} GO-0006952_defense_response
if ( $n == 1 ) then
if ( 2 == 1 ) then


set x = `gawk 'BEGIN{x=ARGV[1];sub(":","-",x);print x}' $1`
set x = `gawk 'BEGIN{x=ARGV[1];sub(":","-",x);print x}' $1`
gawk BEGIN{x=ARGV[1];sub(":","-",x);print x} GO-0006952_defense_response
curl -v -F "outputMode=text" -F "source=$species" -F "file=@$1" -F "siteprob=1e-4" -F "sense=+" -F "formevent=submit" -F "minmatch=2" -F "fusesites=1" -F "feature=CIM" -F "datatype=name-value-pairs" www.abcc.ncifcrf.gov/app/htdocs/griddev/promoters/comparePromoters4.php > $3/$x.TF || exit 130
curl -v -F outputMode=text -F source=HS -F file=@GO-0006952_defense_response -F siteprob=1e-4 -F sense=+ -F formevent=submit -F minmatch=2 -F fusesites=1 -F feature=CIM -F datatype=name-value-pairs www.abcc.ncifcrf.gov/app/htdocs/griddev/promoters/comparePromoters4.php
* About to connect() to www.abcc.ncifcrf.gov:80
* Connected to www.abcc.ncifcrf.gov (129.43.52.55) port 80
> POST /app/htdocs/griddev/promoters/comparePromoters4.php HTTP/1.1
User-Agent: curl/7.10.8 (sparc-sun-solaris2.8) libcurl/7.10.8 OpenSSL/0.9.7b ipv6 zlib/1.2.1
Host: www.abcc.ncifcrf.gov
Pragma: no-cache
Accept: image/gif, image/x-xbitmap, image/jpeg, image/pjpeg, */*
Content-Length: 1250
Expect: 100-continue
Content-Type: multipart/form-data; boundary=----------------------------25e190ba74ce

< HTTP/1.1 100 Continue
  % Total    % Received % Xferd  Average Speed          Time             Curr.
                                 Dload  Upload Total    Current  Left    Speed

100  1250    0     0  100  1250      0   101k  0:00:00  0:00:00  0:00:00  101k
100  1250    0     0  100  1250      0   1232  0:00:01  0:00:01  0:00:00     0
100  1250    0     0  100  1250      0    617  0:00:02  0:00:02  0:00:00     0
100  1250    0     0  100  1250      0    411  0:00:03  0:00:03  0:00:00     0
100  1250    0     0  100  1250      0    309  0:00:04  0:00:04  0:00:00     0
100  1250    0     0  100  1250      0    247  0:00:05  0:00:05  0:00:00     0
100  1250    0     0  100  1250      0    206  0:00:06  0:00:06  0:00:00     0
100  1250    0     0  100  1250      0    176  0:00:07  0:00:07  0:00:00     0
100  1250    0     0  100  1250      0    154  0:00:08  0:00:08  0:00:00     0
100  1250    0     0  100  1250      0    137  0:00:09  0:00:09  0:00:00     0
100  1250    0     0  100  1250      0    123  0:00:10  0:00:10  0:00:00     0
100  1250    0     0  100  1250      0    112  0:00:11  0:00:11  0:00:00     0
100  1250    0     0  100  1250      0    103  0:00:12  0:00:12  0:00:00     0
100  1250    0     0  100  1250      0     95  0:00:13  0:00:13  0:00:00     0
100  1250    0     0  100  1250      0     88  0:00:14  0:00:14  0:00:00     0
100  1250    0     0  100  1250      0     82  0:00:15  0:00:15  0:00:00     0
100  1250    0     0  100  1250      0     77  0:00:16  0:00:16  0:00:00     0
100  1250    0     0  100  1250      0     72  0:00:17  0:00:17  0:00:00     0< HTTP/1.1 200 OK
< Date: Thu, 05 Aug 2004 17:21:27 GMT
< Server: Apache/1.3.29 (Unix) mod_perl/1.29 PHP/4.3.4
< X-Powered-By: PHP/4.3.4
< Transfer-Encoding: chunked
< Content-Type: text/html; charset=

100  9253    0  8003  100  1250    443     69  0:00:18  0:00:18  0:00:00  1373
* Connection #0 left intact
* Closing connection #0

set x = `gawk 'BEGIN{x=ARGV[1];sub(":","-",x);print "renamed file=",x}' $1`
set x = `gawk 'BEGIN{x=ARGV[1];sub(":","-",x);print "renamed file=",x}' $1`
gawk BEGIN{x=ARGV[1];sub(":","-",x);print "renamed file=",x} GO-0006952_defense_response

grep -v $$ PIDFILE > TPIDFILE
grep -v 6507 PIDFILE
mv TPIDFILE PIDFILE
mv TPIDFILE PIDFILE
exit 0
exit 0
end
end
echo $a `wc -l $a`
echo GO-0006955_immune_response `wc -l $a`
wc -l GO-0006955_immune_response
GO-0006955_immune_response 16 GO-0006955_immune_response
sort $a > $a.srt
sort GO-0006955_immune_response
join $a.srt $5.srt > $a
join GO-0006955_immune_response.srt cvidchanged.txt.srt
rm -f $a.srt
rm -f GO-0006955_immune_response.srt
$CSH $3/TF.sh $a $4 $DIR $3 || exit $status
csh -xvf /usr2/zeebergb/test-directory-sudar11/scripts/TF.sh GO-0006955_immune_response 9606 total.txt.dir/cvidchanged.txt.dir/cvidchanged.txt.change.gce.TF /usr2/zeebergb/test-directory-sudar11/scripts


echo $$ >> PIDFILE
echo 6519

set species = "HS"
set species = HS
if ( $2 == 10090 ) set species = "MM"
if ( 9606 == 10090 ) set species = MM
if ( $2 == 10116 ) set species = "RN"
if ( 9606 == 10116 ) set species = RN


set n = `gawk '{print NF;exit}' $1`
set n = `gawk '{print NF;exit}' $1`
gawk {print NF;exit} GO-0006955_immune_response
if ( $n == 1 ) then
if ( 2 == 1 ) then


set x = `gawk 'BEGIN{x=ARGV[1];sub(":","-",x);print x}' $1`
set x = `gawk 'BEGIN{x=ARGV[1];sub(":","-",x);print x}' $1`
gawk BEGIN{x=ARGV[1];sub(":","-",x);print x} GO-0006955_immune_response
curl -v -F "outputMode=text" -F "source=$species" -F "file=@$1" -F "siteprob=1e-4" -F "sense=+" -F "formevent=submit" -F "minmatch=2" -F "fusesites=1" -F "feature=CIM" -F "datatype=name-value-pairs" www.abcc.ncifcrf.gov/app/htdocs/griddev/promoters/comparePromoters4.php > $3/$x.TF || exit 130
curl -v -F outputMode=text -F source=HS -F file=@GO-0006955_immune_response -F siteprob=1e-4 -F sense=+ -F formevent=submit -F minmatch=2 -F fusesites=1 -F feature=CIM -F datatype=name-value-pairs www.abcc.ncifcrf.gov/app/htdocs/griddev/promoters/comparePromoters4.php
* About to connect() to www.abcc.ncifcrf.gov:80
* Connected to www.abcc.ncifcrf.gov (129.43.52.55) port 80
> POST /app/htdocs/griddev/promoters/comparePromoters4.php HTTP/1.1
User-Agent: curl/7.10.8 (sparc-sun-solaris2.8) libcurl/7.10.8 OpenSSL/0.9.7b ipv6 zlib/1.2.1
Host: www.abcc.ncifcrf.gov
Pragma: no-cache
Accept: image/gif, image/x-xbitmap, image/jpeg, image/pjpeg, */*
Content-Length: 1249
Expect: 100-continue
Content-Type: multipart/form-data; boundary=----------------------------a63c2a016f3b

< HTTP/1.1 100 Continue
  % Total    % Received % Xferd  Average Speed          Time             Curr.
                                 Dload  Upload Total    Current  Left    Speed

100  1249    0     0  100  1249      0  89214  0:00:00  0:00:00  0:00:00 89214
100  1249    0     0  100  1249      0   1228  0:00:01  0:00:01  0:00:00     0
100  1249    0     0  100  1249      0    616  0:00:02  0:00:02  0:00:00     0
100  1249    0     0  100  1249      0    411  0:00:03  0:00:03  0:00:00     0
100  1249    0     0  100  1249      0    308  0:00:04  0:00:04  0:00:00     0
100  1249    0     0  100  1249      0    246  0:00:05  0:00:05  0:00:00     0
100  1249    0     0  100  1249      0    205  0:00:06  0:00:06  0:00:00     0
100  1249    0     0  100  1249      0    176  0:00:07  0:00:07  0:00:00     0
100  1249    0     0  100  1249      0    154  0:00:08  0:00:08  0:00:00     0
100  1249    0     0  100  1249      0    137  0:00:09  0:00:09  0:00:00     0
100  1249    0     0  100  1249      0    123  0:00:10  0:00:10  0:00:00     0
100  1249    0     0  100  1249      0    112  0:00:11  0:00:11  0:00:00     0
100  1249    0     0  100  1249      0    102  0:00:12  0:00:12  0:00:00     0
100  1249    0     0  100  1249      0     95  0:00:13  0:00:13  0:00:00     0
100  1249    0     0  100  1249      0     88  0:00:14  0:00:14  0:00:00     0
100  1249    0     0  100  1249      0     82  0:00:15  0:00:15  0:00:00     0
100  1249    0     0  100  1249      0     77  0:00:16  0:00:16  0:00:00     0
100  1249    0     0  100  1249      0     72  0:00:17  0:00:17  0:00:00     0< HTTP/1.1 200 OK
< Date: Thu, 05 Aug 2004 17:21:46 GMT
< Server: Apache/1.3.29 (Unix) mod_perl/1.29 PHP/4.3.4
< X-Powered-By: PHP/4.3.4
< Transfer-Encoding: chunked
< Content-Type: text/html; charset=

100  9252    0  8003  100  1249    457     71  0:00:17  0:00:17  0:00:00  1546
* Connection #0 left intact
* Closing connection #0

set x = `gawk 'BEGIN{x=ARGV[1];sub(":","-",x);print "renamed file=",x}' $1`
set x = `gawk 'BEGIN{x=ARGV[1];sub(":","-",x);print "renamed file=",x}' $1`
gawk BEGIN{x=ARGV[1];sub(":","-",x);print "renamed file=",x} GO-0006955_immune_response

grep -v $$ PIDFILE > TPIDFILE
grep -v 6519 PIDFILE
mv TPIDFILE PIDFILE
mv TPIDFILE PIDFILE
exit 0
exit 0
end
end
echo $a `wc -l $a`
echo GO-0006959_humoral_immune_response `wc -l $a`
wc -l GO-0006959_humoral_immune_response
GO-0006959_humoral_immune_response 5 GO-0006959_humoral_immune_response
sort $a > $a.srt
sort GO-0006959_humoral_immune_response
join $a.srt $5.srt > $a
join GO-0006959_humoral_immune_response.srt cvidchanged.txt.srt
rm -f $a.srt
rm -f GO-0006959_humoral_immune_response.srt
$CSH $3/TF.sh $a $4 $DIR $3 || exit $status
csh -xvf /usr2/zeebergb/test-directory-sudar11/scripts/TF.sh GO-0006959_humoral_immune_response 9606 total.txt.dir/cvidchanged.txt.dir/cvidchanged.txt.change.gce.TF /usr2/zeebergb/test-directory-sudar11/scripts


echo $$ >> PIDFILE
echo 6530

set species = "HS"
set species = HS
if ( $2 == 10090 ) set species = "MM"
if ( 9606 == 10090 ) set species = MM
if ( $2 == 10116 ) set species = "RN"
if ( 9606 == 10116 ) set species = RN


set n = `gawk '{print NF;exit}' $1`
set n = `gawk '{print NF;exit}' $1`
gawk {print NF;exit} GO-0006959_humoral_immune_response
if ( $n == 1 ) then
if ( 2 == 1 ) then


set x = `gawk 'BEGIN{x=ARGV[1];sub(":","-",x);print x}' $1`
set x = `gawk 'BEGIN{x=ARGV[1];sub(":","-",x);print x}' $1`
gawk BEGIN{x=ARGV[1];sub(":","-",x);print x} GO-0006959_humoral_immune_response
curl -v -F "outputMode=text" -F "source=$species" -F "file=@$1" -F "siteprob=1e-4" -F "sense=+" -F "formevent=submit" -F "minmatch=2" -F "fusesites=1" -F "feature=CIM" -F "datatype=name-value-pairs" www.abcc.ncifcrf.gov/app/htdocs/griddev/promoters/comparePromoters4.php > $3/$x.TF || exit 130
curl -v -F outputMode=text -F source=HS -F file=@GO-0006959_humoral_immune_response -F siteprob=1e-4 -F sense=+ -F formevent=submit -F minmatch=2 -F fusesites=1 -F feature=CIM -F datatype=name-value-pairs www.abcc.ncifcrf.gov/app/htdocs/griddev/promoters/comparePromoters4.php
* About to connect() to www.abcc.ncifcrf.gov:80
* Connected to www.abcc.ncifcrf.gov (129.43.52.55) port 80
> POST /app/htdocs/griddev/promoters/comparePromoters4.php HTTP/1.1
User-Agent: curl/7.10.8 (sparc-sun-solaris2.8) libcurl/7.10.8 OpenSSL/0.9.7b ipv6 zlib/1.2.1
Host: www.abcc.ncifcrf.gov
Pragma: no-cache
Accept: image/gif, image/x-xbitmap, image/jpeg, image/pjpeg, */*
Content-Length: 1162
Expect: 100-continue
Content-Type: multipart/form-data; boundary=----------------------------53db8cbd11b1

< HTTP/1.1 100 Continue
  % Total    % Received % Xferd  Average Speed          Time             Curr.
                                 Dload  Upload Total    Current  Left    Speed

100  1162    0     0  100  1162      0  96833  0:00:00  0:00:00  0:00:00 96833
100  1162    0     0  100  1162      0   1142  0:00:01  0:00:01  0:00:00     0
100  1162    0     0  100  1162      0    573  0:00:02  0:00:02  0:00:00     0
100  1162    0     0  100  1162      0    382  0:00:03  0:00:03  0:00:00     0
100  1162    0     0  100  1162      0    287  0:00:04  0:00:04  0:00:00     0
100  1162    0     0  100  1162      0    229  0:00:05  0:00:05  0:00:00     0< HTTP/1.1 200 OK
< Date: Thu, 05 Aug 2004 17:22:03 GMT
< Server: Apache/1.3.29 (Unix) mod_perl/1.29 PHP/4.3.4
< X-Powered-By: PHP/4.3.4
< Transfer-Encoding: chunked
< Content-Type: text/html; charset=

100  2181    0  1019  100  1162    186    212  0:00:05  0:00:05  0:00:00     0
* Connection #0 left intact
* Closing connection #0

set x = `gawk 'BEGIN{x=ARGV[1];sub(":","-",x);print "renamed file=",x}' $1`
set x = `gawk 'BEGIN{x=ARGV[1];sub(":","-",x);print "renamed file=",x}' $1`
gawk BEGIN{x=ARGV[1];sub(":","-",x);print "renamed file=",x} GO-0006959_humoral_immune_response

grep -v $$ PIDFILE > TPIDFILE
grep -v 6530 PIDFILE
mv TPIDFILE PIDFILE
mv TPIDFILE PIDFILE
exit 0
exit 0
end
end
echo $a `wc -l $a`
echo GO-0006968_cellular_defense_response `wc -l $a`
wc -l GO-0006968_cellular_defense_response
GO-0006968_cellular_defense_response 4 GO-0006968_cellular_defense_response
sort $a > $a.srt
sort GO-0006968_cellular_defense_response
join $a.srt $5.srt > $a
join GO-0006968_cellular_defense_response.srt cvidchanged.txt.srt
rm -f $a.srt
rm -f GO-0006968_cellular_defense_response.srt
$CSH $3/TF.sh $a $4 $DIR $3 || exit $status
csh -xvf /usr2/zeebergb/test-directory-sudar11/scripts/TF.sh GO-0006968_cellular_defense_response 9606 total.txt.dir/cvidchanged.txt.dir/cvidchanged.txt.change.gce.TF /usr2/zeebergb/test-directory-sudar11/scripts


echo $$ >> PIDFILE
echo 6541

set species = "HS"
set species = HS
if ( $2 == 10090 ) set species = "MM"
if ( 9606 == 10090 ) set species = MM
if ( $2 == 10116 ) set species = "RN"
if ( 9606 == 10116 ) set species = RN


set n = `gawk '{print NF;exit}' $1`
set n = `gawk '{print NF;exit}' $1`
gawk {print NF;exit} GO-0006968_cellular_defense_response
if ( $n == 1 ) then
if ( 2 == 1 ) then


set x = `gawk 'BEGIN{x=ARGV[1];sub(":","-",x);print x}' $1`
set x = `gawk 'BEGIN{x=ARGV[1];sub(":","-",x);print x}' $1`
gawk BEGIN{x=ARGV[1];sub(":","-",x);print x} GO-0006968_cellular_defense_response
curl -v -F "outputMode=text" -F "source=$species" -F "file=@$1" -F "siteprob=1e-4" -F "sense=+" -F "formevent=submit" -F "minmatch=2" -F "fusesites=1" -F "feature=CIM" -F "datatype=name-value-pairs" www.abcc.ncifcrf.gov/app/htdocs/griddev/promoters/comparePromoters4.php > $3/$x.TF || exit 130
curl -v -F outputMode=text -F source=HS -F file=@GO-0006968_cellular_defense_response -F siteprob=1e-4 -F sense=+ -F formevent=submit -F minmatch=2 -F fusesites=1 -F feature=CIM -F datatype=name-value-pairs www.abcc.ncifcrf.gov/app/htdocs/griddev/promoters/comparePromoters4.php
* About to connect() to www.abcc.ncifcrf.gov:80
* Connected to www.abcc.ncifcrf.gov (129.43.52.55) port 80
> POST /app/htdocs/griddev/promoters/comparePromoters4.php HTTP/1.1
User-Agent: curl/7.10.8 (sparc-sun-solaris2.8) libcurl/7.10.8 OpenSSL/0.9.7b ipv6 zlib/1.2.1
Host: www.abcc.ncifcrf.gov
Pragma: no-cache
Accept: image/gif, image/x-xbitmap, image/jpeg, image/pjpeg, */*
Content-Length: 1154
Expect: 100-continue
Content-Type: multipart/form-data; boundary=----------------------------b2f2f6b0dbb4

< HTTP/1.1 100 Continue
  % Total    % Received % Xferd  Average Speed          Time             Curr.
                                 Dload  Upload Total    Current  Left    Speed

100  1154    0     0  100  1154      0   102k  0:00:00  0:00:00  0:00:00  102k
100  1154    0     0  100  1154      0   1133  0:00:01  0:00:01  0:00:00     0
100  1154    0     0  100  1154      0    569  0:00:02  0:00:02  0:00:00     0
100  1154    0     0  100  1154      0    379  0:00:03  0:00:03  0:00:00     0
100  1154    0     0  100  1154      0    285  0:00:04  0:00:04  0:00:00     0< HTTP/1.1 200 OK
< Date: Thu, 05 Aug 2004 17:22:09 GMT
< Server: Apache/1.3.29 (Unix) mod_perl/1.29 PHP/4.3.4
< X-Powered-By: PHP/4.3.4
< Transfer-Encoding: chunked
< Content-Type: text/html; charset=

100  1855    0   701  100  1154    148    245  0:00:04  0:00:04  0:00:00     0
100  1855    0   701  100  1154    148    245  0:00:04  0:00:04  0:00:00     0
* Connection #0 left intact
* Closing connection #0

set x = `gawk 'BEGIN{x=ARGV[1];sub(":","-",x);print "renamed file=",x}' $1`
set x = `gawk 'BEGIN{x=ARGV[1];sub(":","-",x);print "renamed file=",x}' $1`
gawk BEGIN{x=ARGV[1];sub(":","-",x);print "renamed file=",x} GO-0006968_cellular_defense_response

grep -v $$ PIDFILE > TPIDFILE
grep -v 6541 PIDFILE
mv TPIDFILE PIDFILE
mv TPIDFILE PIDFILE
exit 0
exit 0
end
end
echo $a `wc -l $a`
echo GO-0007166_cell_surface_receptor_linked_signal_transduction `wc -l $a`
wc -l GO-0007166_cell_surface_receptor_linked_signal_transduction
GO-0007166_cell_surface_receptor_linked_signal_transduction 8 GO-0007166_cell_surface_receptor_linked_signal_transduction
sort $a > $a.srt
sort GO-0007166_cell_surface_receptor_linked_signal_transduction
join $a.srt $5.srt > $a
join GO-0007166_cell_surface_receptor_linked_signal_transduction.srt cvidchanged.txt.srt
rm -f $a.srt
rm -f GO-0007166_cell_surface_receptor_linked_signal_transduction.srt
$CSH $3/TF.sh $a $4 $DIR $3 || exit $status
csh -xvf /usr2/zeebergb/test-directory-sudar11/scripts/TF.sh GO-0007166_cell_surface_receptor_linked_signal_transduction 9606 total.txt.dir/cvidchanged.txt.dir/cvidchanged.txt.change.gce.TF /usr2/zeebergb/test-directory-sudar11/scripts


echo $$ >> PIDFILE
echo 6552

set species = "HS"
set species = HS
if ( $2 == 10090 ) set species = "MM"
if ( 9606 == 10090 ) set species = MM
if ( $2 == 10116 ) set species = "RN"
if ( 9606 == 10116 ) set species = RN


set n = `gawk '{print NF;exit}' $1`
set n = `gawk '{print NF;exit}' $1`
gawk {print NF;exit} GO-0007166_cell_surface_receptor_linked_signal_transduction
if ( $n == 1 ) then
if ( 2 == 1 ) then


set x = `gawk 'BEGIN{x=ARGV[1];sub(":","-",x);print x}' $1`
set x = `gawk 'BEGIN{x=ARGV[1];sub(":","-",x);print x}' $1`
gawk BEGIN{x=ARGV[1];sub(":","-",x);print x} GO-0007166_cell_surface_receptor_linked_signal_transduction
curl -v -F "outputMode=text" -F "source=$species" -F "file=@$1" -F "siteprob=1e-4" -F "sense=+" -F "formevent=submit" -F "minmatch=2" -F "fusesites=1" -F "feature=CIM" -F "datatype=name-value-pairs" www.abcc.ncifcrf.gov/app/htdocs/griddev/promoters/comparePromoters4.php > $3/$x.TF || exit 130
curl -v -F outputMode=text -F source=HS -F file=@GO-0007166_cell_surface_receptor_linked_signal_transduction -F siteprob=1e-4 -F sense=+ -F formevent=submit -F minmatch=2 -F fusesites=1 -F feature=CIM -F datatype=name-value-pairs www.abcc.ncifcrf.gov/app/htdocs/griddev/promoters/comparePromoters4.php
* About to connect() to www.abcc.ncifcrf.gov:80
* Connected to www.abcc.ncifcrf.gov (129.43.52.55) port 80
> POST /app/htdocs/griddev/promoters/comparePromoters4.php HTTP/1.1
User-Agent: curl/7.10.8 (sparc-sun-solaris2.8) libcurl/7.10.8 OpenSSL/0.9.7b ipv6 zlib/1.2.1
Host: www.abcc.ncifcrf.gov
Pragma: no-cache
Accept: image/gif, image/x-xbitmap, image/jpeg, image/pjpeg, */*
Content-Length: 1212
Expect: 100-continue
Content-Type: multipart/form-data; boundary=----------------------------af426456f934

< HTTP/1.1 100 Continue
  % Total    % Received % Xferd  Average Speed          Time             Curr.
                                 Dload  Upload Total    Current  Left    Speed

100  1212    0     0  100  1212      0    98k  0:00:00  0:00:00  0:00:00   98k
100  1212    0     0  100  1212      0   1194  0:00:01  0:00:01  0:00:00     0
100  1212    0     0  100  1212      0    598  0:00:02  0:00:02  0:00:00     0
100  1212    0     0  100  1212      0    399  0:00:03  0:00:03  0:00:00     0
100  1212    0     0  100  1212      0    299  0:00:04  0:00:04  0:00:00     0
100  1212    0     0  100  1212      0    239  0:00:05  0:00:05  0:00:00     0
100  1212    0     0  100  1212      0    199  0:00:06  0:00:06  0:00:00     0
100  1212    0     0  100  1212      0    171  0:00:07  0:00:07  0:00:00     0
100  1212    0     0  100  1212      0    149  0:00:08  0:00:08  0:00:00     0
100  1212    0     0  100  1212      0    133  0:00:09  0:00:09  0:00:00     0< HTTP/1.1 200 OK
< Date: Thu, 05 Aug 2004 17:22:14 GMT
< Server: Apache/1.3.29 (Unix) mod_perl/1.29 PHP/4.3.4
< X-Powered-By: PHP/4.3.4
< Transfer-Encoding: chunked
< Content-Type: text/html; charset=

100  3988    0  2776  100  1212    286    124  0:00:09  0:00:09  0:00:00   336
100  3988    0  2776  100  1212    286    124  0:00:09  0:00:09  0:00:00   430
* Connection #0 left intact
* Closing connection #0

set x = `gawk 'BEGIN{x=ARGV[1];sub(":","-",x);print "renamed file=",x}' $1`
set x = `gawk 'BEGIN{x=ARGV[1];sub(":","-",x);print "renamed file=",x}' $1`
gawk BEGIN{x=ARGV[1];sub(":","-",x);print "renamed file=",x} GO-0007166_cell_surface_receptor_linked_signal_transduction

grep -v $$ PIDFILE > TPIDFILE
grep -v 6552 PIDFILE
mv TPIDFILE PIDFILE
mv TPIDFILE PIDFILE
exit 0
exit 0
end
end
echo $a `wc -l $a`
echo GO-0007178_transmembrane_receptor_protein_serine_threonine_kinase_signaling_pathway `wc -l $a`
wc -l GO-0007178_transmembrane_receptor_protein_serine_threonine_kinase_signaling_pathway
GO-0007178_transmembrane_receptor_protein_serine_threonine_kinase_signaling_pathway 2 GO-0007178_transmembrane_receptor_protein_serine_threonine_kinase_signaling_pathway
sort $a > $a.srt
sort GO-0007178_transmembrane_receptor_protein_serine_threonine_kinase_signaling_pathway
join $a.srt $5.srt > $a
join GO-0007178_transmembrane_receptor_protein_serine_threonine_kinase_signaling_pathway.srt cvidchanged.txt.srt
rm -f $a.srt
rm -f GO-0007178_transmembrane_receptor_protein_serine_threonine_kinase_signaling_pathway.srt
$CSH $3/TF.sh $a $4 $DIR $3 || exit $status
csh -xvf /usr2/zeebergb/test-directory-sudar11/scripts/TF.sh GO-0007178_transmembrane_receptor_protein_serine_threonine_kinase_signaling_pathway 9606 total.txt.dir/cvidchanged.txt.dir/cvidchanged.txt.change.gce.TF /usr2/zeebergb/test-directory-sudar11/scripts


echo $$ >> PIDFILE
echo 6563

set species = "HS"
set species = HS
if ( $2 == 10090 ) set species = "MM"
if ( 9606 == 10090 ) set species = MM
if ( $2 == 10116 ) set species = "RN"
if ( 9606 == 10116 ) set species = RN


set n = `gawk '{print NF;exit}' $1`
set n = `gawk '{print NF;exit}' $1`
gawk {print NF;exit} GO-0007178_transmembrane_receptor_protein_serine_threonine_kinase_signaling_pathway
if ( $n == 1 ) then
if ( 2 == 1 ) then


set x = `gawk 'BEGIN{x=ARGV[1];sub(":","-",x);print x}' $1`
set x = `gawk 'BEGIN{x=ARGV[1];sub(":","-",x);print x}' $1`
gawk BEGIN{x=ARGV[1];sub(":","-",x);print x} GO-0007178_transmembrane_receptor_protein_serine_threonine_kinase_signaling_pathway
curl -v -F "outputMode=text" -F "source=$species" -F "file=@$1" -F "siteprob=1e-4" -F "sense=+" -F "formevent=submit" -F "minmatch=2" -F "fusesites=1" -F "feature=CIM" -F "datatype=name-value-pairs" www.abcc.ncifcrf.gov/app/htdocs/griddev/promoters/comparePromoters4.php > $3/$x.TF || exit 130
curl -v -F outputMode=text -F source=HS -F file=@GO-0007178_transmembrane_receptor_protein_serine_threonine_kinase_signaling_pathway -F siteprob=1e-4 -F sense=+ -F formevent=submit -F minmatch=2 -F fusesites=1 -F feature=CIM -F datatype=name-value-pairs www.abcc.ncifcrf.gov/app/htdocs/griddev/promoters/comparePromoters4.php
* About to connect() to www.abcc.ncifcrf.gov:80
* Connected to www.abcc.ncifcrf.gov (129.43.52.55) port 80
> POST /app/htdocs/griddev/promoters/comparePromoters4.php HTTP/1.1
User-Agent: curl/7.10.8 (sparc-sun-solaris2.8) libcurl/7.10.8 OpenSSL/0.9.7b ipv6 zlib/1.2.1
Host: www.abcc.ncifcrf.gov
Pragma: no-cache
Accept: image/gif, image/x-xbitmap, image/jpeg, image/pjpeg, */*
Content-Length: 1188
Expect: 100-continue
Content-Type: multipart/form-data; boundary=----------------------------99d33fa14534

< HTTP/1.1 100 Continue
  % Total    % Received % Xferd  Average Speed          Time             Curr.
                                 Dload  Upload Total    Current  Left    Speed

100  1188    0     0  100  1188      0  99000  0:00:00  0:00:00  0:00:00 99000
100  1188    0     0  100  1188      0   1170  0:00:01  0:00:01  0:00:00     0
100  1188    0     0  100  1188      0    586  0:00:02  0:00:02  0:00:00     0< HTTP/1.1 200 OK
< Date: Thu, 05 Aug 2004 17:22:24 GMT
< Server: Apache/1.3.29 (Unix) mod_perl/1.29 PHP/4.3.4
< X-Powered-By: PHP/4.3.4
< Transfer-Encoding: chunked
< Content-Type: text/html; charset=

100  1306    0   118  100  1188     48    492  0:00:02  0:00:02  0:00:00     0
100  1306    0   118  100  1188     48    492  0:00:02  0:00:02  0:00:00     0
* Connection #0 left intact
* Closing connection #0

set x = `gawk 'BEGIN{x=ARGV[1];sub(":","-",x);print "renamed file=",x}' $1`
set x = `gawk 'BEGIN{x=ARGV[1];sub(":","-",x);print "renamed file=",x}' $1`
gawk BEGIN{x=ARGV[1];sub(":","-",x);print "renamed file=",x} GO-0007178_transmembrane_receptor_protein_serine_threonine_kinase_signaling_pathway

grep -v $$ PIDFILE > TPIDFILE
grep -v 6563 PIDFILE
mv TPIDFILE PIDFILE
mv TPIDFILE PIDFILE
exit 0
exit 0
end
end
echo $a `wc -l $a`
echo GO-0007186_G-protein_coupled_receptor_protein_signaling_pathway `wc -l $a`
wc -l GO-0007186_G-protein_coupled_receptor_protein_signaling_pathway
GO-0007186_G-protein_coupled_receptor_protein_signaling_pathway 6 GO-0007186_G-protein_coupled_receptor_protein_signaling_pathway
sort $a > $a.srt
sort GO-0007186_G-protein_coupled_receptor_protein_signaling_pathway
join $a.srt $5.srt > $a
join GO-0007186_G-protein_coupled_receptor_protein_signaling_pathway.srt cvidchanged.txt.srt
rm -f $a.srt
rm -f GO-0007186_G-protein_coupled_receptor_protein_signaling_pathway.srt
$CSH $3/TF.sh $a $4 $DIR $3 || exit $status
csh -xvf /usr2/zeebergb/test-directory-sudar11/scripts/TF.sh GO-0007186_G-protein_coupled_receptor_protein_signaling_pathway 9606 total.txt.dir/cvidchanged.txt.dir/cvidchanged.txt.change.gce.TF /usr2/zeebergb/test-directory-sudar11/scripts


echo $$ >> PIDFILE
echo 6574

set species = "HS"
set species = HS
if ( $2 == 10090 ) set species = "MM"
if ( 9606 == 10090 ) set species = MM
if ( $2 == 10116 ) set species = "RN"
if ( 9606 == 10116 ) set species = RN


set n = `gawk '{print NF;exit}' $1`
set n = `gawk '{print NF;exit}' $1`
gawk {print NF;exit} GO-0007186_G-protein_coupled_receptor_protein_signaling_pathway
if ( $n == 1 ) then
if ( 2 == 1 ) then


set x = `gawk 'BEGIN{x=ARGV[1];sub(":","-",x);print x}' $1`
set x = `gawk 'BEGIN{x=ARGV[1];sub(":","-",x);print x}' $1`
gawk BEGIN{x=ARGV[1];sub(":","-",x);print x} GO-0007186_G-protein_coupled_receptor_protein_signaling_pathway
curl -v -F "outputMode=text" -F "source=$species" -F "file=@$1" -F "siteprob=1e-4" -F "sense=+" -F "formevent=submit" -F "minmatch=2" -F "fusesites=1" -F "feature=CIM" -F "datatype=name-value-pairs" www.abcc.ncifcrf.gov/app/htdocs/griddev/promoters/comparePromoters4.php > $3/$x.TF || exit 130
curl -v -F outputMode=text -F source=HS -F file=@GO-0007186_G-protein_coupled_receptor_protein_signaling_pathway -F siteprob=1e-4 -F sense=+ -F formevent=submit -F minmatch=2 -F fusesites=1 -F feature=CIM -F datatype=name-value-pairs www.abcc.ncifcrf.gov/app/htdocs/griddev/promoters/comparePromoters4.php
* About to connect() to www.abcc.ncifcrf.gov:80
* Connected to www.abcc.ncifcrf.gov (129.43.52.55) port 80
> POST /app/htdocs/griddev/promoters/comparePromoters4.php HTTP/1.1
User-Agent: curl/7.10.8 (sparc-sun-solaris2.8) libcurl/7.10.8 OpenSSL/0.9.7b ipv6 zlib/1.2.1
Host: www.abcc.ncifcrf.gov
Pragma: no-cache
Accept: image/gif, image/x-xbitmap, image/jpeg, image/pjpeg, */*
Content-Length: 1198
Expect: 100-continue
Content-Type: multipart/form-data; boundary=----------------------------c17764aa2abe

< HTTP/1.1 100 Continue
  % Total    % Received % Xferd  Average Speed          Time             Curr.
                                 Dload  Upload Total    Current  Left    Speed

100  1198    0     0  100  1198      0  92153  0:00:00  0:00:00  0:00:00 92153
100  1198    0     0  100  1198      0   1169  0:00:01  0:00:01  0:00:00     0
100  1198    0     0  100  1198      0    589  0:00:02  0:00:02  0:00:00     0
100  1198    0     0  100  1198      0    393  0:00:03  0:00:03  0:00:00     0
100  1198    0     0  100  1198      0    295  0:00:04  0:00:04  0:00:00     0
100  1198    0     0  100  1198      0    236  0:00:05  0:00:05  0:00:00     0
100  1198    0     0  100  1198      0    197  0:00:06  0:00:06  0:00:00     0
100  1198    0     0  100  1198      0    169  0:00:07  0:00:07  0:00:00     0< HTTP/1.1 200 OK
< Date: Thu, 05 Aug 2004 17:22:27 GMT
< Server: Apache/1.3.29 (Unix) mod_perl/1.29 PHP/4.3.4
< X-Powered-By: PHP/4.3.4
< Transfer-Encoding: chunked
< Content-Type: text/html; charset=

100  3089    0  1891  100  1198    255    161  0:00:07  0:00:07  0:00:00   158
* Connection #0 left intact
* Closing connection #0

set x = `gawk 'BEGIN{x=ARGV[1];sub(":","-",x);print "renamed file=",x}' $1`
set x = `gawk 'BEGIN{x=ARGV[1];sub(":","-",x);print "renamed file=",x}' $1`
gawk BEGIN{x=ARGV[1];sub(":","-",x);print "renamed file=",x} GO-0007186_G-protein_coupled_receptor_protein_signaling_pathway

grep -v $$ PIDFILE > TPIDFILE
grep -v 6574 PIDFILE
mv TPIDFILE PIDFILE
mv TPIDFILE PIDFILE
exit 0
exit 0
end
end
echo $a `wc -l $a`
echo GO-0007218_neuropeptide_signaling_pathway `wc -l $a`
wc -l GO-0007218_neuropeptide_signaling_pathway
GO-0007218_neuropeptide_signaling_pathway 2 GO-0007218_neuropeptide_signaling_pathway
sort $a > $a.srt
sort GO-0007218_neuropeptide_signaling_pathway
join $a.srt $5.srt > $a
join GO-0007218_neuropeptide_signaling_pathway.srt cvidchanged.txt.srt
rm -f $a.srt
rm -f GO-0007218_neuropeptide_signaling_pathway.srt
$CSH $3/TF.sh $a $4 $DIR $3 || exit $status
csh -xvf /usr2/zeebergb/test-directory-sudar11/scripts/TF.sh GO-0007218_neuropeptide_signaling_pathway 9606 total.txt.dir/cvidchanged.txt.dir/cvidchanged.txt.change.gce.TF /usr2/zeebergb/test-directory-sudar11/scripts


echo $$ >> PIDFILE
echo 6585

set species = "HS"
set species = HS
if ( $2 == 10090 ) set species = "MM"
if ( 9606 == 10090 ) set species = MM
if ( $2 == 10116 ) set species = "RN"
if ( 9606 == 10116 ) set species = RN


set n = `gawk '{print NF;exit}' $1`
set n = `gawk '{print NF;exit}' $1`
gawk {print NF;exit} GO-0007218_neuropeptide_signaling_pathway
if ( $n == 1 ) then
if ( 2 == 1 ) then


set x = `gawk 'BEGIN{x=ARGV[1];sub(":","-",x);print x}' $1`
set x = `gawk 'BEGIN{x=ARGV[1];sub(":","-",x);print x}' $1`
gawk BEGIN{x=ARGV[1];sub(":","-",x);print x} GO-0007218_neuropeptide_signaling_pathway
curl -v -F "outputMode=text" -F "source=$species" -F "file=@$1" -F "siteprob=1e-4" -F "sense=+" -F "formevent=submit" -F "minmatch=2" -F "fusesites=1" -F "feature=CIM" -F "datatype=name-value-pairs" www.abcc.ncifcrf.gov/app/htdocs/griddev/promoters/comparePromoters4.php > $3/$x.TF || exit 130
curl -v -F outputMode=text -F source=HS -F file=@GO-0007218_neuropeptide_signaling_pathway -F siteprob=1e-4 -F sense=+ -F formevent=submit -F minmatch=2 -F fusesites=1 -F feature=CIM -F datatype=name-value-pairs www.abcc.ncifcrf.gov/app/htdocs/griddev/promoters/comparePromoters4.php
* About to connect() to www.abcc.ncifcrf.gov:80
* Connected to www.abcc.ncifcrf.gov (129.43.52.55) port 80
> POST /app/htdocs/griddev/promoters/comparePromoters4.php HTTP/1.1
User-Agent: curl/7.10.8 (sparc-sun-solaris2.8) libcurl/7.10.8 OpenSSL/0.9.7b ipv6 zlib/1.2.1
Host: www.abcc.ncifcrf.gov
Pragma: no-cache
Accept: image/gif, image/x-xbitmap, image/jpeg, image/pjpeg, */*
Content-Length: 1144
Expect: 100-continue
Content-Type: multipart/form-data; boundary=----------------------------8374fb0b8034

< HTTP/1.1 100 Continue
  % Total    % Received % Xferd  Average Speed          Time             Curr.
                                 Dload  Upload Total    Current  Left    Speed

100  1144    0     0  100  1144      0  88000  0:00:00  0:00:00  0:00:00 88000
100  1144    0     0  100  1144      0   1119  0:00:01  0:00:01  0:00:00     0
100  1144    0     0  100  1144      0    562  0:00:02  0:00:02  0:00:00     0< HTTP/1.1 200 OK
< Date: Thu, 05 Aug 2004 17:22:34 GMT
< Server: Apache/1.3.29 (Unix) mod_perl/1.29 PHP/4.3.4
< X-Powered-By: PHP/4.3.4
< Transfer-Encoding: chunked
< Content-Type: text/html; charset=

100  1347    0   203  100  1144     79    450  0:00:02  0:00:02  0:00:00     0
* Connection #0 left intact
* Closing connection #0

set x = `gawk 'BEGIN{x=ARGV[1];sub(":","-",x);print "renamed file=",x}' $1`
set x = `gawk 'BEGIN{x=ARGV[1];sub(":","-",x);print "renamed file=",x}' $1`
gawk BEGIN{x=ARGV[1];sub(":","-",x);print "renamed file=",x} GO-0007218_neuropeptide_signaling_pathway

grep -v $$ PIDFILE > TPIDFILE
grep -v 6585 PIDFILE
mv TPIDFILE PIDFILE
mv TPIDFILE PIDFILE
exit 0
exit 0
end
end
echo $a `wc -l $a`
echo GO-0009410_response_to_xenobiotic_stimulus `wc -l $a`
wc -l GO-0009410_response_to_xenobiotic_stimulus
GO-0009410_response_to_xenobiotic_stimulus 2 GO-0009410_response_to_xenobiotic_stimulus
sort $a > $a.srt
sort GO-0009410_response_to_xenobiotic_stimulus
join $a.srt $5.srt > $a
join GO-0009410_response_to_xenobiotic_stimulus.srt cvidchanged.txt.srt
rm -f $a.srt
rm -f GO-0009410_response_to_xenobiotic_stimulus.srt
$CSH $3/TF.sh $a $4 $DIR $3 || exit $status
csh -xvf /usr2/zeebergb/test-directory-sudar11/scripts/TF.sh GO-0009410_response_to_xenobiotic_stimulus 9606 total.txt.dir/cvidchanged.txt.dir/cvidchanged.txt.change.gce.TF /usr2/zeebergb/test-directory-sudar11/scripts


echo $$ >> PIDFILE
echo 6596

set species = "HS"
set species = HS
if ( $2 == 10090 ) set species = "MM"
if ( 9606 == 10090 ) set species = MM
if ( $2 == 10116 ) set species = "RN"
if ( 9606 == 10116 ) set species = RN


set n = `gawk '{print NF;exit}' $1`
set n = `gawk '{print NF;exit}' $1`
gawk {print NF;exit} GO-0009410_response_to_xenobiotic_stimulus
if ( $n == 1 ) then
if ( 2 == 1 ) then


set x = `gawk 'BEGIN{x=ARGV[1];sub(":","-",x);print x}' $1`
set x = `gawk 'BEGIN{x=ARGV[1];sub(":","-",x);print x}' $1`
gawk BEGIN{x=ARGV[1];sub(":","-",x);print x} GO-0009410_response_to_xenobiotic_stimulus
curl -v -F "outputMode=text" -F "source=$species" -F "file=@$1" -F "siteprob=1e-4" -F "sense=+" -F "formevent=submit" -F "minmatch=2" -F "fusesites=1" -F "feature=CIM" -F "datatype=name-value-pairs" www.abcc.ncifcrf.gov/app/htdocs/griddev/promoters/comparePromoters4.php > $3/$x.TF || exit 130
curl -v -F outputMode=text -F source=HS -F file=@GO-0009410_response_to_xenobiotic_stimulus -F siteprob=1e-4 -F sense=+ -F formevent=submit -F minmatch=2 -F fusesites=1 -F feature=CIM -F datatype=name-value-pairs www.abcc.ncifcrf.gov/app/htdocs/griddev/promoters/comparePromoters4.php
* About to connect() to www.abcc.ncifcrf.gov:80
* Connected to www.abcc.ncifcrf.gov (129.43.52.55) port 80
> POST /app/htdocs/griddev/promoters/comparePromoters4.php HTTP/1.1
User-Agent: curl/7.10.8 (sparc-sun-solaris2.8) libcurl/7.10.8 OpenSSL/0.9.7b ipv6 zlib/1.2.1
Host: www.abcc.ncifcrf.gov
Pragma: no-cache
Accept: image/gif, image/x-xbitmap, image/jpeg, image/pjpeg, */*
Content-Length: 1144
Expect: 100-continue
Content-Type: multipart/form-data; boundary=----------------------------bb07300575be

< HTTP/1.1 100 Continue
  % Total    % Received % Xferd  Average Speed          Time             Curr.
                                 Dload  Upload Total    Current  Left    Speed

100  1144    0     0  100  1144      0  95333  0:00:00  0:00:00  0:00:00 95333
100  1144    0     0  100  1144      0   1119  0:00:01  0:00:01  0:00:00     0
100  1144    0     0  100  1144      0    562  0:00:02  0:00:02  0:00:00     0< HTTP/1.1 200 OK
< Date: Thu, 05 Aug 2004 17:22:37 GMT
< Server: Apache/1.3.29 (Unix) mod_perl/1.29 PHP/4.3.4
< X-Powered-By: PHP/4.3.4
< Transfer-Encoding: chunked
< Content-Type: text/html; charset=

100  1275    0   131  100  1144     56    495  0:00:02  0:00:02  0:00:00     0
100  1275    0   131  100  1144     56    495  0:00:02  0:00:02  0:00:00     0
* Connection #0 left intact
* Closing connection #0

set x = `gawk 'BEGIN{x=ARGV[1];sub(":","-",x);print "renamed file=",x}' $1`
set x = `gawk 'BEGIN{x=ARGV[1];sub(":","-",x);print "renamed file=",x}' $1`
gawk BEGIN{x=ARGV[1];sub(":","-",x);print "renamed file=",x} GO-0009410_response_to_xenobiotic_stimulus

grep -v $$ PIDFILE > TPIDFILE
grep -v 6596 PIDFILE
mv TPIDFILE PIDFILE
mv TPIDFILE PIDFILE
exit 0
exit 0
end
end
echo $a `wc -l $a`
echo GO-0009605_response_to_external_stimulus `wc -l $a`
wc -l GO-0009605_response_to_external_stimulus
GO-0009605_response_to_external_stimulus 16 GO-0009605_response_to_external_stimulus
sort $a > $a.srt
sort GO-0009605_response_to_external_stimulus
join $a.srt $5.srt > $a
join GO-0009605_response_to_external_stimulus.srt cvidchanged.txt.srt
rm -f $a.srt
rm -f GO-0009605_response_to_external_stimulus.srt
$CSH $3/TF.sh $a $4 $DIR $3 || exit $status
csh -xvf /usr2/zeebergb/test-directory-sudar11/scripts/TF.sh GO-0009605_response_to_external_stimulus 9606 total.txt.dir/cvidchanged.txt.dir/cvidchanged.txt.change.gce.TF /usr2/zeebergb/test-directory-sudar11/scripts


echo $$ >> PIDFILE
echo 6607

set species = "HS"
set species = HS
if ( $2 == 10090 ) set species = "MM"
if ( 9606 == 10090 ) set species = MM
if ( $2 == 10116 ) set species = "RN"
if ( 9606 == 10116 ) set species = RN


set n = `gawk '{print NF;exit}' $1`
set n = `gawk '{print NF;exit}' $1`
gawk {print NF;exit} GO-0009605_response_to_external_stimulus
if ( $n == 1 ) then
if ( 2 == 1 ) then


set x = `gawk 'BEGIN{x=ARGV[1];sub(":","-",x);print x}' $1`
set x = `gawk 'BEGIN{x=ARGV[1];sub(":","-",x);print x}' $1`
gawk BEGIN{x=ARGV[1];sub(":","-",x);print x} GO-0009605_response_to_external_stimulus
curl -v -F "outputMode=text" -F "source=$species" -F "file=@$1" -F "siteprob=1e-4" -F "sense=+" -F "formevent=submit" -F "minmatch=2" -F "fusesites=1" -F "feature=CIM" -F "datatype=name-value-pairs" www.abcc.ncifcrf.gov/app/htdocs/griddev/promoters/comparePromoters4.php > $3/$x.TF || exit 130
curl -v -F outputMode=text -F source=HS -F file=@GO-0009605_response_to_external_stimulus -F siteprob=1e-4 -F sense=+ -F formevent=submit -F minmatch=2 -F fusesites=1 -F feature=CIM -F datatype=name-value-pairs www.abcc.ncifcrf.gov/app/htdocs/griddev/promoters/comparePromoters4.php
* About to connect() to www.abcc.ncifcrf.gov:80
* Connected to www.abcc.ncifcrf.gov (129.43.52.55) port 80
> POST /app/htdocs/griddev/promoters/comparePromoters4.php HTTP/1.1
User-Agent: curl/7.10.8 (sparc-sun-solaris2.8) libcurl/7.10.8 OpenSSL/0.9.7b ipv6 zlib/1.2.1
Host: www.abcc.ncifcrf.gov
Pragma: no-cache
Accept: image/gif, image/x-xbitmap, image/jpeg, image/pjpeg, */*
Content-Length: 1263
Expect: 100-continue
Content-Type: multipart/form-data; boundary=----------------------------e39b750e5a37

< HTTP/1.1 100 Continue
  % Total    % Received % Xferd  Average Speed          Time             Curr.
                                 Dload  Upload Total    Current  Left    Speed

100  1263    0     0  100  1263      0   102k  0:00:00  0:00:00  0:00:00  102k
100  1263    0     0  100  1263      0   1240  0:00:01  0:00:01  0:00:00     0
100  1263    0     0  100  1263      0    622  0:00:02  0:00:02  0:00:00     0
100  1263    0     0  100  1263      0    415  0:00:03  0:00:03  0:00:00     0
100  1263    0     0  100  1263      0    311  0:00:04  0:00:04  0:00:00     0
100  1263    0     0  100  1263      0    249  0:00:05  0:00:05  0:00:00     0
100  1263    0     0  100  1263      0    208  0:00:06  0:00:06  0:00:00     0
100  1263    0     0  100  1263      0    178  0:00:07  0:00:07  0:00:00     0
100  1263    0     0  100  1263      0    156  0:00:08  0:00:08  0:00:00     0
100  1263    0     0  100  1263      0    138  0:00:09  0:00:09  0:00:00     0
100  1263    0     0  100  1263      0    124  0:00:10  0:00:10  0:00:00     0
100  1263    0     0  100  1263      0    113  0:00:11  0:00:11  0:00:00     0
100  1263    0     0  100  1263      0    104  0:00:12  0:00:12  0:00:00     0
100  1263    0     0  100  1263      0     96  0:00:13  0:00:13  0:00:00     0
100  1263    0     0  100  1263      0     89  0:00:14  0:00:14  0:00:00     0
100  1263    0     0  100  1263      0     83  0:00:15  0:00:15  0:00:00     0
100  1263    0     0  100  1263      0     78  0:00:16  0:00:16  0:00:00     0
100  1263    0     0  100  1263      0     73  0:00:17  0:00:17  0:00:00     0< HTTP/1.1 200 OK
< Date: Thu, 05 Aug 2004 17:22:40 GMT
< Server: Apache/1.3.29 (Unix) mod_perl/1.29 PHP/4.3.4
< X-Powered-By: PHP/4.3.4
< Transfer-Encoding: chunked
< Content-Type: text/html; charset=

100  9266    0  8003  100  1263    460     72  0:00:17  0:00:17  0:00:00  1596
* Connection #0 left intact
* Closing connection #0

set x = `gawk 'BEGIN{x=ARGV[1];sub(":","-",x);print "renamed file=",x}' $1`
set x = `gawk 'BEGIN{x=ARGV[1];sub(":","-",x);print "renamed file=",x}' $1`
gawk BEGIN{x=ARGV[1];sub(":","-",x);print "renamed file=",x} GO-0009605_response_to_external_stimulus

grep -v $$ PIDFILE > TPIDFILE
grep -v 6607 PIDFILE
mv TPIDFILE PIDFILE
mv TPIDFILE PIDFILE
exit 0
exit 0
end
end
echo $a `wc -l $a`
echo GO-0009607_response_to_biotic_stimulus `wc -l $a`
wc -l GO-0009607_response_to_biotic_stimulus
GO-0009607_response_to_biotic_stimulus 16 GO-0009607_response_to_biotic_stimulus
sort $a > $a.srt
sort GO-0009607_response_to_biotic_stimulus
join $a.srt $5.srt > $a
join GO-0009607_response_to_biotic_stimulus.srt cvidchanged.txt.srt
rm -f $a.srt
rm -f GO-0009607_response_to_biotic_stimulus.srt
$CSH $3/TF.sh $a $4 $DIR $3 || exit $status
csh -xvf /usr2/zeebergb/test-directory-sudar11/scripts/TF.sh GO-0009607_response_to_biotic_stimulus 9606 total.txt.dir/cvidchanged.txt.dir/cvidchanged.txt.change.gce.TF /usr2/zeebergb/test-directory-sudar11/scripts


echo $$ >> PIDFILE
echo 6618

set species = "HS"
set species = HS
if ( $2 == 10090 ) set species = "MM"
if ( 9606 == 10090 ) set species = MM
if ( $2 == 10116 ) set species = "RN"
if ( 9606 == 10116 ) set species = RN


set n = `gawk '{print NF;exit}' $1`
set n = `gawk '{print NF;exit}' $1`
gawk {print NF;exit} GO-0009607_response_to_biotic_stimulus
if ( $n == 1 ) then
if ( 2 == 1 ) then


set x = `gawk 'BEGIN{x=ARGV[1];sub(":","-",x);print x}' $1`
set x = `gawk 'BEGIN{x=ARGV[1];sub(":","-",x);print x}' $1`
gawk BEGIN{x=ARGV[1];sub(":","-",x);print x} GO-0009607_response_to_biotic_stimulus
curl -v -F "outputMode=text" -F "source=$species" -F "file=@$1" -F "siteprob=1e-4" -F "sense=+" -F "formevent=submit" -F "minmatch=2" -F "fusesites=1" -F "feature=CIM" -F "datatype=name-value-pairs" www.abcc.ncifcrf.gov/app/htdocs/griddev/promoters/comparePromoters4.php > $3/$x.TF || exit 130
curl -v -F outputMode=text -F source=HS -F file=@GO-0009607_response_to_biotic_stimulus -F siteprob=1e-4 -F sense=+ -F formevent=submit -F minmatch=2 -F fusesites=1 -F feature=CIM -F datatype=name-value-pairs www.abcc.ncifcrf.gov/app/htdocs/griddev/promoters/comparePromoters4.php
* About to connect() to www.abcc.ncifcrf.gov:80
* Connected to www.abcc.ncifcrf.gov (129.43.52.55) port 80
> POST /app/htdocs/griddev/promoters/comparePromoters4.php HTTP/1.1
User-Agent: curl/7.10.8 (sparc-sun-solaris2.8) libcurl/7.10.8 OpenSSL/0.9.7b ipv6 zlib/1.2.1
Host: www.abcc.ncifcrf.gov
Pragma: no-cache
Accept: image/gif, image/x-xbitmap, image/jpeg, image/pjpeg, */*
Content-Length: 1261
Expect: 100-continue
Content-Type: multipart/form-data; boundary=----------------------------af39d6aa0dbd

< HTTP/1.1 100 Continue
  % Total    % Received % Xferd  Average Speed          Time             Curr.
                                 Dload  Upload Total    Current  Left    Speed

100  1261    0     0  100  1261      0  90071  0:00:00  0:00:00  0:00:00 90071
100  1261    0     0  100  1261      0   1233  0:00:01  0:00:01  0:00:00     0
100  1261    0     0  100  1261      0    620  0:00:02  0:00:02  0:00:00     0
100  1261    0     0  100  1261      0    414  0:00:03  0:00:03  0:00:00     0
100  1261    0     0  100  1261      0    311  0:00:04  0:00:04  0:00:00     0
100  1261    0     0  100  1261      0    247  0:00:05  0:00:05  0:00:00     0
100  1261    0     0  100  1261      0    206  0:00:06  0:00:06  0:00:00     0
100  1261    0     0  100  1261      0    177  0:00:07  0:00:07  0:00:00     0
100  1261    0     0  100  1261      0    155  0:00:08  0:00:08  0:00:00     0
100  1261    0     0  100  1261      0    138  0:00:09  0:00:09  0:00:00     0
100  1261    0     0  100  1261      0    124  0:00:10  0:00:10  0:00:00     0
100  1261    0     0  100  1261      0    113  0:00:11  0:00:11  0:00:00     0
100  1261    0     0  100  1261      0    103  0:00:12  0:00:12  0:00:00     0
100  1261    0     0  100  1261      0     95  0:00:13  0:00:13  0:00:00     0
100  1261    0     0  100  1261      0     88  0:00:14  0:00:14  0:00:00     0
100  1261    0     0  100  1261      0     83  0:00:15  0:00:15  0:00:00     0
100  1261    0     0  100  1261      0     77  0:00:16  0:00:16  0:00:00     0
100  1261    0     0  100  1261      0     73  0:00:17  0:00:17  0:00:00     0< HTTP/1.1 200 OK
< Date: Thu, 05 Aug 2004 17:22:57 GMT
< Server: Apache/1.3.29 (Unix) mod_perl/1.29 PHP/4.3.4
< X-Powered-By: PHP/4.3.4
< Transfer-Encoding: chunked
< Content-Type: text/html; charset=

100  9264    0  8003  100  1261    456     71  0:00:17  0:00:17  0:00:00  1544
* Connection #0 left intact
* Closing connection #0

set x = `gawk 'BEGIN{x=ARGV[1];sub(":","-",x);print "renamed file=",x}' $1`
set x = `gawk 'BEGIN{x=ARGV[1];sub(":","-",x);print "renamed file=",x}' $1`
gawk BEGIN{x=ARGV[1];sub(":","-",x);print "renamed file=",x} GO-0009607_response_to_biotic_stimulus

grep -v $$ PIDFILE > TPIDFILE
grep -v 6618 PIDFILE
mv TPIDFILE PIDFILE
mv TPIDFILE PIDFILE
exit 0
exit 0
end
end
echo $a `wc -l $a`
echo GO-0009611_response_to_wounding `wc -l $a`
wc -l GO-0009611_response_to_wounding
GO-0009611_response_to_wounding 7 GO-0009611_response_to_wounding
sort $a > $a.srt
sort GO-0009611_response_to_wounding
join $a.srt $5.srt > $a
join GO-0009611_response_to_wounding.srt cvidchanged.txt.srt
rm -f $a.srt
rm -f GO-0009611_response_to_wounding.srt
$CSH $3/TF.sh $a $4 $DIR $3 || exit $status
csh -xvf /usr2/zeebergb/test-directory-sudar11/scripts/TF.sh GO-0009611_response_to_wounding 9606 total.txt.dir/cvidchanged.txt.dir/cvidchanged.txt.change.gce.TF /usr2/zeebergb/test-directory-sudar11/scripts


echo $$ >> PIDFILE
echo 6629

set species = "HS"
set species = HS
if ( $2 == 10090 ) set species = "MM"
if ( 9606 == 10090 ) set species = MM
if ( $2 == 10116 ) set species = "RN"
if ( 9606 == 10116 ) set species = RN


set n = `gawk '{print NF;exit}' $1`
set n = `gawk '{print NF;exit}' $1`
gawk {print NF;exit} GO-0009611_response_to_wounding
if ( $n == 1 ) then
if ( 2 == 1 ) then


set x = `gawk 'BEGIN{x=ARGV[1];sub(":","-",x);print x}' $1`
set x = `gawk 'BEGIN{x=ARGV[1];sub(":","-",x);print x}' $1`
gawk BEGIN{x=ARGV[1];sub(":","-",x);print x} GO-0009611_response_to_wounding
curl -v -F "outputMode=text" -F "source=$species" -F "file=@$1" -F "siteprob=1e-4" -F "sense=+" -F "formevent=submit" -F "minmatch=2" -F "fusesites=1" -F "feature=CIM" -F "datatype=name-value-pairs" www.abcc.ncifcrf.gov/app/htdocs/griddev/promoters/comparePromoters4.php > $3/$x.TF || exit 130
curl -v -F outputMode=text -F source=HS -F file=@GO-0009611_response_to_wounding -F siteprob=1e-4 -F sense=+ -F formevent=submit -F minmatch=2 -F fusesites=1 -F feature=CIM -F datatype=name-value-pairs www.abcc.ncifcrf.gov/app/htdocs/griddev/promoters/comparePromoters4.php
* About to connect() to www.abcc.ncifcrf.gov:80
* Connected to www.abcc.ncifcrf.gov (129.43.52.55) port 80
> POST /app/htdocs/griddev/promoters/comparePromoters4.php HTTP/1.1
User-Agent: curl/7.10.8 (sparc-sun-solaris2.8) libcurl/7.10.8 OpenSSL/0.9.7b ipv6 zlib/1.2.1
Host: www.abcc.ncifcrf.gov
Pragma: no-cache
Accept: image/gif, image/x-xbitmap, image/jpeg, image/pjpeg, */*
Content-Length: 1175
Expect: 100-continue
Content-Type: multipart/form-data; boundary=----------------------------beae45a45bb7

< HTTP/1.1 100 Continue
  % Total    % Received % Xferd  Average Speed          Time             Curr.
                                 Dload  Upload Total    Current  Left    Speed

100  1175    0     0  100  1175      0  97916  0:00:00  0:00:00  0:00:00 97916
100  1175    0     0  100  1175      0   1149  0:00:01  0:00:01  0:00:00     0
100  1175    0     0  100  1175      0    578  0:00:02  0:00:02  0:00:00     0
100  1175    0     0  100  1175      0    386  0:00:03  0:00:03  0:00:00     0
100  1175    0     0  100  1175      0    289  0:00:04  0:00:04  0:00:00     0
100  1175    0     0  100  1175      0    232  0:00:05  0:00:05  0:00:00     0
100  1175    0     0  100  1175      0    193  0:00:06  0:00:06  0:00:00     0
100  1175    0     0  100  1175      0    165  0:00:07  0:00:07  0:00:00     0
100  1175    0     0  100  1175      0    145  0:00:08  0:00:08  0:00:00     0< HTTP/1.1 200 OK
< Date: Thu, 05 Aug 2004 17:23:15 GMT
< Server: Apache/1.3.29 (Unix) mod_perl/1.29 PHP/4.3.4
< X-Powered-By: PHP/4.3.4
< Transfer-Encoding: chunked
< Content-Type: text/html; charset=

100  3243    0  2068  100  1175    255    144  0:00:08  0:00:08  0:00:00   220
* Connection #0 left intact
* Closing connection #0

set x = `gawk 'BEGIN{x=ARGV[1];sub(":","-",x);print "renamed file=",x}' $1`
set x = `gawk 'BEGIN{x=ARGV[1];sub(":","-",x);print "renamed file=",x}' $1`
gawk BEGIN{x=ARGV[1];sub(":","-",x);print "renamed file=",x} GO-0009611_response_to_wounding

grep -v $$ PIDFILE > TPIDFILE
grep -v 6629 PIDFILE
mv TPIDFILE PIDFILE
mv TPIDFILE PIDFILE
exit 0
exit 0
end
end
echo $a `wc -l $a`
echo GO-0009613_response_to_pest_pathogen_parasite `wc -l $a`
wc -l GO-0009613_response_to_pest_pathogen_parasite
GO-0009613_response_to_pest_pathogen_parasite 12 GO-0009613_response_to_pest_pathogen_parasite
sort $a > $a.srt
sort GO-0009613_response_to_pest_pathogen_parasite
join $a.srt $5.srt > $a
join GO-0009613_response_to_pest_pathogen_parasite.srt cvidchanged.txt.srt
rm -f $a.srt
rm -f GO-0009613_response_to_pest_pathogen_parasite.srt
$CSH $3/TF.sh $a $4 $DIR $3 || exit $status
csh -xvf /usr2/zeebergb/test-directory-sudar11/scripts/TF.sh GO-0009613_response_to_pest_pathogen_parasite 9606 total.txt.dir/cvidchanged.txt.dir/cvidchanged.txt.change.gce.TF /usr2/zeebergb/test-directory-sudar11/scripts


echo $$ >> PIDFILE
echo 6640

set species = "HS"
set species = HS
if ( $2 == 10090 ) set species = "MM"
if ( 9606 == 10090 ) set species = MM
if ( $2 == 10116 ) set species = "RN"
if ( 9606 == 10116 ) set species = RN


set n = `gawk '{print NF;exit}' $1`
set n = `gawk '{print NF;exit}' $1`
gawk {print NF;exit} GO-0009613_response_to_pest_pathogen_parasite
if ( $n == 1 ) then
if ( 2 == 1 ) then


set x = `gawk 'BEGIN{x=ARGV[1];sub(":","-",x);print x}' $1`
set x = `gawk 'BEGIN{x=ARGV[1];sub(":","-",x);print x}' $1`
gawk BEGIN{x=ARGV[1];sub(":","-",x);print x} GO-0009613_response_to_pest_pathogen_parasite
curl -v -F "outputMode=text" -F "source=$species" -F "file=@$1" -F "siteprob=1e-4" -F "sense=+" -F "formevent=submit" -F "minmatch=2" -F "fusesites=1" -F "feature=CIM" -F "datatype=name-value-pairs" www.abcc.ncifcrf.gov/app/htdocs/griddev/promoters/comparePromoters4.php > $3/$x.TF || exit 130
curl -v -F outputMode=text -F source=HS -F file=@GO-0009613_response_to_pest_pathogen_parasite -F siteprob=1e-4 -F sense=+ -F formevent=submit -F minmatch=2 -F fusesites=1 -F feature=CIM -F datatype=name-value-pairs www.abcc.ncifcrf.gov/app/htdocs/griddev/promoters/comparePromoters4.php
* About to connect() to www.abcc.ncifcrf.gov:80
* Connected to www.abcc.ncifcrf.gov (129.43.52.55) port 80
> POST /app/htdocs/griddev/promoters/comparePromoters4.php HTTP/1.1
User-Agent: curl/7.10.8 (sparc-sun-solaris2.8) libcurl/7.10.8 OpenSSL/0.9.7b ipv6 zlib/1.2.1
Host: www.abcc.ncifcrf.gov
Pragma: no-cache
Accept: image/gif, image/x-xbitmap, image/jpeg, image/pjpeg, */*
Content-Length: 1229
Expect: 100-continue
Content-Type: multipart/form-data; boundary=----------------------------4669f4a1fb33

< HTTP/1.1 100 Continue
  % Total    % Received % Xferd  Average Speed          Time             Curr.
                                 Dload  Upload Total    Current  Left    Speed

100  1229    0     0  100  1229      0   8248  0:00:00  0:00:00  0:00:00  8248
100  1229    0     0  100  1229      0   1063  0:00:01  0:00:01  0:00:00     0
100  1229    0     0  100  1229      0    567  0:00:02  0:00:02  0:00:00     0
100  1229    0     0  100  1229      0    386  0:00:03  0:00:03  0:00:00     0
100  1229    0     0  100  1229      0    293  0:00:04  0:00:04  0:00:00     0
100  1229    0     0  100  1229      0    236  0:00:05  0:00:05  0:00:00     0
100  1229    0     0  100  1229      0    198  0:00:06  0:00:06  0:00:00     0
100  1229    0     0  100  1229      0    170  0:00:07  0:00:07  0:00:00     0
100  1229    0     0  100  1229      0    149  0:00:08  0:00:08  0:00:00     0
100  1229    0     0  100  1229      0    133  0:00:09  0:00:09  0:00:00     0
100  1229    0     0  100  1229      0    119  0:00:10  0:00:10  0:00:00     0
100  1229    0     0  100  1229      0    109  0:00:11  0:00:11  0:00:00     0
100  1229    0     0  100  1229      0    100  0:00:12  0:00:12  0:00:00     0
100  1229    0     0  100  1229      0     92  0:00:13  0:00:13  0:00:00     0< HTTP/1.1 200 OK
< Date: Thu, 05 Aug 2004 17:23:24 GMT
< Server: Apache/1.3.29 (Unix) mod_perl/1.29 PHP/4.3.4
< X-Powered-By: PHP/4.3.4
< Transfer-Encoding: chunked
< Content-Type: text/html; charset=

100  6337    0  5108  100  1229    371     89  0:00:13  0:00:13  0:00:00   860
* Connection #0 left intact
* Closing connection #0

set x = `gawk 'BEGIN{x=ARGV[1];sub(":","-",x);print "renamed file=",x}' $1`
set x = `gawk 'BEGIN{x=ARGV[1];sub(":","-",x);print "renamed file=",x}' $1`
gawk BEGIN{x=ARGV[1];sub(":","-",x);print "renamed file=",x} GO-0009613_response_to_pest_pathogen_parasite

grep -v $$ PIDFILE > TPIDFILE
grep -v 6640 PIDFILE
mv TPIDFILE PIDFILE
mv TPIDFILE PIDFILE
exit 0
exit 0
end
end
echo $a `wc -l $a`
echo GO-0009617_response_to_bacteria `wc -l $a`
wc -l GO-0009617_response_to_bacteria
GO-0009617_response_to_bacteria 2 GO-0009617_response_to_bacteria
sort $a > $a.srt
sort GO-0009617_response_to_bacteria
join $a.srt $5.srt > $a
join GO-0009617_response_to_bacteria.srt cvidchanged.txt.srt
rm -f $a.srt
rm -f GO-0009617_response_to_bacteria.srt
$CSH $3/TF.sh $a $4 $DIR $3 || exit $status
csh -xvf /usr2/zeebergb/test-directory-sudar11/scripts/TF.sh GO-0009617_response_to_bacteria 9606 total.txt.dir/cvidchanged.txt.dir/cvidchanged.txt.change.gce.TF /usr2/zeebergb/test-directory-sudar11/scripts


echo $$ >> PIDFILE
echo 6651

set species = "HS"
set species = HS
if ( $2 == 10090 ) set species = "MM"
if ( 9606 == 10090 ) set species = MM
if ( $2 == 10116 ) set species = "RN"
if ( 9606 == 10116 ) set species = RN


set n = `gawk '{print NF;exit}' $1`
set n = `gawk '{print NF;exit}' $1`
gawk {print NF;exit} GO-0009617_response_to_bacteria
if ( $n == 1 ) then
if ( 2 == 1 ) then


set x = `gawk 'BEGIN{x=ARGV[1];sub(":","-",x);print x}' $1`
set x = `gawk 'BEGIN{x=ARGV[1];sub(":","-",x);print x}' $1`
gawk BEGIN{x=ARGV[1];sub(":","-",x);print x} GO-0009617_response_to_bacteria
curl -v -F "outputMode=text" -F "source=$species" -F "file=@$1" -F "siteprob=1e-4" -F "sense=+" -F "formevent=submit" -F "minmatch=2" -F "fusesites=1" -F "feature=CIM" -F "datatype=name-value-pairs" www.abcc.ncifcrf.gov/app/htdocs/griddev/promoters/comparePromoters4.php > $3/$x.TF || exit 130
curl -v -F outputMode=text -F source=HS -F file=@GO-0009617_response_to_bacteria -F siteprob=1e-4 -F sense=+ -F formevent=submit -F minmatch=2 -F fusesites=1 -F feature=CIM -F datatype=name-value-pairs www.abcc.ncifcrf.gov/app/htdocs/griddev/promoters/comparePromoters4.php
* About to connect() to www.abcc.ncifcrf.gov:80
* Connected to www.abcc.ncifcrf.gov (129.43.52.55) port 80
> POST /app/htdocs/griddev/promoters/comparePromoters4.php HTTP/1.1
User-Agent: curl/7.10.8 (sparc-sun-solaris2.8) libcurl/7.10.8 OpenSSL/0.9.7b ipv6 zlib/1.2.1
Host: www.abcc.ncifcrf.gov
Pragma: no-cache
Accept: image/gif, image/x-xbitmap, image/jpeg, image/pjpeg, */*
Content-Length: 1134
Expect: 100-continue
Content-Type: multipart/form-data; boundary=----------------------------ca641143c830

< HTTP/1.1 100 Continue
  % Total    % Received % Xferd  Average Speed          Time             Curr.
                                 Dload  Upload Total    Current  Left    Speed

100  1134    0     0  100  1134      0  87230  0:00:00  0:00:00  0:00:00 87230
100  1134    0     0  100  1134      0   1110  0:00:01  0:00:01  0:00:00     0
100  1134    0     0  100  1134      0    558  0:00:02  0:00:02  0:00:00     0< HTTP/1.1 200 OK
< Date: Thu, 05 Aug 2004 17:23:38 GMT
< Server: Apache/1.3.29 (Unix) mod_perl/1.29 PHP/4.3.4
< X-Powered-By: PHP/4.3.4
< Transfer-Encoding: chunked
< Content-Type: text/html; charset=

100  1319    0   185  100  1134     83    512  0:00:02  0:00:02  0:00:00     0
* Connection #0 left intact
* Closing connection #0

set x = `gawk 'BEGIN{x=ARGV[1];sub(":","-",x);print "renamed file=",x}' $1`
set x = `gawk 'BEGIN{x=ARGV[1];sub(":","-",x);print "renamed file=",x}' $1`
gawk BEGIN{x=ARGV[1];sub(":","-",x);print "renamed file=",x} GO-0009617_response_to_bacteria

grep -v $$ PIDFILE > TPIDFILE
grep -v 6651 PIDFILE
mv TPIDFILE PIDFILE
mv TPIDFILE PIDFILE
exit 0
exit 0
end
end
echo $a `wc -l $a`
echo GO-0009628_response_to_abiotic_stimulus `wc -l $a`
wc -l GO-0009628_response_to_abiotic_stimulus
GO-0009628_response_to_abiotic_stimulus 6 GO-0009628_response_to_abiotic_stimulus
sort $a > $a.srt
sort GO-0009628_response_to_abiotic_stimulus
join $a.srt $5.srt > $a
join GO-0009628_response_to_abiotic_stimulus.srt cvidchanged.txt.srt
rm -f $a.srt
rm -f GO-0009628_response_to_abiotic_stimulus.srt
$CSH $3/TF.sh $a $4 $DIR $3 || exit $status
csh -xvf /usr2/zeebergb/test-directory-sudar11/scripts/TF.sh GO-0009628_response_to_abiotic_stimulus 9606 total.txt.dir/cvidchanged.txt.dir/cvidchanged.txt.change.gce.TF /usr2/zeebergb/test-directory-sudar11/scripts


echo $$ >> PIDFILE
echo 6662

set species = "HS"
set species = HS
if ( $2 == 10090 ) set species = "MM"
if ( 9606 == 10090 ) set species = MM
if ( $2 == 10116 ) set species = "RN"
if ( 9606 == 10116 ) set species = RN


set n = `gawk '{print NF;exit}' $1`
set n = `gawk '{print NF;exit}' $1`
gawk {print NF;exit} GO-0009628_response_to_abiotic_stimulus
if ( $n == 1 ) then
if ( 2 == 1 ) then


set x = `gawk 'BEGIN{x=ARGV[1];sub(":","-",x);print x}' $1`
set x = `gawk 'BEGIN{x=ARGV[1];sub(":","-",x);print x}' $1`
gawk BEGIN{x=ARGV[1];sub(":","-",x);print x} GO-0009628_response_to_abiotic_stimulus
curl -v -F "outputMode=text" -F "source=$species" -F "file=@$1" -F "siteprob=1e-4" -F "sense=+" -F "formevent=submit" -F "minmatch=2" -F "fusesites=1" -F "feature=CIM" -F "datatype=name-value-pairs" www.abcc.ncifcrf.gov/app/htdocs/griddev/promoters/comparePromoters4.php > $3/$x.TF || exit 130
curl -v -F outputMode=text -F source=HS -F file=@GO-0009628_response_to_abiotic_stimulus -F siteprob=1e-4 -F sense=+ -F formevent=submit -F minmatch=2 -F fusesites=1 -F feature=CIM -F datatype=name-value-pairs www.abcc.ncifcrf.gov/app/htdocs/griddev/promoters/comparePromoters4.php
* About to connect() to www.abcc.ncifcrf.gov:80
* Connected to www.abcc.ncifcrf.gov (129.43.52.55) port 80
> POST /app/htdocs/griddev/promoters/comparePromoters4.php HTTP/1.1
User-Agent: curl/7.10.8 (sparc-sun-solaris2.8) libcurl/7.10.8 OpenSSL/0.9.7b ipv6 zlib/1.2.1
Host: www.abcc.ncifcrf.gov
Pragma: no-cache
Accept: image/gif, image/x-xbitmap, image/jpeg, image/pjpeg, */*
Content-Length: 1173
Expect: 100-continue
Content-Type: multipart/form-data; boundary=----------------------------9f1149ff0136

< HTTP/1.1 100 Continue
  % Total    % Received % Xferd  Average Speed          Time             Curr.
                                 Dload  Upload Total    Current  Left    Speed

100  1173    0     0  100  1173      0  97750  0:00:00  0:00:00  0:00:00 97750
100  1173    0     0  100  1173      0   1146  0:00:01  0:00:01  0:00:00     0
100  1173    0     0  100  1173      0    576  0:00:02  0:00:02  0:00:00     0
100  1173    0     0  100  1173      0    385  0:00:03  0:00:03  0:00:00     0
100  1173    0     0  100  1173      0    289  0:00:04  0:00:04  0:00:00     0
100  1173    0     0  100  1173      0    231  0:00:05  0:00:05  0:00:00     0
100  1173    0     0  100  1173      0    193  0:00:06  0:00:06  0:00:00     0< HTTP/1.1 200 OK
< Date: Thu, 05 Aug 2004 17:23:40 GMT
< Server: Apache/1.3.29 (Unix) mod_perl/1.29 PHP/4.3.4
< X-Powered-By: PHP/4.3.4
< Transfer-Encoding: chunked
< Content-Type: text/html; charset=

100  2781    0  1608  100  1173    234    171  0:00:06  0:00:06  0:00:00    90
100  2781    0  1608  100  1173    234    171  0:00:06  0:00:06  0:00:00   114
* Connection #0 left intact
* Closing connection #0

set x = `gawk 'BEGIN{x=ARGV[1];sub(":","-",x);print "renamed file=",x}' $1`
set x = `gawk 'BEGIN{x=ARGV[1];sub(":","-",x);print "renamed file=",x}' $1`
gawk BEGIN{x=ARGV[1];sub(":","-",x);print "renamed file=",x} GO-0009628_response_to_abiotic_stimulus

grep -v $$ PIDFILE > TPIDFILE
grep -v 6662 PIDFILE
mv TPIDFILE PIDFILE
mv TPIDFILE PIDFILE
exit 0
exit 0
end
end
echo $a `wc -l $a`
echo GO-0016064_humoral_defense_mechanism_(sensu_Vertebrata) `wc -l $a`
wc -l GO-0016064_humoral_defense_mechanism_(sensu_Vertebrata)
GO-0016064_humoral_defense_mechanism_(sensu_Vertebrata) 4 GO-0016064_humoral_defense_mechanism_(sensu_Vertebrata)
sort $a > $a.srt
sort GO-0016064_humoral_defense_mechanism_(sensu_Vertebrata)
join $a.srt $5.srt > $a
join GO-0016064_humoral_defense_mechanism_(sensu_Vertebrata).srt cvidchanged.txt.srt
rm -f $a.srt
rm -f GO-0016064_humoral_defense_mechanism_(sensu_Vertebrata).srt
$CSH $3/TF.sh $a $4 $DIR $3 || exit $status
csh -xvf /usr2/zeebergb/test-directory-sudar11/scripts/TF.sh GO-0016064_humoral_defense_mechanism_(sensu_Vertebrata) 9606 total.txt.dir/cvidchanged.txt.dir/cvidchanged.txt.change.gce.TF /usr2/zeebergb/test-directory-sudar11/scripts


echo $$ >> PIDFILE
echo 6681

set species = "HS"
set species = HS
if ( $2 == 10090 ) set species = "MM"
if ( 9606 == 10090 ) set species = MM
if ( $2 == 10116 ) set species = "RN"
if ( 9606 == 10116 ) set species = RN


set n = `gawk '{print NF;exit}' $1`
set n = `gawk '{print NF;exit}' $1`
gawk {print NF;exit} GO-0016064_humoral_defense_mechanism_(sensu_Vertebrata)
if ( $n == 1 ) then
if ( 2 == 1 ) then


set x = `gawk 'BEGIN{x=ARGV[1];sub(":","-",x);print x}' $1`
set x = `gawk 'BEGIN{x=ARGV[1];sub(":","-",x);print x}' $1`
gawk BEGIN{x=ARGV[1];sub(":","-",x);print x} GO-0016064_humoral_defense_mechanism_(sensu_Vertebrata)
curl -v -F "outputMode=text" -F "source=$species" -F "file=@$1" -F "siteprob=1e-4" -F "sense=+" -F "formevent=submit" -F "minmatch=2" -F "fusesites=1" -F "feature=CIM" -F "datatype=name-value-pairs" www.abcc.ncifcrf.gov/app/htdocs/griddev/promoters/comparePromoters4.php > $3/$x.TF || exit 130
curl -v -F outputMode=text -F source=HS -F file=@GO-0016064_humoral_defense_mechanism_(sensu_Vertebrata) -F siteprob=1e-4 -F sense=+ -F formevent=submit -F minmatch=2 -F fusesites=1 -F feature=CIM -F datatype=name-value-pairs www.abcc.ncifcrf.gov/app/htdocs/griddev/promoters/comparePromoters4.php
* About to connect() to www.abcc.ncifcrf.gov:80
* Connected to www.abcc.ncifcrf.gov (129.43.52.55) port 80
> POST /app/htdocs/griddev/promoters/comparePromoters4.php HTTP/1.1
User-Agent: curl/7.10.8 (sparc-sun-solaris2.8) libcurl/7.10.8 OpenSSL/0.9.7b ipv6 zlib/1.2.1
Host: www.abcc.ncifcrf.gov
Pragma: no-cache
Accept: image/gif, image/x-xbitmap, image/jpeg, image/pjpeg, */*
Content-Length: 1175
Expect: 100-continue
Content-Type: multipart/form-data; boundary=----------------------------512ed04077bd

< HTTP/1.1 100 Continue
  % Total    % Received % Xferd  Average Speed          Time             Curr.
                                 Dload  Upload Total    Current  Left    Speed

100  1175    0     0  100  1175      0  97916  0:00:00  0:00:00  0:00:00 97916
100  1175    0     0  100  1175      0   1156  0:00:01  0:00:01  0:00:00     0
100  1175    0     0  100  1175      0    579  0:00:02  0:00:02  0:00:00     0
100  1175    0     0  100  1175      0    387  0:00:03  0:00:03  0:00:00     0
100  1175    0     0  100  1175      0    290  0:00:04  0:00:04  0:00:00     0< HTTP/1.1 200 OK
< Date: Thu, 05 Aug 2004 17:23:47 GMT
< Server: Apache/1.3.29 (Unix) mod_perl/1.29 PHP/4.3.4
< X-Powered-By: PHP/4.3.4
< Transfer-Encoding: chunked
< Content-Type: text/html; charset=

100  1917    0   742  100  1175    167    265  0:00:04  0:00:04  0:00:00     0
100  1917    0   742  100  1175    167    265  0:00:04  0:00:04  0:00:00     0
* Connection #0 left intact
* Closing connection #0

set x = `gawk 'BEGIN{x=ARGV[1];sub(":","-",x);print "renamed file=",x}' $1`
set x = `gawk 'BEGIN{x=ARGV[1];sub(":","-",x);print "renamed file=",x}' $1`
gawk BEGIN{x=ARGV[1];sub(":","-",x);print "renamed file=",x} GO-0016064_humoral_defense_mechanism_(sensu_Vertebrata)

grep -v $$ PIDFILE > TPIDFILE
grep -v 6681 PIDFILE
mv TPIDFILE PIDFILE
mv TPIDFILE PIDFILE
exit 0
exit 0
end
end
echo $a `wc -l $a`
echo GO-0019884_antigen_presentation__exogenous_antigen `wc -l $a`
wc -l GO-0019884_antigen_presentation__exogenous_antigen
GO-0019884_antigen_presentation__exogenous_antigen 2 GO-0019884_antigen_presentation__exogenous_antigen
sort $a > $a.srt
sort GO-0019884_antigen_presentation__exogenous_antigen
join $a.srt $5.srt > $a
join GO-0019884_antigen_presentation__exogenous_antigen.srt cvidchanged.txt.srt
rm -f $a.srt
rm -f GO-0019884_antigen_presentation__exogenous_antigen.srt
$CSH $3/TF.sh $a $4 $DIR $3 || exit $status
csh -xvf /usr2/zeebergb/test-directory-sudar11/scripts/TF.sh GO-0019884_antigen_presentation__exogenous_antigen 9606 total.txt.dir/cvidchanged.txt.dir/cvidchanged.txt.change.gce.TF /usr2/zeebergb/test-directory-sudar11/scripts


echo $$ >> PIDFILE
echo 6693

set species = "HS"
set species = HS
if ( $2 == 10090 ) set species = "MM"
if ( 9606 == 10090 ) set species = MM
if ( $2 == 10116 ) set species = "RN"
if ( 9606 == 10116 ) set species = RN


set n = `gawk '{print NF;exit}' $1`
set n = `gawk '{print NF;exit}' $1`
gawk {print NF;exit} GO-0019884_antigen_presentation__exogenous_antigen
if ( $n == 1 ) then
if ( 2 == 1 ) then


set x = `gawk 'BEGIN{x=ARGV[1];sub(":","-",x);print x}' $1`
set x = `gawk 'BEGIN{x=ARGV[1];sub(":","-",x);print x}' $1`
gawk BEGIN{x=ARGV[1];sub(":","-",x);print x} GO-0019884_antigen_presentation__exogenous_antigen
curl -v -F "outputMode=text" -F "source=$species" -F "file=@$1" -F "siteprob=1e-4" -F "sense=+" -F "formevent=submit" -F "minmatch=2" -F "fusesites=1" -F "feature=CIM" -F "datatype=name-value-pairs" www.abcc.ncifcrf.gov/app/htdocs/griddev/promoters/comparePromoters4.php > $3/$x.TF || exit 130
curl -v -F outputMode=text -F source=HS -F file=@GO-0019884_antigen_presentation__exogenous_antigen -F siteprob=1e-4 -F sense=+ -F formevent=submit -F minmatch=2 -F fusesites=1 -F feature=CIM -F datatype=name-value-pairs www.abcc.ncifcrf.gov/app/htdocs/griddev/promoters/comparePromoters4.php
* About to connect() to www.abcc.ncifcrf.gov:80
* Connected to www.abcc.ncifcrf.gov (129.43.52.55) port 80
> POST /app/htdocs/griddev/promoters/comparePromoters4.php HTTP/1.1
User-Agent: curl/7.10.8 (sparc-sun-solaris2.8) libcurl/7.10.8 OpenSSL/0.9.7b ipv6 zlib/1.2.1
Host: www.abcc.ncifcrf.gov
Pragma: no-cache
Accept: image/gif, image/x-xbitmap, image/jpeg, image/pjpeg, */*
Content-Length: 1159
Expect: 100-continue
Content-Type: multipart/form-data; boundary=----------------------------4e6f3df5953d

< HTTP/1.1 100 Continue
  % Total    % Received % Xferd  Average Speed          Time             Curr.
                                 Dload  Upload Total    Current  Left    Speed

100  1159    0     0  100  1159      0  96583  0:00:00  0:00:00  0:00:00 96583
100  1159    0     0  100  1159      0   1137  0:00:01  0:00:01  0:00:00     0< HTTP/1.1 200 OK
< Date: Thu, 05 Aug 2004 17:23:52 GMT
< Server: Apache/1.3.29 (Unix) mod_perl/1.29 PHP/4.3.4
< X-Powered-By: PHP/4.3.4
< Transfer-Encoding: chunked
< Content-Type: text/html; charset=

100  1168    0     9  100  1159      6    792  0:00:01  0:00:01  0:00:00     0
* Connection #0 left intact
* Closing connection #0

set x = `gawk 'BEGIN{x=ARGV[1];sub(":","-",x);print "renamed file=",x}' $1`
set x = `gawk 'BEGIN{x=ARGV[1];sub(":","-",x);print "renamed file=",x}' $1`
gawk BEGIN{x=ARGV[1];sub(":","-",x);print "renamed file=",x} GO-0019884_antigen_presentation__exogenous_antigen

grep -v $$ PIDFILE > TPIDFILE
grep -v 6693 PIDFILE
mv TPIDFILE PIDFILE
mv TPIDFILE PIDFILE
exit 0
exit 0
end
end
echo $a `wc -l $a`
echo GO-0019886_antigen_processing__exogenous_antigen_via_MHC_class_II `wc -l $a`
wc -l GO-0019886_antigen_processing__exogenous_antigen_via_MHC_class_II
GO-0019886_antigen_processing__exogenous_antigen_via_MHC_class_II 2 GO-0019886_antigen_processing__exogenous_antigen_via_MHC_class_II
sort $a > $a.srt
sort GO-0019886_antigen_processing__exogenous_antigen_via_MHC_class_II
join $a.srt $5.srt > $a
join GO-0019886_antigen_processing__exogenous_antigen_via_MHC_class_II.srt cvidchanged.txt.srt
rm -f $a.srt
rm -f GO-0019886_antigen_processing__exogenous_antigen_via_MHC_class_II.srt
$CSH $3/TF.sh $a $4 $DIR $3 || exit $status
csh -xvf /usr2/zeebergb/test-directory-sudar11/scripts/TF.sh GO-0019886_antigen_processing__exogenous_antigen_via_MHC_class_II 9606 total.txt.dir/cvidchanged.txt.dir/cvidchanged.txt.change.gce.TF /usr2/zeebergb/test-directory-sudar11/scripts


echo $$ >> PIDFILE
echo 6704

set species = "HS"
set species = HS
if ( $2 == 10090 ) set species = "MM"
if ( 9606 == 10090 ) set species = MM
if ( $2 == 10116 ) set species = "RN"
if ( 9606 == 10116 ) set species = RN


set n = `gawk '{print NF;exit}' $1`
set n = `gawk '{print NF;exit}' $1`
gawk {print NF;exit} GO-0019886_antigen_processing__exogenous_antigen_via_MHC_class_II
if ( $n == 1 ) then
if ( 2 == 1 ) then


set x = `gawk 'BEGIN{x=ARGV[1];sub(":","-",x);print x}' $1`
set x = `gawk 'BEGIN{x=ARGV[1];sub(":","-",x);print x}' $1`
gawk BEGIN{x=ARGV[1];sub(":","-",x);print x} GO-0019886_antigen_processing__exogenous_antigen_via_MHC_class_II
curl -v -F "outputMode=text" -F "source=$species" -F "file=@$1" -F "siteprob=1e-4" -F "sense=+" -F "formevent=submit" -F "minmatch=2" -F "fusesites=1" -F "feature=CIM" -F "datatype=name-value-pairs" www.abcc.ncifcrf.gov/app/htdocs/griddev/promoters/comparePromoters4.php > $3/$x.TF || exit 130
curl -v -F outputMode=text -F source=HS -F file=@GO-0019886_antigen_processing__exogenous_antigen_via_MHC_class_II -F siteprob=1e-4 -F sense=+ -F formevent=submit -F minmatch=2 -F fusesites=1 -F feature=CIM -F datatype=name-value-pairs www.abcc.ncifcrf.gov/app/htdocs/griddev/promoters/comparePromoters4.php
* About to connect() to www.abcc.ncifcrf.gov:80
* Connected to www.abcc.ncifcrf.gov (129.43.52.55) port 80
> POST /app/htdocs/griddev/promoters/comparePromoters4.php HTTP/1.1
User-Agent: curl/7.10.8 (sparc-sun-solaris2.8) libcurl/7.10.8 OpenSSL/0.9.7b ipv6 zlib/1.2.1
Host: www.abcc.ncifcrf.gov
Pragma: no-cache
Accept: image/gif, image/x-xbitmap, image/jpeg, image/pjpeg, */*
Content-Length: 1174
Expect: 100-continue
Content-Type: multipart/form-data; boundary=----------------------------142c66a1de33

< HTTP/1.1 100 Continue
  % Total    % Received % Xferd  Average Speed          Time             Curr.
                                 Dload  Upload Total    Current  Left    Speed

100  1174    0     0  100  1174      0  10034  0:00:00  0:00:00  0:00:00 10034
100  1174    0     0  100  1174      0   1041  0:00:01  0:00:01  0:00:00     0< HTTP/1.1 200 OK
< Date: Thu, 05 Aug 2004 17:23:54 GMT
< Server: Apache/1.3.29 (Unix) mod_perl/1.29 PHP/4.3.4
< X-Powered-By: PHP/4.3.4
< Transfer-Encoding: chunked
< Content-Type: text/html; charset=

100  1183    0     9  100  1174      5    747  0:00:01  0:00:01  0:00:00     0
* Connection #0 left intact
* Closing connection #0

set x = `gawk 'BEGIN{x=ARGV[1];sub(":","-",x);print "renamed file=",x}' $1`
set x = `gawk 'BEGIN{x=ARGV[1];sub(":","-",x);print "renamed file=",x}' $1`
gawk BEGIN{x=ARGV[1];sub(":","-",x);print "renamed file=",x} GO-0019886_antigen_processing__exogenous_antigen_via_MHC_class_II

grep -v $$ PIDFILE > TPIDFILE
grep -v 6704 PIDFILE
mv TPIDFILE PIDFILE
mv TPIDFILE PIDFILE
exit 0
exit 0
end
end
echo $a `wc -l $a`
echo GO-0019935_cyclic-nucleotide-mediated_signaling `wc -l $a`
wc -l GO-0019935_cyclic-nucleotide-mediated_signaling
GO-0019935_cyclic-nucleotide-mediated_signaling 2 GO-0019935_cyclic-nucleotide-mediated_signaling
sort $a > $a.srt
sort GO-0019935_cyclic-nucleotide-mediated_signaling
join $a.srt $5.srt > $a
join GO-0019935_cyclic-nucleotide-mediated_signaling.srt cvidchanged.txt.srt
rm -f $a.srt
rm -f GO-0019935_cyclic-nucleotide-mediated_signaling.srt
$CSH $3/TF.sh $a $4 $DIR $3 || exit $status
csh -xvf /usr2/zeebergb/test-directory-sudar11/scripts/TF.sh GO-0019935_cyclic-nucleotide-mediated_signaling 9606 total.txt.dir/cvidchanged.txt.dir/cvidchanged.txt.change.gce.TF /usr2/zeebergb/test-directory-sudar11/scripts


echo $$ >> PIDFILE
echo 6715

set species = "HS"
set species = HS
if ( $2 == 10090 ) set species = "MM"
if ( 9606 == 10090 ) set species = MM
if ( $2 == 10116 ) set species = "RN"
if ( 9606 == 10116 ) set species = RN


set n = `gawk '{print NF;exit}' $1`
set n = `gawk '{print NF;exit}' $1`
gawk {print NF;exit} GO-0019935_cyclic-nucleotide-mediated_signaling
if ( $n == 1 ) then
if ( 2 == 1 ) then


set x = `gawk 'BEGIN{x=ARGV[1];sub(":","-",x);print x}' $1`
set x = `gawk 'BEGIN{x=ARGV[1];sub(":","-",x);print x}' $1`
gawk BEGIN{x=ARGV[1];sub(":","-",x);print x} GO-0019935_cyclic-nucleotide-mediated_signaling
curl -v -F "outputMode=text" -F "source=$species" -F "file=@$1" -F "siteprob=1e-4" -F "sense=+" -F "formevent=submit" -F "minmatch=2" -F "fusesites=1" -F "feature=CIM" -F "datatype=name-value-pairs" www.abcc.ncifcrf.gov/app/htdocs/griddev/promoters/comparePromoters4.php > $3/$x.TF || exit 130
curl -v -F outputMode=text -F source=HS -F file=@GO-0019935_cyclic-nucleotide-mediated_signaling -F siteprob=1e-4 -F sense=+ -F formevent=submit -F minmatch=2 -F fusesites=1 -F feature=CIM -F datatype=name-value-pairs www.abcc.ncifcrf.gov/app/htdocs/griddev/promoters/comparePromoters4.php
* About to connect() to www.abcc.ncifcrf.gov:80
* Connected to www.abcc.ncifcrf.gov (129.43.52.55) port 80
> POST /app/htdocs/griddev/promoters/comparePromoters4.php HTTP/1.1
User-Agent: curl/7.10.8 (sparc-sun-solaris2.8) libcurl/7.10.8 OpenSSL/0.9.7b ipv6 zlib/1.2.1
Host: www.abcc.ncifcrf.gov
Pragma: no-cache
Accept: image/gif, image/x-xbitmap, image/jpeg, image/pjpeg, */*
Content-Length: 1150
Expect: 100-continue
Content-Type: multipart/form-data; boundary=----------------------------76f272ff7ab6

< HTTP/1.1 100 Continue
  % Total    % Received % Xferd  Average Speed          Time             Curr.
                                 Dload  Upload Total    Current  Left    Speed

100  1150    0     0  100  1150      0  95833  0:00:00  0:00:00  0:00:00 95833
100  1150    0     0  100  1150      0   1125  0:00:01  0:00:01  0:00:00     0
100  1150    0     0  100  1150      0    565  0:00:02  0:00:02  0:00:00     0< HTTP/1.1 200 OK
< Date: Thu, 05 Aug 2004 17:23:55 GMT
< Server: Apache/1.3.29 (Unix) mod_perl/1.29 PHP/4.3.4
< X-Powered-By: PHP/4.3.4
< Transfer-Encoding: chunked
< Content-Type: text/html; charset=

100  1214    0    64  100  1150     27    500  0:00:02  0:00:02  0:00:00     0
100  1214    0    64  100  1150     27    500  0:00:02  0:00:02  0:00:00     0
* Connection #0 left intact
* Closing connection #0

set x = `gawk 'BEGIN{x=ARGV[1];sub(":","-",x);print "renamed file=",x}' $1`
set x = `gawk 'BEGIN{x=ARGV[1];sub(":","-",x);print "renamed file=",x}' $1`
gawk BEGIN{x=ARGV[1];sub(":","-",x);print "renamed file=",x} GO-0019935_cyclic-nucleotide-mediated_signaling

grep -v $$ PIDFILE > TPIDFILE
grep -v 6715 PIDFILE
mv TPIDFILE PIDFILE
mv TPIDFILE PIDFILE
exit 0
exit 0
end
end
echo $a `wc -l $a`
echo GO-0030003_cation_homeostasis `wc -l $a`
wc -l GO-0030003_cation_homeostasis
GO-0030003_cation_homeostasis 2 GO-0030003_cation_homeostasis
sort $a > $a.srt
sort GO-0030003_cation_homeostasis
join $a.srt $5.srt > $a
join GO-0030003_cation_homeostasis.srt cvidchanged.txt.srt
rm -f $a.srt
rm -f GO-0030003_cation_homeostasis.srt
$CSH $3/TF.sh $a $4 $DIR $3 || exit $status
csh -xvf /usr2/zeebergb/test-directory-sudar11/scripts/TF.sh GO-0030003_cation_homeostasis 9606 total.txt.dir/cvidchanged.txt.dir/cvidchanged.txt.change.gce.TF /usr2/zeebergb/test-directory-sudar11/scripts


echo $$ >> PIDFILE
echo 6726

set species = "HS"
set species = HS
if ( $2 == 10090 ) set species = "MM"
if ( 9606 == 10090 ) set species = MM
if ( $2 == 10116 ) set species = "RN"
if ( 9606 == 10116 ) set species = RN


set n = `gawk '{print NF;exit}' $1`
set n = `gawk '{print NF;exit}' $1`
gawk {print NF;exit} GO-0030003_cation_homeostasis
if ( $n == 1 ) then
if ( 2 == 1 ) then


set x = `gawk 'BEGIN{x=ARGV[1];sub(":","-",x);print x}' $1`
set x = `gawk 'BEGIN{x=ARGV[1];sub(":","-",x);print x}' $1`
gawk BEGIN{x=ARGV[1];sub(":","-",x);print x} GO-0030003_cation_homeostasis
curl -v -F "outputMode=text" -F "source=$species" -F "file=@$1" -F "siteprob=1e-4" -F "sense=+" -F "formevent=submit" -F "minmatch=2" -F "fusesites=1" -F "feature=CIM" -F "datatype=name-value-pairs" www.abcc.ncifcrf.gov/app/htdocs/griddev/promoters/comparePromoters4.php > $3/$x.TF || exit 130
curl -v -F outputMode=text -F source=HS -F file=@GO-0030003_cation_homeostasis -F siteprob=1e-4 -F sense=+ -F formevent=submit -F minmatch=2 -F fusesites=1 -F feature=CIM -F datatype=name-value-pairs www.abcc.ncifcrf.gov/app/htdocs/griddev/promoters/comparePromoters4.php
* About to connect() to www.abcc.ncifcrf.gov:80
* Connected to www.abcc.ncifcrf.gov (129.43.52.55) port 80
> POST /app/htdocs/griddev/promoters/comparePromoters4.php HTTP/1.1
User-Agent: curl/7.10.8 (sparc-sun-solaris2.8) libcurl/7.10.8 OpenSSL/0.9.7b ipv6 zlib/1.2.1
Host: www.abcc.ncifcrf.gov
Pragma: no-cache
Accept: image/gif, image/x-xbitmap, image/jpeg, image/pjpeg, */*
Content-Length: 1132
Expect: 100-continue
Content-Type: multipart/form-data; boundary=----------------------------ae96b7f85f30

< HTTP/1.1 100 Continue
  % Total    % Received % Xferd  Average Speed          Time             Curr.
                                 Dload  Upload Total    Current  Left    Speed

100  1132    0     0  100  1132      0  80857  0:00:00  0:00:00  0:00:00 80857
100  1132    0     0  100  1132      0   1111  0:00:01  0:00:01  0:00:00     0
100  1132    0     0  100  1132      0    558  0:00:02  0:00:02  0:00:00     0< HTTP/1.1 200 OK
< Date: Thu, 05 Aug 2004 17:23:58 GMT
< Server: Apache/1.3.29 (Unix) mod_perl/1.29 PHP/4.3.4
< X-Powered-By: PHP/4.3.4
< Transfer-Encoding: chunked
< Content-Type: text/html; charset=

100  1315    0   183  100  1132     81    506  0:00:02  0:00:02  0:00:00     0
* Connection #0 left intact
* Closing connection #0

set x = `gawk 'BEGIN{x=ARGV[1];sub(":","-",x);print "renamed file=",x}' $1`
set x = `gawk 'BEGIN{x=ARGV[1];sub(":","-",x);print "renamed file=",x}' $1`
gawk BEGIN{x=ARGV[1];sub(":","-",x);print "renamed file=",x} GO-0030003_cation_homeostasis

grep -v $$ PIDFILE > TPIDFILE
grep -v 6726 PIDFILE
mv TPIDFILE PIDFILE
mv TPIDFILE PIDFILE
exit 0
exit 0
end
end
echo $a `wc -l $a`
echo GO-0030005_di-__tri-valent_inorganic_cation_homeostasis `wc -l $a`
wc -l GO-0030005_di-__tri-valent_inorganic_cation_homeostasis
GO-0030005_di-__tri-valent_inorganic_cation_homeostasis 2 GO-0030005_di-__tri-valent_inorganic_cation_homeostasis
sort $a > $a.srt
sort GO-0030005_di-__tri-valent_inorganic_cation_homeostasis
join $a.srt $5.srt > $a
join GO-0030005_di-__tri-valent_inorganic_cation_homeostasis.srt cvidchanged.txt.srt
rm -f $a.srt
rm -f GO-0030005_di-__tri-valent_inorganic_cation_homeostasis.srt
$CSH $3/TF.sh $a $4 $DIR $3 || exit $status
csh -xvf /usr2/zeebergb/test-directory-sudar11/scripts/TF.sh GO-0030005_di-__tri-valent_inorganic_cation_homeostasis 9606 total.txt.dir/cvidchanged.txt.dir/cvidchanged.txt.change.gce.TF /usr2/zeebergb/test-directory-sudar11/scripts


echo $$ >> PIDFILE
echo 6737

set species = "HS"
set species = HS
if ( $2 == 10090 ) set species = "MM"
if ( 9606 == 10090 ) set species = MM
if ( $2 == 10116 ) set species = "RN"
if ( 9606 == 10116 ) set species = RN


set n = `gawk '{print NF;exit}' $1`
set n = `gawk '{print NF;exit}' $1`
gawk {print NF;exit} GO-0030005_di-__tri-valent_inorganic_cation_homeostasis
if ( $n == 1 ) then
if ( 2 == 1 ) then


set x = `gawk 'BEGIN{x=ARGV[1];sub(":","-",x);print x}' $1`
set x = `gawk 'BEGIN{x=ARGV[1];sub(":","-",x);print x}' $1`
gawk BEGIN{x=ARGV[1];sub(":","-",x);print x} GO-0030005_di-__tri-valent_inorganic_cation_homeostasis
curl -v -F "outputMode=text" -F "source=$species" -F "file=@$1" -F "siteprob=1e-4" -F "sense=+" -F "formevent=submit" -F "minmatch=2" -F "fusesites=1" -F "feature=CIM" -F "datatype=name-value-pairs" www.abcc.ncifcrf.gov/app/htdocs/griddev/promoters/comparePromoters4.php > $3/$x.TF || exit 130
curl -v -F outputMode=text -F source=HS -F file=@GO-0030005_di-__tri-valent_inorganic_cation_homeostasis -F siteprob=1e-4 -F sense=+ -F formevent=submit -F minmatch=2 -F fusesites=1 -F feature=CIM -F datatype=name-value-pairs www.abcc.ncifcrf.gov/app/htdocs/griddev/promoters/comparePromoters4.php
* About to connect() to www.abcc.ncifcrf.gov:80
* Connected to www.abcc.ncifcrf.gov (129.43.52.55) port 80
> POST /app/htdocs/griddev/promoters/comparePromoters4.php HTTP/1.1
User-Agent: curl/7.10.8 (sparc-sun-solaris2.8) libcurl/7.10.8 OpenSSL/0.9.7b ipv6 zlib/1.2.1
Host: www.abcc.ncifcrf.gov
Pragma: no-cache
Accept: image/gif, image/x-xbitmap, image/jpeg, image/pjpeg, */*
Content-Length: 1158
Expect: 100-continue
Content-Type: multipart/form-data; boundary=----------------------------d629fcf244b9

< HTTP/1.1 100 Continue
  % Total    % Received % Xferd  Average Speed          Time             Curr.
                                 Dload  Upload Total    Current  Left    Speed

100  1158    0     0  100  1158      0  96500  0:00:00  0:00:00  0:00:00 96500
100  1158    0     0  100  1158      0   1133  0:00:01  0:00:01  0:00:00     0
100  1158    0     0  100  1158      0    569  0:00:02  0:00:02  0:00:00     0< HTTP/1.1 200 OK
< Date: Thu, 05 Aug 2004 17:24:01 GMT
< Server: Apache/1.3.29 (Unix) mod_perl/1.29 PHP/4.3.4
< X-Powered-By: PHP/4.3.4
< Transfer-Encoding: chunked
< Content-Type: text/html; charset=

100  1341    0   183  100  1158     78    498  0:00:02  0:00:02  0:00:00     0
* Connection #0 left intact
* Closing connection #0

set x = `gawk 'BEGIN{x=ARGV[1];sub(":","-",x);print "renamed file=",x}' $1`
set x = `gawk 'BEGIN{x=ARGV[1];sub(":","-",x);print "renamed file=",x}' $1`
gawk BEGIN{x=ARGV[1];sub(":","-",x);print "renamed file=",x} GO-0030005_di-__tri-valent_inorganic_cation_homeostasis

grep -v $$ PIDFILE > TPIDFILE
grep -v 6737 PIDFILE
mv TPIDFILE PIDFILE
mv TPIDFILE PIDFILE
exit 0
exit 0
end
end
echo $a `wc -l $a`
echo GO-0042221_response_to_chemical_substance `wc -l $a`
wc -l GO-0042221_response_to_chemical_substance
GO-0042221_response_to_chemical_substance 6 GO-0042221_response_to_chemical_substance
sort $a > $a.srt
sort GO-0042221_response_to_chemical_substance
join $a.srt $5.srt > $a
join GO-0042221_response_to_chemical_substance.srt cvidchanged.txt.srt
rm -f $a.srt
rm -f GO-0042221_response_to_chemical_substance.srt
$CSH $3/TF.sh $a $4 $DIR $3 || exit $status
csh -xvf /usr2/zeebergb/test-directory-sudar11/scripts/TF.sh GO-0042221_response_to_chemical_substance 9606 total.txt.dir/cvidchanged.txt.dir/cvidchanged.txt.change.gce.TF /usr2/zeebergb/test-directory-sudar11/scripts


echo $$ >> PIDFILE
echo 6748

set species = "HS"
set species = HS
if ( $2 == 10090 ) set species = "MM"
if ( 9606 == 10090 ) set species = MM
if ( $2 == 10116 ) set species = "RN"
if ( 9606 == 10116 ) set species = RN


set n = `gawk '{print NF;exit}' $1`
set n = `gawk '{print NF;exit}' $1`
gawk {print NF;exit} GO-0042221_response_to_chemical_substance
if ( $n == 1 ) then
if ( 2 == 1 ) then


set x = `gawk 'BEGIN{x=ARGV[1];sub(":","-",x);print x}' $1`
set x = `gawk 'BEGIN{x=ARGV[1];sub(":","-",x);print x}' $1`
gawk BEGIN{x=ARGV[1];sub(":","-",x);print x} GO-0042221_response_to_chemical_substance
curl -v -F "outputMode=text" -F "source=$species" -F "file=@$1" -F "siteprob=1e-4" -F "sense=+" -F "formevent=submit" -F "minmatch=2" -F "fusesites=1" -F "feature=CIM" -F "datatype=name-value-pairs" www.abcc.ncifcrf.gov/app/htdocs/griddev/promoters/comparePromoters4.php > $3/$x.TF || exit 130
curl -v -F outputMode=text -F source=HS -F file=@GO-0042221_response_to_chemical_substance -F siteprob=1e-4 -F sense=+ -F formevent=submit -F minmatch=2 -F fusesites=1 -F feature=CIM -F datatype=name-value-pairs www.abcc.ncifcrf.gov/app/htdocs/griddev/promoters/comparePromoters4.php
* About to connect() to www.abcc.ncifcrf.gov:80
* Connected to www.abcc.ncifcrf.gov (129.43.52.55) port 80
> POST /app/htdocs/griddev/promoters/comparePromoters4.php HTTP/1.1
User-Agent: curl/7.10.8 (sparc-sun-solaris2.8) libcurl/7.10.8 OpenSSL/0.9.7b ipv6 zlib/1.2.1
Host: www.abcc.ncifcrf.gov
Pragma: no-cache
Accept: image/gif, image/x-xbitmap, image/jpeg, image/pjpeg, */*
Content-Length: 1175
Expect: 100-continue
Content-Type: multipart/form-data; boundary=----------------------------abd615ae8db0

< HTTP/1.1 100 Continue
  % Total    % Received % Xferd  Average Speed          Time             Curr.
                                 Dload  Upload Total    Current  Left    Speed

100  1175    0     0  100  1175      0  97916  0:00:00  0:00:00  0:00:00 97916
100  1175    0     0  100  1175      0   1159  0:00:01  0:00:01  0:00:00     0
100  1175    0     0  100  1175      0    580  0:00:02  0:00:02  0:00:00     0
100  1175    0     0  100  1175      0    387  0:00:03  0:00:03  0:00:00     0
100  1175    0     0  100  1175      0    290  0:00:04  0:00:04  0:00:00     0
100  1175    0     0  100  1175      0    232  0:00:05  0:00:05  0:00:00     0
100  1175    0     0  100  1175      0    193  0:00:06  0:00:06  0:00:00     0< HTTP/1.1 200 OK
< Date: Thu, 05 Aug 2004 17:24:03 GMT
< Server: Apache/1.3.29 (Unix) mod_perl/1.29 PHP/4.3.4
< X-Powered-By: PHP/4.3.4
< Transfer-Encoding: chunked
< Content-Type: text/html; charset=

100  2783    0  1608  100  1175    235    172  0:00:06  0:00:06  0:00:00    90
100  2783    0  1608  100  1175    235    172  0:00:06  0:00:06  0:00:00   114
* Connection #0 left intact
* Closing connection #0

set x = `gawk 'BEGIN{x=ARGV[1];sub(":","-",x);print "renamed file=",x}' $1`
set x = `gawk 'BEGIN{x=ARGV[1];sub(":","-",x);print "renamed file=",x}' $1`
gawk BEGIN{x=ARGV[1];sub(":","-",x);print "renamed file=",x} GO-0042221_response_to_chemical_substance

grep -v $$ PIDFILE > TPIDFILE
grep -v 6748 PIDFILE
mv TPIDFILE PIDFILE
mv TPIDFILE PIDFILE
exit 0
exit 0
end
end
echo $a `wc -l $a`
echo GO-0042330_taxis `wc -l $a`
wc -l GO-0042330_taxis
GO-0042330_taxis 4 GO-0042330_taxis
sort $a > $a.srt
sort GO-0042330_taxis
join $a.srt $5.srt > $a
join GO-0042330_taxis.srt cvidchanged.txt.srt
rm -f $a.srt
rm -f GO-0042330_taxis.srt
$CSH $3/TF.sh $a $4 $DIR $3 || exit $status
csh -xvf /usr2/zeebergb/test-directory-sudar11/scripts/TF.sh GO-0042330_taxis 9606 total.txt.dir/cvidchanged.txt.dir/cvidchanged.txt.change.gce.TF /usr2/zeebergb/test-directory-sudar11/scripts


echo $$ >> PIDFILE
echo 6759

set species = "HS"
set species = HS
if ( $2 == 10090 ) set species = "MM"
if ( 9606 == 10090 ) set species = MM
if ( $2 == 10116 ) set species = "RN"
if ( 9606 == 10116 ) set species = RN


set n = `gawk '{print NF;exit}' $1`
set n = `gawk '{print NF;exit}' $1`
gawk {print NF;exit} GO-0042330_taxis
if ( $n == 1 ) then
if ( 2 == 1 ) then


set x = `gawk 'BEGIN{x=ARGV[1];sub(":","-",x);print x}' $1`
set x = `gawk 'BEGIN{x=ARGV[1];sub(":","-",x);print x}' $1`
gawk BEGIN{x=ARGV[1];sub(":","-",x);print x} GO-0042330_taxis
curl -v -F "outputMode=text" -F "source=$species" -F "file=@$1" -F "siteprob=1e-4" -F "sense=+" -F "formevent=submit" -F "minmatch=2" -F "fusesites=1" -F "feature=CIM" -F "datatype=name-value-pairs" www.abcc.ncifcrf.gov/app/htdocs/griddev/promoters/comparePromoters4.php > $3/$x.TF || exit 130
curl -v -F outputMode=text -F source=HS -F file=@GO-0042330_taxis -F siteprob=1e-4 -F sense=+ -F formevent=submit -F minmatch=2 -F fusesites=1 -F feature=CIM -F datatype=name-value-pairs www.abcc.ncifcrf.gov/app/htdocs/griddev/promoters/comparePromoters4.php
* About to connect() to www.abcc.ncifcrf.gov:80
* Connected to www.abcc.ncifcrf.gov (129.43.52.55) port 80
> POST /app/htdocs/griddev/promoters/comparePromoters4.php HTTP/1.1
User-Agent: curl/7.10.8 (sparc-sun-solaris2.8) libcurl/7.10.8 OpenSSL/0.9.7b ipv6 zlib/1.2.1
Host: www.abcc.ncifcrf.gov
Pragma: no-cache
Accept: image/gif, image/x-xbitmap, image/jpeg, image/pjpeg, */*
Content-Length: 1135
Expect: 100-continue
Content-Type: multipart/form-data; boundary=----------------------------6dd4acffe436

< HTTP/1.1 100 Continue
  % Total    % Received % Xferd  Average Speed          Time             Curr.
                                 Dload  Upload Total    Current  Left    Speed

100  1135    0     0  100  1135      0  87307  0:00:00  0:00:00  0:00:00 87307
100  1135    0     0  100  1135      0   1109  0:00:01  0:00:01  0:00:00     0
100  1135    0     0  100  1135      0    558  0:00:02  0:00:02  0:00:00     0
100  1135    0     0  100  1135      0    372  0:00:03  0:00:03  0:00:00     0
100  1135    0     0  100  1135      0    280  0:00:04  0:00:04  0:00:00     0< HTTP/1.1 200 OK
< Date: Thu, 05 Aug 2004 17:24:10 GMT
< Server: Apache/1.3.29 (Unix) mod_perl/1.29 PHP/4.3.4
< X-Powered-By: PHP/4.3.4
< Transfer-Encoding: chunked
< Content-Type: text/html; charset=

100  1797    0   662  100  1135    142    244  0:00:04  0:00:04  0:00:00     0
100  1797    0   662  100  1135    142    244  0:00:04  0:00:04  0:00:00     0
* Connection #0 left intact
* Closing connection #0

set x = `gawk 'BEGIN{x=ARGV[1];sub(":","-",x);print "renamed file=",x}' $1`
set x = `gawk 'BEGIN{x=ARGV[1];sub(":","-",x);print "renamed file=",x}' $1`
gawk BEGIN{x=ARGV[1];sub(":","-",x);print "renamed file=",x} GO-0042330_taxis

grep -v $$ PIDFILE > TPIDFILE
grep -v 6759 PIDFILE
mv TPIDFILE PIDFILE
mv TPIDFILE PIDFILE
exit 0
exit 0
end
end
echo $a `wc -l $a`
echo GO-0045087_innate_immune_response `wc -l $a`
wc -l GO-0045087_innate_immune_response
GO-0045087_innate_immune_response 5 GO-0045087_innate_immune_response
sort $a > $a.srt
sort GO-0045087_innate_immune_response
join $a.srt $5.srt > $a
join GO-0045087_innate_immune_response.srt cvidchanged.txt.srt
rm -f $a.srt
rm -f GO-0045087_innate_immune_response.srt
$CSH $3/TF.sh $a $4 $DIR $3 || exit $status
csh -xvf /usr2/zeebergb/test-directory-sudar11/scripts/TF.sh GO-0045087_innate_immune_response 9606 total.txt.dir/cvidchanged.txt.dir/cvidchanged.txt.change.gce.TF /usr2/zeebergb/test-directory-sudar11/scripts


echo $$ >> PIDFILE
echo 6770

set species = "HS"
set species = HS
if ( $2 == 10090 ) set species = "MM"
if ( 9606 == 10090 ) set species = MM
if ( $2 == 10116 ) set species = "RN"
if ( 9606 == 10116 ) set species = RN


set n = `gawk '{print NF;exit}' $1`
set n = `gawk '{print NF;exit}' $1`
gawk {print NF;exit} GO-0045087_innate_immune_response
if ( $n == 1 ) then
if ( 2 == 1 ) then


set x = `gawk 'BEGIN{x=ARGV[1];sub(":","-",x);print x}' $1`
set x = `gawk 'BEGIN{x=ARGV[1];sub(":","-",x);print x}' $1`
gawk BEGIN{x=ARGV[1];sub(":","-",x);print x} GO-0045087_innate_immune_response
curl -v -F "outputMode=text" -F "source=$species" -F "file=@$1" -F "siteprob=1e-4" -F "sense=+" -F "formevent=submit" -F "minmatch=2" -F "fusesites=1" -F "feature=CIM" -F "datatype=name-value-pairs" www.abcc.ncifcrf.gov/app/htdocs/griddev/promoters/comparePromoters4.php > $3/$x.TF || exit 130
curl -v -F outputMode=text -F source=HS -F file=@GO-0045087_innate_immune_response -F siteprob=1e-4 -F sense=+ -F formevent=submit -F minmatch=2 -F fusesites=1 -F feature=CIM -F datatype=name-value-pairs www.abcc.ncifcrf.gov/app/htdocs/griddev/promoters/comparePromoters4.php
* About to connect() to www.abcc.ncifcrf.gov:80
* Connected to www.abcc.ncifcrf.gov (129.43.52.55) port 80
> POST /app/htdocs/griddev/promoters/comparePromoters4.php HTTP/1.1
User-Agent: curl/7.10.8 (sparc-sun-solaris2.8) libcurl/7.10.8 OpenSSL/0.9.7b ipv6 zlib/1.2.1
Host: www.abcc.ncifcrf.gov
Pragma: no-cache
Accept: image/gif, image/x-xbitmap, image/jpeg, image/pjpeg, */*
Content-Length: 1163
Expect: 100-continue
Content-Type: multipart/form-data; boundary=----------------------------5a24199402a6

< HTTP/1.1 100 Continue
  % Total    % Received % Xferd  Average Speed          Time             Curr.
                                 Dload  Upload Total    Current  Left    Speed

100  1163    0     0  100  1163      0  50565  0:00:00  0:00:00  0:00:00 50565
100  1163    0     0  100  1163      0   1133  0:00:01  0:00:01  0:00:00     0
100  1163    0     0  100  1163      0    571  0:00:02  0:00:02  0:00:00     0
100  1163    0     0  100  1163      0    381  0:00:03  0:00:03  0:00:00     0
100  1163    0     0  100  1163      0    286  0:00:04  0:00:04  0:00:00     0
100  1163    0     0  100  1163      0    229  0:00:05  0:00:05  0:00:00     0< HTTP/1.1 200 OK
< Date: Thu, 05 Aug 2004 17:24:15 GMT
< Server: Apache/1.3.29 (Unix) mod_perl/1.29 PHP/4.3.4
< X-Powered-By: PHP/4.3.4
< Transfer-Encoding: chunked
< Content-Type: text/html; charset=

100  2506    0  1343  100  1163    227    197  0:00:05  0:00:05  0:00:00    36
100  2506    0  1343  100  1163    227    196  0:00:05  0:00:05  0:00:00    46
* Connection #0 left intact
* Closing connection #0

set x = `gawk 'BEGIN{x=ARGV[1];sub(":","-",x);print "renamed file=",x}' $1`
set x = `gawk 'BEGIN{x=ARGV[1];sub(":","-",x);print "renamed file=",x}' $1`
gawk BEGIN{x=ARGV[1];sub(":","-",x);print "renamed file=",x} GO-0045087_innate_immune_response

grep -v $$ PIDFILE > TPIDFILE
grep -v 6770 PIDFILE
mv TPIDFILE PIDFILE
mv TPIDFILE PIDFILE
exit 0
exit 0
end
end
echo $a `wc -l $a`
echo GO-0050801_ion_homeostasis `wc -l $a`
wc -l GO-0050801_ion_homeostasis
GO-0050801_ion_homeostasis 2 GO-0050801_ion_homeostasis
sort $a > $a.srt
sort GO-0050801_ion_homeostasis
join $a.srt $5.srt > $a
join GO-0050801_ion_homeostasis.srt cvidchanged.txt.srt
rm -f $a.srt
rm -f GO-0050801_ion_homeostasis.srt
$CSH $3/TF.sh $a $4 $DIR $3 || exit $status
csh -xvf /usr2/zeebergb/test-directory-sudar11/scripts/TF.sh GO-0050801_ion_homeostasis 9606 total.txt.dir/cvidchanged.txt.dir/cvidchanged.txt.change.gce.TF /usr2/zeebergb/test-directory-sudar11/scripts


echo $$ >> PIDFILE
echo 6781

set species = "HS"
set species = HS
if ( $2 == 10090 ) set species = "MM"
if ( 9606 == 10090 ) set species = MM
if ( $2 == 10116 ) set species = "RN"
if ( 9606 == 10116 ) set species = RN


set n = `gawk '{print NF;exit}' $1`
set n = `gawk '{print NF;exit}' $1`
gawk {print NF;exit} GO-0050801_ion_homeostasis
if ( $n == 1 ) then
if ( 2 == 1 ) then


set x = `gawk 'BEGIN{x=ARGV[1];sub(":","-",x);print x}' $1`
set x = `gawk 'BEGIN{x=ARGV[1];sub(":","-",x);print x}' $1`
gawk BEGIN{x=ARGV[1];sub(":","-",x);print x} GO-0050801_ion_homeostasis
curl -v -F "outputMode=text" -F "source=$species" -F "file=@$1" -F "siteprob=1e-4" -F "sense=+" -F "formevent=submit" -F "minmatch=2" -F "fusesites=1" -F "feature=CIM" -F "datatype=name-value-pairs" www.abcc.ncifcrf.gov/app/htdocs/griddev/promoters/comparePromoters4.php > $3/$x.TF || exit 130
curl -v -F outputMode=text -F source=HS -F file=@GO-0050801_ion_homeostasis -F siteprob=1e-4 -F sense=+ -F formevent=submit -F minmatch=2 -F fusesites=1 -F feature=CIM -F datatype=name-value-pairs www.abcc.ncifcrf.gov/app/htdocs/griddev/promoters/comparePromoters4.php
* About to connect() to www.abcc.ncifcrf.gov:80
* Connected to www.abcc.ncifcrf.gov (129.43.52.55) port 80
> POST /app/htdocs/griddev/promoters/comparePromoters4.php HTTP/1.1
User-Agent: curl/7.10.8 (sparc-sun-solaris2.8) libcurl/7.10.8 OpenSSL/0.9.7b ipv6 zlib/1.2.1
Host: www.abcc.ncifcrf.gov
Pragma: no-cache
Accept: image/gif, image/x-xbitmap, image/jpeg, image/pjpeg, */*
Content-Length: 1129
Expect: 100-continue
Content-Type: multipart/form-data; boundary=----------------------------ba5b9397dca9

< HTTP/1.1 100 Continue
  % Total    % Received % Xferd  Average Speed          Time             Curr.
                                 Dload  Upload Total    Current  Left    Speed

100  1129    0     0  100  1129      0  86846  0:00:00  0:00:00  0:00:00 86846
100  1129    0     0  100  1129      0   1105  0:00:01  0:00:01  0:00:00     0
100  1129    0     0  100  1129      0    555  0:00:02  0:00:02  0:00:00     0< HTTP/1.1 200 OK
< Date: Thu, 05 Aug 2004 17:24:21 GMT
< Server: Apache/1.3.29 (Unix) mod_perl/1.29 PHP/4.3.4
< X-Powered-By: PHP/4.3.4
< Transfer-Encoding: chunked
< Content-Type: text/html; charset=

100  1312    0   183  100  1129     82    511  0:00:02  0:00:02  0:00:00     0
* Connection #0 left intact
* Closing connection #0

set x = `gawk 'BEGIN{x=ARGV[1];sub(":","-",x);print "renamed file=",x}' $1`
set x = `gawk 'BEGIN{x=ARGV[1];sub(":","-",x);print "renamed file=",x}' $1`
gawk BEGIN{x=ARGV[1];sub(":","-",x);print "renamed file=",x} GO-0050801_ion_homeostasis

grep -v $$ PIDFILE > TPIDFILE
grep -v 6781 PIDFILE
mv TPIDFILE PIDFILE
mv TPIDFILE PIDFILE
exit 0
exit 0
end
end
echo $a `wc -l $a`
echo GO-0050874_organismal_physiological_process `wc -l $a`
wc -l GO-0050874_organismal_physiological_process
GO-0050874_organismal_physiological_process 18 GO-0050874_organismal_physiological_process
sort $a > $a.srt
sort GO-0050874_organismal_physiological_process
join $a.srt $5.srt > $a
join GO-0050874_organismal_physiological_process.srt cvidchanged.txt.srt
rm -f $a.srt
rm -f GO-0050874_organismal_physiological_process.srt
$CSH $3/TF.sh $a $4 $DIR $3 || exit $status
csh -xvf /usr2/zeebergb/test-directory-sudar11/scripts/TF.sh GO-0050874_organismal_physiological_process 9606 total.txt.dir/cvidchanged.txt.dir/cvidchanged.txt.change.gce.TF /usr2/zeebergb/test-directory-sudar11/scripts


echo $$ >> PIDFILE
echo 6792

set species = "HS"
set species = HS
if ( $2 == 10090 ) set species = "MM"
if ( 9606 == 10090 ) set species = MM
if ( $2 == 10116 ) set species = "RN"
if ( 9606 == 10116 ) set species = RN


set n = `gawk '{print NF;exit}' $1`
set n = `gawk '{print NF;exit}' $1`
gawk {print NF;exit} GO-0050874_organismal_physiological_process
if ( $n == 1 ) then
if ( 2 == 1 ) then


set x = `gawk 'BEGIN{x=ARGV[1];sub(":","-",x);print x}' $1`
set x = `gawk 'BEGIN{x=ARGV[1];sub(":","-",x);print x}' $1`
gawk BEGIN{x=ARGV[1];sub(":","-",x);print x} GO-0050874_organismal_physiological_process
curl -v -F "outputMode=text" -F "source=$species" -F "file=@$1" -F "siteprob=1e-4" -F "sense=+" -F "formevent=submit" -F "minmatch=2" -F "fusesites=1" -F "feature=CIM" -F "datatype=name-value-pairs" www.abcc.ncifcrf.gov/app/htdocs/griddev/promoters/comparePromoters4.php > $3/$x.TF || exit 130
curl -v -F outputMode=text -F source=HS -F file=@GO-0050874_organismal_physiological_process -F siteprob=1e-4 -F sense=+ -F formevent=submit -F minmatch=2 -F fusesites=1 -F feature=CIM -F datatype=name-value-pairs www.abcc.ncifcrf.gov/app/htdocs/griddev/promoters/comparePromoters4.php
* About to connect() to www.abcc.ncifcrf.gov:80
* Connected to www.abcc.ncifcrf.gov (129.43.52.55) port 80
> POST /app/htdocs/griddev/promoters/comparePromoters4.php HTTP/1.1
User-Agent: curl/7.10.8 (sparc-sun-solaris2.8) libcurl/7.10.8 OpenSSL/0.9.7b ipv6 zlib/1.2.1
Host: www.abcc.ncifcrf.gov
Pragma: no-cache
Accept: image/gif, image/x-xbitmap, image/jpeg, image/pjpeg, */*
Content-Length: 1285
Expect: 100-continue
Content-Type: multipart/form-data; boundary=----------------------------e2efc891b123

< HTTP/1.1 100 Continue
  % Total    % Received % Xferd  Average Speed          Time             Curr.
                                 Dload  Upload Total    Current  Left    Speed

100  1285    0     0  100  1285      0  44310  0:00:00  0:00:00  0:00:00 44310
100  1285    0     0  100  1285      0   1240  0:00:01  0:00:01  0:00:00     0
100  1285    0     0  100  1285      0    628  0:00:02  0:00:02  0:00:00     0
100  1285    0     0  100  1285      0    420  0:00:03  0:00:03  0:00:00     0
100  1285    0     0  100  1285      0    316  0:00:04  0:00:04  0:00:00     0
100  1285    0     0  100  1285      0    253  0:00:05  0:00:05  0:00:00     0
100  1285    0     0  100  1285      0    211  0:00:06  0:00:06  0:00:00     0
100  1285    0     0  100  1285      0    181  0:00:07  0:00:07  0:00:00     0
100  1285    0     0  100  1285      0    158  0:00:08  0:00:08  0:00:00     0
100  1285    0     0  100  1285      0    140  0:00:09  0:00:09  0:00:00     0
100  1285    0     0  100  1285      0    126  0:00:10  0:00:10  0:00:00     0
100  1285    0     0  100  1285      0    115  0:00:11  0:00:11  0:00:00     0
100  1285    0     0  100  1285      0    105  0:00:12  0:00:12  0:00:00     0
100  1285    0     0  100  1285      0     97  0:00:13  0:00:13  0:00:00     0
100  1285    0     0  100  1285      0     90  0:00:14  0:00:14  0:00:00     0
100  1285    0     0  100  1285      0     84  0:00:15  0:00:15  0:00:00     0
100  1285    0     0  100  1285      0     79  0:00:16  0:00:16  0:00:00     0
100  1285    0     0  100  1285      0     74  0:00:17  0:00:17  0:00:00     0
100  1285    0     0  100  1285      0     70  0:00:18  0:00:18  0:00:00     0< HTTP/1.1 200 OK
< Date: Thu, 05 Aug 2004 17:24:24 GMT
< Server: Apache/1.3.29 (Unix) mod_perl/1.29 PHP/4.3.4
< X-Powered-By: PHP/4.3.4
< Transfer-Encoding: chunked
< Content-Type: text/html; charset=

100  9884    0  8599  100  1285    463     69  0:00:18  0:00:18  0:00:00  1664
* Connection #0 left intact
* Closing connection #0

set x = `gawk 'BEGIN{x=ARGV[1];sub(":","-",x);print "renamed file=",x}' $1`
set x = `gawk 'BEGIN{x=ARGV[1];sub(":","-",x);print "renamed file=",x}' $1`
gawk BEGIN{x=ARGV[1];sub(":","-",x);print "renamed file=",x} GO-0050874_organismal_physiological_process

grep -v $$ PIDFILE > TPIDFILE
grep -v 6792 PIDFILE
mv TPIDFILE PIDFILE
mv TPIDFILE PIDFILE
exit 0
exit 0
end
end
echo $a `wc -l $a`
echo GO-0050896_response_to_stimulus `wc -l $a`
wc -l GO-0050896_response_to_stimulus
GO-0050896_response_to_stimulus 16 GO-0050896_response_to_stimulus
sort $a > $a.srt
sort GO-0050896_response_to_stimulus
join $a.srt $5.srt > $a
join GO-0050896_response_to_stimulus.srt cvidchanged.txt.srt
rm -f $a.srt
rm -f GO-0050896_response_to_stimulus.srt
$CSH $3/TF.sh $a $4 $DIR $3 || exit $status
csh -xvf /usr2/zeebergb/test-directory-sudar11/scripts/TF.sh GO-0050896_response_to_stimulus 9606 total.txt.dir/cvidchanged.txt.dir/cvidchanged.txt.change.gce.TF /usr2/zeebergb/test-directory-sudar11/scripts


echo $$ >> PIDFILE
echo 6803

set species = "HS"
set species = HS
if ( $2 == 10090 ) set species = "MM"
if ( 9606 == 10090 ) set species = MM
if ( $2 == 10116 ) set species = "RN"
if ( 9606 == 10116 ) set species = RN


set n = `gawk '{print NF;exit}' $1`
set n = `gawk '{print NF;exit}' $1`
gawk {print NF;exit} GO-0050896_response_to_stimulus
if ( $n == 1 ) then
if ( 2 == 1 ) then


set x = `gawk 'BEGIN{x=ARGV[1];sub(":","-",x);print x}' $1`
set x = `gawk 'BEGIN{x=ARGV[1];sub(":","-",x);print x}' $1`
gawk BEGIN{x=ARGV[1];sub(":","-",x);print x} GO-0050896_response_to_stimulus
curl -v -F "outputMode=text" -F "source=$species" -F "file=@$1" -F "siteprob=1e-4" -F "sense=+" -F "formevent=submit" -F "minmatch=2" -F "fusesites=1" -F "feature=CIM" -F "datatype=name-value-pairs" www.abcc.ncifcrf.gov/app/htdocs/griddev/promoters/comparePromoters4.php > $3/$x.TF || exit 130
curl -v -F outputMode=text -F source=HS -F file=@GO-0050896_response_to_stimulus -F siteprob=1e-4 -F sense=+ -F formevent=submit -F minmatch=2 -F fusesites=1 -F feature=CIM -F datatype=name-value-pairs www.abcc.ncifcrf.gov/app/htdocs/griddev/promoters/comparePromoters4.php
* About to connect() to www.abcc.ncifcrf.gov:80
* Connected to www.abcc.ncifcrf.gov (129.43.52.55) port 80
> POST /app/htdocs/griddev/promoters/comparePromoters4.php HTTP/1.1
User-Agent: curl/7.10.8 (sparc-sun-solaris2.8) libcurl/7.10.8 OpenSSL/0.9.7b ipv6 zlib/1.2.1
Host: www.abcc.ncifcrf.gov
Pragma: no-cache
Accept: image/gif, image/x-xbitmap, image/jpeg, image/pjpeg, */*
Content-Length: 1254
Expect: 100-continue
Content-Type: multipart/form-data; boundary=----------------------------633a53f9acaf

< HTTP/1.1 100 Continue
  % Total    % Received % Xferd  Average Speed          Time             Curr.
                                 Dload  Upload Total    Current  Left    Speed

100  1254    0     0  100  1254      0   111k  0:00:00  0:00:00  0:00:00  111k
100  1254    0     0  100  1254      0   1229  0:00:01  0:00:01  0:00:00     0
100  1254    0     0  100  1254      0    617  0:00:02  0:00:02  0:00:00     0
100  1254    0     0  100  1254      0    412  0:00:03  0:00:03  0:00:00     0
100  1254    0     0  100  1254      0    309  0:00:04  0:00:04  0:00:00     0
100  1254    0     0  100  1254      0    247  0:00:05  0:00:05  0:00:00     0
100  1254    0     0  100  1254      0    206  0:00:06  0:00:06  0:00:00     0
100  1254    0     0  100  1254      0    177  0:00:07  0:00:07  0:00:00     0
100  1254    0     0  100  1254      0    155  0:00:08  0:00:08  0:00:00     0
100  1254    0     0  100  1254      0    137  0:00:09  0:00:09  0:00:00     0
100  1254    0     0  100  1254      0    124  0:00:10  0:00:10  0:00:00     0
100  1254    0     0  100  1254      0    112  0:00:11  0:00:11  0:00:00     0
100  1254    0     0  100  1254      0    103  0:00:12  0:00:12  0:00:00     0
100  1254    0     0  100  1254      0     95  0:00:13  0:00:13  0:00:00     0
100  1254    0     0  100  1254      0     88  0:00:14  0:00:14  0:00:00     0
100  1254    0     0  100  1254      0     82  0:00:15  0:00:15  0:00:00     0
100  1254    0     0  100  1254      0     77  0:00:16  0:00:16  0:00:00     0
100  1254    0     0  100  1254      0     72  0:00:17  0:00:17  0:00:00     0< HTTP/1.1 200 OK
< Date: Thu, 05 Aug 2004 17:24:43 GMT
< Server: Apache/1.3.29 (Unix) mod_perl/1.29 PHP/4.3.4
< X-Powered-By: PHP/4.3.4
< Transfer-Encoding: chunked
< Content-Type: text/html; charset=

100  9257    0  8003  100  1254    459     71  0:00:17  0:00:17  0:00:00  1576
* Connection #0 left intact
* Closing connection #0

set x = `gawk 'BEGIN{x=ARGV[1];sub(":","-",x);print "renamed file=",x}' $1`
set x = `gawk 'BEGIN{x=ARGV[1];sub(":","-",x);print "renamed file=",x}' $1`
gawk BEGIN{x=ARGV[1];sub(":","-",x);print "renamed file=",x} GO-0050896_response_to_stimulus

grep -v $$ PIDFILE > TPIDFILE
grep -v 6803 PIDFILE
mv TPIDFILE PIDFILE
mv TPIDFILE PIDFILE
exit 0
exit 0
end
end

$CSH $3/TFcat.sh $DIR
csh -xvf /usr2/zeebergb/test-directory-sudar11/scripts/TFcat.sh total.txt.dir/cvidchanged.txt.dir/cvidchanged.txt.change.gce.TF


echo $$ >> PIDFILE
echo 6810

rm -f $1/TFcat $1/TFcat1 $1/TFavg $1/TFavg1 $1/categories
rm -f total.txt.dir/cvidchanged.txt.dir/cvidchanged.txt.change.gce.TF/TFcat total.txt.dir/cvidchanged.txt.dir/cvidchanged.txt.change.gce.TF/TFcat1 total.txt.dir/cvidchanged.txt.dir/cvidchanged.txt.change.gce.TF/TFavg total.txt.dir/cvidchanged.txt.dir/cvidchanged.txt.change.gce.TF/TFavg1 total.txt.dir/cvidchanged.txt.dir/cvidchanged.txt.change.gce.TF/categories
foreach a ( GO-[0-9][0-9][0-9][0-9][0-9][0-9][0-9]_* )
foreach a ( GO-[0-9][0-9][0-9][0-9][0-9][0-9][0-9]_* )
echo -n " "$a >> $1/categories
echo -n  GO-0006805_xenobiotic_metabolism
gawk '{if(NR>1){t=0;for(i=2;i<=NF;i++)if($i)t++;print $1"\t"t}}' $1/$a.TF | sort > $1/$a.tot
gawk {if(NR>1){t=0;for(i=2;i<=NF;i++)if($i)t++;print $1"\t"t}} total.txt.dir/cvidchanged.txt.dir/cvidchanged.txt.change.gce.TF/GO-0006805_xenobiotic_metabolism.TF
sort
gawk '{print $1}' $1/$a.tot >> $1/TFcat1
gawk {print $1} total.txt.dir/cvidchanged.txt.dir/cvidchanged.txt.change.gce.TF/GO-0006805_xenobiotic_metabolism.tot
set n = `wc -l $a | gawk '{print $1}'`
set n = `wc -l $a | gawk '{print $1}'`
wc -l GO-0006805_xenobiotic_metabolism
gawk {print $1}
gawk 'BEGIN{n=ARGV[1];ARGV[1]=""}{print $1"\t"$2/n}' $n $1/$a.tot > $1/$a.avg
gawk BEGIN{n=ARGV[1];ARGV[1]=""}{print $1"\t"$2/n} 2 total.txt.dir/cvidchanged.txt.dir/cvidchanged.txt.change.gce.TF/GO-0006805_xenobiotic_metabolism.tot
end
end
echo -n " "$a >> $1/categories
echo -n  GO-0006873_cell_ion_homeostasis
gawk '{if(NR>1){t=0;for(i=2;i<=NF;i++)if($i)t++;print $1"\t"t}}' $1/$a.TF | sort > $1/$a.tot
gawk {if(NR>1){t=0;for(i=2;i<=NF;i++)if($i)t++;print $1"\t"t}} total.txt.dir/cvidchanged.txt.dir/cvidchanged.txt.change.gce.TF/GO-0006873_cell_ion_homeostasis.TF
sort
gawk '{print $1}' $1/$a.tot >> $1/TFcat1
gawk {print $1} total.txt.dir/cvidchanged.txt.dir/cvidchanged.txt.change.gce.TF/GO-0006873_cell_ion_homeostasis.tot
set n = `wc -l $a | gawk '{print $1}'`
set n = `wc -l $a | gawk '{print $1}'`
wc -l GO-0006873_cell_ion_homeostasis
gawk {print $1}
gawk 'BEGIN{n=ARGV[1];ARGV[1]=""}{print $1"\t"$2/n}' $n $1/$a.tot > $1/$a.avg
gawk BEGIN{n=ARGV[1];ARGV[1]=""}{print $1"\t"$2/n} 2 total.txt.dir/cvidchanged.txt.dir/cvidchanged.txt.change.gce.TF/GO-0006873_cell_ion_homeostasis.tot
end
end
echo -n " "$a >> $1/categories
echo -n  GO-0006874_calcium_ion_homeostasis
gawk '{if(NR>1){t=0;for(i=2;i<=NF;i++)if($i)t++;print $1"\t"t}}' $1/$a.TF | sort > $1/$a.tot
gawk {if(NR>1){t=0;for(i=2;i<=NF;i++)if($i)t++;print $1"\t"t}} total.txt.dir/cvidchanged.txt.dir/cvidchanged.txt.change.gce.TF/GO-0006874_calcium_ion_homeostasis.TF
sort
gawk '{print $1}' $1/$a.tot >> $1/TFcat1
gawk {print $1} total.txt.dir/cvidchanged.txt.dir/cvidchanged.txt.change.gce.TF/GO-0006874_calcium_ion_homeostasis.tot
set n = `wc -l $a | gawk '{print $1}'`
set n = `wc -l $a | gawk '{print $1}'`
wc -l GO-0006874_calcium_ion_homeostasis
gawk {print $1}
gawk 'BEGIN{n=ARGV[1];ARGV[1]=""}{print $1"\t"$2/n}' $n $1/$a.tot > $1/$a.avg
gawk BEGIN{n=ARGV[1];ARGV[1]=""}{print $1"\t"$2/n} 2 total.txt.dir/cvidchanged.txt.dir/cvidchanged.txt.change.gce.TF/GO-0006874_calcium_ion_homeostasis.tot
end
end
echo -n " "$a >> $1/categories
echo -n  GO-0006875_metal_ion_homeostasis
gawk '{if(NR>1){t=0;for(i=2;i<=NF;i++)if($i)t++;print $1"\t"t}}' $1/$a.TF | sort > $1/$a.tot
gawk {if(NR>1){t=0;for(i=2;i<=NF;i++)if($i)t++;print $1"\t"t}} total.txt.dir/cvidchanged.txt.dir/cvidchanged.txt.change.gce.TF/GO-0006875_metal_ion_homeostasis.TF
sort
gawk '{print $1}' $1/$a.tot >> $1/TFcat1
gawk {print $1} total.txt.dir/cvidchanged.txt.dir/cvidchanged.txt.change.gce.TF/GO-0006875_metal_ion_homeostasis.tot
set n = `wc -l $a | gawk '{print $1}'`
set n = `wc -l $a | gawk '{print $1}'`
wc -l GO-0006875_metal_ion_homeostasis
gawk {print $1}
gawk 'BEGIN{n=ARGV[1];ARGV[1]=""}{print $1"\t"$2/n}' $n $1/$a.tot > $1/$a.avg
gawk BEGIN{n=ARGV[1];ARGV[1]=""}{print $1"\t"$2/n} 2 total.txt.dir/cvidchanged.txt.dir/cvidchanged.txt.change.gce.TF/GO-0006875_metal_ion_homeostasis.tot
end
end
echo -n " "$a >> $1/categories
echo -n  GO-0006935_chemotaxis
gawk '{if(NR>1){t=0;for(i=2;i<=NF;i++)if($i)t++;print $1"\t"t}}' $1/$a.TF | sort > $1/$a.tot
gawk {if(NR>1){t=0;for(i=2;i<=NF;i++)if($i)t++;print $1"\t"t}} total.txt.dir/cvidchanged.txt.dir/cvidchanged.txt.change.gce.TF/GO-0006935_chemotaxis.TF
sort
gawk '{print $1}' $1/$a.tot >> $1/TFcat1
gawk {print $1} total.txt.dir/cvidchanged.txt.dir/cvidchanged.txt.change.gce.TF/GO-0006935_chemotaxis.tot
set n = `wc -l $a | gawk '{print $1}'`
set n = `wc -l $a | gawk '{print $1}'`
wc -l GO-0006935_chemotaxis
gawk {print $1}
gawk 'BEGIN{n=ARGV[1];ARGV[1]=""}{print $1"\t"$2/n}' $n $1/$a.tot > $1/$a.avg
gawk BEGIN{n=ARGV[1];ARGV[1]=""}{print $1"\t"$2/n} 4 total.txt.dir/cvidchanged.txt.dir/cvidchanged.txt.change.gce.TF/GO-0006935_chemotaxis.tot
end
end
echo -n " "$a >> $1/categories
echo -n  GO-0006950_response_to_stress
gawk '{if(NR>1){t=0;for(i=2;i<=NF;i++)if($i)t++;print $1"\t"t}}' $1/$a.TF | sort > $1/$a.tot
gawk {if(NR>1){t=0;for(i=2;i<=NF;i++)if($i)t++;print $1"\t"t}} total.txt.dir/cvidchanged.txt.dir/cvidchanged.txt.change.gce.TF/GO-0006950_response_to_stress.TF
sort
gawk '{print $1}' $1/$a.tot >> $1/TFcat1
gawk {print $1} total.txt.dir/cvidchanged.txt.dir/cvidchanged.txt.change.gce.TF/GO-0006950_response_to_stress.tot
set n = `wc -l $a | gawk '{print $1}'`
set n = `wc -l $a | gawk '{print $1}'`
wc -l GO-0006950_response_to_stress
gawk {print $1}
gawk 'BEGIN{n=ARGV[1];ARGV[1]=""}{print $1"\t"$2/n}' $n $1/$a.tot > $1/$a.avg
gawk BEGIN{n=ARGV[1];ARGV[1]=""}{print $1"\t"$2/n} 12 total.txt.dir/cvidchanged.txt.dir/cvidchanged.txt.change.gce.TF/GO-0006950_response_to_stress.tot
end
end
echo -n " "$a >> $1/categories
echo -n  GO-0006952_defense_response
gawk '{if(NR>1){t=0;for(i=2;i<=NF;i++)if($i)t++;print $1"\t"t}}' $1/$a.TF | sort > $1/$a.tot
gawk {if(NR>1){t=0;for(i=2;i<=NF;i++)if($i)t++;print $1"\t"t}} total.txt.dir/cvidchanged.txt.dir/cvidchanged.txt.change.gce.TF/GO-0006952_defense_response.TF
sort
gawk '{print $1}' $1/$a.tot >> $1/TFcat1
gawk {print $1} total.txt.dir/cvidchanged.txt.dir/cvidchanged.txt.change.gce.TF/GO-0006952_defense_response.tot
set n = `wc -l $a | gawk '{print $1}'`
set n = `wc -l $a | gawk '{print $1}'`
wc -l GO-0006952_defense_response
gawk {print $1}
gawk 'BEGIN{n=ARGV[1];ARGV[1]=""}{print $1"\t"$2/n}' $n $1/$a.tot > $1/$a.avg
gawk BEGIN{n=ARGV[1];ARGV[1]=""}{print $1"\t"$2/n} 16 total.txt.dir/cvidchanged.txt.dir/cvidchanged.txt.change.gce.TF/GO-0006952_defense_response.tot
end
end
echo -n " "$a >> $1/categories
echo -n  GO-0006955_immune_response
gawk '{if(NR>1){t=0;for(i=2;i<=NF;i++)if($i)t++;print $1"\t"t}}' $1/$a.TF | sort > $1/$a.tot
gawk {if(NR>1){t=0;for(i=2;i<=NF;i++)if($i)t++;print $1"\t"t}} total.txt.dir/cvidchanged.txt.dir/cvidchanged.txt.change.gce.TF/GO-0006955_immune_response.TF
sort
gawk '{print $1}' $1/$a.tot >> $1/TFcat1
gawk {print $1} total.txt.dir/cvidchanged.txt.dir/cvidchanged.txt.change.gce.TF/GO-0006955_immune_response.tot
set n = `wc -l $a | gawk '{print $1}'`
set n = `wc -l $a | gawk '{print $1}'`
wc -l GO-0006955_immune_response
gawk {print $1}
gawk 'BEGIN{n=ARGV[1];ARGV[1]=""}{print $1"\t"$2/n}' $n $1/$a.tot > $1/$a.avg
gawk BEGIN{n=ARGV[1];ARGV[1]=""}{print $1"\t"$2/n} 16 total.txt.dir/cvidchanged.txt.dir/cvidchanged.txt.change.gce.TF/GO-0006955_immune_response.tot
end
end
echo -n " "$a >> $1/categories
echo -n  GO-0006959_humoral_immune_response
gawk '{if(NR>1){t=0;for(i=2;i<=NF;i++)if($i)t++;print $1"\t"t}}' $1/$a.TF | sort > $1/$a.tot
gawk {if(NR>1){t=0;for(i=2;i<=NF;i++)if($i)t++;print $1"\t"t}} total.txt.dir/cvidchanged.txt.dir/cvidchanged.txt.change.gce.TF/GO-0006959_humoral_immune_response.TF
sort
gawk '{print $1}' $1/$a.tot >> $1/TFcat1
gawk {print $1} total.txt.dir/cvidchanged.txt.dir/cvidchanged.txt.change.gce.TF/GO-0006959_humoral_immune_response.tot
set n = `wc -l $a | gawk '{print $1}'`
set n = `wc -l $a | gawk '{print $1}'`
wc -l GO-0006959_humoral_immune_response
gawk {print $1}
gawk 'BEGIN{n=ARGV[1];ARGV[1]=""}{print $1"\t"$2/n}' $n $1/$a.tot > $1/$a.avg
gawk BEGIN{n=ARGV[1];ARGV[1]=""}{print $1"\t"$2/n} 5 total.txt.dir/cvidchanged.txt.dir/cvidchanged.txt.change.gce.TF/GO-0006959_humoral_immune_response.tot
end
end
echo -n " "$a >> $1/categories
echo -n  GO-0006968_cellular_defense_response
gawk '{if(NR>1){t=0;for(i=2;i<=NF;i++)if($i)t++;print $1"\t"t}}' $1/$a.TF | sort > $1/$a.tot
gawk {if(NR>1){t=0;for(i=2;i<=NF;i++)if($i)t++;print $1"\t"t}} total.txt.dir/cvidchanged.txt.dir/cvidchanged.txt.change.gce.TF/GO-0006968_cellular_defense_response.TF
sort
gawk '{print $1}' $1/$a.tot >> $1/TFcat1
gawk {print $1} total.txt.dir/cvidchanged.txt.dir/cvidchanged.txt.change.gce.TF/GO-0006968_cellular_defense_response.tot
set n = `wc -l $a | gawk '{print $1}'`
set n = `wc -l $a | gawk '{print $1}'`
wc -l GO-0006968_cellular_defense_response
gawk {print $1}
gawk 'BEGIN{n=ARGV[1];ARGV[1]=""}{print $1"\t"$2/n}' $n $1/$a.tot > $1/$a.avg
gawk BEGIN{n=ARGV[1];ARGV[1]=""}{print $1"\t"$2/n} 4 total.txt.dir/cvidchanged.txt.dir/cvidchanged.txt.change.gce.TF/GO-0006968_cellular_defense_response.tot
end
end
echo -n " "$a >> $1/categories
echo -n  GO-0007166_cell_surface_receptor_linked_signal_transduction
gawk '{if(NR>1){t=0;for(i=2;i<=NF;i++)if($i)t++;print $1"\t"t}}' $1/$a.TF | sort > $1/$a.tot
gawk {if(NR>1){t=0;for(i=2;i<=NF;i++)if($i)t++;print $1"\t"t}} total.txt.dir/cvidchanged.txt.dir/cvidchanged.txt.change.gce.TF/GO-0007166_cell_surface_receptor_linked_signal_transduction.TF
sort
gawk '{print $1}' $1/$a.tot >> $1/TFcat1
gawk {print $1} total.txt.dir/cvidchanged.txt.dir/cvidchanged.txt.change.gce.TF/GO-0007166_cell_surface_receptor_linked_signal_transduction.tot
set n = `wc -l $a | gawk '{print $1}'`
set n = `wc -l $a | gawk '{print $1}'`
wc -l GO-0007166_cell_surface_receptor_linked_signal_transduction
gawk {print $1}
gawk 'BEGIN{n=ARGV[1];ARGV[1]=""}{print $1"\t"$2/n}' $n $1/$a.tot > $1/$a.avg
gawk BEGIN{n=ARGV[1];ARGV[1]=""}{print $1"\t"$2/n} 8 total.txt.dir/cvidchanged.txt.dir/cvidchanged.txt.change.gce.TF/GO-0007166_cell_surface_receptor_linked_signal_transduction.tot
end
end
echo -n " "$a >> $1/categories
echo -n  GO-0007178_transmembrane_receptor_protein_serine_threonine_kinase_signaling_pathway
gawk '{if(NR>1){t=0;for(i=2;i<=NF;i++)if($i)t++;print $1"\t"t}}' $1/$a.TF | sort > $1/$a.tot
gawk {if(NR>1){t=0;for(i=2;i<=NF;i++)if($i)t++;print $1"\t"t}} total.txt.dir/cvidchanged.txt.dir/cvidchanged.txt.change.gce.TF/GO-0007178_transmembrane_receptor_protein_serine_threonine_kinase_signaling_pathway.TF
sort
gawk '{print $1}' $1/$a.tot >> $1/TFcat1
gawk {print $1} total.txt.dir/cvidchanged.txt.dir/cvidchanged.txt.change.gce.TF/GO-0007178_transmembrane_receptor_protein_serine_threonine_kinase_signaling_pathway.tot
set n = `wc -l $a | gawk '{print $1}'`
set n = `wc -l $a | gawk '{print $1}'`
wc -l GO-0007178_transmembrane_receptor_protein_serine_threonine_kinase_signaling_pathway
gawk {print $1}
gawk 'BEGIN{n=ARGV[1];ARGV[1]=""}{print $1"\t"$2/n}' $n $1/$a.tot > $1/$a.avg
gawk BEGIN{n=ARGV[1];ARGV[1]=""}{print $1"\t"$2/n} 2 total.txt.dir/cvidchanged.txt.dir/cvidchanged.txt.change.gce.TF/GO-0007178_transmembrane_receptor_protein_serine_threonine_kinase_signaling_pathway.tot
end
end
echo -n " "$a >> $1/categories
echo -n  GO-0007186_G-protein_coupled_receptor_protein_signaling_pathway
gawk '{if(NR>1){t=0;for(i=2;i<=NF;i++)if($i)t++;print $1"\t"t}}' $1/$a.TF | sort > $1/$a.tot
gawk {if(NR>1){t=0;for(i=2;i<=NF;i++)if($i)t++;print $1"\t"t}} total.txt.dir/cvidchanged.txt.dir/cvidchanged.txt.change.gce.TF/GO-0007186_G-protein_coupled_receptor_protein_signaling_pathway.TF
sort
gawk '{print $1}' $1/$a.tot >> $1/TFcat1
gawk {print $1} total.txt.dir/cvidchanged.txt.dir/cvidchanged.txt.change.gce.TF/GO-0007186_G-protein_coupled_receptor_protein_signaling_pathway.tot
set n = `wc -l $a | gawk '{print $1}'`
set n = `wc -l $a | gawk '{print $1}'`
[truncated: 69,583 more chars]
