# Supplementary material for: High-Throughput GoMiner, an 'industrial-strength' integrative gene ontology tool for interpretation of multiple-microarray experiments, with application to studies of Common Variable Immune Deficiency (CVID)
Source: BMC Bioinformatics. 2005 Jul 5;6:168. doi: 10.1186/1471-2105-6-168 (PMC1190154; doi:10.1186/1471-2105-6-168)
Supplement: Additional File 3 — Output Files Generated from High-Throughput GoMiner [file 1471-2105-6-168-S3.tar › cvidoutput/total.txt.dir/cvidchanged.txt.dir/cvidchanged.txt.change.gce]

GO:0006955_immune_response	CCL2	264	16	3.68421	-5.928784	1	0	0
GO:0006955_immune_response	CCL7	264	16	3.68421	-5.928784	1	0	0
GO:0006955_immune_response	CD163	264	16	3.68421	-5.928784	1	0	0
GO:0006955_immune_response	CHS1	264	16	3.68421	-5.928784	1	0	0
GO:0006955_immune_response	CLECSF2	264	16	3.68421	-5.928784	1	0	0
GO:0006955_immune_response	CXCL9	264	16	3.68421	-5.928784	1	0	0
GO:0006955_immune_response	DEFB1	264	16	3.68421	-5.928784	1	0	0
GO:0006955_immune_response	GNLY	264	16	3.68421	-5.928784	1	0	0
GO:0006955_immune_response	HLA-DQA1	264	16	3.68421	-5.928784	1	0	0
GO:0006955_immune_response	HLA-DRA	264	16	3.68421	-5.928784	1	0	0
GO:0006955_immune_response	KLRC3	264	16	3.68421	-5.928784	1	0	0
GO:0006955_immune_response	LILRA3	264	16	3.68421	-5.928784	1	0	0
GO:0006955_immune_response	LY9	264	16	3.68421	-5.928784	1	0	0
GO:0006955_immune_response	OAS1	264	16	3.68421	-5.928784	1	0	0
GO:0006955_immune_response	PLA2G7	264	16	3.68421	-5.928784	1	0	0
GO:0006955_immune_response	XCL2	264	16	3.68421	-5.928784	1	0	0
GO:0050874_organismal_physiological_process	ACSL1	351	18	3.11741	-5.652325	2	0	0
GO:0050874_organismal_physiological_process	CCL2	351	18	3.11741	-5.652325	2	0	0
GO:0050874_organismal_physiological_process	CCL7	351	18	3.11741	-5.652325	2	0	0
GO:0050874_organismal_physiological_process	CD163	351	18	3.11741	-5.652325	2	0	0
GO:0050874_organismal_physiological_process	CHS1	351	18	3.11741	-5.652325	2	0	0
GO:0050874_organismal_physiological_process	CLECSF2	351	18	3.11741	-5.652325	2	0	0
GO:0050874_organismal_physiological_process	CXCL9	351	18	3.11741	-5.652325	2	0	0
GO:0050874_organismal_physiological_process	DEFB1	351	18	3.11741	-5.652325	2	0	0
GO:0050874_organismal_physiological_process	FER1L3	351	18	3.11741	-5.652325	2	0	0
GO:0050874_organismal_physiological_process	GNLY	351	18	3.11741	-5.652325	2	0	0
GO:0050874_organismal_physiological_process	HLA-DQA1	351	18	3.11741	-5.652325	2	0	0
GO:0050874_organismal_physiological_process	HLA-DRA	351	18	3.11741	-5.652325	2	0	0
GO:0050874_organismal_physiological_process	KLRC3	351	18	3.11741	-5.652325	2	0	0
GO:0050874_organismal_physiological_process	LILRA3	351	18	3.11741	-5.652325	2	0	0
GO:0050874_organismal_physiological_process	LY9	351	18	3.11741	-5.652325	2	0	0
GO:0050874_organismal_physiological_process	OAS1	351	18	3.11741	-5.652325	2	0	0
GO:0050874_organismal_physiological_process	PLA2G7	351	18	3.11741	-5.652325	2	0	0
GO:0050874_organismal_physiological_process	XCL2	351	18	3.11741	-5.652325	2	0	0
GO:0006952_defense_response	CCL2	284	16	3.42476	-5.494033	3	0	0
GO:0006952_defense_response	CCL7	284	16	3.42476	-5.494033	3	0	0
GO:0006952_defense_response	CD163	284	16	3.42476	-5.494033	3	0	0
GO:0006952_defense_response	CHS1	284	16	3.42476	-5.494033	3	0	0
GO:0006952_defense_response	CLECSF2	284	16	3.42476	-5.494033	3	0	0
GO:0006952_defense_response	CXCL9	284	16	3.42476	-5.494033	3	0	0
GO:0006952_defense_response	DEFB1	284	16	3.42476	-5.494033	3	0	0
GO:0006952_defense_response	GNLY	284	16	3.42476	-5.494033	3	0	0
GO:0006952_defense_response	HLA-DQA1	284	16	3.42476	-5.494033	3	0	0
GO:0006952_defense_response	HLA-DRA	284	16	3.42476	-5.494033	3	0	0
GO:0006952_defense_response	KLRC3	284	16	3.42476	-5.494033	3	0	0
GO:0006952_defense_response	LILRA3	284	16	3.42476	-5.494033	3	0	0
GO:0006952_defense_response	LY9	284	16	3.42476	-5.494033	3	0	0
GO:0006952_defense_response	OAS1	284	16	3.42476	-5.494033	3	0	0
GO:0006952_defense_response	PLA2G7	284	16	3.42476	-5.494033	3	0	0
GO:0006952_defense_response	XCL2	284	16	3.42476	-5.494033	3	0	0
GO:0009613_response_to_pest_pathogen_parasite	CCL2	159	12	4.58788	-5.373608	4	0	0
GO:0009613_response_to_pest_pathogen_parasite	CCL7	159	12	4.58788	-5.373608	4	0	0
GO:0009613_response_to_pest_pathogen_parasite	CD163	159	12	4.58788	-5.373608	4	0	0
GO:0009613_response_to_pest_pathogen_parasite	CHS1	159	12	4.58788	-5.373608	4	0	0
GO:0009613_response_to_pest_pathogen_parasite	CLECSF2	159	12	4.58788	-5.373608	4	0	0
GO:0009613_response_to_pest_pathogen_parasite	CXCL9	159	12	4.58788	-5.373608	4	0	0
GO:0009613_response_to_pest_pathogen_parasite	DEFB1	159	12	4.58788	-5.373608	4	0	0
GO:0009613_response_to_pest_pathogen_parasite	GNLY	159	12	4.58788	-5.373608	4	0	0
GO:0009613_response_to_pest_pathogen_parasite	KLRC3	159	12	4.58788	-5.373608	4	0	0
GO:0009613_response_to_pest_pathogen_parasite	LY9	159	12	4.58788	-5.373608	4	0	0
GO:0009613_response_to_pest_pathogen_parasite	OAS1	159	12	4.58788	-5.373608	4	0	0
GO:0009613_response_to_pest_pathogen_parasite	PLA2G7	159	12	4.58788	-5.373608	4	0	0
GO:0009607_response_to_biotic_stimulus	CCL2	313	16	3.10745	-4.928389	5	0	0
GO:0009607_response_to_biotic_stimulus	CCL7	313	16	3.10745	-4.928389	5	0	0
GO:0009607_response_to_biotic_stimulus	CD163	313	16	3.10745	-4.928389	5	0	0
GO:0009607_response_to_biotic_stimulus	CHS1	313	16	3.10745	-4.928389	5	0	0
GO:0009607_response_to_biotic_stimulus	CLECSF2	313	16	3.10745	-4.928389	5	0	0
GO:0009607_response_to_biotic_stimulus	CXCL9	313	16	3.10745	-4.928389	5	0	0
GO:0009607_response_to_biotic_stimulus	DEFB1	313	16	3.10745	-4.928389	5	0	0
GO:0009607_response_to_biotic_stimulus	GNLY	313	16	3.10745	-4.928389	5	0	0
GO:0009607_response_to_biotic_stimulus	HLA-DQA1	313	16	3.10745	-4.928389	5	0	0
GO:0009607_response_to_biotic_stimulus	HLA-DRA	313	16	3.10745	-4.928389	5	0	0
GO:0009607_response_to_biotic_stimulus	KLRC3	313	16	3.10745	-4.928389	5	0	0
GO:0009607_response_to_biotic_stimulus	LILRA3	313	16	3.10745	-4.928389	5	0	0
GO:0009607_response_to_biotic_stimulus	LY9	313	16	3.10745	-4.928389	5	0	0
GO:0009607_response_to_biotic_stimulus	OAS1	313	16	3.10745	-4.928389	5	0	0
GO:0009607_response_to_biotic_stimulus	PLA2G7	313	16	3.10745	-4.928389	5	0	0
GO:0009607_response_to_biotic_stimulus	XCL2	313	16	3.10745	-4.928389	5	0	0
GO:0009605_response_to_external_stimulus	CCL2	376	16	2.58679	-3.907689	6	0	0
GO:0009605_response_to_external_stimulus	CCL7	376	16	2.58679	-3.907689	6	0	0
GO:0009605_response_to_external_stimulus	CD163	376	16	2.58679	-3.907689	6	0	0
GO:0009605_response_to_external_stimulus	CHS1	376	16	2.58679	-3.907689	6	0	0
GO:0009605_response_to_external_stimulus	CLECSF2	376	16	2.58679	-3.907689	6	0	0
GO:0009605_response_to_external_stimulus	CXCL9	376	16	2.58679	-3.907689	6	0	0
GO:0009605_response_to_external_stimulus	DEFB1	376	16	2.58679	-3.907689	6	0	0
GO:0009605_response_to_external_stimulus	GNLY	376	16	2.58679	-3.907689	6	0	0
GO:0009605_response_to_external_stimulus	HLA-DQA1	376	16	2.58679	-3.907689	6	0	0
GO:0009605_response_to_external_stimulus	HLA-DRA	376	16	2.58679	-3.907689	6	0	0
GO:0009605_response_to_external_stimulus	KLRC3	376	16	2.58679	-3.907689	6	0	0
GO:0009605_response_to_external_stimulus	LILRA3	376	16	2.58679	-3.907689	6	0	0
GO:0009605_response_to_external_stimulus	LY9	376	16	2.58679	-3.907689	6	0	0
GO:0009605_response_to_external_stimulus	OAS1	376	16	2.58679	-3.907689	6	0	0
GO:0009605_response_to_external_stimulus	PLA2G7	376	16	2.58679	-3.907689	6	0	0
GO:0009605_response_to_external_stimulus	XCL2	376	16	2.58679	-3.907689	6	0	0
GO:0042221_response_to_chemical_substance	CCL2	57	6	6.39889	-3.586761	7	-0.120705	0.00285714
GO:0042221_response_to_chemical_substance	CCL7	57	6	6.39889	-3.586761	7	-0.120705	0.00285714
GO:0042221_response_to_chemical_substance	CXCL9	57	6	6.39889	-3.586761	7	-0.120705	0.00285714
GO:0042221_response_to_chemical_substance	DEFB1	57	6	6.39889	-3.586761	7	-0.120705	0.00285714
GO:0042221_response_to_chemical_substance	GNLY	57	6	6.39889	-3.586761	7	-0.120705	0.00285714
GO:0042221_response_to_chemical_substance	XCL2	57	6	6.39889	-3.586761	7	-0.120705	0.00285714
GO:0006950_response_to_stress	CCL2	266	12	2.74238	-3.138343	8	-0.571378	0.02375
GO:0006950_response_to_stress	CCL7	266	12	2.74238	-3.138343	8	-0.571378	0.02375
GO:0006950_response_to_stress	CD163	266	12	2.74238	-3.138343	8	-0.571378	0.02375
GO:0006950_response_to_stress	CHS1	266	12	2.74238	-3.138343	8	-0.571378	0.02375
GO:0006950_response_to_stress	CLECSF2	266	12	2.74238	-3.138343	8	-0.571378	0.02375
GO:0006950_response_to_stress	CXCL9	266	12	2.74238	-3.138343	8	-0.571378	0.02375
GO:0006950_response_to_stress	DEFB1	266	12	2.74238	-3.138343	8	-0.571378	0.02375
GO:0006950_response_to_stress	GNLY	266	12	2.74238	-3.138343	8	-0.571378	0.02375
GO:0006950_response_to_stress	KLRC3	266	12	2.74238	-3.138343	8	-0.571378	0.02375
GO:0006950_response_to_stress	LY9	266	12	2.74238	-3.138343	8	-0.571378	0.02375
GO:0006950_response_to_stress	OAS1	266	12	2.74238	-3.138343	8	-0.571378	0.02375
GO:0006950_response_to_stress	PLA2G7	266	12	2.74238	-3.138343	8	-0.571378	0.02375
GO:0050896_response_to_stimulus	CCL2	451	16	2.15661	-2.965879	11	-0.630988	0.0254545
GO:0050896_response_to_stimulus	CCL7	451	16	2.15661	-2.965879	11	-0.630988	0.0254545
GO:0050896_response_to_stimulus	CD163	451	16	2.15661	-2.965879	11	-0.630988	0.0254545
GO:0050896_response_to_stimulus	CHS1	451	16	2.15661	-2.965879	11	-0.630988	0.0254545
GO:0050896_response_to_stimulus	CLECSF2	451	16	2.15661	-2.965879	11	-0.630988	0.0254545
GO:0050896_response_to_stimulus	CXCL9	451	16	2.15661	-2.965879	11	-0.630988	0.0254545
GO:0050896_response_to_stimulus	DEFB1	451	16	2.15661	-2.965879	11	-0.630988	0.0254545
GO:0050896_response_to_stimulus	GNLY	451	16	2.15661	-2.965879	11	-0.630988	0.0254545
GO:0050896_response_to_stimulus	HLA-DQA1	451	16	2.15661	-2.965879	11	-0.630988	0.0254545
GO:0050896_response_to_stimulus	HLA-DRA	451	16	2.15661	-2.965879	11	-0.630988	0.0254545
GO:0050896_response_to_stimulus	KLRC3	451	16	2.15661	-2.965879	11	-0.630988	0.0254545
GO:0050896_response_to_stimulus	LILRA3	451	16	2.15661	-2.965879	11	-0.630988	0.0254545
GO:0050896_response_to_stimulus	LY9	451	16	2.15661	-2.965879	11	-0.630988	0.0254545
GO:0050896_response_to_stimulus	OAS1	451	16	2.15661	-2.965879	11	-0.630988	0.0254545
GO:0050896_response_to_stimulus	PLA2G7	451	16	2.15661	-2.965879	11	-0.630988	0.0254545
GO:0050896_response_to_stimulus	XCL2	451	16	2.15661	-2.965879	11	-0.630988	0.0254545
GO:0007186_G-protein_coupled_receptor_protein_signaling_pathway	CCL2	74	6	4.92888	-2.967728	10	-0.630988	0.028
GO:0007186_G-protein_coupled_receptor_protein_signaling_pathway	CXCL9	74	6	4.92888	-2.967728	10	-0.630988	0.028
GO:0007186_G-protein_coupled_receptor_protein_signaling_pathway	EMR2	74	6	4.92888	-2.967728	10	-0.630988	0.028
GO:0007186_G-protein_coupled_receptor_protein_signaling_pathway	GPR56	74	6	4.92888	-2.967728	10	-0.630988	0.028
GO:0007186_G-protein_coupled_receptor_protein_signaling_pathway	RGS2	74	6	4.92888	-2.967728	10	-0.630988	0.028
GO:0007186_G-protein_coupled_receptor_protein_signaling_pathway	TGM2	74	6	4.92888	-2.967728	10	-0.630988	0.028
GO:0009611_response_to_wounding	CCL2	99	7	4.29825	-3.042311	9	-0.576298	0.0288889
GO:0009611_response_to_wounding	CCL7	99	7	4.29825	-3.042311	9	-0.576298	0.0288889
GO:0009611_response_to_wounding	CHS1	99	7	4.29825	-3.042311	9	-0.576298	0.0288889
GO:0009611_response_to_wounding	CXCL9	99	7	4.29825	-3.042311	9	-0.576298	0.0288889
GO:0009611_response_to_wounding	GNLY	99	7	4.29825	-3.042311	9	-0.576298	0.0288889
GO:0009611_response_to_wounding	KLRC3	99	7	4.29825	-3.042311	9	-0.576298	0.0288889
GO:0009611_response_to_wounding	PLA2G7	99	7	4.29825	-3.042311	9	-0.576298	0.0288889
GO:0006959_humoral_immune_response	CCL2	54	5	5.62865	-2.791763	13	-0.68263	0.0315385
GO:0006959_humoral_immune_response	CCL7	54	5	5.62865	-2.791763	13	-0.68263	0.0315385
GO:0006959_humoral_immune_response	CD163	54	5	5.62865	-2.791763	13	-0.68263	0.0315385
GO:0006959_humoral_immune_response	CLECSF2	54	5	5.62865	-2.791763	13	-0.68263	0.0315385
GO:0006959_humoral_immune_response	LY9	54	5	5.62865	-2.791763	13	-0.68263	0.0315385
GO:0006968_cellular_defense_response	CHS1	33	4	7.36842	-2.742142	14	-0.6544	0.0321429
GO:0006968_cellular_defense_response	CXCL9	33	4	7.36842	-2.742142	14	-0.6544	0.0321429
GO:0006968_cellular_defense_response	GNLY	33	4	7.36842	-2.742142	14	-0.6544	0.0321429
GO:0006968_cellular_defense_response	KLRC3	33	4	7.36842	-2.742142	14	-0.6544	0.0321429
GO:0006874_calcium_ion_homeostasis	CCL2	4	2	30.3947	-2.809974	12	-0.68263	0.0341667
GO:0006874_calcium_ion_homeostasis	CCL7	4	2	30.3947	-2.809974	12	-0.68263	0.0341667
GO:0006935_chemotaxis	CCL2	36	4	6.75439	-2.599307	17	-0.96195	0.0388235
GO:0006935_chemotaxis	CCL7	36	4	6.75439	-2.599307	17	-0.96195	0.0388235
GO:0006935_chemotaxis	CXCL9	36	4	6.75439	-2.599307	17	-0.96195	0.0388235
GO:0006935_chemotaxis	XCL2	36	4	6.75439	-2.599307	17	-0.96195	0.0388235
GO:0042330_taxis	CCL2	36	4	6.75439	-2.599307	17	-0.96195	0.0388235
GO:0042330_taxis	CCL7	36	4	6.75439	-2.599307	17	-0.96195	0.0388235
GO:0042330_taxis	CXCL9	36	4	6.75439	-2.599307	17	-0.96195	0.0388235
GO:0042330_taxis	XCL2	36	4	6.75439	-2.599307	17	-0.96195	0.0388235
GO:0006805_xenobiotic_metabolism	DEFB1	5	2	24.3158	-2.592656	18	-0.97475	0.0405556
GO:0006805_xenobiotic_metabolism	GNLY	5	2	24.3158	-2.592656	18	-0.97475	0.0405556
GO:0009628_response_to_abiotic_stimulus	CCL2	87	6	4.19238	-2.600311	15	-0.7963	0.0406667
GO:0009628_response_to_abiotic_stimulus	CCL7	87	6	4.19238	-2.600311	15	-0.7963	0.0406667
GO:0009628_response_to_abiotic_stimulus	CXCL9	87	6	4.19238	-2.600311	15	-0.7963	0.0406667
GO:0009628_response_to_abiotic_stimulus	DEFB1	87	6	4.19238	-2.600311	15	-0.7963	0.0406667
GO:0009628_response_to_abiotic_stimulus	GNLY	87	6	4.19238	-2.600311	15	-0.7963	0.0406667
GO:0009628_response_to_abiotic_stimulus	XCL2	87	6	4.19238	-2.600311	15	-0.7963	0.0406667
GO:0016064_humoral_defense_mechanism_(sensu_Vertebrata)	CCL7	41	4	5.93068	-2.389594	20	-0.9571	0.0515
GO:0016064_humoral_defense_mechanism_(sensu_Vertebrata)	CD163	41	4	5.93068	-2.389594	20	-0.9571	0.0515
GO:0016064_humoral_defense_mechanism_(sensu_Vertebrata)	CLECSF2	41	4	5.93068	-2.389594	20	-0.9571	0.0515
GO:0016064_humoral_defense_mechanism_(sensu_Vertebrata)	LY9	41	4	5.93068	-2.389594	20	-0.9571	0.0515
GO:0009410_response_to_xenobiotic_stimulus	DEFB1	6	2	20.2632	-2.421091	19	-0.97173	0.0521053
GO:0009410_response_to_xenobiotic_stimulus	GNLY	6	2	20.2632	-2.421091	19	-0.97173	0.0521053
GO:0045087_innate_immune_response	CCL2	70	5	4.34211	-2.292249	21	-0.99734	0.0571429
GO:0045087_innate_immune_response	CCL7	70	5	4.34211	-2.292249	21	-0.99734	0.0571429
GO:0045087_innate_immune_response	CXCL9	70	5	4.34211	-2.292249	21	-0.99734	0.0571429
GO:0045087_innate_immune_response	DEFB1	70	5	4.34211	-2.292249	21	-0.99734	0.0571429
GO:0045087_innate_immune_response	PLA2G7	70	5	4.34211	-2.292249	21	-0.99734	0.0571429
GO:0006875_metal_ion_homeostasis	CCL2	8	2	15.1974	-2.159063	23	-0.89856	0.0756522
GO:0006875_metal_ion_homeostasis	CCL7	8	2	15.1974	-2.159063	23	-0.89856	0.0756522
GO:0030005_di-__tri-valent_inorganic_cation_homeostasis	CCL2	8	2	15.1974	-2.159063	23	-0.89856	0.0756522
GO:0030005_di-__tri-valent_inorganic_cation_homeostasis	CCL7	8	2	15.1974	-2.159063	23	-0.89856	0.0756522
GO:0007166_cell_surface_receptor_linked_signal_transduction	CCL2	180	8	2.70175	-2.127669	24	-0.89005	0.0795833
GO:0007166_cell_surface_receptor_linked_signal_transduction	CXCL9	180	8	2.70175	-2.127669	24	-0.89005	0.0795833
GO:0007166_cell_surface_receptor_linked_signal_transduction	EMR2	180	8	2.70175	-2.127669	24	-0.89005	0.0795833
GO:0007166_cell_surface_receptor_linked_signal_transduction	GPR56	180	8	2.70175	-2.127669	24	-0.89005	0.0795833
GO:0007166_cell_surface_receptor_linked_signal_transduction	RGS2	180	8	2.70175	-2.127669	24	-0.89005	0.0795833
GO:0007166_cell_surface_receptor_linked_signal_transduction	TGFBR2	180	8	2.70175	-2.127669	24	-0.89005	0.0795833
GO:0007166_cell_surface_receptor_linked_signal_transduction	TGFBR3	180	8	2.70175	-2.127669	24	-0.89005	0.0795833
GO:0007166_cell_surface_receptor_linked_signal_transduction	TGM2	180	8	2.70175	-2.127669	24	-0.89005	0.0795833
GO:0006873_cell_ion_homeostasis	CCL2	9	2	13.5088	-2.054430	30	-0.82208	0.0803333
GO:0006873_cell_ion_homeostasis	CCL7	9	2	13.5088	-2.054430	30	-0.82208	0.0803333
GO:0007178_transmembrane_receptor_protein_serine_threonine_kinase_signaling_pathway	TGFBR2	9	2	13.5088	-2.054430	30	-0.82208	0.0803333
GO:0007178_transmembrane_receptor_protein_serine_threonine_kinase_signaling_pathway	TGFBR3	9	2	13.5088	-2.054430	30	-0.82208	0.0803333
GO:0019884_antigen_presentation__exogenous_antigen	HLA-DQA1	9	2	13.5088	-2.054430	30	-0.82208	0.0803333
GO:0019884_antigen_presentation__exogenous_antigen	HLA-DRA	9	2	13.5088	-2.054430	30	-0.82208	0.0803333
GO:0019886_antigen_processing__exogenous_antigen_via_MHC_class_II	HLA-DQA1	9	2	13.5088	-2.054430	30	-0.82208	0.0803333
GO:0019886_antigen_processing__exogenous_antigen_via_MHC_class_II	HLA-DRA	9	2	13.5088	-2.054430	30	-0.82208	0.0803333
GO:0030003_cation_homeostasis	CCL2	9	2	13.5088	-2.054430	30	-0.82208	0.0803333
GO:0030003_cation_homeostasis	CCL7	9	2	13.5088	-2.054430	30	-0.82208	0.0803333
GO:0050801_ion_homeostasis	CCL2	9	2	13.5088	-2.054430	30	-0.82208	0.0803333
GO:0050801_ion_homeostasis	CCL7	9	2	13.5088	-2.054430	30	-0.82208	0.0803333
GO:0009617_response_to_bacteria	CCL2	10	2	12.1579	-1.962028	32	-0.68078	0.0853125
GO:0009617_response_to_bacteria	DEFB1	10	2	12.1579	-1.962028	32	-0.68078	0.0853125
GO:0019935_cyclic-nucleotide-mediated_signaling	CCL2	10	2	12.1579	-1.962028	32	-0.68078	0.0853125
GO:0019935_cyclic-nucleotide-mediated_signaling	TGM2	10	2	12.1579	-1.962028	32	-0.68078	0.0853125
GO:0007218_neuropeptide_signaling_pathway	EMR2	11	2	11.0526	-1.879381	33	-0.46572	0.0957576
GO:0007218_neuropeptide_signaling_pathway	GPR56	11	2	11.0526	-1.879381	33	-0.46572	0.0957576
GO:0019730_antimicrobial_humoral_response	CCL7	35	3	5.21053	-1.727989	48	6.13032	0.298958
GO:0019730_antimicrobial_humoral_response	CD163	35	3	5.21053	-1.727989	48	6.13032	0.298958
GO:0019730_antimicrobial_humoral_response	CLECSF2	35	3	5.21053	-1.727989	48	6.13032	0.298958
GO:0019735_antimicrobial_humoral_response_(sensu_Vertebrata)	CCL7	35	3	5.21053	-1.727989	48	6.13032	0.298958
GO:0019735_antimicrobial_humoral_response_(sensu_Vertebrata)	CD163	35	3	5.21053	-1.727989	48	6.13032	0.298958
GO:0019735_antimicrobial_humoral_response_(sensu_Vertebrata)	CLECSF2	35	3	5.21053	-1.727989	48	6.13032	0.298958
GO:0007267_cell-cell_signaling	CCL2	68	4	3.57585	-1.622060	51	7.03417	0.302549
GO:0007267_cell-cell_signaling	CCL7	68	4	3.57585	-1.622060	51	7.03417	0.302549
GO:0007267_cell-cell_signaling	CXCL9	68	4	3.57585	-1.622060	51	7.03417	0.302549
GO:0007267_cell-cell_signaling	XCL2	68	4	3.57585	-1.622060	51	7.03417	0.302549
GO:0006231_dTMP_biosynthesis	TYMS	1	1	60.7895	-1.783828	46	5.95662	0.30413
GO:0007423_sensory_organ_development	MAFB	1	1	60.7895	-1.783828	46	5.95662	0.30413
GO:0007586_digestion	ACSL1	1	1	60.7895	-1.783828	46	5.95662	0.30413
GO:0009129_pyrimidine_nucleoside_monophosphate_metabolism	TYMS	1	1	60.7895	-1.783828	46	5.95662	0.30413
GO:0009130_pyrimidine_nucleoside_monophosphate_biosynthesis	TYMS	1	1	60.7895	-1.783828	46	5.95662	0.30413
GO:0009157_deoxyribonucleoside_monophosphate_biosynthesis	TYMS	1	1	60.7895	-1.783828	46	5.95662	0.30413
GO:0009162_deoxyribonucleoside_monophosphate_metabolism	TYMS	1	1	60.7895	-1.783828	46	5.95662	0.30413
GO:0009176_pyrimidine_deoxyribonucleoside_monophosphate_metabolism	TYMS	1	1	60.7895	-1.783828	46	5.95662	0.30413
GO:0009177_pyrimidine_deoxyribonucleoside_monophosphate_biosynthesis	TYMS	1	1	60.7895	-1.783828	46	5.95662	0.30413
GO:0018201_peptidyl-glycine_modification	TGM2	1	1	60.7895	-1.783828	46	5.95662	0.30413
GO:0018262_isopeptide_cross-linking	TGM2	1	1	60.7895	-1.783828	46	5.95662	0.30413
GO:0018276_isopeptide_cross-linking_via_N6-glycyl-L-lysine	TGM2	1	1	60.7895	-1.783828	46	5.95662	0.30413
GO:0046073_dTMP_metabolism	TYMS	1	1	60.7895	-1.783828	46	5.95662	0.30413
GO:0006954_inflammatory_response	CCL2	69	4	3.52403	-1.601210	52	7.20901	0.304231
GO:0006954_inflammatory_response	CCL7	69	4	3.52403	-1.601210	52	7.20901	0.304231
GO:0006954_inflammatory_response	CXCL9	69	4	3.52403	-1.601210	52	7.20901	0.304231
GO:0006954_inflammatory_response	PLA2G7	69	4	3.52403	-1.601210	52	7.20901	0.304231
GO:0019725_cell_homeostasis	CCL2	14	2	8.68421	-1.674183	49	6.6415	0.304898
GO:0019725_cell_homeostasis	CCL7	14	2	8.68421	-1.674183	49	6.6415	0.304898
GO:0008015_circulation	FER1L3	16	2	7.59868	-1.563007	53	7.32513	0.304906
GO:0008015_circulation	XCL2	16	2	7.59868	-1.563007	53	7.32513	0.304906
GO:0007154_cell_communication	CCL2	607	16	1.60236	-1.624448	50	6.96866	0.3072
GO:0007154_cell_communication	CCL7	607	16	1.60236	-1.624448	50	6.96866	0.3072
GO:0007154_cell_communication	CHS1	607	16	1.60236	-1.624448	50	6.96866	0.3072
GO:0007154_cell_communication	CLECSF2	607	16	1.60236	-1.624448	50	6.96866	0.3072
GO:0007154_cell_communication	CXCL9	607	16	1.60236	-1.624448	50	6.96866	0.3072
GO:0007154_cell_communication	EMR2	607	16	1.60236	-1.624448	50	6.96866	0.3072
GO:0007154_cell_communication	GPR56	607	16	1.60236	-1.624448	50	6.96866	0.3072
GO:0007154_cell_communication	KLRC3	607	16	1.60236	-1.624448	50	6.96866	0.3072
GO:0007154_cell_communication	LY9	607	16	1.60236	-1.624448	50	6.96866	0.3072
GO:0007154_cell_communication	PDE4D	607	16	1.60236	-1.624448	50	6.96866	0.3072
GO:0007154_cell_communication	PTPNS1	607	16	1.60236	-1.624448	50	6.96866	0.3072
GO:0007154_cell_communication	RGS2	607	16	1.60236	-1.624448	50	6.96866	0.3072
GO:0007154_cell_communication	TGFBR2	607	16	1.60236	-1.624448	50	6.96866	0.3072
GO:0007154_cell_communication	TGFBR3	607	16	1.60236	-1.624448	50	6.96866	0.3072
GO:0007154_cell_communication	TGM2	607	16	1.60236	-1.624448	50	6.96866	0.3072
GO:0007154_cell_communication	XCL2	607	16	1.60236	-1.624448	50	6.96866	0.3072
GO:0007155_cell_adhesion	CCL2	110	5	2.76316	-1.495305	55	7.86424	0.310182
GO:0007155_cell_adhesion	CLECSF2	110	5	2.76316	-1.495305	55	7.86424	0.310182
GO:0007155_cell_adhesion	KLRC3	110	5	2.76316	-1.495305	55	7.86424	0.310182
GO:0007155_cell_adhesion	LY9	110	5	2.76316	-1.495305	55	7.86424	0.310182
GO:0007155_cell_adhesion	PTPNS1	110	5	2.76316	-1.495305	55	7.86424	0.310182
GO:0019932_second-messenger-mediated_signaling	CCL2	17	2	7.1517	-1.513123	54	7.79337	0.313148
GO:0019932_second-messenger-mediated_signaling	TGM2	17	2	7.1517	-1.513123	54	7.79337	0.313148
GO:0019882_antigen_presentation	HLA-DQA1	18	2	6.75439	-1.466441	64	12.071	0.376563
GO:0019882_antigen_presentation	HLA-DRA	18	2	6.75439	-1.466441	64	12.071	0.376563
GO:0030333_antigen_processing	HLA-DQA1	18	2	6.75439	-1.466441	64	12.071	0.376563
GO:0030333_antigen_processing	HLA-DRA	18	2	6.75439	-1.466441	64	12.071	0.376563
GO:0042592_homeostasis	CCL2	18	2	6.75439	-1.466441	64	12.071	0.376563
GO:0042592_homeostasis	CCL7	18	2	6.75439	-1.466441	64	12.071	0.376563
GO:0007041_lysosomal_transport	CHS1	2	1	30.3947	-1.486292	61	11.7553	0.388525
GO:0008333_endosome_to_lysosome_transport	CHS1	2	1	30.3947	-1.486292	61	11.7553	0.388525
GO:0009221_pyrimidine_deoxyribonucleotide_biosynthesis	TYMS	2	1	30.3947	-1.486292	61	11.7553	0.388525
GO:0009263_deoxyribonucleotide_biosynthesis	TYMS	2	1	30.3947	-1.486292	61	11.7553	0.388525
GO:0018149_peptide_cross-linking	TGM2	2	1	30.3947	-1.486292	61	11.7553	0.388525
GO:0018205_peptidyl-lysine_modification	TGM2	2	1	30.3947	-1.486292	61	11.7553	0.388525
GO:0007422_peripheral_nervous_system_development	MAFB	3	1	20.2632	-1.313686	68	16.1543	0.467647
GO:0009219_pyrimidine_deoxyribonucleotide_metabolism	TYMS	3	1	20.2632	-1.313686	68	16.1543	0.467647
GO:0009262_deoxyribonucleotide_metabolism	TYMS	3	1	20.2632	-1.313686	68	16.1543	0.467647
GO:0019221_cytokine_and_chemokine_mediated_signaling_pathway	TGM2	3	1	20.2632	-1.313686	68	16.1543	0.467647
GO:0007040_lysosome_organization_and_biogenesis	CHS1	4	1	15.1974	-1.192224	73	22.3759	0.552192
GO:0008277_regulation_of_G-protein_coupled_receptor_protein_signaling_pathway	RGS2	4	1	15.1974	-1.192224	73	22.3759	0.552192
GO:0009620_response_to_fungi	GNLY	4	1	15.1974	-1.192224	73	22.3759	0.552192
GO:0030574_collagen_catabolism	MMP9	4	1	15.1974	-1.192224	73	22.3759	0.552192
GO:0050832_defense_response_to_fungi	GNLY	4	1	15.1974	-1.192224	73	22.3759	0.552192
GO:0007167_enzyme_linked_receptor_protein_signaling_pathway	TGFBR2	28	2	4.34211	-1.118069	75	23.5523	0.563333
GO:0007167_enzyme_linked_receptor_protein_signaling_pathway	TGFBR3	28	2	4.34211	-1.118069	75	23.5523	0.563333
GO:0007157_heterophilic_cell_adhesion	CLECSF2	27	2	4.50292	-1.145833	74	23.2513	0.565135
GO:0007157_heterophilic_cell_adhesion	KLRC3	27	2	4.50292	-1.145833	74	23.2513	0.565135
GO:0007179_transforming_growth_factor_beta_receptor_signaling_pathway	TGFBR3	5	1	12.1579	-1.098782	77	26.5979	0.601299
GO:0016567_protein_ubiquitination	TGM2	5	1	12.1579	-1.098782	77	26.5979	0.601299
GO:0009618_response_to_pathogenic_bacteria	CCL2	6	1	10.1316	-1.023061	78	30.2485	0.657436
GO:0006221_pyrimidine_nucleotide_biosynthesis	TYMS	7	1	8.68421	-0.959565	81	33.882	0.691111
GO:0007032_endosome_organization_and_biogenesis	CHS1	7	1	8.68421	-0.959565	81	33.882	0.691111
GO:0016197_endosome_transport	CHS1	7	1	8.68421	-0.959565	81	33.882	0.691111
GO:0007165_signal_transduction	CCL2	523	12	1.39479	-0.885563	83	38.561	0.751325
GO:0007165_signal_transduction	CCL7	523	12	1.39479	-0.885563	83	38.561	0.751325
GO:0007165_signal_transduction	CHS1	523	12	1.39479	-0.885563	83	38.561	0.751325
GO:0007165_signal_transduction	CXCL9	523	12	1.39479	-0.885563	83	38.561	0.751325
GO:0007165_signal_transduction	EMR2	523	12	1.39479	-0.885563	83	38.561	0.751325
GO:0007165_signal_transduction	GPR56	523	12	1.39479	-0.885563	83	38.561	0.751325
GO:0007165_signal_transduction	PDE4D	523	12	1.39479	-0.885563	83	38.561	0.751325
GO:0007165_signal_transduction	RGS2	523	12	1.39479	-0.885563	83	38.561	0.751325
GO:0007165_signal_transduction	TGFBR2	523	12	1.39479	-0.885563	83	38.561	0.751325
GO:0007165_signal_transduction	TGFBR3	523	12	1.39479	-0.885563	83	38.561	0.751325
GO:0007165_signal_transduction	TGM2	523	12	1.39479	-0.885563	83	38.561	0.751325
GO:0007165_signal_transduction	XCL2	523	12	1.39479	-0.885563	83	38.561	0.751325
GO:0019079_viral_genome_replication	CCL2	8	1	7.59868	-0.905016	82	38.1938	0.753293
GO:0016337_cell-cell_adhesion	CLECSF2	40	2	3.03947	-0.856115	86	43.3346	0.79186
GO:0016337_cell-cell_adhesion	KLRC3	40	2	3.03947	-0.856115	86	43.3346	0.79186
GO:0007187_G-protein_signaling__coupled_to_cyclic_nucleotide_second_messenger	CCL2	9	1	6.75439	-0.857298	85	43.0165	0.797059
GO:0019933_cAMP-mediated_signaling	TGM2	9	1	6.75439	-0.857298	85	43.0165	0.797059
GO:0006916_anti-apoptosis	CCL2	41	2	2.96534	-0.838749	87	44.5536	0.802874
GO:0006916_anti-apoptosis	TGM2	41	2	2.96534	-0.838749	87	44.5536	0.802874
GO:0043066_negative_regulation_of_apoptosis	CCL2	44	2	2.76316	-0.789701	92	47.9775	0.805978
GO:0043066_negative_regulation_of_apoptosis	TGM2	44	2	2.76316	-0.789701	92	47.9775	0.805978
GO:0043069_negative_regulation_of_programmed_cell_death	CCL2	44	2	2.76316	-0.789701	92	47.9775	0.805978
GO:0043069_negative_regulation_of_programmed_cell_death	TGM2	44	2	2.76316	-0.789701	92	47.9775	0.805978
GO:0006220_pyrimidine_nucleotide_metabolism	TYMS	10	1	6.07895	-0.814966	90	46.9166	0.810111
GO:0006869_lipid_transport	OSBPL7	10	1	6.07895	-0.814966	90	46.9166	0.810111
GO:0019058_viral_infectious_cycle	CCL2	10	1	6.07895	-0.814966	90	46.9166	0.810111
GO:0018193_peptidyl-amino_acid_modification	TGM2	11	1	5.52632	-0.776991	93	50.826	0.832366
GO:0007259_JAK-STAT_cascade	CCL2	12	1	5.06579	-0.742611	96	53.831	0.848542
GO:0016032_viral_life_cycle	CCL2	12	1	5.06579	-0.742611	96	53.831	0.848542
GO:0016042_lipid_catabolism	PLA2G7	12	1	5.06579	-0.742611	96	53.831	0.848542
GO:0009123_nucleoside_monophosphate_metabolism	TYMS	13	1	4.67611	-0.711249	98	56.1047	0.862857
GO:0009124_nucleoside_monophosphate_biosynthesis	TYMS	13	1	4.67611	-0.711249	98	56.1047	0.862857
GO:0009615_response_to_virus	OAS1	15	1	4.05263	-0.655876	99	61.3807	0.920606
GO:0006936_muscle_contraction	FER1L3	19	1	3.19945	-0.566661	100	74.5797	1.0679
GO:0006629_lipid_metabolism	ACSL1	115	3	1.58581	-0.533321	101	77.065	1.08416
GO:0006629_lipid_metabolism	OSBPL7	115	3	1.58581	-0.533321	101	77.065	1.08416
GO:0006629_lipid_metabolism	PLA2G7	115	3	1.58581	-0.533321	101	77.065	1.08416
GO:0006508_proteolysis_and_peptidolysis	CTSL	122	3	1.49482	-0.488021	102	84.5378	1.15245
GO:0006508_proteolysis_and_peptidolysis	GZMK	122	3	1.49482	-0.488021	102	84.5378	1.15245
GO:0006508_proteolysis_and_peptidolysis	MMP9	122	3	1.49482	-0.488021	102	84.5378	1.15245
GO:0030163_protein_catabolism	CTSL	125	3	1.45895	-0.469912	103	85.7466	1.1534
GO:0030163_protein_catabolism	GZMK	125	3	1.45895	-0.469912	103	85.7466	1.1534
GO:0030163_protein_catabolism	MMP9	125	3	1.45895	-0.469912	103	85.7466	1.1534
GO:0006512_ubiquitin_cycle	TGM2	25	1	2.43158	-0.467387	104	87.7425	1.1651
GO:0008202_steroid_metabolism	OSBPL7	26	1	2.33806	-0.453642	105	89.9375	1.17829
GO:0009056_catabolism	CTSL	195	4	1.24696	-0.396425	109	98.4602	1.2289
GO:0009056_catabolism	GZMK	195	4	1.24696	-0.396425	109	98.4602	1.2289
GO:0009056_catabolism	MMP9	195	4	1.24696	-0.396425	109	98.4602	1.2289
GO:0009056_catabolism	PLA2G7	195	4	1.24696	-0.396425	109	98.4602	1.2289
GO:0009057_macromolecule_catabolism	CTSL	133	3	1.37119	-0.425072	106	95.4764	1.23085
GO:0009057_macromolecule_catabolism	GZMK	133	3	1.37119	-0.425072	106	95.4764	1.23085
GO:0009057_macromolecule_catabolism	MMP9	133	3	1.37119	-0.425072	106	95.4764	1.23085
GO:0045892_negative_regulation_of_transcription__DNA-dependent	ZHX2	29	1	2.09619	-0.416032	107	96.9255	1.23533
GO:0008284_positive_regulation_of_cell_proliferation	TGFBR2	30	1	2.02632	-0.404562	108	98.2092	1.2375
GO:0009058_biosynthesis	TYMS	301	1	0.201958	-0.002064	176	182.665	1.24472
GO:0008151_cell_growth_and_or_maintenance	CCL2	797	7	0.53391	-0.003730	175	182.495	1.25109
GO:0008151_cell_growth_and_or_maintenance	CCL7	797	7	0.53391	-0.003730	175	182.495	1.25109
GO:0008151_cell_growth_and_or_maintenance	CHS1	797	7	0.53391	-0.003730	175	182.495	1.25109
GO:0008151_cell_growth_and_or_maintenance	OSBPL7	797	7	0.53391	-0.003730	175	182.495	1.25109
GO:0008151_cell_growth_and_or_maintenance	RGS2	797	7	0.53391	-0.003730	175	182.495	1.25109
GO:0008151_cell_growth_and_or_maintenance	SYNE2	797	7	0.53391	-0.003730	175	182.495	1.25109
GO:0008151_cell_growth_and_or_maintenance	TGFBR2	797	7	0.53391	-0.003730	175	182.495	1.25109
GO:0007049_cell_cycle	RGS2	214	1	0.284063	-0.010593	173	180.874	1.25821
GO:0009059_macromolecule_biosynthesis	TYMS	266	1	0.228532	-0.004012	174	182.478	1.25822
GO:0008152_metabolism	ACSL1	1534	20	0.792562	-0.011324	172	180.754	1.26512
GO:0008152_metabolism	AMY2A	1534	20	0.792562	-0.011324	172	180.754	1.26512
GO:0008152_metabolism	CCL2	1534	20	0.792562	-0.011324	172	180.754	1.26512
GO:0008152_metabolism	CTSL	1534	20	0.792562	-0.011324	172	180.754	1.26512
GO:0008152_metabolism	DEFB1	1534	20	0.792562	-0.011324	172	180.754	1.26512
GO:0008152_metabolism	DSIPI	1534	20	0.792562	-0.011324	172	180.754	1.26512
GO:0008152_metabolism	GNLY	1534	20	0.792562	-0.011324	172	180.754	1.26512
GO:0008152_metabolism	GZMK	1534	20	0.792562	-0.011324	172	180.754	1.26512
GO:0008152_metabolism	HLA-DQA1	1534	20	0.792562	-0.011324	172	180.754	1.26512
GO:0008152_metabolism	MAFB	1534	20	0.792562	-0.011324	172	180.754	1.26512
GO:0008152_metabolism	MMP9	1534	20	0.792562	-0.011324	172	180.754	1.26512
GO:0008152_metabolism	OAS1	1534	20	0.792562	-0.011324	172	180.754	1.26512
GO:0008152_metabolism	OSBPL7	1534	20	0.792562	-0.011324	172	180.754	1.26512
GO:0008152_metabolism	PLA2G7	1534	20	0.792562	-0.011324	172	180.754	1.26512
GO:0008152_metabolism	PTPN4	1534	20	0.792562	-0.011324	172	180.754	1.26512
GO:0008152_metabolism	SF1	1534	20	0.792562	-0.011324	172	180.754	1.26512
GO:0008152_metabolism	TGFBR2	1534	20	0.792562	-0.011324	172	180.754	1.26512
GO:0008152_metabolism	TGM2	1534	20	0.792562	-0.011324	172	180.754	1.26512
GO:0008152_metabolism	TYMS	1534	20	0.792562	-0.011324	172	180.754	1.26512
GO:0008152_metabolism	ZHX2	1534	20	0.792562	-0.011324	172	180.754	1.26512
GO:0008283_cell_proliferation	RGS2	294	2	0.413534	-0.015926	171	180.21	1.26982
GO:0008283_cell_proliferation	TGFBR2	294	2	0.413534	-0.015926	171	180.21	1.26982
GO:0016043_cell_organization_and_biogenesis	CHS1	186	1	0.326825	-0.017764	170	180.068	1.27641
GO:0006139_nucleobase__nucleoside__nucleotide_and_nucleic_acid_metabolism	DSIPI	676	7	0.629477	-0.019024	169	179.697	1.2816
GO:0006139_nucleobase__nucleoside__nucleotide_and_nucleic_acid_metabolism	HLA-DQA1	676	7	0.629477	-0.019024	169	179.697	1.2816
GO:0006139_nucleobase__nucleoside__nucleotide_and_nucleic_acid_metabolism	MAFB	676	7	0.629477	-0.019024	169	179.697	1.2816
GO:0006139_nucleobase__nucleoside__nucleotide_and_nucleic_acid_metabolism	OAS1	676	7	0.629477	-0.019024	169	179.697	1.2816
GO:0006139_nucleobase__nucleoside__nucleotide_and_nucleic_acid_metabolism	SF1	676	7	0.629477	-0.019024	169	179.697	1.2816
GO:0006139_nucleobase__nucleoside__nucleotide_and_nucleic_acid_metabolism	TYMS	676	7	0.629477	-0.019024	169	179.697	1.2816
GO:0006139_nucleobase__nucleoside__nucleotide_and_nucleic_acid_metabolism	ZHX2	676	7	0.629477	-0.019024	169	179.697	1.2816
GO:0007582_physiological_process	ACSL1	2149	33	0.933482	-0.019893	168	179.263	1.28685
GO:0007582_physiological_process	AMY2A	2149	33	0.933482	-0.019893	168	179.263	1.28685
GO:0007582_physiological_process	CCL2	2149	33	0.933482	-0.019893	168	179.263	1.28685
GO:0007582_physiological_process	CCL7	2149	33	0.933482	-0.019893	168	179.263	1.28685
GO:0007582_physiological_process	CD163	2149	33	0.933482	-0.019893	168	179.263	1.28685
GO:0007582_physiological_process	CHS1	2149	33	0.933482	-0.019893	168	179.263	1.28685
GO:0007582_physiological_process	CLECSF2	2149	33	0.933482	-0.019893	168	179.263	1.28685
GO:0007582_physiological_process	CTSL	2149	33	0.933482	-0.019893	168	179.263	1.28685
GO:0007582_physiological_process	CXCL9	2149	33	0.933482	-0.019893	168	179.263	1.28685
GO:0007582_physiological_process	DEFB1	2149	33	0.933482	-0.019893	168	179.263	1.28685
GO:0007582_physiological_process	DSIPI	2149	33	0.933482	-0.019893	168	179.263	1.28685
GO:0007582_physiological_process	FER1L3	2149	33	0.933482	-0.019893	168	179.263	1.28685
GO:0007582_physiological_process	GNLY	2149	33	0.933482	-0.019893	168	179.263	1.28685
GO:0007582_physiological_process	GZMK	2149	33	0.933482	-0.019893	168	179.263	1.28685
GO:0007582_physiological_process	HLA-DQA1	2149	33	0.933482	-0.019893	168	179.263	1.28685
GO:0007582_physiological_process	HLA-DRA	2149	33	0.933482	-0.019893	168	179.263	1.28685
GO:0007582_physiological_process	KLRC3	2149	33	0.933482	-0.019893	168	179.263	1.28685
GO:0007582_physiological_process	LILRA3	2149	33	0.933482	-0.019893	168	179.263	1.28685
GO:0007582_physiological_process	LY9	2149	33	0.933482	-0.019893	168	179.263	1.28685
GO:0007582_physiological_process	MAFB	2149	33	0.933482	-0.019893	168	179.263	1.28685
GO:0007582_physiological_process	MMP9	2149	33	0.933482	-0.019893	168	179.263	1.28685
GO:0007582_physiological_process	OAS1	2149	33	0.933482	-0.019893	168	179.263	1.28685
GO:0007582_physiological_process	OSBPL7	2149	33	0.933482	-0.019893	168	179.263	1.28685
GO:0007582_physiological_process	PLA2G7	2149	33	0.933482	-0.019893	168	179.263	1.28685
GO:0007582_physiological_process	PTPN4	2149	33	0.933482	-0.019893	168	179.263	1.28685
GO:0007582_physiological_process	RGS2	2149	33	0.933482	-0.019893	168	179.263	1.28685
GO:0007582_physiological_process	SF1	2149	33	0.933482	-0.019893	168	179.263	1.28685
GO:0007582_physiological_process	SYNE2	2149	33	0.933482	-0.019893	168	179.263	1.28685
GO:0007582_physiological_process	TGFBR2	2149	33	0.933482	-0.019893	168	179.263	1.28685
GO:0007582_physiological_process	TGM2	2149	33	0.933482	-0.019893	168	179.263	1.28685
GO:0007582_physiological_process	TYMS	2149	33	0.933482	-0.019893	168	179.263	1.28685
GO:0007582_physiological_process	XCL2	2149	33	0.933482	-0.019893	168	179.263	1.28685
GO:0007582_physiological_process	ZHX2	2149	33	0.933482	-0.019893	168	179.263	1.28685
GO:0046907_intracellular_transport	CHS1	178	1	0.341514	-0.020584	167	178.751	1.29222
GO:0007275_development	CCL2	278	3	0.656002	-0.068514	160	169.696	1.29369
GO:0007275_development	MAFB	278	3	0.656002	-0.068514	160	169.696	1.29369
GO:0007275_development	TGFBR3	278	3	0.656002	-0.068514	160	169.696	1.29369
GO:0050791_regulation_of_physiological_process	DSIPI	416	5	0.730643	-0.075081	159	168.623	1.29503
GO:0050791_regulation_of_physiological_process	HLA-DQA1	416	5	0.730643	-0.075081	159	168.623	1.29503
GO:0050791_regulation_of_physiological_process	MAFB	416	5	0.730643	-0.075081	159	168.623	1.29503
GO:0050791_regulation_of_physiological_process	SF1	416	5	0.730643	-0.075081	159	168.623	1.29503
GO:0050791_regulation_of_physiological_process	ZHX2	416	5	0.730643	-0.075081	159	168.623	1.29503
GO:0006810_transport	CHS1	353	3	0.516624	-0.024531	166	177.948	1.29627
GO:0006810_transport	OSBPL7	353	3	0.516624	-0.024531	166	177.948	1.29627
GO:0006810_transport	SYNE2	353	3	0.516624	-0.024531	166	177.948	1.29627
GO:0050875_cellular_physiological_process	CCL2	968	12	0.753589	-0.031198	165	176.688	1.29709
GO:0050875_cellular_physiological_process	CCL7	968	12	0.753589	-0.031198	165	176.688	1.29709
GO:0050875_cellular_physiological_process	CHS1	968	12	0.753589	-0.031198	165	176.688	1.29709
GO:0050875_cellular_physiological_process	CXCL9	968	12	0.753589	-0.031198	165	176.688	1.29709
GO:0050875_cellular_physiological_process	FER1L3	968	12	0.753589	-0.031198	165	176.688	1.29709
GO:0050875_cellular_physiological_process	GNLY	968	12	0.753589	-0.031198	165	176.688	1.29709
GO:0050875_cellular_physiological_process	KLRC3	968	12	0.753589	-0.031198	165	176.688	1.29709
GO:0050875_cellular_physiological_process	OSBPL7	968	12	0.753589	-0.031198	165	176.688	1.29709
GO:0050875_cellular_physiological_process	RGS2	968	12	0.753589	-0.031198	165	176.688	1.29709
GO:0050875_cellular_physiological_process	SYNE2	968	12	0.753589	-0.031198	165	176.688	1.29709
GO:0050875_cellular_physiological_process	TGFBR2	968	12	0.753589	-0.031198	165	176.688	1.29709
GO:0050875_cellular_physiological_process	TGM2	968	12	0.753589	-0.031198	165	176.688	1.29709
GO:0019538_protein_metabolism	CCL2	627	7	0.67867	-0.033992	164	176.147	1.30152
GO:0019538_protein_metabolism	CTSL	627	7	0.67867	-0.033992	164	176.147	1.30152
GO:0019538_protein_metabolism	GZMK	627	7	0.67867	-0.033992	164	176.147	1.30152
GO:0019538_protein_metabolism	MMP9	627	7	0.67867	-0.033992	164	176.147	1.30152
GO:0019538_protein_metabolism	PTPN4	627	7	0.67867	-0.033992	164	176.147	1.30152
GO:0019538_protein_metabolism	TGFBR2	627	7	0.67867	-0.033992	164	176.147	1.30152
GO:0019538_protein_metabolism	TGM2	627	7	0.67867	-0.033992	164	176.147	1.30152
GO:0005975_carbohydrate_metabolism	AMY2A	106	1	0.573486	-0.078486	158	168.522	1.30253
GO:0006396_RNA_processing	SF1	106	1	0.573486	-0.078486	158	168.522	1.30253
GO:0006886_intracellular_protein_transport	CHS1	146	1	0.416366	-0.037130	163	175.74	1.30693
GO:0042981_regulation_of_apoptosis	CCL2	93	2	1.3073	-0.339987	111	109.149	1.31117
GO:0042981_regulation_of_apoptosis	TGM2	93	2	1.3073	-0.339987	111	109.149	1.31117
GO:0043067_regulation_of_programmed_cell_death	CCL2	93	2	1.3073	-0.339987	111	109.149	1.31117
GO:0043067_regulation_of_programmed_cell_death	TGM2	93	2	1.3073	-0.339987	111	109.149	1.31117
GO:0007242_intracellular_signaling_cascade	CCL2	234	2	0.519568	-0.040694	162	175.328	1.31198
GO:0007242_intracellular_signaling_cascade	TGM2	234	2	0.519568	-0.040694	162	175.328	1.31198
GO:0016070_RNA_metabolism	SF1	133	1	0.457064	-0.047249	161	174.318	1.31342
GO:0019222_regulation_of_metabolism	DSIPI	411	5	0.739531	-0.079384	156	167.84	1.31551
GO:0019222_regulation_of_metabolism	HLA-DQA1	411	5	0.739531	-0.079384	156	167.84	1.31551
GO:0019222_regulation_of_metabolism	MAFB	411	5	0.739531	-0.079384	156	167.84	1.31551
GO:0019222_regulation_of_metabolism	SF1	411	5	0.739531	-0.079384	156	167.84	1.31551
GO:0019222_regulation_of_metabolism	ZHX2	411	5	0.739531	-0.079384	156	167.84	1.31551
GO:0007028_cytoplasm_organization_and_biogenesis	CHS1	103	1	0.590189	-0.083114	155	166.688	1.3171
GO:0006082_organic_acid_metabolism	ACSL1	100	1	0.607895	-0.088037	154	165.404	1.3189
GO:0019752_carboxylic_acid_metabolism	ACSL1	99	1	0.614035	-0.089747	153	164.781	1.32373
GO:0016310_phosphorylation	CCL2	179	2	0.679212	-0.093210	152	163.791	1.32592
GO:0016310_phosphorylation	TGFBR2	179	2	0.679212	-0.093210	152	163.791	1.32592
GO:0006350_transcription	DSIPI	390	5	0.779352	-0.099921	151	163.252	1.33146
GO:0006350_transcription	HLA-DQA1	390	5	0.779352	-0.099921	151	163.252	1.33146
GO:0006350_transcription	MAFB	390	5	0.779352	-0.099921	151	163.252	1.33146
GO:0006350_transcription	SF1	390	5	0.779352	-0.099921	151	163.252	1.33146
GO:0006350_transcription	ZHX2	390	5	0.779352	-0.099921	151	163.252	1.33146
GO:0009653_morphogenesis	CCL2	171	2	0.710988	-0.104992	150	162.18	1.33293
GO:0009653_morphogenesis	MAFB	171	2	0.710988	-0.104992	150	162.18	1.33293
GO:0006996_organelle_organization_and_biogenesis	CHS1	88	1	0.690789	-0.111147	149	161.152	1.33557
GO:0007243_protein_kinase_cascade	CCL2	86	1	0.706854	-0.115613	148	160.319	1.34007
GO:0019219_regulation_of_nucleobase__nucleoside__nucleotide_and_nucleic_acid_metabolism	DSIPI	373	5	0.814872	-0.119834	147	159.697	1.34517
GO:0019219_regulation_of_nucleobase__nucleoside__nucleotide_and_nucleic_acid_metabolism	HLA-DQA1	373	5	0.814872	-0.119834	147	159.697	1.34517
GO:0019219_regulation_of_nucleobase__nucleoside__nucleotide_and_nucleic_acid_metabolism	MAFB	373	5	0.814872	-0.119834	147	159.697	1.34517
GO:0019219_regulation_of_nucleobase__nucleoside__nucleotide_and_nucleic_acid_metabolism	SF1	373	5	0.814872	-0.119834	147	159.697	1.34517
GO:0019219_regulation_of_nucleobase__nucleoside__nucleotide_and_nucleic_acid_metabolism	ZHX2	373	5	0.814872	-0.119834	147	159.697	1.34517
GO:0006631_fatty_acid_metabolism	ACSL1	39	1	1.5587	-0.319516	112	113.538	1.3483
GO:0006351_transcription__DNA-dependent	DSIPI	370	5	0.821479	-0.123689	146	159.429	1.35219
GO:0006351_transcription__DNA-dependent	HLA-DQA1	370	5	0.821479	-0.123689	146	159.429	1.35219
GO:0006351_transcription__DNA-dependent	MAFB	370	5	0.821479	-0.123689	146	159.429	1.35219
GO:0006351_transcription__DNA-dependent	SF1	370	5	0.821479	-0.123689	146	159.429	1.35219
GO:0006351_transcription__DNA-dependent	ZHX2	370	5	0.821479	-0.123689	146	159.429	1.35219
GO:0006470_protein_amino_acid_dephosphorylation	PTPN4	41	1	1.48267	-0.304123	116	119.396	1.35603
GO:0016311_dephosphorylation	PTPN4	41	1	1.48267	-0.304123	116	119.396	1.35603
GO:0016481_negative_regulation_of_transcription	ZHX2	41	1	1.48267	-0.304123	116	119.396	1.35603
GO:0045449_regulation_of_transcription	DSIPI	365	5	0.832733	-0.130358	145	158.579	1.35621
GO:0045449_regulation_of_transcription	HLA-DQA1	365	5	0.832733	-0.130358	145	158.579	1.35621
GO:0045449_regulation_of_transcription	MAFB	365	5	0.832733	-0.130358	145	158.579	1.35621
GO:0045449_regulation_of_transcription	SF1	365	5	0.832733	-0.130358	145	158.579	1.35621
GO:0045449_regulation_of_transcription	ZHX2	365	5	0.832733	-0.130358	145	158.579	1.35621
GO:0050794_regulation_of_cellular_process	CCL2	220	4	1.10526	-0.304213	113	115.965	1.35717
GO:0050794_regulation_of_cellular_process	RGS2	220	4	1.10526	-0.304213	113	115.965	1.35717
GO:0050794_regulation_of_cellular_process	TGFBR2	220	4	1.10526	-0.304213	113	115.965	1.35717
GO:0050794_regulation_of_cellular_process	TGM2	220	4	1.10526	-0.304213	113	115.965	1.35717
GO:0008219_cell_death	CCL2	154	2	0.789474	-0.135159	144	157.991	1.36194
GO:0008219_cell_death	TGM2	154	2	0.789474	-0.135159	144	157.991	1.36194
GO:0016265_death	CCL2	154	2	0.789474	-0.135159	144	157.991	1.36194
GO:0016265_death	TGM2	154	2	0.789474	-0.135159	144	157.991	1.36194
GO:0000375_RNA_splicing__via_transesterification_reactions	SF1	49	1	1.2406	-0.251669	123	130.085	1.36902
GO:0000377_RNA_splicing__via_transesterification_reactions_with_bulged_adenosine_as_nucleophile	SF1	49	1	1.2406	-0.251669	123	130.085	1.36902
GO:0000398_nuclear_mRNA_splicing__via_spliceosome	SF1	49	1	1.2406	-0.251669	123	130.085	1.36902
GO:0009165_nucleotide_biosynthesis	TYMS	49	1	1.2406	-0.251669	123	130.085	1.36902
GO:0016192_vesicle-mediated_transport	CHS1	77	1	0.789474	-0.138370	142	156.536	1.37148
GO:0015031_protein_transport	CHS1	151	2	0.805159	-0.141320	141	156.243	1.37844
GO:0015031_protein_transport	SYNE2	151	2	0.805159	-0.141320	141	156.243	1.37844
GO:0045934_negative_regulation_of_nucleobase__nucleoside__nucleotide_and_nucleic_acid_metabolism	ZHX2	44	1	1.38158	-0.282878	117	123.714	1.38556
GO:0009987_cellular_process	CCL2	1293	20	0.940286	-0.141893	140	155.993	1.38614
GO:0009987_cellular_process	CCL7	1293	20	0.940286	-0.141893	140	155.993	1.38614
GO:0009987_cellular_process	CHS1	1293	20	0.940286	-0.141893	140	155.993	1.38614
GO:0009987_cellular_process	CLECSF2	1293	20	0.940286	-0.141893	140	155.993	1.38614
GO:0009987_cellular_process	CXCL9	1293	20	0.940286	-0.141893	140	155.993	1.38614
GO:0009987_cellular_process	EMR2	1293	20	0.940286	-0.141893	140	155.993	1.38614
GO:0009987_cellular_process	FER1L3	1293	20	0.940286	-0.141893	140	155.993	1.38614
GO:0009987_cellular_process	GNLY	1293	20	0.940286	-0.141893	140	155.993	1.38614
GO:0009987_cellular_process	GPR56	1293	20	0.940286	-0.141893	140	155.993	1.38614
GO:0009987_cellular_process	KLRC3	1293	20	0.940286	-0.141893	140	155.993	1.38614
GO:0009987_cellular_process	LY9	1293	20	0.940286	-0.141893	140	155.993	1.38614
GO:0009987_cellular_process	OSBPL7	1293	20	0.940286	-0.141893	140	155.993	1.38614
GO:0009987_cellular_process	PDE4D	1293	20	0.940286	-0.141893	140	155.993	1.38614
GO:0009987_cellular_process	PTPNS1	1293	20	0.940286	-0.141893	140	155.993	1.38614
GO:0009987_cellular_process	RGS2	1293	20	0.940286	-0.141893	140	155.993	1.38614
GO:0009987_cellular_process	SYNE2	1293	20	0.940286	-0.141893	140	155.993	1.38614
GO:0009987_cellular_process	TGFBR2	1293	20	0.940286	-0.141893	140	155.993	1.38614
GO:0009987_cellular_process	TGFBR3	1293	20	0.940286	-0.141893	140	155.993	1.38614
GO:0009987_cellular_process	TGM2	1293	20	0.940286	-0.141893	140	155.993	1.38614
GO:0009987_cellular_process	XCL2	1293	20	0.940286	-0.141893	140	155.993	1.38614
GO:0016071_mRNA_metabolism	SF1	75	1	0.810526	-0.144095	139	155.836	1.39504
GO:0009892_negative_regulation_of_metabolism	ZHX2	47	1	1.29339	-0.263579	118	126.49	1.39619
GO:0006793_phosphorus_metabolism	CCL2	219	3	0.832733	-0.146251	138	155.207	1.40109
GO:0006793_phosphorus_metabolism	PTPN4	219	3	0.832733	-0.146251	138	155.207	1.40109
GO:0006793_phosphorus_metabolism	TGFBR2	219	3	0.832733	-0.146251	138	155.207	1.40109
GO:0006796_phosphate_metabolism	CCL2	219	3	0.832733	-0.146251	138	155.207	1.40109
GO:0006796_phosphate_metabolism	PTPN4	219	3	0.832733	-0.146251	138	155.207	1.40109
GO:0006796_phosphate_metabolism	TGFBR2	219	3	0.832733	-0.146251	138	155.207	1.40109
GO:0009966_regulation_of_signal_transduction	RGS2	48	1	1.26645	-0.257534	119	128.607	1.40244
GO:0007399_neurogenesis	MAFB	54	1	1.12573	-0.224788	124	136.634	1.40944
GO:0009887_organogenesis	CCL2	130	2	0.935223	-0.193266	128	142.937	1.41461
GO:0009887_organogenesis	MAFB	130	2	0.935223	-0.193266	128	142.937	1.41461
GO:0006928_cell_motility	FER1L3	74	1	0.821479	-0.147059	136	154.669	1.41699
GO:0006915_apoptosis	CCL2	148	2	0.821479	-0.147765	135	153.798	1.42111
GO:0006915_apoptosis	TGM2	148	2	0.821479	-0.147765	135	153.798	1.42111
GO:0012501_programmed_cell_death	CCL2	148	2	0.821479	-0.147765	135	153.798	1.42111
GO:0012501_programmed_cell_death	TGM2	148	2	0.821479	-0.147765	135	153.798	1.42111
GO:0006464_protein_modification	CCL2	261	4	0.931639	-0.195470	127	142.424	1.4222
GO:0006464_protein_modification	PTPN4	261	4	0.931639	-0.195470	127	142.424	1.4222
GO:0006464_protein_modification	TGFBR2	261	4	0.931639	-0.195470	127	142.424	1.4222
GO:0006464_protein_modification	TGM2	261	4	0.931639	-0.195470	127	142.424	1.4222
GO:0042127_regulation_of_cell_proliferation	TGFBR2	67	1	0.907306	-0.169919	130	147.101	1.42677
GO:0008150_biological_process	ACSL1	2310	38	1	-0.000000	1090	1557	1.42844
GO:0008150_biological_process	AMY2A	2310	38	1	-0.000000	1090	1557	1.42844
GO:0008150_biological_process	CCL2	2310	38	1	-0.000000	1090	1557	1.42844
GO:0008150_biological_process	CCL7	2310	38	1	-0.000000	1090	1557	1.42844
GO:0008150_biological_process	CD163	2310	38	1	-0.000000	1090	1557	1.42844
GO:0008150_biological_process	CHS1	2310	38	1	-0.000000	1090	1557	1.42844
GO:0008150_biological_process	CLECSF2	2310	38	1	-0.000000	1090	1557	1.42844
GO:0008150_biological_process	CTSL	2310	38	1	-0.000000	1090	1557	1.42844
GO:0008150_biological_process	CXCL9	2310	38	1	-0.000000	1090	1557	1.42844
GO:0008150_biological_process	DEFB1	2310	38	1	-0.000000	1090	1557	1.42844
GO:0008150_biological_process	DSIPI	2310	38	1	-0.000000	1090	1557	1.42844
GO:0008150_biological_process	EMR2	2310	38	1	-0.000000	1090	1557	1.42844
GO:0008150_biological_process	FER1L3	2310	38	1	-0.000000	1090	1557	1.42844
GO:0008150_biological_process	GNLY	2310	38	1	-0.000000	1090	1557	1.42844
GO:0008150_biological_process	GPR56	2310	38	1	-0.000000	1090	1557	1.42844
GO:0008150_biological_process	GZMK	2310	38	1	-0.000000	1090	1557	1.42844
GO:0008150_biological_process	HLA-DQA1	2310	38	1	-0.000000	1090	1557	1.42844
GO:0008150_biological_process	HLA-DRA	2310	38	1	-0.000000	1090	1557	1.42844
GO:0008150_biological_process	KLRC3	2310	38	1	-0.000000	1090	1557	1.42844
GO:0008150_biological_process	LILRA3	2310	38	1	-0.000000	1090	1557	1.42844
GO:0008150_biological_process	LY9	2310	38	1	-0.000000	1090	1557	1.42844
GO:0008150_biological_process	MAFB	2310	38	1	-0.000000	1090	1557	1.42844
GO:0008150_biological_process	MMP9	2310	38	1	-0.000000	1090	1557	1.42844
GO:0008150_biological_process	OAS1	2310	38	1	-0.000000	1090	1557	1.42844
GO:0008150_biological_process	OSBPL7	2310	38	1	-0.000000	1090	1557	1.42844
GO:0008150_biological_process	PDE4D	2310	38	1	-0.000000	1090	1557	1.42844
GO:0008150_biological_process	PLA2G7	2310	38	1	-0.000000	1090	1557	1.42844
GO:0008150_biological_process	PTPN4	2310	38	1	-0.000000	1090	1557	1.42844
GO:0008150_biological_process	PTPNS1	2310	38	1	-0.000000	1090	1557	1.42844
GO:0008150_biological_process	RGS2	2310	38	1	-0.000000	1090	1557	1.42844
GO:0008150_biological_process	SF1	2310	38	1	-0.000000	1090	1557	1.42844
GO:0008150_biological_process	SYNE2	2310	38	1	-0.000000	1090	1557	1.42844
GO:0008150_biological_process	TGFBR2	2310	38	1	-0.000000	1090	1557	1.42844
GO:0008150_biological_process	TGFBR3	2310	38	1	-0.000000	1090	1557	1.42844
GO:0008150_biological_process	TGM2	2310	38	1	-0.000000	1090	1557	1.42844
GO:0008150_biological_process	TYMS	2310	38	1	-0.000000	1090	1557	1.42844
GO:0008150_biological_process	XCL2	2310	38	1	-0.000000	1090	1557	1.42844
GO:0008150_biological_process	ZHX2	2310	38	1	-0.000000	1090	1557	1.42844
GO:0006397_mRNA_processing	SF1	69	1	0.881007	-0.162987	131	148.997	1.42855
GO:0006355_regulation_of_transcription__DNA-dependent	DSIPI	350	5	0.868421	-0.152309	133	152.15	1.43053
GO:0006355_regulation_of_transcription__DNA-dependent	HLA-DQA1	350	5	0.868421	-0.152309	133	152.15	1.43053
GO:0006355_regulation_of_transcription__DNA-dependent	MAFB	350	5	0.868421	-0.152309	133	152.15	1.43053
GO:0006355_regulation_of_transcription__DNA-dependent	SF1	350	5	0.868421	-0.152309	133	152.15	1.43053
GO:0006355_regulation_of_transcription__DNA-dependent	ZHX2	350	5	0.868421	-0.152309	133	152.15	1.43053
GO:0006468_protein_amino_acid_phosphorylation	CCL2	138	2	0.881007	-0.171489	129	146.396	1.43171
GO:0006468_protein_amino_acid_phosphorylation	TGFBR2	138	2	0.881007	-0.171489	129	146.396	1.43171
GO:0008380_RNA_splicing	SF1	60	1	1.01316	-0.197125	126	142.275	1.43206
GO:0009117_nucleotide_metabolism	TYMS	59	1	1.03033	-0.201430	125	141.042	1.43392
GO:0050789_regulation_of_biological_process	CCL2	606	9	0.902814	-0.154851	132	151.392	1.43477
GO:0050789_regulation_of_biological_process	DSIPI	606	9	0.902814	-0.154851	132	151.392	1.43477
GO:0050789_regulation_of_biological_process	HLA-DQA1	606	9	0.902814	-0.154851	132	151.392	1.43477
GO:0050789_regulation_of_biological_process	MAFB	606	9	0.902814	-0.154851	132	151.392	1.43477
GO:0050789_regulation_of_biological_process	RGS2	606	9	0.902814	-0.154851	132	151.392	1.43477
GO:0050789_regulation_of_biological_process	SF1	606	9	0.902814	-0.154851	132	151.392	1.43477
GO:0050789_regulation_of_biological_process	TGFBR2	606	9	0.902814	-0.154851	132	151.392	1.43477
GO:0050789_regulation_of_biological_process	TGM2	606	9	0.902814	-0.154851	132	151.392	1.43477
GO:0050789_regulation_of_biological_process	ZHX2	606	9	0.902814	-0.154851	132	151.392	1.43477
