# Supplementary material for: High-Throughput GoMiner, an 'industrial-strength' integrative gene ontology tool for interpretation of multiple-microarray experiments, with application to studies of Common Variable Immune Deficiency (CVID)
Source: BMC Bioinformatics. 2005 Jul 5;6:168. doi: 10.1186/1471-2105-6-168 (PMC1190154; doi:10.1186/1471-2105-6-168)
Supplement: Additional File 3 — Output Files Generated from High-Throughput GoMiner [file 1471-2105-6-168-S3.tar › cvidoutput/total.txt.dir/cvidchanged.txt.dir/cvidchanged.txt.change.gce.TF/GO-0006935_chemotaxis.TF]

	CCL2	CCL7	CXCL9	XCL2
CP2-consensus|GCNMNANCMAG	-1	-1	-1	0
EBV-ZRE2|TGAGCAA	-1	-1	-1	0
EBV-ZRE7|TTGCTCA	-1	-1	0	0
Ets-Rh50-distal|CAATTCC	-1	-1	0	0
GAGA_box/CT_element|AGAGARRRR	-1	-1	0	0
GRE_CS8|AGAWCAGW	-1	0	-1	0
RadLV-core|TGTGGTCA	-1	0	-1	0
TonEBP-CS|TGGAAANNYNY	-1	-1	0	1
prolactin-D1|ATGAAAA	-1	0	0	1
prolactin-D7|AATTCAG	-1	0	0	1
Est-vWF_site|TTTCCTTT	0	-1	0	1
FHX-type-A-CS|WMARYAAAYA	0	-1	-1	1
IL2-NFAT-45|TGGAAAAAT	0	-1	0	1
MRF4-E1|CCATCTGG	0	-1	-1	0
NRE_Box1_CS|ANCCTCTCY	0	-1	0	1
PR-uterogl.2|AGTCCTTT	0	-1	-1	0
forkhead_CS|WAARYAAAYW	0	-1	-1	1
junB-US3|AGTGCACT	0	-1	0	1
GH-CSE2|AATAAAT	0	0	-1	1
TATA_(3)|TATAAGA	0	0	-1	1
c-Myc_RS1|TCTCTTA	0	0	-1	1
