# Supplementary material for: High-Throughput GoMiner, an 'industrial-strength' integrative gene ontology tool for interpretation of multiple-microarray experiments, with application to studies of Common Variable Immune Deficiency (CVID)
Source: BMC Bioinformatics. 2005 Jul 5;6:168. doi: 10.1186/1471-2105-6-168 (PMC1190154; doi:10.1186/1471-2105-6-168)
Supplement: Additional File 3 — Output Files Generated from High-Throughput GoMiner [file 1471-2105-6-168-S3.tar › cvidoutput/total.txt.dir/cvidchanged.txt.dir/cvidchanged.txt.change.gce.TF/GO-0006950_response_to_stress.TF]

	CCL2	CCL7	CD163	CHS1	CLECSF2	CXCL9	DEFB1	GNLY	KLRC3	LY9	OAS1	PLA2G7
AP-1-involucrin-H2|TGCCTCA	-1	0	0	0	0	0	1	0	0	0	0	0
AP-1-involucrin_3|TGAAACC	-1	0	0	0	0	0	0	1	1	0	0	0
AP-2-p62_(1)|GGGAGGCC	-1	0	0	0	0	0	0	1	0	0	0	0
CP2-consensus|GCNMNANCMAG	-1	-1	0	0	0	-1	1	0	0	0	0	0
EBV-ZRE1|TTACACA	-1	0	-1	0	0	0	0	0	0	1	0	0
EBV-ZRE2|TGAGCAA	-1	-1	-1	0	0	-1	0	0	0	1	0	0
EBV-ZRE7|TTGCTCA	-1	-1	0	0	0	0	0	0	0	0	0	0
EGFR-downstream-enhancer-s8|TTCTTCTC	-1	0	0	0	1	0	0	0	0	0	0	0
Ets-Rh50-distal|CAATTCC	-1	-1	0	1	0	0	0	0	0	0	0	0
GAGA_box/CT_element|AGAGARRRR	-1	-1	-1	0	1	0	1	0	0	1	1	0
GRE_CS8|AGAWCAGW	-1	0	0	0	0	-1	0	0	0	0	0	0
HNF5-erk1|TATTTGT	-1	0	-1	0	1	0	0	1	0	0	0	-1
HiNF-A_RS|ATTTNNNNATTT	-1	0	0	0	0	0	0	0	1	0	0	0
IgHC.19|ATGAAAAT	-1	0	0	0	0	0	1	0	0	0	0	0
MEF-2-consensus|YTWWAAATAR	-1	0	0	0	0	0	0	1	1	0	0	-1
MEF-2_CS|YTAWAAATAR	-1	0	0	0	0	0	0	1	1	0	0	-1
NFkB_CS1|GGGRHTYYHC	-1	0	0	1	0	0	0	1	0	0	0	0
RadLV-core|TGTGGTCA	-1	0	0	0	0	-1	0	0	0	0	0	0
TCR-beta-site-6|AATACAA	-1	0	-1	0	1	0	0	0	0	0	0	0
TonEBP-CS|TGGAAANNYNY	-1	-1	0	0	0	0	1	1	0	0	1	0
prolactin-D1|ATGAAAA	-1	0	0	0	1	0	1	0	0	1	0	0
prolactin-D7|AATTCAG	-1	0	-1	0	0	0	0	0	0	0	1	-1
ANF-site_I|GGAAGGC	0	-1	-1	1	0	0	0	0	0	0	1	-1
AP-1-cyclinD2|TGAATAA	0	-1	0	0	0	0	0	0	0	0	0	-1
Ad2MLP_US.4|TATAAAA	0	-1	0	0	1	0	0	0	0	1	0	-1
Albumin_US2|ATTTTGTAAT	0	-1	0	0	0	0	0	0	1	0	0	0
CACA|CACACACACA	0	-1	0	0	0	0	0	0	0	1	0	0
CCAC-box|CCCACCC	0	-1	0	1	0	0	0	1	0	0	0	-1
E2A-CAMLG|GCAGCTG	0	-1	0	1	0	0	0	1	0	0	0	0
Est-vWF_site|TTTCCTTT	0	-1	-1	0	1	0	0	0	0	0	0	0
FHX-type-A-CS|WMARYAAAYA	0	-1	0	0	0	-1	0	1	1	1	1	0
MRF4-E1|CCATCTGG	0	-1	0	0	0	-1	0	0	0	0	0	0
NRE_Box1_CS|ANCCTCTCY	0	-1	0	0	0	0	0	0	0	1	0	0
PR-uterogl.2|AGTCCTTT	0	-1	0	0	0	-1	0	0	0	0	0	0
SV40.13|TGGAAAG	0	-1	0	0	1	0	0	1	0	0	1	0
Sp1-complement_factor_I|CAGCCCC	0	-1	0	1	0	0	0	0	1	0	0	0
UBP1_RS|CTCTCTGG	0	-1	-1	0	0	0	0	0	0	0	0	0
c-mos_DS3|GTTTTAA	0	-1	0	0	1	0	0	0	1	0	0	-1
forkhead_CS|WAARYAAAYW	0	-1	0	0	0	-1	0	1	1	1	1	0
Anteriory_Pituitary_ES|AWWTATNCAT	0	0	-1	0	1	0	0	0	1	0	0	0
CK-8-mer|AANCCAAA	0	0	-1	0	0	0	1	0	0	1	0	-1
DQ-beta-US1|ATTTGTAT	0	0	-1	0	0	0	0	1	0	0	0	0
E2F_site_(6)|ATTAAAAG	0	0	-1	0	0	0	0	0	0	1	0	0
HiNF-Ahist|AGAAATG	0	0	-1	0	1	-1	0	0	0	0	0	-1
KKLF_CS|GGGGNGGNG	0	0	-1	1	0	0	0	0	0	0	0	-1
Myb-erk1|TTAACTG	0	0	-1	0	1	0	0	0	0	0	0	0
Pit-1_CS1|WTATYCAT	0	0	-1	0	1	-1	0	0	0	0	0	0
Sp1-VGF_(1)|AGGGAGG	0	0	-1	1	0	0	0	0	0	0	0	0
TFII-I-HIV-1-Inr1|GTCTCTCT	0	0	-1	0	0	0	1	0	0	0	0	0
albumin-undefined-site-7|TGAAATGG	0	0	-1	0	0	-1	0	0	0	0	0	0
c-Myc_RS1|TCTCTTA	0	0	-1	0	0	-1	0	0	0	0	0	0
keratinocyte_CS|AARCCAAA	0	0	-1	0	0	0	1	0	0	1	0	-1
C/EBP-apoB-intron-enhancer|GAGGAGGG	0	0	0	1	0	0	0	0	0	0	0	-1
CAC-bp-beta-globin-HS-3_(1)|GGTGGGG	0	0	0	1	0	0	0	1	0	0	0	0
E1A-BS10|AGGAAGT	0	0	0	1	0	0	0	0	0	0	1	-1
EBF/Olf-1_site_2|TCCCNNRRGRR	0	0	0	1	0	-1	0	0	0	0	0	0
EBV-ZRE5|TGTGCAA	0	0	0	1	1	-1	1	0	0	0	0	0
LyF-1-consensus|YYTGGGAGR	0	0	0	1	0	0	1	1	0	0	1	0
PuF_RS|GGGTGGG	0	0	0	1	0	0	1	0	0	0	0	0
Sp1-calpain_(1)|CCTGGAGG	0	0	0	1	0	0	0	1	0	0	0	0
TCF-2-alpha_CS|SAGGAAGY	0	0	0	1	0	0	0	0	0	0	1	-1
VDRE-augmenting-sequence|GGTTTGG	0	0	0	1	0	0	0	0	0	0	0	-1
hFAST-1-ARE|TGTKKATT	0	0	0	1	1	0	0	0	0	0	0	0
p300-consensus|GGGAGTG	0	0	0	1	0	0	0	1	0	0	1	0
AP-1-IHABP|TGAGTAA	0	0	0	0	1	0	0	0	1	0	1	0
GH-CSE2|AATAAAT	0	0	0	0	1	-1	1	0	1	0	0	0
HNF1-HP1|CNNNTNNTNATTG	0	0	0	0	1	-1	0	0	0	0	0	-1
HSV/CRH/DE2_consensus|GCATNNNTAAT	0	0	0	0	1	0	0	0	1	0	0	0
IL6RP-VGF_(2)|CTGGGAA	0	0	0	0	1	0	0	1	0	0	0	0
LVb-Mo-MuLV|CAGGATA	0	0	0	0	1	0	0	1	0	1	0	0
prolactin-D10|TTGCATA	0	0	0	0	1	0	0	0	0	0	0	-1
unknown-insulin|GTGGAAA	0	0	0	0	1	0	0	1	0	0	0	0
ASP-CYP21|CTCTGTGG	0	0	0	0	0	-1	0	1	0	0	0	0
AlphaCE2Maf-Bfsp1|TGCTGAC	0	0	0	0	0	-1	1	0	1	0	0	0
CK-2|TCAGGTA	0	0	0	0	0	-1	1	0	0	0	0	0
CP2-gamma-FBG|AGCCACT	0	0	0	0	0	-1	1	0	0	0	0	0
CPSI-B1|TCTCCCA	0	0	0	0	0	-1	1	0	0	0	0	0
Ig-kappa.2|ATTTGCAT	0	0	0	0	0	-1	0	0	0	0	0	-1
IgHC.21|ATTGCAT	0	0	0	0	0	-1	0	0	0	1	0	0
NF-E1.8|CCAATCT	0	0	0	0	0	-1	1	0	0	0	0	-1
NFI.2|GCCAATC	0	0	0	0	0	-1	0	0	1	0	0	0
OCTA-mutant-10|ATTTGCATNT	0	0	0	0	0	-1	0	0	0	0	0	-1
OCTA_(1)|ATTTGCATT	0	0	0	0	0	-1	0	0	0	0	0	-1
TATA_(3)|TATAAGA	0	0	0	0	0	-1	0	0	1	0	0	0
c-fos_SRE_half-site|GATGTCC	0	0	0	0	0	-1	0	0	0	1	0	0
EGR1-high-affinity-site|GNTKGGGYG	0	0	0	0	0	0	1	1	0	0	0	0
NFI_CS3|TGGNNNNNNGCCA	0	0	0	0	0	0	1	0	0	0	1	0
NFI_CS6|YGGMNNNNNGCCA	0	0	0	0	0	0	1	0	0	0	0	-1
NP-TCII-consensus|ANANTTTCC	0	0	0	0	0	0	1	0	0	1	0	0
T3R_TRE1_CS|CWGGAGGW	0	0	0	0	0	0	1	1	0	1	1	0
TS-undefined-site-2|AGTTTCCCA	0	0	0	0	0	0	1	0	0	1	0	0
epsilon-globin-undefined-site2|GAATAAA	0	0	0	0	0	0	1	0	0	0	0	-1
APRT-CHO_US|GCCCCACC	0	0	0	0	0	0	0	1	0	0	1	0
GH-CSE1|TAAATTA	0	0	0	0	0	0	0	1	1	0	0	-1
GT-IIBa-SV40|ACAGCTG	0	0	0	0	0	0	0	1	1	0	0	0
delta-rpL7|GGAGGCTG	0	0	0	0	0	0	0	1	0	0	1	0
COLX-MEF2-like-sequence|TTAAAAATAAA	0	0	0	0	0	0	0	0	1	0	0	-1
IgNF-A-IgH_(2)|ATGCAAAT	0	0	0	0	0	0	0	0	1	0	1	0
Ig_cd|ATGCAAATNA	0	0	0	0	0	0	0	0	1	0	1	0
AP-1-c-jun-2|TCAGTCA	0	0	0	0	0	0	0	0	0	1	1	0
MAF-consensus|GRRGSAAGK	0	0	0	0	0	0	0	0	0	1	0	-1
Pdx-1-insulin-P1|CCTTAATG	0	0	0	0	0	0	0	0	0	1	1	0
U2snRNA.1|STGCAAAT	0	0	0	0	0	0	0	0	0	1	1	0
AP-1-IL-3|TGAGTCA	0	0	0	0	0	0	0	0	0	0	1	-1
Ets1-Fgf8|CAGGAAGT	0	0	0	0	0	0	0	0	0	0	1	-1
PEA3_site_CS|CMGGAAGT	0	0	0	0	0	0	0	0	0	0	1	-1
