# Supplementary material for: High-Throughput GoMiner, an 'industrial-strength' integrative gene ontology tool for interpretation of multiple-microarray experiments, with application to studies of Common Variable Immune Deficiency (CVID)
Source: BMC Bioinformatics. 2005 Jul 5;6:168. doi: 10.1186/1471-2105-6-168 (PMC1190154; doi:10.1186/1471-2105-6-168)
Supplement: Additional File 3 — Output Files Generated from High-Throughput GoMiner [file 1471-2105-6-168-S3.tar › cvidoutput/total.txt.dir/cvidchanged.txt.dir/cvidchanged.txt.change.gce.TF/GO-0006968_cellular_defense_response.TF]

	CHS1	CXCL9	GNLY	KLRC3
CAC-bp-beta-globin-HS-3_(1)|GGTGGGG	1	0	1	0
CCAC-box|CCCACCC	1	0	1	0
E2A-CAMLG|GCAGCTG	1	0	1	0
EBF/Olf-1_site_2|TCCCNNRRGRR	1	-1	0	0
EBV-ZRE5|TGTGCAA	1	-1	0	0
LyF-1-consensus|YYTGGGAGR	1	0	1	0
NFkB_CS1|GGGRHTYYHC	1	0	1	0
Sp1-calpain_(1)|CCTGGAGG	1	0	1	0
Sp1-complement_factor_I|CAGCCCC	1	0	0	1
p300-consensus|GGGAGTG	1	0	1	0
ASP-CYP21|CTCTGTGG	0	-1	1	0
AlphaCE2Maf-Bfsp1|TGCTGAC	0	-1	0	1
FHX-type-A-CS|WMARYAAAYA	0	-1	1	1
GH-CSE2|AATAAAT	0	-1	0	1
NFI.2|GCCAATC	0	-1	0	1
TATA_(3)|TATAAGA	0	-1	0	1
forkhead_CS|WAARYAAAYW	0	-1	1	1
AP-1-involucrin_3|TGAAACC	0	0	1	1
GH-CSE1|TAAATTA	0	0	1	1
GT-IIBa-SV40|ACAGCTG	0	0	1	1
MEF-2-consensus|YTWWAAATAR	0	0	1	1
MEF-2_CS|YTAWAAATAR	0	0	1	1
