# Supplementary material for: High-Throughput GoMiner, an 'industrial-strength' integrative gene ontology tool for interpretation of multiple-microarray experiments, with application to studies of Common Variable Immune Deficiency (CVID)
Source: BMC Bioinformatics. 2005 Jul 5;6:168. doi: 10.1186/1471-2105-6-168 (PMC1190154; doi:10.1186/1471-2105-6-168)
Supplement: Additional File 3 — Output Files Generated from High-Throughput GoMiner [file 1471-2105-6-168-S3.tar › cvidoutput/total.txt.dir/cvidchanged.txt.dir/cvidchanged.txt.change.gce.TF/GO-0007166_cell_surface_receptor_linked_signal_transduction.TF]

	CCL2	CXCL9	EMR2	GPR56	RGS2	TGFBR2	TGFBR3	TGM2
AP-1-involucrin-H2|TGCCTCA	-1	0	-1	1	1	0	1	0
AP-1_site_4|GTGAGTAT	-1	0	0	0	1	0	0	-1
B2_RS|TCCTATCA	-1	0	-1	0	0	0	0	0
CP2-consensus|GCNMNANCMAG	-1	-1	0	0	1	1	0	0
EARLY-SEQ1|YYCCGCCC	-1	0	0	0	1	0	1	-1
EBV-ZRE2|TGAGCAA	-1	-1	0	0	0	0	0	0
EGFR-downstream-enhancer-s8|TTCTTCTC	-1	0	0	1	0	0	0	0
Ets-Rh50-distal|CAATTCC	-1	0	0	0	0	0	1	0
FSE2.1|GAGAGGA	-1	0	0	0	1	0	1	0
GAGA_box/CT_element|AGAGARRRR	-1	0	-1	1	1	1	1	0
GRE_CS8|AGAWCAGW	-1	-1	0	0	0	0	1	0
HNF5-erk1|TATTTGT	-1	0	0	1	1	0	0	0
HiNF-A_RS|ATTTNNNNATTT	-1	0	0	0	0	0	1	0
MEF-2-consensus|YTWWAAATAR	-1	0	-1	0	0	1	0	0
MEF-2_CS|YTAWAAATAR	-1	0	-1	0	0	0	0	0
NFkB_CS1|GGGRHTYYHC	-1	0	0	0	0	0	1	0
RadLV-core|TGTGGTCA	-1	-1	0	0	0	0	0	0
TCR-beta-site-6|AATACAA	-1	0	-1	0	1	0	0	0
TonEBP-CS|TGGAAANNYNY	-1	0	0	1	0	0	0	0
CK-2|TCAGGTA	0	-1	0	1	0	1	0	0
CPSI-B1|TCTCCCA	0	-1	0	0	1	0	0	0
CuE5|TGCAGGTGT	0	-1	0	0	0	0	0	-1
EBF/Olf-1_site_2|TCCCNNRRGRR	0	-1	-1	0	0	0	1	-1
EBV-ZRE5|TGTGCAA	0	-1	0	1	0	0	0	0
FHX-type-A-CS|WMARYAAAYA	0	-1	-1	0	1	0	0	0
GH-CSE2|AATAAAT	0	-1	-1	0	0	0	0	0
HiNF-Ahist|AGAAATG	0	-1	0	0	1	1	0	0
Hox-1-consensus|CYYNATTAKY	0	-1	0	0	0	0	1	0
Hox-1.3_RS|CATTAGTG	0	-1	-1	0	0	0	0	0
NF-E1.8|CCAATCT	0	-1	0	1	0	0	0	0
NF-Y-consensus|BVDCCAATVVVVD	0	-1	0	0	1	0	0	0
PR-uterogl.2|AGTCCTTT	0	-1	0	1	0	0	0	0
Pit-1_CS1|WTATYCAT	0	-1	0	0	0	0	1	0
c-Myc_RS1|TCTCTTA	0	-1	-1	0	0	0	0	0
forkhead_CS|WAARYAAAYW	0	-1	-1	0	0	0	0	0
AP-1-IL-3|TGAGTCA	0	0	-1	0	0	1	0	0
GR/PR-uteroglobin.1|TGTTCACT	0	0	-1	0	0	0	0	-1
GRE_CS7|WCTGWTCT	0	0	-1	1	0	1	0	-1
GT-2B_RS|CCAGCTG	0	0	-1	1	1	1	0	0
GT-IIBa-SV40|ACAGCTG	0	0	-1	0	0	0	0	-1
Initiator_CS|CTCANTCT	0	0	-1	0	1	1	0	0
Sp1-NPY|CCCCTCC	0	0	-1	0	0	1	1	0
T3R_TRE1_CS|CWGGAGGW	0	0	-1	1	0	0	0	0
TCF-2-alpha_CS|SAGGAAGY	0	0	-1	1	0	0	0	0
c-mos_DS3|GTTTTAA	0	0	-1	0	1	0	0	0
delta-rpL7|GGAGGCTG	0	0	-1	1	0	0	0	0
AP-1-IL-3_(2)|AGAGTCA	0	0	0	1	0	0	0	-1
E2F_site_(7)|TCCCGGG	0	0	0	1	0	1	1	0
EBV-ZRE6|TGTGTCA	0	0	0	1	0	0	0	-1
H-2RIIBP-region-II|GGTCAGGG	0	0	0	1	1	0	0	0
IL6RP-VGF_(2)|CTGGGAA	0	0	0	1	0	1	0	0
NF-mu-E1_CS|CAGNTGGC	0	0	0	1	1	0	0	0
PFK-2/FBPase-2-site-V|GTTCTAA	0	0	0	1	0	0	1	0
Sp1-VGF_(1)|AGGGAGG	0	0	0	1	0	0	0	-1
bicoid-CAMLG|GGATTACA	0	0	0	1	0	0	1	0
(Sp1)-TK.1|CCCCGCCC	0	0	0	0	1	0	1	-1
AP-2/Sp1-PLG|CCCCCGCC	0	0	0	0	1	0	0	-1
APRT-mouse_US|GCCCCGCC	0	0	0	0	1	0	0	-1
EGR-1_CS|CGCCCSCGC	0	0	0	0	1	0	0	-1
Est-vWF_site|TTTCCTTT	0	0	0	0	1	0	1	0
GCF-consensus|GCGGGGC	0	0	0	0	1	0	0	-1
KROX24-F|CGCCCCCGC	0	0	0	0	1	0	0	-1
PuF_RS|GGGTGGG	0	0	0	0	1	0	0	-1
Sp1-apoE|GCCCGCCC	0	0	0	0	1	0	0	-1
Sp1-junD|CCCGCCCC	0	0	0	0	1	0	1	-1
Sp1-malic_enzyme|GCCCCGCCCC	0	0	0	0	1	0	0	-1
TRE.1|TGACTCA	0	0	0	0	1	1	0	0
complement_C3-undefined-site|CAAAAGG	0	0	0	0	1	0	1	0
AP-1_site_2|TTAGTCA	0	0	0	0	0	1	1	0
KKLF_CS|GGGGNGGNG	0	0	0	0	0	1	0	-1
prolactin-D2|ATCAATA	0	0	0	0	0	1	0	-1
