# Supplementary material for: High-Throughput GoMiner, an 'industrial-strength' integrative gene ontology tool for interpretation of multiple-microarray experiments, with application to studies of Common Variable Immune Deficiency (CVID)
Source: BMC Bioinformatics. 2005 Jul 5;6:168. doi: 10.1186/1471-2105-6-168 (PMC1190154; doi:10.1186/1471-2105-6-168)
Supplement: Additional File 3 — Output Files Generated from High-Throughput GoMiner [file 1471-2105-6-168-S3.tar › cvidoutput/total.txt.dir/cvidchanged.txt.dir/cvidchanged.txt.change.gce.TF/GO-0007178_transmembrane_receptor_protein_serine_threonine_kinase_signaling_pathway.TF]

	TGFBR2	TGFBR3
AP-1_site_2|TTAGTCA	1	1
E2F_site_(7)|TCCCGGG	1	1
GAGA_box/CT_element|AGAGARRRR	1	1
Sp1-NPY|CCCCTCC	1	1
