# Supplementary material for: High-Throughput GoMiner, an 'industrial-strength' integrative gene ontology tool for interpretation of multiple-microarray experiments, with application to studies of Common Variable Immune Deficiency (CVID)
Source: BMC Bioinformatics. 2005 Jul 5;6:168. doi: 10.1186/1471-2105-6-168 (PMC1190154; doi:10.1186/1471-2105-6-168)
Supplement: Additional File 3 — Output Files Generated from High-Throughput GoMiner [file 1471-2105-6-168-S3.tar › cvidoutput/total.txt.dir/cvidchanged.txt.dir/cvidchanged.txt.change.gce.TF/GO-0007218_neuropeptide_signaling_pathway.TF]

	EMR2	GPR56
AP-1-involucrin-H2|TGCCTCA	-1	1
GAGA_box/CT_element|AGAGARRRR	-1	1
GRE_CS7|WCTGWTCT	-1	1
GT-2B_RS|CCAGCTG	-1	1
T3R_TRE1_CS|CWGGAGGW	-1	1
TCF-2-alpha_CS|SAGGAAGY	-1	1
delta-rpL7|GGAGGCTG	-1	1
