# Supplementary material for: High-Throughput GoMiner, an 'industrial-strength' integrative gene ontology tool for interpretation of multiple-microarray experiments, with application to studies of Common Variable Immune Deficiency (CVID)
Source: BMC Bioinformatics. 2005 Jul 5;6:168. doi: 10.1186/1471-2105-6-168 (PMC1190154; doi:10.1186/1471-2105-6-168)
Supplement: Additional File 3 — Output Files Generated from High-Throughput GoMiner [file 1471-2105-6-168-S3.tar › cvidoutput/total.txt.dir/cvidchanged.txt.dir/cvidchanged.txt.change.gce.TF/GO-0009617_response_to_bacteria.TF]

	CCL2	DEFB1
AP-1-involucrin-H2|TGCCTCA	-1	1
CP2-consensus|GCNMNANCMAG	-1	1
GAGA_box/CT_element|AGAGARRRR	-1	1
IgHC.19|ATGAAAAT	-1	1
TonEBP-CS|TGGAAANNYNY	-1	1
prolactin-D1|ATGAAAA	-1	1
