# Supplementary material for: High-Throughput GoMiner, an 'industrial-strength' integrative gene ontology tool for interpretation of multiple-microarray experiments, with application to studies of Common Variable Immune Deficiency (CVID)
Source: BMC Bioinformatics. 2005 Jul 5;6:168. doi: 10.1186/1471-2105-6-168 (PMC1190154; doi:10.1186/1471-2105-6-168)
Supplement: Additional File 3 — Output Files Generated from High-Throughput GoMiner [file 1471-2105-6-168-S3.tar › cvidoutput/total.txt.dir/cvidchanged.txt.dir/cvidchanged.txt.change.gce.TF/GO-0009628_response_to_abiotic_stimulus.TF]

	CCL2	CCL7	CXCL9	DEFB1	GNLY	XCL2
AP-1-involucrin-H2|TGCCTCA	-1	0	0	1	0	0
AP-1-involucrin_3|TGAAACC	-1	0	0	0	1	0
AP-2-p62_(1)|GGGAGGCC	-1	0	0	0	1	0
CP2-consensus|GCNMNANCMAG	-1	-1	-1	1	0	0
EBV-ZRE2|TGAGCAA	-1	-1	-1	0	0	0
EBV-ZRE7|TTGCTCA	-1	-1	0	0	0	0
Ets-Rh50-distal|CAATTCC	-1	-1	0	0	0	0
GAGA_box/CT_element|AGAGARRRR	-1	-1	0	1	0	0
GRE_CS8|AGAWCAGW	-1	0	-1	0	0	0
HNF5-erk1|TATTTGT	-1	0	0	0	1	0
IgHC.19|ATGAAAAT	-1	0	0	1	0	0
MEF-2-consensus|YTWWAAATAR	-1	0	0	0	1	0
MEF-2_CS|YTAWAAATAR	-1	0	0	0	1	0
NFkB_CS1|GGGRHTYYHC	-1	0	0	0	1	0
RadLV-core|TGTGGTCA	-1	0	-1	0	0	0
TonEBP-CS|TGGAAANNYNY	-1	-1	0	1	1	1
prolactin-D1|ATGAAAA	-1	0	0	1	0	1
prolactin-D7|AATTCAG	-1	0	0	0	0	1
CCAC-box|CCCACCC	0	-1	0	0	1	0
E2A-CAMLG|GCAGCTG	0	-1	0	0	1	0
Est-vWF_site|TTTCCTTT	0	-1	0	0	0	1
FHX-type-A-CS|WMARYAAAYA	0	-1	-1	0	1	1
IL2-NFAT-45|TGGAAAAAT	0	-1	0	0	0	1
MRF4-E1|CCATCTGG	0	-1	-1	0	0	0
NRE_Box1_CS|ANCCTCTCY	0	-1	0	0	0	1
PR-uterogl.2|AGTCCTTT	0	-1	-1	0	0	0
SV40.13|TGGAAAG	0	-1	0	0	1	0
forkhead_CS|WAARYAAAYW	0	-1	-1	0	1	1
junB-US3|AGTGCACT	0	-1	0	0	0	1
ASP-CYP21|CTCTGTGG	0	0	-1	0	1	0
AlphaCE2Maf-Bfsp1|TGCTGAC	0	0	-1	1	0	0
CK-2|TCAGGTA	0	0	-1	1	0	0
CP2-gamma-FBG|AGCCACT	0	0	-1	1	0	0
CPSI-B1|TCTCCCA	0	0	-1	1	0	0
EBV-ZRE5|TGTGCAA	0	0	-1	1	0	0
GH-CSE2|AATAAAT	0	0	-1	1	0	1
NF-E1.8|CCAATCT	0	0	-1	1	0	0
TATA_(3)|TATAAGA	0	0	-1	0	0	1
c-Myc_RS1|TCTCTTA	0	0	-1	0	0	1
EGR1-high-affinity-site|GNTKGGGYG	0	0	0	1	1	1
LyF-1-consensus|YYTGGGAGR	0	0	0	1	1	1
NP-TCII-consensus|ANANTTTCC	0	0	0	1	0	1
PU1/Spi1_site|AAGGGAAG	0	0	0	1	0	1
T3R_TRE1_CS|CWGGAGGW	0	0	0	1	1	0
DQ-beta-US1|ATTTGTAT	0	0	0	0	1	1
EBV-ZRE3/TGTG1|TGACACA	0	0	0	0	1	1
