# Supplementary material for: High-Throughput GoMiner, an 'industrial-strength' integrative gene ontology tool for interpretation of multiple-microarray experiments, with application to studies of Common Variable Immune Deficiency (CVID)
Source: BMC Bioinformatics. 2005 Jul 5;6:168. doi: 10.1186/1471-2105-6-168 (PMC1190154; doi:10.1186/1471-2105-6-168)
Supplement: Additional File 3 — Output Files Generated from High-Throughput GoMiner [file 1471-2105-6-168-S3.tar › cvidoutput/total.txt.dir/cvidchanged.txt.dir/cvidchanged.txt.change.gce.TF/GO-0016064_humoral_defense_mechanism_(sensu_Vertebrata).TF]

	CCL7	CD163	CLECSF2	LY9
ANF-site_I|GGAAGGC	-1	-1	0	0
Ad2MLP_US.4|TATAAAA	-1	0	1	1
CACA|CACACACACA	-1	0	0	1
EBV-ZRE2|TGAGCAA	-1	-1	0	1
Est-vWF_site|TTTCCTTT	-1	-1	1	0
FHX-type-A-CS|WMARYAAAYA	-1	0	0	1
GAGA_box/CT_element|AGAGARRRR	-1	-1	1	1
NRE_Box1_CS|ANCCTCTCY	-1	0	0	1
SV40.13|TGGAAAG	-1	0	1	0
UBP1_RS|CTCTCTGG	-1	-1	0	0
c-mos_DS3|GTTTTAA	-1	0	1	0
forkhead_CS|WAARYAAAYW	-1	0	0	1
Anteriory_Pituitary_ES|AWWTATNCAT	0	-1	1	0
CK-8-mer|AANCCAAA	0	-1	0	1
E2F_site_(6)|ATTAAAAG	0	-1	0	1
EBV-ZRE1|TTACACA	0	-1	0	1
HNF5-erk1|TATTTGT	0	-1	1	0
HiNF-Ahist|AGAAATG	0	-1	1	0
Myb-erk1|TTAACTG	0	-1	1	0
Pit-1_CS1|WTATYCAT	0	-1	1	0
TCR-beta-site-6|AATACAA	0	-1	1	0
keratinocyte_CS|AARCCAAA	0	-1	0	1
LVb-Mo-MuLV|CAGGATA	0	0	1	1
prolactin-D1|ATGAAAA	0	0	1	1
