# Supplementary material for: High-Throughput GoMiner, an 'industrial-strength' integrative gene ontology tool for interpretation of multiple-microarray experiments, with application to studies of Common Variable Immune Deficiency (CVID)
Source: BMC Bioinformatics. 2005 Jul 5;6:168. doi: 10.1186/1471-2105-6-168 (PMC1190154; doi:10.1186/1471-2105-6-168)
Supplement: Additional File 3 — Output Files Generated from High-Throughput GoMiner [file 1471-2105-6-168-S3.tar › cvidoutput/total.txt.dir/cvidchanged.txt.dir/cvidchanged.txt.change.gce.TF/GO-0050874_organismal_physiological_process.TF]

	CCL2	CCL7	CD163	CHS1	CLECSF2	CXCL9	DEFB1	FER1L3	GNLY	HLA-DRA	KLRC3	LILRA3	LY9	OAS1	PLA2G7	XCL2
AP-1-involucrin-H2|TGCCTCA	-1	0	0	0	0	0	-1	0	0	1	0	0	0	0	0	0
AP-1-involucrin_3|TGAAACC	-1	0	0	0	0	0	0	1	-1	1	1	0	0	0	0	0
AP-2-p62_(1)|GGGAGGCC	-1	0	0	0	0	0	0	0	-1	0	0	0	0	0	0	0
B2_RS|TCCTATCA	-1	0	0	0	0	0	0	0	0	0	0	-1	0	0	0	0
CP2-consensus|GCNMNANCMAG	-1	-1	0	0	0	1	-1	1	0	0	0	0	0	0	0	0
EBV-ZRE1|TTACACA	-1	0	-1	0	0	0	0	0	0	0	0	0	1	0	0	0
EBV-ZRE2|TGAGCAA	-1	-1	-1	0	0	1	0	0	0	0	0	0	1	0	0	0
EBV-ZRE7|TTGCTCA	-1	-1	0	0	0	0	0	0	0	0	0	0	0	0	0	0
EGFR-downstream-enhancer-s8|TTCTTCTC	-1	0	0	0	1	0	0	0	0	0	0	0	0	0	0	0
Ets-Rh50-distal|CAATTCC	-1	-1	0	-1	0	0	0	0	0	0	0	0	0	0	0	0
GAGA_box/CT_element|AGAGARRRR	-1	-1	-1	0	1	0	-1	1	0	1	0	0	1	-1	0	0
GATA-1-beta-globin_(2)|CCTATCAT	-1	0	0	0	0	0	0	0	0	0	0	-1	0	0	0	0
GRE_CS8|AGAWCAGW	-1	0	0	0	0	1	0	0	0	0	0	0	0	0	0	0
HNF5-erk1|TATTTGT	-1	0	-1	0	1	0	0	0	-1	1	0	0	0	0	1	0
HiNF-A_RS|ATTTNNNNATTT	-1	0	0	0	0	0	0	0	0	0	1	0	0	0	0	0
IgHC.19|ATGAAAAT	-1	0	0	0	0	0	-1	0	0	0	0	0	0	0	0	0
MEF-2-consensus|YTWWAAATAR	-1	0	0	0	0	0	0	0	-1	0	1	0	0	0	1	0
MEF-2_CS|YTAWAAATAR	-1	0	0	0	0	0	0	0	-1	0	1	0	0	0	1	0
NFkB_CS1|GGGRHTYYHC	-1	0	0	-1	0	0	0	0	-1	0	0	0	0	0	0	0
RadLV-core|TGTGGTCA	-1	0	0	0	0	1	0	0	0	0	0	0	0	0	0	0
TCR-beta-site-6|AATACAA	-1	0	-1	0	1	0	0	1	0	1	0	0	0	0	0	0
TonEBP-CS|TGGAAANNYNY	-1	-1	0	0	0	0	-1	0	-1	0	0	-1	0	-1	0	1
prolactin-D1|ATGAAAA	-1	0	0	0	1	0	-1	0	0	0	0	0	1	0	0	1
prolactin-D7|AATTCAG	-1	0	-1	0	0	0	0	1	0	1	0	0	0	-1	1	1
ANF-site_I|GGAAGGC	0	-1	-1	-1	0	0	0	0	0	0	0	0	0	-1	1	0
AP-1-cyclinD2|TGAATAA	0	-1	0	0	0	0	0	0	0	0	0	-1	0	0	1	0
Ad2MLP_US.4|TATAAAA	0	-1	0	0	1	0	0	0	0	0	0	0	1	0	1	0
Albumin_US2|ATTTTGTAAT	0	-1	0	0	0	0	0	0	0	0	1	0	0	0	0	0
BKLF_CS|CCMCACCCH	0	-1	0	0	0	0	0	0	0	0	0	-1	0	0	0	0
CACA|CACACACACA	0	-1	0	0	0	0	0	0	0	0	0	0	1	0	0	0
CCAC-box|CCCACCC	0	-1	0	-1	0	0	0	0	-1	0	0	-1	0	0	1	0
E2A-CAMLG|GCAGCTG	0	-1	0	-1	0	0	0	1	-1	0	0	0	0	0	0	0
Est-vWF_site|TTTCCTTT	0	-1	-1	0	1	0	0	0	0	0	0	0	0	0	0	1
FHX-type-A-CS|WMARYAAAYA	0	-1	0	0	0	1	0	1	-1	0	1	0	1	-1	0	1
IL2-NFAT-45|TGGAAAAAT	0	-1	0	0	0	0	0	0	0	0	0	0	0	0	0	1
MRF4-E1|CCATCTGG	0	-1	0	0	0	1	0	0	0	0	0	0	0	0	0	0
NRE_Box1_CS|ANCCTCTCY	0	-1	0	0	0	0	0	0	0	0	0	-1	1	0	0	1
PR-uterogl.2|AGTCCTTT	0	-1	0	0	0	1	0	1	0	1	0	0	0	0	0	0
SV40.13|TGGAAAG	0	-1	0	0	1	0	0	0	-1	1	0	0	0	-1	0	0
Sp1-complement_factor_I|CAGCCCC	0	-1	0	-1	0	0	0	0	0	0	1	0	0	0	0	0
Tcf-matrilysin|ATCAAAG	0	-1	0	0	0	0	0	0	0	1	0	-1	0	0	0	0
UBP1_RS|CTCTCTGG	0	-1	-1	0	0	0	0	0	0	0	0	0	0	0	0	0
c-mos_DS3|GTTTTAA	0	-1	0	0	1	0	0	1	0	0	1	0	0	0	1	0
forkhead_CS|WAARYAAAYW	0	-1	0	0	0	1	0	1	-1	0	1	0	1	-1	0	1
junB-US3|AGTGCACT	0	-1	0	0	0	0	0	0	0	0	0	0	0	0	0	1
Anteriory_Pituitary_ES|AWWTATNCAT	0	0	-1	0	1	0	0	1	0	0	1	0	0	0	0	0
ApoB-site_g|CACAGGAA	0	0	-1	0	0	0	0	0	0	0	0	0	0	0	0	1
CK-8-mer|AANCCAAA	0	0	-1	0	0	0	-1	0	0	0	0	0	1	0	1	0
DQ-beta-US1|ATTTGTAT	0	0	-1	0	0	0	0	0	-1	1	0	0	0	0	0	1
E2F_site_(6)|ATTAAAAG	0	0	-1	0	0	0	0	0	0	0	0	0	1	0	0	0
HiNF-Ahist|AGAAATG	0	0	-1	0	1	1	0	0	0	0	0	0	0	0	1	0
IgHC-undefined-site-2|ATTTTCAT	0	0	-1	0	0	0	0	0	0	0	0	0	0	0	0	1
KKLF_CS|GGGGNGGNG	0	0	-1	-1	0	0	0	0	0	0	0	0	0	0	1	0
Myb-erk1|TTAACTG	0	0	-1	0	1	0	0	0	0	0	0	0	0	0	0	0
Pit-1_CS1|WTATYCAT	0	0	-1	0	1	1	0	0	0	1	0	0	0	0	0	0
Sp1-VGF_(1)|AGGGAGG	0	0	-1	-1	0	0	0	0	0	0	0	-1	0	0	0	1
TFII-I-HIV-1-Inr1|GTCTCTCT	0	0	-1	0	0	0	-1	0	0	0	0	0	0	0	0	0
albumin-undefined-site-7|TGAAATGG	0	0	-1	0	0	1	0	0	0	0	0	0	0	0	0	0
c-Myc_RS1|TCTCTTA	0	0	-1	0	0	1	0	0	0	0	0	0	0	0	0	1
gastrin-AT-rich-site|CTAAATGA	0	0	-1	0	0	0	0	0	0	1	0	0	0	0	0	0
keratinocyte_CS|AARCCAAA	0	0	-1	0	0	0	-1	0	0	0	0	0	1	0	1	0
C/EBP-apoB-intron-enhancer|GAGGAGGG	0	0	0	-1	0	0	0	0	0	0	0	-1	0	0	1	0
CAC-bp-beta-globin-HS-3_(1)|GGTGGGG	0	0	0	-1	0	0	0	0	-1	0	0	0	0	0	0	0
E1A-BS10|AGGAAGT	0	0	0	-1	0	0	0	0	0	0	0	0	0	-1	1	1
E4F1-E1a.3|ACGTCAG	0	0	0	-1	0	0	0	0	0	0	0	-1	0	0	0	0
EBF/Olf-1_site_2|TCCCNNRRGRR	0	0	0	-1	0	1	0	0	0	0	0	-1	0	0	0	0
EBV-ZRE5|TGTGCAA	0	0	0	-1	1	1	-1	1	0	0	0	0	0	0	0	0
HCRE_core_sequence|GTCTGGGT	0	0	0	-1	0	0	0	0	0	0	0	0	0	0	0	1
LyF-1-consensus|YYTGGGAGR	0	0	0	-1	0	0	-1	1	-1	0	0	-1	0	-1	0	1
MZF-1-CD34-Site-C|AGTGGGGA	0	0	0	-1	0	0	0	1	0	0	0	0	0	0	0	0
PuF_RS|GGGTGGG	0	0	0	-1	0	0	-1	0	0	0	0	0	0	0	0	0
Sp1-calpain_(1)|CCTGGAGG	0	0	0	-1	0	0	0	0	-1	0	0	0	0	0	0	0
TCF-2-alpha_CS|SAGGAAGY	0	0	0	-1	0	0	0	0	0	0	0	0	0	-1	1	1
VDRE-augmenting-sequence|GGTTTGG	0	0	0	-1	0	0	0	0	0	0	0	0	0	0	1	0
hFAST-1-ARE|TGTKKATT	0	0	0	-1	1	0	0	0	0	0	0	0	0	0	0	0
p300-consensus|GGGAGTG	0	0	0	-1	0	0	0	0	-1	0	0	0	0	-1	0	0
AP-1-IHABP|TGAGTAA	0	0	0	0	1	0	0	0	0	0	1	0	0	-1	0	0
GATA-1-undefined-site-12|CACACCC	0	0	0	0	1	0	0	0	0	0	0	-1	0	0	0	0
GH-CSE2|AATAAAT	0	0	0	0	1	1	-1	0	0	0	1	-1	0	0	0	1
HNF1-HP1|CNNNTNNTNATTG	0	0	0	0	1	1	0	0	0	1	0	0	0	0	1	0
HSV/CRH/DE2_consensus|GCATNNNTAAT	0	0	0	0	1	0	0	0	0	0	1	0	0	0	0	0
Hepta|CTCATGA	0	0	0	0	1	0	0	0	0	0	0	-1	0	0	0	1
ICSbf_CS|AGTTTCNNYTYY	0	0	0	0	1	0	0	0	0	1	0	0	0	0	0	0
IL6RP-VGF_(2)|CTGGGAA	0	0	0	0	1	0	0	0	-1	0	0	0	0	0	0	0
LVb-Mo-MuLV|CAGGATA	0	0	0	0	1	0	0	0	-1	0	0	0	1	0	0	0
Rh50-Ets-2|TGTCCTTT	0	0	0	0	1	0	0	1	0	0	0	0	0	0	0	0
prolactin-D10|TTGCATA	0	0	0	0	1	0	0	0	0	0	0	0	0	0	1	0
unknown-insulin|GTGGAAA	0	0	0	0	1	0	0	0	-1	1	0	-1	0	0	0	0
ASP-CYP21|CTCTGTGG	0	0	0	0	0	1	0	0	-1	0	0	0	0	0	0	0
AlphaCE2Maf-Bfsp1|TGCTGAC	0	0	0	0	0	1	-1	0	0	0	1	-1	0	0	0	0
CK-2|TCAGGTA	0	0	0	0	0	1	-1	0	0	1	0	0	0	0	0	0
CP2-gamma-FBG|AGCCACT	0	0	0	0	0	1	-1	0	0	0	0	0	0	0	0	0
CPSI-B1|TCTCCCA	0	0	0	0	0	1	-1	1	0	0	0	-1	0	0	0	0
Ig-dc.2|TNATTTGCAT	0	0	0	0	0	1	0	0	0	1	0	0	0	0	0	0
Ig-kappa.2|ATTTGCAT	0	0	0	0	0	1	0	0	0	1	0	0	0	0	1	0
IgHC.21|ATTGCAT	0	0	0	0	0	1	0	0	0	0	0	0	1	0	0	0
Ig_dc|TGATTTGCAT	0	0	0	0	0	1	0	0	0	1	0	0	0	0	0	0
NF-E1.8|CCAATCT	0	0	0	0	0	1	-1	0	0	1	0	0	0	0	1	0
NFI.2|GCCAATC	0	0	0	0	0	1	0	0	0	0	1	0	0	0	0	0
OCTA-mutant-10|ATTTGCATNT	0	0	0	0	0	1	0	0	0	1	0	0	0	0	1	0
OCTA_(1)|ATTTGCATT	0	0	0	0	0	1	0	0	0	1	0	0	0	0	1	0
TATA_(3)|TATAAGA	0	0	0	0	0	1	0	0	0	1	1	0	0	0	0	1
Y_box_(2)|CTGATTGG	0	0	0	0	0	1	0	0	0	1	0	0	0	0	0	0
c-fos_SRE_half-site|GATGTCC	0	0	0	0	0	1	0	0	0	0	0	0	1	0	0	0
dc_box|TSATTTGCAT	0	0	0	0	0	1	0	0	0	1	0	0	0	0	0	0
EGR1-high-affinity-site|GNTKGGGYG	0	0	0	0	0	0	-1	0	-1	1	0	0	0	0	0	1
GH1|TCTGTCTG	0	0	0	0	0	0	-1	0	0	0	0	-1	0	0	0	0
NFI_CS3|TGGNNNNNNGCCA	0	0	0	0	0	0	-1	0	0	0	0	0	0	-1	0	0
NFI_CS6|YGGMNNNNNGCCA	0	0	0	0	0	0	-1	0	0	0	0	0	0	0	1	0
NP-TCII-consensus|ANANTTTCC	0	0	0	0	0	0	-1	0	0	0	0	0	1	0	0	1
PU1/Spi1_site|AAGGGAAG	0	0	0	0	0	0	-1	0	0	0	0	0	0	0	0	1
RS_initiation_site|GGGCAAAT	0	0	0	0	0	0	-1	0	0	1	0	0	0	0	0	0
T3R_TRE1_CS|CWGGAGGW	0	0	0	0	0	0	-1	0	-1	0	0	0	1	-1	0	0
TS-undefined-site-2|AGTTTCCCA	0	0	0	0	0	0	-1	0	0	0	0	0	1	0	0	0
epsilon-globin-undefined-site2|GAATAAA	0	0	0	0	0	0	-1	0	0	0	0	-1	0	0	1	0
AP-1_CS1|STGACTMA	0	0	0	0	0	0	0	1	0	0	0	-1	0	0	0	0
ELP_RS|CAAGGTCA	0	0	0	0	0	0	0	1	0	0	0	0	0	0	1	0
Nkx-2.5-GATA-6|TTTAGTG	0	0	0	0	0	0	0	1	0	1	0	0	0	0	1	0
SDR_RS|GRGSGGTG	0	0	0	0	0	0	0	1	0	0	0	0	0	0	1	1
Sp1-a1p-inhibitor_(4)|ACCACAA	0	0	0	0	0	0	0	1	0	0	0	0	0	0	0	1
U2snRNA.1|STGCAAAT	0	0	0	0	0	0	0	1	0	0	0	0	1	-1	0	0
APRT-CHO_US|GCCCCACC	0	0	0	0	0	0	0	0	-1	0	0	0	0	-1	0	0
E-alpha_H_box|GGACCTG	0	0	0	0	0	0	0	0	-1	0	0	-1	0	0	0	0
E47-MyoD_CS|VCACCTGT	0	0	0	0	0	0	0	0	-1	0	0	-1	0	0	0	0
EBV-ZRE3/TGTG1|TGACACA	0	0	0	0	0	0	0	0	-1	0	0	0	0	0	0	1
GH-CSE1|TAAATTA	0	0	0	0	0	0	0	0	-1	0	1	0	0	0	1	0
GT-IIBa-SV40|ACAGCTG	0	0	0	0	0	0	0	0	-1	0	1	0	0	0	0	0
TEF2-GT-I|GGGTGTGG	0	0	0	0	0	0	0	0	-1	0	0	-1	0	0	0	0
TRE.1|TGACTCA	0	0	0	0	0	0	0	0	-1	0	0	-1	0	0	0	0
delta-rpL7|GGAGGCTG	0	0	0	0	0	0	0	0	-1	1	0	-1	0	-1	0	0
AP-1_site_2|TTAGTCA	0	0	0	0	0	0	0	0	0	1	1	0	0	0	0	0
GRE_CS7|WCTGWTCT	0	0	0	0	0	0	0	0	0	1	0	-1	1	0	0	1
MAF-consensus|GRRGSAAGK	0	0	0	0	0	0	0	0	0	1	0	-1	1	0	1	1
NF-E1.4|TTATCTC	0	0	0	0	0	0	0	0	0	1	0	0	1	0	0	0
epsilon-NRA-FP5|TATTATCT	0	0	0	0	0	0	0	0	0	1	0	0	1	0	0	0
BAR1.2|AATTACAT	0	0	0	0	0	0	0	0	0	0	1	0	0	0	0	1
COLX-MEF2-like-sequence|TTAAAAATAAA	0	0	0	0	0	0	0	0	0	0	1	0	0	0	1	0
IUF1-CT-II|CYCTAATG	0	0	0	0	0	0	0	0	0	0	1	-1	0	0	0	0
IgNF-A-IgH_(2)|ATGCAAAT	0	0	0	0	0	0	0	0	0	0	1	0	0	-1	0	0
Ig_cd|ATGCAAATNA	0	0	0	0	0	0	0	0	0	0	1	0	0	-1	0	0
MMTV-undefined-site|ATCATTTT	0	0	0	0	0	0	0	0	0	0	1	0	0	0	0	1
ApoE_B1|SCCCACCTC	0	0	0	0	0	0	0	0	0	0	0	-1	0	-1	0	1
C/EBP-GLUT4|TTCAGAAAT	0	0	0	0	0	0	0	0	0	0	0	-1	0	-1	0	0
alphaA-crystallin-undefined-s2|GCCTCTC	0	0	0	0	0	0	0	0	0	0	0	-1	0	0	0	1
apoE-B1-II|CCCCACCTC	0	0	0	0	0	0	0	0	0	0	0	-1	0	-1	0	1
c-mos_DS2|CAACCAC	0	0	0	0	0	0	0	0	0	0	0	-1	0	0	0	1
AP-1-IL-3_(2)|AGAGTCA	0	0	0	0	0	0	0	0	0	0	0	0	1	0	0	1
AP-1-c-jun-2|TCAGTCA	0	0	0	0	0	0	0	0	0	0	0	0	1	-1	0	0
AP-1-gamma-INF|AACTACA	0	0	0	0	0	0	0	0	0	0	0	0	1	0	0	1
Pdx-1-insulin-P1|CCTTAATG	0	0	0	0	0	0	0	0	0	0	0	0	1	-1	0	0
AP-1-IL-3|TGAGTCA	0	0	0	0	0	0	0	0	0	0	0	0	0	-1	1	0
Ets1-Fgf8|CAGGAAGT	0	0	0	0	0	0	0	0	0	0	0	0	0	-1	1	1
PEA3_site_CS|CMGGAAGT	0	0	0	0	0	0	0	0	0	0	0	0	0	-1	1	1
