# Supplementary material for: High-Throughput GoMiner, an 'industrial-strength' integrative gene ontology tool for interpretation of multiple-microarray experiments, with application to studies of Common Variable Immune Deficiency (CVID)
Source: BMC Bioinformatics. 2005 Jul 5;6:168. doi: 10.1186/1471-2105-6-168 (PMC1190154; doi:10.1186/1471-2105-6-168)
Supplement: Additional File 3 — Output Files Generated from High-Throughput GoMiner [file 1471-2105-6-168-S3.tar › cvidoutput/total.txt.dir/cvidchanged.txt.dir/cvidchanged.txt.change.gce.TF/TF.FDR]

TF-sites	GO:0006805_xenobiotic_metabolism	GO:0006873_cell_ion_homeostasis	GO:0006874_calcium_ion_homeostasis	GO:0006875_metal_ion_homeostasis	GO:0006935_chemotaxis	GO:0006950_response_to_stress	GO:0006952_defense_response	GO:0006955_immune_response	GO:0006959_humoral_immune_response	GO:0006968_cellular_defense_response	GO:0007166_cell_surface_receptor_linked_signal_transduction	GO:0007178_transmembrane_receptor_protein_serine_threonine_kinase_signaling_pathway	GO:0007186_G-protein_coupled_receptor_protein_signaling_pathway	GO:0007218_neuropeptide_signaling_pathway	GO:0009410_response_to_xenobiotic_stimulus	GO:0009605_response_to_external_stimulus	GO:0009607_response_to_biotic_stimulus	GO:0009611_response_to_wounding	GO:0009613_response_to_pest_pathogen_parasite	GO:0009617_response_to_bacteria	GO:0009628_response_to_abiotic_stimulus	GO:0016064_humoral_defense_mechanism_(sensu_Vertebrata)	GO:0019884_antigen_presentation__exogenous_antigen	GO:0019886_antigen_processing__exogenous_antigen_via_MHC_class_II	GO:0019935_cyclic-nucleotide-mediated_signaling	GO:0030003_cation_homeostasis	GO:0030005_di-__tri-valent_inorganic_cation_homeostasis	GO:0042221_response_to_chemical_substance	GO:0042330_taxis	GO:0045087_innate_immune_response	GO:0050801_ion_homeostasis	GO:0050874_organismal_physiological_process	GO:0050896_response_to_stimulus
(Sp1)-TK.1|CCCCGCCC	-	-	-	-	-	-	-	-	-	-	0.0795833	-	0.028	-	-	-	-	-	-	-	-	-	-	-	-	-	-	-	-	-	-	-	-
ANF-site_I|GGAAGGC	-	-	-	-	-	0.02375	0	0	0.0315385	-	-	-	-	-	-	0	0	0.0288889	0	-	-	0.0515	-	-	-	-	-	-	-	0.0571429	-	0	0.0254545
AP-1-IHABP|TGAGTAA	-	-	-	-	-	0.02375	0	0	-	-	-	-	-	-	-	0	0	-	0	-	-	-	-	-	-	-	-	-	-	-	-	0	0.0254545
AP-1-IL-3_(2)|AGAGTCA	-	-	-	-	-	-	0	0	-	-	0.0795833	-	0.028	-	-	0	0	-	-	-	-	-	-	-	-	-	-	-	-	-	-	0	0.0254545
AP-1-IL-3|TGAGTCA	-	-	-	-	-	0.02375	0	0	-	-	0.0795833	-	-	-	-	0	0	-	0	-	-	-	-	-	-	-	-	-	-	-	-	0	0.0254545
AP-1-c-jun-2|TCAGTCA	-	-	-	-	-	0.02375	0	0	-	-	-	-	-	-	-	0	0	-	0	-	-	-	-	-	-	-	-	-	-	-	-	0	0.0254545
AP-1-cyclinD2|TGAATAA	-	-	-	-	-	0.02375	0	0	-	-	-	-	-	-	-	0	0	0.0288889	0	-	-	-	-	-	-	-	-	-	-	0.0571429	-	0	0.0254545
AP-1-gamma-INF|AACTACA	-	-	-	-	-	-	0	0	-	-	-	-	-	-	-	0	0	-	-	-	-	-	-	-	-	-	-	-	-	-	-	0	0.0254545
AP-1-involucrin-H2|TGCCTCA	-	-	-	-	-	0.02375	0	0	-	-	0.0795833	-	0.028	0.0957576	-	0	0	-	0	0.0853125	0.0406667	-	-	-	-	-	-	0.00285714	-	0.0571429	-	0	0.0254545
AP-1-involucrin_3|TGAAACC	-	-	-	-	-	0.02375	0	0	-	0.0321429	-	-	-	-	-	0	0	0.0288889	0	-	0.0406667	-	-	-	-	-	-	0.00285714	-	-	-	0	0.0254545
AP-1_CS1|STGACTMA	-	-	-	-	-	-	-	-	-	-	-	-	-	-	-	-	-	-	-	-	-	-	-	-	-	-	-	-	-	-	-	0	-
AP-1_site_2|TTAGTCA	-	-	-	-	-	-	0	0	-	-	0.0795833	0.0803333	-	-	-	0	0	-	-	-	-	-	-	-	-	-	-	-	-	-	-	0	0.0254545
AP-1_site_4|GTGAGTAT	-	-	-	-	-	-	-	-	-	-	0.0795833	-	0.028	-	-	-	-	-	-	-	-	-	-	-	0.0853125	-	-	-	-	-	-	-	-
AP-2-p62_(1)|GGGAGGCC	-	-	-	-	-	0.02375	0	0	-	-	-	-	-	-	-	0	0	0.0288889	0	-	0.0406667	-	-	-	-	-	-	0.00285714	-	-	-	0	0.0254545
AP-2/Sp1-PLG|CCCCCGCC	-	-	-	-	-	-	-	-	-	-	0.0795833	-	0.028	-	-	-	-	-	-	-	-	-	-	-	-	-	-	-	-	-	-	-	-
APRT-CHO_US|GCCCCACC	-	-	-	-	-	0.02375	0	0	-	-	-	-	-	-	-	0	0	-	0	-	-	-	-	-	-	-	-	-	-	-	-	0	0.0254545
APRT-mouse_US|GCCCCGCC	-	-	-	-	-	-	-	-	-	-	0.0795833	-	0.028	-	-	-	-	-	-	-	-	-	-	-	-	-	-	-	-	-	-	-	-
ASP-CYP21|CTCTGTGG	-	-	-	-	-	0.02375	0	0	-	0.0321429	-	-	-	-	-	0	0	0.0288889	0	-	0.0406667	-	-	-	-	-	-	0.00285714	-	-	-	0	0.0254545
Ad2MLP_US.4|TATAAAA	-	-	-	-	-	0.02375	0	0	0.0315385	-	-	-	-	-	-	0	0	0.0288889	0	-	-	0.0515	-	-	-	-	-	-	-	0.0571429	-	0	0.0254545
Albumin_US2|ATTTTGTAAT	-	-	-	-	-	0.02375	0	0	-	-	-	-	-	-	-	0	0	0.0288889	0	-	-	-	-	-	-	-	-	-	-	-	-	0	0.0254545
AlphaCE2Maf-Bfsp1|TGCTGAC	-	-	-	-	-	0.02375	0	0	-	0.0321429	-	-	-	-	-	0	0	0.0288889	0	-	0.0406667	-	-	-	-	-	-	0.00285714	-	0.0571429	-	0	0.0254545
Anteriory_Pituitary_ES|AWWTATNCAT	-	-	-	-	-	0.02375	0	0	0.0315385	-	-	-	-	-	-	0	0	-	0	-	-	0.0515	-	-	-	-	-	-	-	-	-	0	0.0254545
ApoB-site_g|CACAGGAA	-	-	-	-	-	-	0	0	-	-	-	-	-	-	-	0	0	-	-	-	-	-	-	-	-	-	-	-	-	-	-	0	0.0254545
ApoE_B1|SCCCACCTC	-	-	-	-	-	-	0	0	-	-	-	-	-	-	-	0	0	-	-	-	-	-	-	-	-	-	-	-	-	-	-	0	0.0254545
B2_RS|TCCTATCA	-	-	-	-	-	-	0	0	-	-	0.0795833	-	0.028	-	-	0	0	-	-	-	-	-	-	-	-	-	-	-	-	-	-	0	0.0254545
BAR1.2|AATTACAT	-	-	-	-	-	-	0	0	-	-	-	-	-	-	-	0	0	-	-	-	-	-	-	-	-	-	-	-	-	-	-	0	0.0254545
BKLF_CS|CCMCACCCH	-	-	-	-	-	-	0	0	-	-	-	-	-	-	-	0	0	-	-	-	-	-	-	-	-	-	-	-	-	-	-	0	0.0254545
C/EBP-GLUT4|TTCAGAAAT	-	-	-	-	-	-	0	0	-	-	-	-	-	-	-	0	0	-	-	-	-	-	-	-	-	-	-	-	-	-	-	0	0.0254545
C/EBP-apoB-intron-enhancer|GAGGAGGG	-	-	-	-	-	0.02375	0	0	-	-	-	-	-	-	-	0	0	0.0288889	0	-	-	-	-	-	-	-	-	-	-	-	-	0	0.0254545
CAC-bp-beta-globin-HS-3_(1)|GGTGGGG	-	-	-	-	-	0.02375	0	0	-	0.0321429	-	-	-	-	-	0	0	0.0288889	0	-	-	-	-	-	-	-	-	-	-	-	-	0	0.0254545
CACA|CACACACACA	-	-	-	-	-	0.02375	0	0	0.0315385	-	-	-	-	-	-	0	0	-	0	-	-	0.0515	-	-	-	-	-	-	-	-	-	0	0.0254545
CCAC-box|CCCACCC	-	-	-	-	-	0.02375	0	0	-	0.0321429	-	-	-	-	-	0	0	0.0288889	0	-	0.0406667	-	-	-	-	-	-	0.00285714	-	0.0571429	-	0	0.0254545
CK-2|TCAGGTA	-	-	-	-	-	0.02375	0	0	-	-	0.0795833	-	0.028	-	-	0	0	-	0	-	0.0406667	-	-	-	-	-	-	0.00285714	-	0.0571429	-	0	0.0254545
CK-8-mer|AANCCAAA	-	-	-	-	-	0.02375	0	0	0.0315385	-	-	-	-	-	-	0	0	-	0	-	-	0.0515	-	-	-	-	-	-	-	0.0571429	-	0	0.0254545
COLX-MEF2-like-sequence|TTAAAAATAAA	-	-	-	-	-	0.02375	0	0	-	-	-	-	-	-	-	0	0	0.0288889	0	-	-	-	-	-	-	-	-	-	-	-	-	0	0.0254545
CP2-consensus|GCNMNANCMAG	-	0.0803333	0.0341667	0.0756522	0.0388235	0.02375	0	0	0.0315385	-	0.0795833	-	0.028	-	-	0	0	0.0288889	0	0.0853125	0.0406667	-	-	-	-	0.0803333	0.0756522	0.00285714	0.0388235	0.0571429	0.0803333	0	0.0254545
CP2-gamma-FBG|AGCCACT	-	-	-	-	-	0.02375	0	0	-	-	-	-	-	-	-	0	0	-	0	-	0.0406667	-	-	-	-	-	-	0.00285714	-	0.0571429	-	0	0.0254545
CPSI-B1|TCTCCCA	-	-	-	-	-	0.02375	0	0	-	-	0.0795833	-	0.028	-	-	0	0	-	0	-	0.0406667	-	-	-	-	-	-	0.00285714	-	0.0571429	-	0	0.0254545
CuE5|TGCAGGTGT	-	-	-	-	-	-	-	-	-	-	0.0795833	-	0.028	-	-	-	-	-	-	-	-	-	-	-	-	-	-	-	-	-	-	-	-
DQ-beta-US1|ATTTGTAT	-	-	-	-	-	0.02375	0	0	-	-	-	-	-	-	-	0	0	-	0	-	0.0406667	-	-	-	-	-	-	0.00285714	-	-	-	0	0.0254545
E-alpha_H_box|GGACCTG	-	-	-	-	-	-	0	0	-	-	-	-	-	-	-	0	0	-	-	-	-	-	-	-	-	-	-	-	-	-	-	0	0.0254545
E1A-BS10|AGGAAGT	-	-	-	-	-	0.02375	0	0	-	-	-	-	-	-	-	0	0	0.0288889	0	-	-	-	-	-	-	-	-	-	-	-	-	0	0.0254545
E2A-CAMLG|GCAGCTG	-	-	-	-	-	0.02375	0	0	-	0.0321429	-	-	-	-	-	0	0	0.0288889	0	-	0.0406667	-	-	-	-	-	-	0.00285714	-	-	-	0	0.0254545
E2F_site_(6)|ATTAAAAG	-	-	-	-	-	0.02375	0	0	0.0315385	-	-	-	-	-	-	0	0	-	0	-	-	0.0515	-	-	-	-	-	-	-	-	-	0	0.0254545
E2F_site_(7)|TCCCGGG	-	-	-	-	-	-	-	-	-	-	0.0795833	0.0803333	-	-	-	-	-	-	-	-	-	-	-	-	-	-	-	-	-	-	-	-	-
E47-MyoD_CS|VCACCTGT	-	-	-	-	-	-	0	0	-	-	-	-	-	-	-	0	0	-	-	-	-	-	-	-	-	-	-	-	-	-	-	0	0.0254545
E4F1-E1a.3|ACGTCAG	-	-	-	-	-	-	0	0	-	-	-	-	-	-	-	0	0	-	-	-	-	-	-	-	-	-	-	-	-	-	-	0	0.0254545
EARLY-SEQ1|YYCCGCCC	-	-	-	-	-	-	-	-	-	-	0.0795833	-	0.028	-	-	-	-	-	-	-	-	-	-	-	0.0853125	-	-	-	-	-	-	-	-
EBF/Olf-1_site_2|TCCCNNRRGRR	-	-	-	-	-	0.02375	0	0	-	0.0321429	0.0795833	-	0.028	-	-	0	0	0.0288889	0	-	-	-	-	-	-	-	-	-	-	-	-	0	0.0254545
EBV-ZRE1|TTACACA	-	-	-	-	-	0.02375	0	0	0.0315385	-	-	-	-	-	-	0	0	-	0	-	-	0.0515	-	-	-	-	-	-	-	-	-	0	0.0254545
EBV-ZRE2|TGAGCAA	-	0.0803333	0.0341667	0.0756522	0.0388235	0.02375	0	0	0.0315385	-	0.0795833	-	0.028	-	-	0	0	0.0288889	0	-	0.0406667	0.0515	-	-	-	0.0803333	0.0756522	0.00285714	0.0388235	0.0571429	0.0803333	0	0.0254545
EBV-ZRE3/TGTG1|TGACACA	-	-	-	-	-	-	0	0	-	-	-	-	-	-	-	0	0	-	-	-	0.0406667	-	-	-	-	-	-	0.00285714	-	-	-	0	0.0254545
EBV-ZRE5|TGTGCAA	-	-	-	-	-	0.02375	0	0	-	0.0321429	0.0795833	-	0.028	-	-	0	0	0.0288889	0	-	0.0406667	-	-	-	-	-	-	0.00285714	-	0.0571429	-	0	0.0254545
EBV-ZRE6|TGTGTCA	-	-	-	-	-	-	-	-	-	-	0.0795833	-	0.028	-	-	-	-	-	-	-	-	-	-	-	-	-	-	-	-	-	-	-	-
EBV-ZRE7|TTGCTCA	-	0.0803333	0.0341667	0.0756522	0.0388235	0.02375	0	0	0.0315385	-	-	-	-	-	-	0	0	0.0288889	0	-	0.0406667	-	-	-	-	0.0803333	0.0756522	0.00285714	0.0388235	0.0571429	0.0803333	0	0.0254545
EGFR-downstream-enhancer-s8|TTCTTCTC	-	-	-	-	-	0.02375	0	0	0.0315385	-	0.0795833	-	0.028	-	-	0	0	-	0	-	-	-	-	-	-	-	-	-	-	-	-	0	0.0254545
EGR-1_CS|CGCCCSCGC	-	-	-	-	-	-	-	-	-	-	0.0795833	-	0.028	-	-	-	-	-	-	-	-	-	-	-	-	-	-	-	-	-	-	-	-
EGR1-high-affinity-site|GNTKGGGYG	0.0405556	-	-	-	-	0.02375	0	0	-	-	-	-	-	-	0.0521053	0	0	-	0	-	0.0406667	-	-	-	-	-	-	0.00285714	-	-	-	0	0.0254545
ELP_RS|CAAGGTCA	-	-	-	-	-	-	-	-	-	-	-	-	-	-	-	-	-	-	-	-	-	-	-	-	-	-	-	-	-	-	-	0	-
Est-vWF_site|TTTCCTTT	-	-	-	-	0.0388235	0.02375	0	0	0.0315385	-	0.0795833	-	-	-	-	0	0	-	0	-	0.0406667	0.0515	-	-	-	-	-	0.00285714	0.0388235	-	-	0	0.0254545
Ets-Rh50-distal|CAATTCC	-	0.0803333	0.0341667	0.0756522	0.0388235	0.02375	0	0	0.0315385	-	0.0795833	-	-	-	-	0	0	0.0288889	0	-	0.0406667	-	-	-	-	0.0803333	0.0756522	0.00285714	0.0388235	0.0571429	0.0803333	0	0.0254545
Ets1-Fgf8|CAGGAAGT	-	-	-	-	-	0.02375	0	0	-	-	-	-	-	-	-	0	0	-	0	-	-	-	-	-	-	-	-	-	-	-	-	0	0.0254545
FHX-type-A-CS|WMARYAAAYA	-	-	-	-	0.0388235	0.02375	0	0	0.0315385	0.0321429	0.0795833	-	0.028	-	-	0	0	0.0288889	0	-	0.0406667	0.0515	-	-	-	-	-	0.00285714	0.0388235	0.0571429	-	0	0.0254545
FSE2.1|GAGAGGA	-	-	-	-	-	-	-	-	-	-	0.0795833	-	0.028	-	-	-	-	-	-	-	-	-	-	-	-	-	-	-	-	-	-	-	-
GAGA_box/CT_element|AGAGARRRR	-	0.0803333	0.0341667	0.0756522	0.0388235	0.02375	0	0	0.0315385	-	0.0795833	0.0803333	0.028	0.0957576	-	0	0	0.0288889	0	0.0853125	0.0406667	0.0515	-	-	-	0.0803333	0.0756522	0.00285714	0.0388235	0.0571429	0.0803333	0	0.0254545
GATA-1-beta-globin_(2)|CCTATCAT	-	-	-	-	-	-	0	0	-	-	-	-	-	-	-	0	0	-	-	-	-	-	-	-	-	-	-	-	-	-	-	0	0.0254545
GATA-1-undefined-site-12|CACACCC	-	-	-	-	-	-	0	0	-	-	-	-	-	-	-	0	0	-	-	-	-	-	-	-	-	-	-	-	-	-	-	0	0.0254545
GCF-consensus|GCGGGGC	-	-	-	-	-	-	-	-	-	-	0.0795833	-	0.028	-	-	-	-	-	-	-	-	-	-	-	-	-	-	-	-	-	-	-	-
GH-CSE1|TAAATTA	-	-	-	-	-	0.02375	0	0	-	0.0321429	-	-	-	-	-	0	0	0.0288889	0	-	-	-	-	-	-	-	-	-	-	-	-	0	0.0254545
GH-CSE2|AATAAAT	-	-	-	-	0.0388235	0.02375	0	0	-	0.0321429	0.0795833	-	0.028	-	-	0	0	0.0288889	0	-	0.0406667	-	-	-	-	-	-	0.00285714	0.0388235	0.0571429	-	0	0.0254545
GH1|TCTGTCTG	-	-	-	-	-	-	0	0	-	-	-	-	-	-	-	0	0	-	-	-	-	-	-	-	-	-	-	-	-	-	-	0	0.0254545
GR/PR-uteroglobin.1|TGTTCACT	-	-	-	-	-	-	-	-	-	-	0.0795833	-	0.028	-	-	-	-	-	-	-	-	-	-	-	-	-	-	-	-	-	-	-	-
GRE_CS7|WCTGWTCT	-	-	-	-	-	-	0	0	-	-	0.0795833	-	0.028	0.0957576	-	0	0	-	-	-	-	-	-	-	-	-	-	-	-	-	-	0	0.0254545
GRE_CS8|AGAWCAGW	-	-	-	-	0.0388235	0.02375	0	0	-	-	0.0795833	-	0.028	-	-	0	0	0.0288889	0	-	0.0406667	-	-	-	-	-	-	0.00285714	0.0388235	0.0571429	-	0	0.0254545
GT-2B_RS|CCAGCTG	-	-	-	-	-	-	-	-	-	-	0.0795833	-	0.028	0.0957576	-	-	-	-	-	-	-	-	-	-	-	-	-	-	-	-	-	-	-
GT-IIBa-SV40|ACAGCTG	-	-	-	-	-	0.02375	0	0	-	0.0321429	0.0795833	-	0.028	-	-	0	0	0.0288889	0	-	-	-	-	-	-	-	-	-	-	-	-	0	0.0254545
H-2RIIBP-region-II|GGTCAGGG	-	-	-	-	-	-	-	-	-	-	0.0795833	-	0.028	-	-	-	-	-	-	-	-	-	-	-	-	-	-	-	-	-	-	-	-
HCRE_core_sequence|GTCTGGGT	-	-	-	-	-	-	0	0	-	-	-	-	-	-	-	0	0	-	-	-	-	-	-	-	-	-	-	-	-	-	-	0	0.0254545
HNF1-HP1|CNNNTNNTNATTG	-	-	-	-	-	0.02375	0	0	-	-	-	-	-	-	-	0	0	0.0288889	0	-	-	-	-	-	-	-	-	-	-	0.0571429	-	0	0.0254545
HNF5-erk1|TATTTGT	-	-	-	-	-	0.02375	0	0	0.0315385	-	0.0795833	-	0.028	-	-	0	0	0.0288889	0	-	0.0406667	0.0515	-	-	-	-	-	0.00285714	-	0.0571429	-	0	0.0254545
HSV/CRH/DE2_consensus|GCATNNNTAAT	-	-	-	-	-	0.02375	0	0	-	-	-	-	-	-	-	0	0	-	0	-	-	-	-	-	-	-	-	-	-	-	-	0	0.0254545
Hepta|CTCATGA	-	-	-	-	-	-	0	0	-	-	-	-	-	-	-	0	0	-	-	-	-	-	-	-	-	-	-	-	-	-	-	0	0.0254545
HiNF-A_RS|ATTTNNNNATTT	-	-	-	-	-	0.02375	0	0	-	-	0.0795833	-	-	-	-	0	0	0.0288889	0	-	-	-	-	-	-	-	-	-	-	-	-	0	0.0254545
HiNF-Ahist|AGAAATG	-	-	-	-	-	0.02375	0	0	0.0315385	-	0.0795833	-	0.028	-	-	0	0	0.0288889	0	-	-	0.0515	-	-	-	-	-	-	-	0.0571429	-	0	0.0254545
Hox-1-consensus|CYYNATTAKY	-	-	-	-	-	-	-	-	-	-	0.0795833	-	-	-	-	-	-	-	-	-	-	-	-	-	-	-	-	-	-	-	-	-	-
Hox-1.3_RS|CATTAGTG	-	-	-	-	-	-	-	-	-	-	0.0795833	-	0.028	-	-	-	-	-	-	-	-	-	-	-	-	-	-	-	-	-	-	-	-
ICSbf_CS|AGTTTCNNYTYY	-	-	-	-	-	-	0	0	-	-	-	-	-	-	-	0	0	-	-	-	-	-	-	-	-	-	-	-	-	-	-	0	0.0254545
IL2-NFAT-45|TGGAAAAAT	-	-	-	-	0.0388235	-	0	0	-	-	-	-	-	-	-	0	0	-	-	-	0.0406667	-	-	-	-	-	-	0.00285714	0.0388235	-	-	0	0.0254545
IL6RP-VGF_(2)|CTGGGAA	-	-	-	-	-	0.02375	0	0	-	-	0.0795833	-	-	-	-	0	0	-	0	-	-	-	-	-	-	-	-	-	-	-	-	0	0.0254545
IUF1-CT-II|CYCTAATG	-	-	-	-	-	-	0	0	-	-	-	-	-	-	-	0	0	-	-	-	-	-	-	-	-	-	-	-	-	-	-	0	0.0254545
Ig-dc.2|TNATTTGCAT	-	-	-	-	-	-	0	0	-	-	-	-	-	-	-	0	0	-	-	-	-	-	-	-	-	-	-	-	-	-	-	0	0.0254545
Ig-kappa.2|ATTTGCAT	-	-	-	-	-	0.02375	0	0	-	-	-	-	-	-	-	0	0	0.0288889	0	-	-	-	-	-	-	-	-	-	-	0.0571429	-	0	0.0254545
IgHC-undefined-site-2|ATTTTCAT	-	-	-	-	-	-	0	0	-	-	-	-	-	-	-	0	0	-	-	-	-	-	-	-	-	-	-	-	-	-	-	0	0.0254545
IgHC.19|ATGAAAAT	-	-	-	-	-	0.02375	0	0	-	-	-	-	-	-	-	0	0	-	0	0.0853125	0.0406667	-	-	-	-	-	-	0.00285714	-	0.0571429	-	0	0.0254545
IgHC.21|ATTGCAT	-	-	-	-	-	0.02375	0	0	-	-	-	-	-	-	-	0	0	-	0	-	-	-	-	-	-	-	-	-	-	-	-	0	0.0254545
IgNF-A-IgH_(2)|ATGCAAAT	-	-	-	-	-	0.02375	0	0	-	-	-	-	-	-	-	0	0	-	0	-	-	-	-	-	-	-	-	-	-	-	-	0	0.0254545
Ig_cd|ATGCAAATNA	-	-	-	-	-	0.02375	0	0	-	-	-	-	-	-	-	0	0	-	0	-	-	-	-	-	-	-	-	-	-	-	-	0	0.0254545
Ig_dc|TGATTTGCAT	-	-	-	-	-	-	0	0	-	-	-	-	-	-	-	0	0	-	-	-	-	-	-	-	-	-	-	-	-	-	-	0	0.0254545
Initiator_CS|CTCANTCT	-	-	-	-	-	-	-	-	-	-	0.0795833	-	0.028	-	-	-	-	-	-	-	-	-	-	-	-	-	-	-	-	-	-	-	-
KKLF_CS|GGGGNGGNG	-	-	-	-	-	0.02375	0	0	-	-	0.0795833	-	-	-	-	0	0	0.0288889	0	-	-	-	-	-	-	-	-	-	-	-	-	0	0.0254545
KROX24-F|CGCCCCCGC	-	-	-	-	-	-	-	-	-	-	0.0795833	-	0.028	-	-	-	-	-	-	-	-	-	-	-	-	-	-	-	-	-	-	-	-
LVb-Mo-MuLV|CAGGATA	-	-	-	-	-	0.02375	0	0	0.0315385	-	-	-	-	-	-	0	0	-	0	-	-	0.0515	-	-	-	-	-	-	-	-	-	0	0.0254545
LyF-1-consensus|YYTGGGAGR	0.0405556	-	-	-	-	0.02375	0	0	-	0.0321429	-	-	-	-	0.0521053	0	0	0.0288889	0	-	0.0406667	-	-	-	-	-	-	0.00285714	-	-	-	0	0.0254545
MAF-consensus|GRRGSAAGK	-	-	-	-	-	0.02375	0	0	-	-	-	-	-	-	-	0	0	-	0	-	-	-	-	-	-	-	-	-	-	-	-	0	0.0254545
MEF-2-consensus|YTWWAAATAR	-	-	-	-	-	0.02375	0	0	-	0.0321429	0.0795833	-	0.028	-	-	0	0	0.0288889	0	-	0.0406667	-	-	-	-	-	-	0.00285714	-	0.0571429	-	0	0.0254545
MEF-2_CS|YTAWAAATAR	-	-	-	-	-	0.02375	0	0	-	0.0321429	0.0795833	-	0.028	-	-	0	0	0.0288889	0	-	0.0406667	-	-	-	-	-	-	0.00285714	-	0.0571429	-	0	0.0254545
MMTV-undefined-site|ATCATTTT	-	-	-	-	-	-	0	0	-	-	-	-	-	-	-	0	0	-	-	-	-	-	-	-	-	-	-	-	-	-	-	0	0.0254545
MRF4-E1|CCATCTGG	-	-	-	-	0.0388235	0.02375	0	0	-	-	-	-	-	-	-	0	0	0.0288889	0	-	0.0406667	-	-	-	-	-	-	0.00285714	0.0388235	0.0571429	-	0	0.0254545
MZF-1-CD34-Site-C|AGTGGGGA	-	-	-	-	-	-	-	-	-	-	-	-	-	-	-	-	-	-	-	-	-	-	-	-	-	-	-	-	-	-	-	0	-
Myb-erk1|TTAACTG	-	-	-	-	-	0.02375	0	0	0.0315385	-	-	-	-	-	-	0	0	-	0	-	-	0.0515	-	-	-	-	-	-	-	-	-	0	0.0254545
NF-E1.4|TTATCTC	-	-	-	-	-	-	0	0	-	-	-	-	-	-	-	0	0	-	-	-	-	-	-	-	-	-	-	-	-	-	-	0	0.0254545
NF-E1.8|CCAATCT	-	-	-	-	-	0.02375	0	0	-	-	0.0795833	-	0.028	-	-	0	0	0.0288889	0	-	0.0406667	-	-	-	-	-	-	0.00285714	-	0.0571429	-	0	0.0254545
NF-Y-consensus|BVDCCAATVVVVD	-	-	-	-	-	-	-	-	-	-	0.0795833	-	0.028	-	-	-	-	-	-	-	-	-	-	-	-	-	-	-	-	-	-	-	-
NF-mu-E1_CS|CAGNTGGC	-	-	-	-	-	-	-	-	-	-	0.0795833	-	0.028	-	-	-	-	-	-	-	-	-	-	-	-	-	-	-	-	-	-	-	-
NFI.2|GCCAATC	-	-	-	-	-	0.02375	0	0	-	0.0321429	-	-	-	-	-	0	0	0.0288889	0	-	-	-	-	-	-	-	-	-	-	-	-	0	0.0254545
NFI_CS3|TGGNNNNNNGCCA	-	-	-	-	-	0.02375	0	0	-	-	-	-	-	-	-	0	0	-	0	-	-	-	-	-	-	-	-	-	-	-	-	0	0.0254545
NFI_CS6|YGGMNNNNNGCCA	-	-	-	-	-	0.02375	0	0	-	-	-	-	-	-	-	0	0	-	0	-	-	-	-	-	-	-	-	-	-	0.0571429	-	0	0.0254545
NFkB_CS1|GGGRHTYYHC	-	-	-	-	-	0.02375	0	0	-	0.0321429	0.0795833	-	-	-	-	0	0	0.0288889	0	-	0.0406667	-	-	-	-	-	-	0.00285714	-	-	-	0	0.0254545
NP-TCII-consensus|ANANTTTCC	-	-	-	-	-	0.02375	0	0	-	-	-	-	-	-	-	0	0	-	0	-	0.0406667	-	-	-	-	-	-	0.00285714	-	-	-	0	0.0254545
NRE_Box1_CS|ANCCTCTCY	-	-	-	-	0.0388235	0.02375	0	0	0.0315385	-	-	-	-	-	-	0	0	-	0	-	0.0406667	0.0515	-	-	-	-	-	0.00285714	0.0388235	-	-	0	0.0254545
Nkx-2.5-GATA-6|TTTAGTG	-	-	-	-	-	-	0	0	-	-	-	-	-	-	-	0	0	-	-	-	-	-	-	-	-	-	-	-	-	-	-	0	0.0254545
OCTA-mutant-10|ATTTGCATNT	-	-	-	-	-	0.02375	0	0	-	-	-	-	-	-	-	0	0	0.0288889	0	-	-	-	-	-	-	-	-	-	-	0.0571429	-	0	0.0254545
OCTA_(1)|ATTTGCATT	-	-	-	-	-	0.02375	0	0	-	-	-	-	-	-	-	0	0	0.0288889	0	-	-	-	-	-	-	-	-	-	-	0.0571429	-	0	0.0254545
PEA3_site_CS|CMGGAAGT	-	-	-	-	-	0.02375	0	0	-	-	-	-	-	-	-	0	0	-	0	-	-	-	-	-	-	-	-	-	-	-	-	0	0.0254545
PFK-2/FBPase-2-site-V|GTTCTAA	-	-	-	-	-	-	-	-	-	-	0.0795833	-	-	-	-	-	-	-	-	-	-	-	-	-	-	-	-	-	-	-	-	-	-
PR-uterogl.2|AGTCCTTT	-	-	-	-	0.0388235	0.02375	0	0	-	-	0.0795833	-	0.028	-	-	0	0	0.0288889	0	-	0.0406667	-	-	-	-	-	-	0.00285714	0.0388235	0.0571429	-	0	0.0254545
PU1/Spi1_site|AAGGGAAG	-	-	-	-	-	-	0	0	-	-	-	-	-	-	-	0	0	-	-	-	0.0406667	-	-	-	-	-	-	0.00285714	-	-	-	0	0.0254545
Pdx-1-insulin-P1|CCTTAATG	-	-	-	-	-	0.02375	0	0	-	-	-	-	-	-	-	0	0	-	0	-	-	-	-	-	-	-	-	-	-	-	-	0	0.0254545
Pit-1_CS1|WTATYCAT	-	-	-	-	-	0.02375	0	0	0.0315385	-	0.0795833	-	-	-	-	0	0	-	0	-	-	0.0515	-	-	-	-	-	-	-	-	-	0	0.0254545
PuF_RS|GGGTGGG	-	-	-	-	-	0.02375	0	0	-	-	0.0795833	-	0.028	-	-	0	0	-	0	-	-	-	-	-	-	-	-	-	-	-	-	0	0.0254545
RS_initiation_site|GGGCAAAT	-	-	-	-	-	-	0	0	-	-	-	-	-	-	-	0	0	-	-	-	-	-	-	-	-	-	-	-	-	-	-	0	0.0254545
RadLV-core|TGTGGTCA	-	-	-	-	0.0388235	0.02375	0	0	-	-	0.0795833	-	0.028	-	-	0	0	0.0288889	0	-	0.0406667	-	-	-	-	-	-	0.00285714	0.0388235	0.0571429	-	0	0.0254545
Rh50-Ets-2|TGTCCTTT	-	-	-	-	-	-	-	-	-	-	-	-	-	-	-	-	-	-	-	-	-	-	-	-	-	-	-	-	-	-	-	0	-
SDR_RS|GRGSGGTG	-	-	-	-	-	-	0	0	-	-	-	-	-	-	-	0	0	-	-	-	-	-	-	-	-	-	-	-	-	-	-	0	0.0254545
SV40.13|TGGAAAG	-	-	-	-	-	0.02375	0	0	0.0315385	-	-	-	-	-	-	0	0	0.0288889	0	-	0.0406667	0.0515	-	-	-	-	-	0.00285714	-	-	-	0	0.0254545
Sp1-NPY|CCCCTCC	-	-	-	-	-	-	-	-	-	-	0.0795833	0.0803333	-	-	-	-	-	-	-	-	-	-	-	-	-	-	-	-	-	-	-	-	-
Sp1-VGF_(1)|AGGGAGG	-	-	-	-	-	0.02375	0	0	-	-	0.0795833	-	0.028	-	-	0	0	-	0	-	-	-	-	-	-	-	-	-	-	-	-	0	0.0254545
Sp1-a1p-inhibitor_(4)|ACCACAA	-	-	-	-	-	-	-	-	-	-	-	-	-	-	-	-	-	-	-	-	-	-	-	-	-	-	-	-	-	-	-	0	-
Sp1-apoE|GCCCGCCC	-	-	-	-	-	-	-	-	-	-	0.0795833	-	0.028	-	-	-	-	-	-	-	-	-	-	-	-	-	-	-	-	-	-	-	-
Sp1-calpain_(1)|CCTGGAGG	-	-	-	-	-	0.02375	0	0	-	0.0321429	-	-	-	-	-	0	0	0.0288889	0	-	-	-	-	-	-	-	-	-	-	-	-	0	0.0254545
Sp1-complement_factor_I|CAGCCCC	-	-	-	-	-	0.02375	0	0	-	0.0321429	-	-	-	-	-	0	0	0.0288889	0	-	-	-	-	-	-	-	-	-	-	-	-	0	0.0254545
Sp1-junD|CCCGCCCC	-	-	-	-	-	-	-	-	-	-	0.0795833	-	0.028	-	-	-	-	-	-	-	-	-	-	-	-	-	-	-	-	-	-	-	-
Sp1-malic_enzyme|GCCCCGCCCC	-	-	-	-	-	-	-	-	-	-	0.0795833	-	0.028	-	-	-	-	-	-	-	-	-	-	-	-	-	-	-	-	-	-	-	-
T3R_TRE1_CS|CWGGAGGW	0.0405556	-	-	-	-	0.02375	0	0	-	-	0.0795833	-	0.028	0.0957576	0.0521053	0	0	-	0	-	0.0406667	-	-	-	-	-	-	0.00285714	-	-	-	0	0.0254545
TATA_(3)|TATAAGA	-	-	-	-	0.0388235	0.02375	0	0	-	0.0321429	-	-	-	-	-	0	0	0.0288889	0	-	0.0406667	-	-	-	-	-	-	0.00285714	0.0388235	-	-	0	0.0254545
TCF-2-alpha_CS|SAGGAAGY	-	-	-	-	-	0.02375	0	0	-	-	0.0795833	-	0.028	0.0957576	-	0	0	0.0288889	0	-	-	-	-	-	-	-	-	-	-	-	-	0	0.0254545
TCR-beta-site-6|AATACAA	-	-	-	-	-	0.02375	0	0	0.0315385	-	0.0795833	-	0.028	-	-	0	0	-	0	-	-	0.0515	-	-	-	-	-	-	-	-	-	0	0.0254545
TEF2-GT-I|GGGTGTGG	-	-	-	-	-	-	0	0	-	-	-	-	-	-	-	0	0	-	-	-	-	-	-	-	-	-	-	-	-	-	-	0	0.0254545
TFII-I-HIV-1-Inr1|GTCTCTCT	-	-	-	-	-	0.02375	0	0	-	-	-	-	-	-	-	0	0	-	0	-	-	-	-	-	-	-	-	-	-	-	-	0	0.0254545
TRE.1|TGACTCA	-	-	-	-	-	-	0	0	-	-	0.0795833	-	-	-	-	0	0	-	-	-	-	-	-	-	-	-	-	-	-	-	-	0	0.0254545
TS-undefined-site-2|AGTTTCCCA	-	-	-	-	-	0.02375	0	0	-	-	-	-	-	-	-	0	0	-	0	-	-	-	-	-	-	-	-	-	-	-	-	0	0.0254545
Tcf-matrilysin|ATCAAAG	-	-	-	-	-	-	0	0	-	-	-	-	-	-	-	0	0	-	-	-	-	-	-	-	-	-	-	-	-	-	-	0	0.0254545
TonEBP-CS|TGGAAANNYNY	0.0405556	0.0803333	0.0341667	0.0756522	0.0388235	0.02375	0	0	0.0315385	-	0.0795833	-	0.028	-	0.0521053	0	0	0.0288889	0	0.0853125	0.0406667	-	-	-	-	0.0803333	0.0756522	0.00285714	0.0388235	0.0571429	0.0803333	0	0.0254545
U2snRNA.1|STGCAAAT	-	-	-	-	-	0.02375	0	0	-	-	-	-	-	-	-	0	0	-	0	-	-	-	-	-	-	-	-	-	-	-	-	0	0.0254545
UBP1_RS|CTCTCTGG	-	-	-	-	-	0.02375	0	0	0.0315385	-	-	-	-	-	-	0	0	-	0	-	-	0.0515	-	-	-	-	-	-	-	-	-	0	0.0254545
VDRE-augmenting-sequence|GGTTTGG	-	-	-	-	-	0.02375	0	0	-	-	-	-	-	-	-	0	0	0.0288889	0	-	-	-	-	-	-	-	-	-	-	-	-	0	0.0254545
Y_box_(2)|CTGATTGG	-	-	-	-	-	-	0	0	-	-	-	-	-	-	-	0	0	-	-	-	-	-	-	-	-	-	-	-	-	-	-	0	0.0254545
albumin-undefined-site-7|TGAAATGG	-	-	-	-	-	0.02375	0	0	-	-	-	-	-	-	-	0	0	-	0	-	-	-	-	-	-	-	-	-	-	-	-	0	0.0254545
alphaA-crystallin-undefined-s2|GCCTCTC	-	-	-	-	-	-	0	0	-	-	-	-	-	-	-	0	0	-	-	-	-	-	-	-	-	-	-	-	-	-	-	0	0.0254545
apoE-B1-II|CCCCACCTC	-	-	-	-	-	-	0	0	-	-	-	-	-	-	-	0	0	-	-	-	-	-	-	-	-	-	-	-	-	-	-	0	0.0254545
bicoid-CAMLG|GGATTACA	-	-	-	-	-	-	-	-	-	-	0.0795833	-	-	-	-	-	-	-	-	-	-	-	-	-	-	-	-	-	-	-	-	-	-
c-Myc_RS1|TCTCTTA	-	-	-	-	0.0388235	0.02375	0	0	-	-	0.0795833	-	0.028	-	-	0	0	-	0	-	0.0406667	-	-	-	-	-	-	0.00285714	0.0388235	-	-	0	0.0254545
c-fos_SRE_half-site|GATGTCC	-	-	-	-	-	0.02375	0	0	-	-	-	-	-	-	-	0	0	-	0	-	-	-	-	-	-	-	-	-	-	-	-	0	0.0254545
c-mos_DS2|CAACCAC	-	-	-	-	-	-	0	0	-	-	-	-	-	-	-	0	0	-	-	-	-	-	-	-	-	-	-	-	-	-	-	0	0.0254545
c-mos_DS3|GTTTTAA	-	-	-	-	-	0.02375	0	0	0.0315385	-	0.0795833	-	0.028	-	-	0	0	0.0288889	0	-	-	0.0515	-	-	-	-	-	-	-	0.0571429	-	0	0.0254545
complement_C3-undefined-site|CAAAAGG	-	-	-	-	-	-	-	-	-	-	0.0795833	-	-	-	-	-	-	-	-	-	-	-	-	-	-	-	-	-	-	-	-	-	-
dc_box|TSATTTGCAT	-	-	-	-	-	-	0	0	-	-	-	-	-	-	-	0	0	-	-	-	-	-	-	-	-	-	-	-	-	-	-	0	0.0254545
delta-rpL7|GGAGGCTG	-	-	-	-	-	0.02375	0	0	-	-	0.0795833	-	0.028	0.0957576	-	0	0	-	0	-	-	-	-	-	-	-	-	-	-	-	-	0	0.0254545
epsilon-NRA-FP5|TATTATCT	-	-	-	-	-	-	0	0	-	-	-	-	-	-	-	0	0	-	-	-	-	-	-	-	-	-	-	-	-	-	-	0	0.0254545
epsilon-globin-undefined-site2|GAATAAA	-	-	-	-	-	0.02375	0	0	-	-	-	-	-	-	-	0	0	-	0	-	-	-	-	-	-	-	-	-	-	0.0571429	-	0	0.0254545
forkhead_CS|WAARYAAAYW	-	-	-	-	0.0388235	0.02375	0	0	0.0315385	0.0321429	0.0795833	-	0.028	-	-	0	0	0.0288889	0	-	0.0406667	0.0515	-	-	-	-	-	0.00285714	0.0388235	0.0571429	-	0	0.0254545
gastrin-AT-rich-site|CTAAATGA	-	-	-	-	-	-	0	0	-	-	-	-	-	-	-	0	0	-	-	-	-	-	-	-	-	-	-	-	-	-	-	0	0.0254545
hFAST-1-ARE|TGTKKATT	-	-	-	-	-	0.02375	0	0	-	-	-	-	-	-	-	0	0	-	0	-	-	-	-	-	-	-	-	-	-	-	-	0	0.0254545
junB-US3|AGTGCACT	-	-	-	-	0.0388235	-	0	0	-	-	-	-	-	-	-	0	0	-	-	-	0.0406667	-	-	-	-	-	-	0.00285714	0.0388235	-	-	0	0.0254545
keratinocyte_CS|AARCCAAA	-	-	-	-	-	0.02375	0	0	0.0315385	-	-	-	-	-	-	0	0	-	0	-	-	0.0515	-	-	-	-	-	-	-	0.0571429	-	0	0.0254545
p300-consensus|GGGAGTG	-	-	-	-	-	0.02375	0	0	-	0.0321429	-	-	-	-	-	0	0	0.0288889	0	-	-	-	-	-	-	-	-	-	-	-	-	0	0.0254545
prolactin-D10|TTGCATA	-	-	-	-	-	0.02375	0	0	-	-	-	-	-	-	-	0	0	-	0	-	-	-	-	-	-	-	-	-	-	-	-	0	0.0254545
prolactin-D1|ATGAAAA	-	-	-	-	0.0388235	0.02375	0	0	0.0315385	-	-	-	-	-	-	0	0	-	0	0.0853125	0.0406667	0.0515	-	-	-	-	-	0.00285714	0.0388235	0.0571429	-	0	0.0254545
prolactin-D2|ATCAATA	-	-	-	-	-	-	-	-	-	-	0.0795833	-	-	-	-	-	-	-	-	-	-	-	-	-	-	-	-	-	-	-	-	-	-
prolactin-D7|AATTCAG	-	-	-	-	0.0388235	0.02375	0	0	0.0315385	-	-	-	-	-	-	0	0	0.0288889	0	-	0.0406667	-	-	-	-	-	-	0.00285714	0.0388235	0.0571429	-	0	0.0254545
unknown-insulin|GTGGAAA	-	-	-	-	-	0.02375	0	0	-	-	-	-	-	-	-	0	0	-	0	-	-	-	-	-	-	-	-	-	-	-	-	0	0.0254545
