# Supplementary material for: High-Throughput GoMiner, an 'industrial-strength' integrative gene ontology tool for interpretation of multiple-microarray experiments, with application to studies of Common Variable Immune Deficiency (CVID)
Source: BMC Bioinformatics. 2005 Jul 5;6:168. doi: 10.1186/1471-2105-6-168 (PMC1190154; doi:10.1186/1471-2105-6-168)
Supplement: Additional File 3 — Output Files Generated from High-Throughput GoMiner [file 1471-2105-6-168-S3.tar › cvidoutput/total.txt.dir/cvidchanged.txt.dir/cvidchanged.txt.change.gce.TF/TFcat.CIM]

	GO-0006805_xenobiotic_metabolism	GO-0006873_cell_ion_homeostasis	GO-0006874_calcium_ion_homeostasis	GO-0006875_metal_ion_homeostasis	GO-0006935_chemotaxis	GO-0006950_response_to_stress	GO-0006952_defense_response	GO-0006955_immune_response	GO-0006959_humoral_immune_response	GO-0006968_cellular_defense_response	GO-0007166_cell_surface_receptor_linked_signal_transduction	GO-0007178_transmembrane_receptor_protein_serine_threonine_kinase_signaling_pathway	GO-0007186_G-protein_coupled_receptor_protein_signaling_pathway	GO-0007218_neuropeptide_signaling_pathway	GO-0009410_response_to_xenobiotic_stimulus	GO-0009605_response_to_external_stimulus	GO-0009607_response_to_biotic_stimulus	GO-0009611_response_to_wounding	GO-0009613_response_to_pest_pathogen_parasite	GO-0009617_response_to_bacteria	GO-0009628_response_to_abiotic_stimulus	GO-0016064_humoral_defense_mechanism_(sensu_Vertebrata)	GO-0019884_antigen_presentation__exogenous_antigen	GO-0019886_antigen_processing__exogenous_antigen_via_MHC_class_II	GO-0019935_cyclic-nucleotide-mediated_signaling	GO-0030003_cation_homeostasis	GO-0030005_di-__tri-valent_inorganic_cation_homeostasis	GO-0042221_response_to_chemical_substance	GO-0042330_taxis	GO-0045087_innate_immune_response	GO-0050801_ion_homeostasis	GO-0050874_organismal_physiological_process	GO-0050896_response_to_stimulus
(Sp1)-TK.1|CCCCGCCC	0	0	0	0	0	0	0	0	0	0	3	0	2	0	0	0	0	0	0	0	0	0	0	0	0	0	0	0	0	0	0	0	0
ANF-site_I|GGAAGGC	0	0	0	0	0	5	5	5	2	0	0	0	0	0	0	5	5	3	5	0	0	2	0	0	0	0	0	0	0	2	0	5	5
AP-1-IHABP|TGAGTAA	0	0	0	0	0	3	3	3	0	0	0	0	0	0	0	3	3	0	3	0	0	0	0	0	0	0	0	0	0	0	0	3	3
AP-1-IL-3_(2)|AGAGTCA	0	0	0	0	0	0	2	2	0	0	2	0	2	0	0	2	2	0	0	0	0	0	0	0	0	0	0	0	0	0	0	2	2
AP-1-IL-3|TGAGTCA	0	0	0	0	0	2	2	2	0	0	2	0	0	0	0	2	2	0	2	0	0	0	0	0	0	0	0	0	0	0	0	2	2
AP-1-c-jun-2|TCAGTCA	0	0	0	0	0	2	2	2	0	0	0	0	0	0	0	2	2	0	2	0	0	0	0	0	0	0	0	0	0	0	0	2	2
AP-1-cyclinD2|TGAATAA	0	0	0	0	0	2	3	3	0	0	0	0	0	0	0	3	3	2	2	0	0	0	0	0	0	0	0	0	0	2	0	3	3
AP-1-gamma-INF|AACTACA	0	0	0	0	0	0	2	2	0	0	0	0	0	0	0	2	2	0	0	0	0	0	0	0	0	0	0	0	0	0	0	2	2
AP-1-involucrin-H2|TGCCTCA	0	0	0	0	0	2	3	3	0	0	5	0	4	2	0	3	3	0	2	2	2	0	0	0	0	0	0	2	0	2	0	3	3
AP-1-involucrin_3|TGAAACC	0	0	0	0	0	3	4	4	0	2	0	0	0	0	0	4	4	3	3	0	2	0	0	0	0	0	0	2	0	0	0	5	4
AP-1_CS1|STGACTMA	0	0	0	0	0	0	0	0	0	0	0	0	0	0	0	0	0	0	0	0	0	0	0	0	0	0	0	0	0	0	0	2	0
AP-1_site_2|TTAGTCA	0	0	0	0	0	0	2	2	0	0	2	2	0	0	0	2	2	0	0	0	0	0	0	0	0	0	0	0	0	0	0	2	2
AP-1_site_4|GTGAGTAT	0	0	0	0	0	0	0	0	0	0	3	0	3	0	0	0	0	0	0	0	0	0	0	0	2	0	0	0	0	0	0	0	0
AP-2-p62_(1)|GGGAGGCC	0	0	0	0	0	2	2	2	0	0	0	0	0	0	0	2	2	2	2	0	2	0	0	0	0	0	0	2	0	0	0	2	2
AP-2/Sp1-PLG|CCCCCGCC	0	0	0	0	0	0	0	0	0	0	2	0	2	0	0	0	0	0	0	0	0	0	0	0	0	0	0	0	0	0	0	0	0
APRT-CHO_US|GCCCCACC	0	0	0	0	0	2	2	2	0	0	0	0	0	0	0	2	2	0	2	0	0	0	0	0	0	0	0	0	0	0	0	2	2
APRT-mouse_US|GCCCCGCC	0	0	0	0	0	0	0	0	0	0	2	0	2	0	0	0	0	0	0	0	0	0	0	0	0	0	0	0	0	0	0	0	0
ASP-CYP21|CTCTGTGG	0	0	0	0	0	2	2	2	0	2	0	0	0	0	0	2	2	2	2	0	2	0	0	0	0	0	0	2	0	0	0	2	2
Ad2MLP_US.4|TATAAAA	0	0	0	0	0	4	4	4	3	0	0	0	0	0	0	4	4	2	4	0	0	3	0	0	0	0	0	0	0	2	0	4	4
Albumin_US2|ATTTTGTAAT	0	0	0	0	0	2	2	2	0	0	0	0	0	0	0	2	2	2	2	0	0	0	0	0	0	0	0	0	0	0	0	2	2
AlphaCE2Maf-Bfsp1|TGCTGAC	0	0	0	0	0	3	4	4	0	2	0	0	0	0	0	4	4	2	3	0	2	0	0	0	0	0	0	2	0	2	0	4	4
Anteriory_Pituitary_ES|AWWTATNCAT	0	0	0	0	0	3	3	3	2	0	0	0	0	0	0	3	3	0	3	0	0	2	0	0	0	0	0	0	0	0	0	4	3
ApoB-site_g|CACAGGAA	0	0	0	0	0	0	2	2	0	0	0	0	0	0	0	2	2	0	0	0	0	0	0	0	0	0	0	0	0	0	0	2	2
ApoE_B1|SCCCACCTC	0	0	0	0	0	0	3	3	0	0	0	0	0	0	0	3	3	0	0	0	0	0	0	0	0	0	0	0	0	0	0	3	3
B2_RS|TCCTATCA	0	0	0	0	0	0	2	2	0	0	2	0	2	0	0	2	2	0	0	0	0	0	0	0	0	0	0	0	0	0	0	2	2
BAR1.2|AATTACAT	0	0	0	0	0	0	2	2	0	0	0	0	0	0	0	2	2	0	0	0	0	0	0	0	0	0	0	0	0	0	0	2	2
BKLF_CS|CCMCACCCH	0	0	0	0	0	0	2	2	0	0	0	0	0	0	0	2	2	0	0	0	0	0	0	0	0	0	0	0	0	0	0	2	2
C/EBP-GLUT4|TTCAGAAAT	0	0	0	0	0	0	2	2	0	0	0	0	0	0	0	2	2	0	0	0	0	0	0	0	0	0	0	0	0	0	0	2	2
C/EBP-apoB-intron-enhancer|GAGGAGGG	0	0	0	0	0	2	3	3	0	0	0	0	0	0	0	3	3	2	2	0	0	0	0	0	0	0	0	0	0	0	0	3	3
CAC-bp-beta-globin-HS-3_(1)|GGTGGGG	0	0	0	0	0	2	2	2	0	2	0	0	0	0	0	2	2	2	2	0	0	0	0	0	0	0	0	0	0	0	0	2	2
CACA|CACACACACA	0	0	0	0	0	2	2	2	2	0	0	0	0	0	0	2	2	0	2	0	0	2	0	0	0	0	0	0	0	0	0	2	2
CCAC-box|CCCACCC	0	0	0	0	0	4	5	5	0	2	0	0	0	0	0	5	5	4	4	0	2	0	0	0	0	0	0	2	0	2	0	5	5
CK-2|TCAGGTA	0	0	0	0	0	2	3	3	0	0	3	0	2	0	0	3	3	0	2	0	2	0	0	0	0	0	0	2	0	2	0	3	3
CK-8-mer|AANCCAAA	0	0	0	0	0	4	4	4	2	0	0	0	0	0	0	4	4	0	4	0	0	2	0	0	0	0	0	0	0	2	0	4	4
COLX-MEF2-like-sequence|TTAAAAATAAA	0	0	0	0	0	2	2	2	0	0	0	0	0	0	0	2	2	2	2	0	0	0	0	0	0	0	0	0	0	0	0	2	2
CP2-consensus|GCNMNANCMAG	0	2	2	2	3	4	4	4	2	0	4	0	3	0	0	4	4	3	4	2	4	0	0	0	0	2	2	4	3	4	2	5	4
CP2-gamma-FBG|AGCCACT	0	0	0	0	0	2	2	2	0	0	0	0	0	0	0	2	2	0	2	0	2	0	0	0	0	0	0	2	0	2	0	2	2
CPSI-B1|TCTCCCA	0	0	0	0	0	2	3	3	0	0	2	0	2	0	0	3	3	0	2	0	2	0	0	0	0	0	0	2	0	2	0	4	3
CuE5|TGCAGGTGT	0	0	0	0	0	0	0	0	0	0	2	0	2	0	0	0	0	0	0	0	0	0	0	0	0	0	0	0	0	0	0	0	0
DQ-beta-US1|ATTTGTAT	0	0	0	0	0	2	4	4	0	0	0	0	0	0	0	4	4	0	2	0	2	0	0	0	0	0	0	2	0	0	0	4	4
E-alpha_H_box|GGACCTG	0	0	0	0	0	0	2	2	0	0	0	0	0	0	0	2	2	0	0	0	0	0	0	0	0	0	0	0	0	0	0	2	2
E1A-BS10|AGGAAGT	0	0	0	0	0	3	4	4	0	0	0	0	0	0	0	4	4	2	3	0	0	0	0	0	0	0	0	0	0	0	0	4	4
E2A-CAMLG|GCAGCTG	0	0	0	0	0	3	3	3	0	2	0	0	0	0	0	3	3	3	3	0	2	0	0	0	0	0	0	2	0	0	0	4	3
E2F_site_(6)|ATTAAAAG	0	0	0	0	0	2	2	2	2	0	0	0	0	0	0	2	2	0	2	0	0	2	0	0	0	0	0	0	0	0	0	2	2
E2F_site_(7)|TCCCGGG	0	0	0	0	0	0	0	0	0	0	3	2	0	0	0	0	0	0	0	0	0	0	0	0	0	0	0	0	0	0	0	0	0
E47-MyoD_CS|VCACCTGT	0	0	0	0	0	0	2	2	0	0	0	0	0	0	0	2	2	0	0	0	0	0	0	0	0	0	0	0	0	0	0	2	2
E4F1-E1a.3|ACGTCAG	0	0	0	0	0	0	2	2	0	0	0	0	0	0	0	2	2	0	0	0	0	0	0	0	0	0	0	0	0	0	0	2	2
EARLY-SEQ1|YYCCGCCC	0	0	0	0	0	0	0	0	0	0	4	0	3	0	0	0	0	0	0	0	0	0	0	0	2	0	0	0	0	0	0	0	0
EBF/Olf-1_site_2|TCCCNNRRGRR	0	0	0	0	0	2	3	3	0	2	4	0	3	0	0	3	3	2	2	0	0	0	0	0	0	0	0	0	0	0	0	3	3
EBV-ZRE1|TTACACA	0	0	0	0	0	3	3	3	3	0	0	0	0	0	0	3	3	0	3	0	0	2	0	0	0	0	0	0	0	0	0	3	3
EBV-ZRE2|TGAGCAA	0	2	2	2	3	5	5	5	4	0	2	0	2	0	0	5	5	3	5	0	3	3	0	0	0	2	2	3	3	3	2	5	5
EBV-ZRE3/TGTG1|TGACACA	0	0	0	0	0	0	2	2	0	0	0	0	0	0	0	2	2	0	0	0	2	0	0	0	0	0	0	2	0	0	0	2	2
EBV-ZRE5|TGTGCAA	0	0	0	0	0	4	4	4	0	2	2	0	2	0	0	4	4	2	4	0	2	0	0	0	0	0	0	2	0	2	0	5	4
EBV-ZRE6|TGTGTCA	0	0	0	0	0	0	0	0	0	0	2	0	2	0	0	0	0	0	0	0	0	0	0	0	0	0	0	0	0	0	0	0	0
EBV-ZRE7|TTGCTCA	0	2	2	2	2	2	2	2	2	0	0	0	0	0	0	2	2	2	2	0	2	0	0	0	0	2	2	2	2	2	2	2	2
EGFR-downstream-enhancer-s8|TTCTTCTC	0	0	0	0	0	2	2	2	2	0	2	0	2	0	0	2	2	0	2	0	0	0	0	0	0	0	0	0	0	0	0	2	2
EGR-1_CS|CGCCCSCGC	0	0	0	0	0	0	0	0	0	0	2	0	2	0	0	0	0	0	0	0	0	0	0	0	0	0	0	0	0	0	0	0	0
EGR1-high-affinity-site|GNTKGGGYG	2	0	0	0	0	2	4	4	0	0	0	0	0	0	2	4	4	0	2	0	3	0	0	0	0	0	0	3	0	0	0	4	4
ELP_RS|CAAGGTCA	0	0	0	0	0	0	0	0	0	0	0	0	0	0	0	0	0	0	0	0	0	0	0	0	0	0	0	0	0	0	0	2	0
Est-vWF_site|TTTCCTTT	0	0	0	0	2	3	4	4	3	0	2	0	0	0	0	4	4	0	3	0	2	3	0	0	0	0	0	2	2	0	0	4	4
Ets-Rh50-distal|CAATTCC	0	2	2	2	2	3	3	3	2	0	2	0	0	0	0	3	3	3	3	0	2	0	0	0	0	2	2	2	2	2	2	3	3
Ets1-Fgf8|CAGGAAGT	0	0	0	0	0	2	3	3	0	0	0	0	0	0	0	3	3	0	2	0	0	0	0	0	0	0	0	0	0	0	0	3	3
FHX-type-A-CS|WMARYAAAYA	0	0	0	0	3	6	7	7	2	3	3	0	3	0	0	7	7	4	6	0	4	2	0	0	0	0	0	4	3	2	0	8	7
FSE2.1|GAGAGGA	0	0	0	0	0	0	0	0	0	0	3	0	2	0	0	0	0	0	0	0	0	0	0	0	0	0	0	0	0	0	0	0	0
GAGA_box/CT_element|AGAGARRRR	0	2	2	2	2	7	8	8	5	0	6	2	4	2	0	8	8	2	7	2	3	4	0	0	0	2	2	3	2	3	2	9	8
GATA-1-beta-globin_(2)|CCTATCAT	0	0	0	0	0	0	2	2	0	0	0	0	0	0	0	2	2	0	0	0	0	0	0	0	0	0	0	0	0	0	0	2	2
GATA-1-undefined-site-12|CACACCC	0	0	0	0	0	0	2	2	0	0	0	0	0	0	0	2	2	0	0	0	0	0	0	0	0	0	0	0	0	0	0	2	2
GCF-consensus|GCGGGGC	0	0	0	0	0	0	0	0	0	0	2	0	2	0	0	0	0	0	0	0	0	0	0	0	0	0	0	0	0	0	0	0	0
GH-CSE1|TAAATTA	0	0	0	0	0	3	3	3	0	2	0	0	0	0	0	3	3	3	3	0	0	0	0	0	0	0	0	0	0	0	0	3	3
GH-CSE2|AATAAAT	0	0	0	0	2	4	6	6	0	2	2	0	2	0	0	6	6	2	4	0	3	0	0	0	0	0	0	3	2	2	0	6	6
GH1|TCTGTCTG	0	0	0	0	0	0	2	2	0	0	0	0	0	0	0	2	2	0	0	0	0	0	0	0	0	0	0	0	0	0	0	2	2
GR/PR-uteroglobin.1|TGTTCACT	0	0	0	0	0	0	0	0	0	0	2	0	2	0	0	0	0	0	0	0	0	0	0	0	0	0	0	0	0	0	0	0	0
GRE_CS7|WCTGWTCT	0	0	0	0	0	0	4	4	0	0	4	0	3	2	0	4	4	0	0	0	0	0	0	0	0	0	0	0	0	0	0	4	4
GRE_CS8|AGAWCAGW	0	0	0	0	2	2	2	2	0	0	3	0	2	0	0	2	2	2	2	0	2	0	0	0	0	0	0	2	2	2	0	2	2
GT-2B_RS|CCAGCTG	0	0	0	0	0	0	0	0	0	0	4	0	3	2	0	0	0	0	0	0	0	0	0	0	0	0	0	0	0	0	0	0	0
GT-IIBa-SV40|ACAGCTG	0	0	0	0	0	2	2	2	0	2	2	0	2	0	0	2	2	2	2	0	0	0	0	0	0	0	0	0	0	0	0	2	2
H-2RIIBP-region-II|GGTCAGGG	0	0	0	0	0	0	0	0	0	0	2	0	2	0	0	0	0	0	0	0	0	0	0	0	0	0	0	0	0	0	0	0	0
HCRE_core_sequence|GTCTGGGT	0	0	0	0	0	0	2	2	0	0	0	0	0	0	0	2	2	0	0	0	0	0	0	0	0	0	0	0	0	0	0	2	2
HNF1-HP1|CNNNTNNTNATTG	0	0	0	0	0	3	4	4	0	0	0	0	0	0	0	4	4	2	3	0	0	0	0	0	0	0	0	0	0	2	0	4	4
HNF5-erk1|TATTTGT	0	0	0	0	0	5	6	6	3	0	3	0	3	0	0	6	6	3	5	0	2	2	0	0	0	0	0	2	0	2	0	6	6
HSV/CRH/DE2_consensus|GCATNNNTAAT	0	0	0	0	0	2	2	2	0	0	0	0	0	0	0	2	2	0	2	0	0	0	0	0	0	0	0	0	0	0	0	2	2
Hepta|CTCATGA	0	0	0	0	0	0	3	3	0	0	0	0	0	0	0	3	3	0	0	0	0	0	0	0	0	0	0	0	0	0	0	3	3
HiNF-A_RS|ATTTNNNNATTT	0	0	0	0	0	2	2	2	0	0	2	0	0	0	0	2	2	2	2	0	0	0	0	0	0	0	0	0	0	0	0	2	2
HiNF-Ahist|AGAAATG	0	0	0	0	0	4	4	4	2	0	3	0	2	0	0	4	4	2	4	0	0	2	0	0	0	0	0	0	0	2	0	4	4
Hox-1-consensus|CYYNATTAKY	0	0	0	0	0	0	0	0	0	0	2	0	0	0	0	0	0	0	0	0	0	0	0	0	0	0	0	0	0	0	0	0	0
Hox-1.3_RS|CATTAGTG	0	0	0	0	0	0	0	0	0	0	2	0	2	0	0	0	0	0	0	0	0	0	0	0	0	0	0	0	0	0	0	0	0
ICSbf_CS|AGTTTCNNYTYY	0	0	0	0	0	0	2	2	0	0	0	0	0	0	0	2	2	0	0	0	0	0	0	0	0	0	0	0	0	0	0	2	2
IL2-NFAT-45|TGGAAAAAT	0	0	0	0	2	0	2	2	0	0	0	0	0	0	0	2	2	0	0	0	2	0	0	0	0	0	0	2	2	0	0	2	2
IL6RP-VGF_(2)|CTGGGAA	0	0	0	0	0	2	2	2	0	0	2	0	0	0	0	2	2	0	2	0	0	0	0	0	0	0	0	0	0	0	0	2	2
IUF1-CT-II|CYCTAATG	0	0	0	0	0	0	2	2	0	0	0	0	0	0	0	2	2	0	0	0	0	0	0	0	0	0	0	0	0	0	0	2	2
Ig-dc.2|TNATTTGCAT	0	0	0	0	0	0	2	2	0	0	0	0	0	0	0	2	2	0	0	0	0	0	0	0	0	0	0	0	0	0	0	2	2
Ig-kappa.2|ATTTGCAT	0	0	0	0	0	2	3	3	0	0	0	0	0	0	0	3	3	2	2	0	0	0	0	0	0	0	0	0	0	2	0	3	3
IgHC-undefined-site-2|ATTTTCAT	0	0	0	0	0	0	2	2	0	0	0	0	0	0	0	2	2	0	0	0	0	0	0	0	0	0	0	0	0	0	0	2	2
IgHC.19|ATGAAAAT	0	0	0	0	0	2	2	2	0	0	0	0	0	0	0	2	2	0	2	2	2	0	0	0	0	0	0	2	0	2	0	2	2
IgHC.21|ATTGCAT	0	0	0	0	0	2	2	2	0	0	0	0	0	0	0	2	2	0	2	0	0	0	0	0	0	0	0	0	0	0	0	2	2
IgNF-A-IgH_(2)|ATGCAAAT	0	0	0	0	0	2	2	2	0	0	0	0	0	0	0	2	2	0	2	0	0	0	0	0	0	0	0	0	0	0	0	2	2
Ig_cd|ATGCAAATNA	0	0	0	0	0	2	2	2	0	0	0	0	0	0	0	2	2	0	2	0	0	0	0	0	0	0	0	0	0	0	0	2	2
Ig_dc|TGATTTGCAT	0	0	0	0	0	0	2	2	0	0	0	0	0	0	0	2	2	0	0	0	0	0	0	0	0	0	0	0	0	0	0	2	2
Initiator_CS|CTCANTCT	0	0	0	0	0	0	0	0	0	0	3	0	2	0	0	0	0	0	0	0	0	0	0	0	0	0	0	0	0	0	0	0	0
KKLF_CS|GGGGNGGNG	0	0	0	0	0	3	3	3	0	0	2	0	0	0	0	3	3	2	3	0	0	0	0	0	0	0	0	0	0	0	0	3	3
KROX24-F|CGCCCCCGC	0	0	0	0	0	0	0	0	0	0	2	0	2	0	0	0	0	0	0	0	0	0	0	0	0	0	0	0	0	0	0	0	0
LVb-Mo-MuLV|CAGGATA	0	0	0	0	0	3	3	3	2	0	0	0	0	0	0	3	3	0	3	0	0	2	0	0	0	0	0	0	0	0	0	3	3
LyF-1-consensus|YYTGGGAGR	2	0	0	0	0	4	6	6	0	2	0	0	0	0	2	6	6	2	4	0	3	0	0	0	0	0	0	3	0	0	0	7	6
MAF-consensus|GRRGSAAGK	0	0	0	0	0	2	5	5	0	0	0	0	0	0	0	5	5	0	2	0	0	0	0	0	0	0	0	0	0	0	0	5	5
MEF-2-consensus|YTWWAAATAR	0	0	0	0	0	4	4	4	0	2	3	0	2	0	0	4	4	4	4	0	2	0	0	0	0	0	0	2	0	2	0	4	4
MEF-2_CS|YTAWAAATAR	0	0	0	0	0	4	4	4	0	2	2	0	2	0	0	4	4	4	4	0	2	0	0	0	0	0	0	2	0	2	0	4	4
MMTV-undefined-site|ATCATTTT	0	0	0	0	0	0	2	2	0	0	0	0	0	0	0	2	2	0	0	0	0	0	0	0	0	0	0	0	0	0	0	2	2
MRF4-E1|CCATCTGG	0	0	0	0	2	2	2	2	0	0	0	0	0	0	0	2	2	2	2	0	2	0	0	0	0	0	0	2	2	2	0	2	2
MZF-1-CD34-Site-C|AGTGGGGA	0	0	0	0	0	0	0	0	0	0	0	0	0	0	0	0	0	0	0	0	0	0	0	0	0	0	0	0	0	0	0	2	0
Myb-erk1|TTAACTG	0	0	0	0	0	2	2	2	2	0	0	0	0	0	0	2	2	0	2	0	0	2	0	0	0	0	0	0	0	0	0	2	2
NF-E1.4|TTATCTC	0	0	0	0	0	0	2	2	0	0	0	0	0	0	0	2	2	0	0	0	0	0	0	0	0	0	0	0	0	0	0	2	2
NF-E1.8|CCAATCT	0	0	0	0	0	3	4	4	0	0	2	0	2	0	0	4	4	2	3	0	2	0	0	0	0	0	0	2	0	3	0	4	4
NF-Y-consensus|BVDCCAATVVVVD	0	0	0	0	0	0	0	0	0	0	2	0	2	0	0	0	0	0	0	0	0	0	0	0	0	0	0	0	0	0	0	0	0
NF-mu-E1_CS|CAGNTGGC	0	0	0	0	0	0	0	0	0	0	2	0	2	0	0	0	0	0	0	0	0	0	0	0	0	0	0	0	0	0	0	0	0
NFI.2|GCCAATC	0	0	0	0	0	2	2	2	0	2	0	0	0	0	0	2	2	2	2	0	0	0	0	0	0	0	0	0	0	0	0	2	2
NFI_CS3|TGGNNNNNNGCCA	0	0	0	0	0	2	2	2	0	0	0	0	0	0	0	2	2	0	2	0	0	0	0	0	0	0	0	0	0	0	0	2	2
NFI_CS6|YGGMNNNNNGCCA	0	0	0	0	0	2	2	2	0	0	0	0	0	0	0	2	2	0	2	0	0	0	0	0	0	0	0	0	0	2	0	2	2
NFkB_CS1|GGGRHTYYHC	0	0	0	0	0	3	3	3	0	2	2	0	0	0	0	3	3	3	3	0	2	0	0	0	0	0	0	2	0	0	0	3	3
NP-TCII-consensus|ANANTTTCC	0	0	0	0	0	2	3	3	0	0	0	0	0	0	0	3	3	0	2	0	2	0	0	0	0	0	0	2	0	0	0	3	3
NRE_Box1_CS|ANCCTCTCY	0	0	0	0	2	2	4	4	2	0	0	0	0	0	0	4	4	0	2	0	2	2	0	0	0	0	0	2	2	0	0	4	4
Nkx-2.5-GATA-6|TTTAGTG	0	0	0	0	0	0	2	2	0	0	0	0	0	0	0	2	2	0	0	0	0	0	0	0	0	0	0	0	0	0	0	3	2
OCTA-mutant-10|ATTTGCATNT	0	0	0	0	0	2	3	3	0	0	0	0	0	0	0	3	3	2	2	0	0	0	0	0	0	0	0	0	0	2	0	3	3
OCTA_(1)|ATTTGCATT	0	0	0	0	0	2	3	3	0	0	0	0	0	0	0	3	3	2	2	0	0	0	0	0	0	0	0	0	0	2	0	3	3
PEA3_site_CS|CMGGAAGT	0	0	0	0	0	2	3	3	0	0	0	0	0	0	0	3	3	0	2	0	0	0	0	0	0	0	0	0	0	0	0	3	3
PFK-2/FBPase-2-site-V|GTTCTAA	0	0	0	0	0	0	0	0	0	0	2	0	0	0	0	0	0	0	0	0	0	0	0	0	0	0	0	0	0	0	0	0	0
PR-uterogl.2|AGTCCTTT	0	0	0	0	2	2	3	3	0	0	2	0	2	0	0	3	3	2	2	0	2	0	0	0	0	0	0	2	2	2	0	4	3
PU1/Spi1_site|AAGGGAAG	0	0	0	0	0	0	2	2	0	0	0	0	0	0	0	2	2	0	0	0	2	0	0	0	0	0	0	2	0	0	0	2	2
Pdx-1-insulin-P1|CCTTAATG	0	0	0	0	0	2	2	2	0	0	0	0	0	0	0	2	2	0	2	0	0	0	0	0	0	0	0	0	0	0	0	2	2
Pit-1_CS1|WTATYCAT	0	0	0	0	0	3	4	4	2	0	2	0	0	0	0	4	4	0	3	0	0	2	0	0	0	0	0	0	0	0	0	4	4
PuF_RS|GGGTGGG	0	0	0	0	0	2	2	2	0	0	2	0	2	0	0	2	2	0	2	0	0	0	0	0	0	0	0	0	0	0	0	2	2
RS_initiation_site|GGGCAAAT	0	0	0	0	0	0	2	2	0	0	0	0	0	0	0	2	2	0	0	0	0	0	0	0	0	0	0	0	0	0	0	2	2
RadLV-core|TGTGGTCA	0	0	0	0	2	2	2	2	0	0	2	0	2	0	0	2	2	2	2	0	2	0	0	0	0	0	0	2	2	2	0	2	2
Rh50-Ets-2|TGTCCTTT	0	0	0	0	0	0	0	0	0	0	0	0	0	0	0	0	0	0	0	0	0	0	0	0	0	0	0	0	0	0	0	2	0
SDR_RS|GRGSGGTG	0	0	0	0	0	0	2	2	0	0	0	0	0	0	0	2	2	0	0	0	0	0	0	0	0	0	0	0	0	0	0	3	2
SV40.13|TGGAAAG	0	0	0	0	0	4	5	5	2	0	0	0	0	0	0	5	5	2	4	0	2	2	0	0	0	0	0	2	0	0	0	5	5
Sp1-NPY|CCCCTCC	0	0	0	0	0	0	0	0	0	0	3	2	0	0	0	0	0	0	0	0	0	0	0	0	0	0	0	0	0	0	0	0	0
Sp1-VGF_(1)|AGGGAGG	0	0	0	0	0	2	4	4	0	0	2	0	2	0	0	4	4	0	2	0	0	0	0	0	0	0	0	0	0	0	0	4	4
Sp1-a1p-inhibitor_(4)|ACCACAA	0	0	0	0	0	0	0	0	0	0	0	0	0	0	0	0	0	0	0	0	0	0	0	0	0	0	0	0	0	0	0	2	0
Sp1-apoE|GCCCGCCC	0	0	0	0	0	0	0	0	0	0	2	0	2	0	0	0	0	0	0	0	0	0	0	0	0	0	0	0	0	0	0	0	0
Sp1-calpain_(1)|CCTGGAGG	0	0	0	0	0	2	2	2	0	2	0	0	0	0	0	2	2	2	2	0	0	0	0	0	0	0	0	0	0	0	0	2	2
Sp1-complement_factor_I|CAGCCCC	0	0	0	0	0	3	3	3	0	2	0	0	0	0	0	3	3	3	3	0	0	0	0	0	0	0	0	0	0	0	0	3	3
Sp1-junD|CCCGCCCC	0	0	0	0	0	0	0	0	0	0	3	0	2	0	0	0	0	0	0	0	0	0	0	0	0	0	0	0	0	0	0	0	0
Sp1-malic_enzyme|GCCCCGCCCC	0	0	0	0	0	0	0	0	0	0	2	0	2	0	0	0	0	0	0	0	0	0	0	0	0	0	0	0	0	0	0	0	0
T3R_TRE1_CS|CWGGAGGW	2	0	0	0	0	4	4	4	0	0	2	0	2	2	2	4	4	0	4	0	2	0	0	0	0	0	0	2	0	0	0	4	4
TATA_(3)|TATAAGA	0	0	0	0	2	2	4	4	0	2	0	0	0	0	0	4	4	2	2	0	2	0	0	0	0	0	0	2	2	0	0	4	4
TCF-2-alpha_CS|SAGGAAGY	0	0	0	0	0	3	4	4	0	0	2	0	2	2	0	4	4	2	3	0	0	0	0	0	0	0	0	0	0	0	0	4	4
TCR-beta-site-6|AATACAA	0	0	0	0	0	3	4	4	3	0	3	0	3	0	0	4	4	0	3	0	0	2	0	0	0	0	0	0	0	0	0	5	4
TEF2-GT-I|GGGTGTGG	0	0	0	0	0	0	2	2	0	0	0	0	0	0	0	2	2	0	0	0	0	0	0	0	0	0	0	0	0	0	0	2	2
TFII-I-HIV-1-Inr1|GTCTCTCT	0	0	0	0	0	2	2	2	0	0	0	0	0	0	0	2	2	0	2	0	0	0	0	0	0	0	0	0	0	0	0	2	2
TRE.1|TGACTCA	0	0	0	0	0	0	2	2	0	0	2	0	0	0	0	2	2	0	0	0	0	0	0	0	0	0	0	0	0	0	0	2	2
TS-undefined-site-2|AGTTTCCCA	0	0	0	0	0	2	2	2	0	0	0	0	0	0	0	2	2	0	2	0	0	0	0	0	0	0	0	0	0	0	0	2	2
Tcf-matrilysin|ATCAAAG	0	0	0	0	0	0	3	3	0	0	0	0	0	0	0	3	3	0	0	0	0	0	0	0	0	0	0	0	0	0	0	3	3
TonEBP-CS|TGGAAANNYNY	2	2	2	2	3	5	7	7	2	0	2	0	2	0	2	7	7	3	5	2	5	0	0	0	0	2	2	5	3	3	2	7	7
U2snRNA.1|STGCAAAT	0	0	0	0	0	2	2	2	0	0	0	0	0	0	0	2	2	0	2	0	0	0	0	0	0	0	0	0	0	0	0	3	2
UBP1_RS|CTCTCTGG	0	0	0	0	0	2	2	2	2	0	0	0	0	0	0	2	2	0	2	0	0	2	0	0	0	0	0	0	0	0	0	2	2
VDRE-augmenting-sequence|GGTTTGG	0	0	0	0	0	2	2	2	0	0	0	0	0	0	0	2	2	2	2	0	0	0	0	0	0	0	0	0	0	0	0	2	2
Y_box_(2)|CTGATTGG	0	0	0	0	0	0	2	2	0	0	0	0	0	0	0	2	2	0	0	0	0	0	0	0	0	0	0	0	0	0	0	2	2
albumin-undefined-site-7|TGAAATGG	0	0	0	0	0	2	2	2	0	0	0	0	0	0	0	2	2	0	2	0	0	0	0	0	0	0	0	0	0	0	0	2	2
alphaA-crystallin-undefined-s2|GCCTCTC	0	0	0	0	0	0	2	2	0	0	0	0	0	0	0	2	2	0	0	0	0	0	0	0	0	0	0	0	0	0	0	2	2
apoE-B1-II|CCCCACCTC	0	0	0	0	0	0	3	3	0	0	0	0	0	0	0	3	3	0	0	0	0	0	0	0	0	0	0	0	0	0	0	3	3
bicoid-CAMLG|GGATTACA	0	0	0	0	0	0	0	0	0	0	2	0	0	0	0	0	0	0	0	0	0	0	0	0	0	0	0	0	0	0	0	0	0
c-Myc_RS1|TCTCTTA	0	0	0	0	2	2	3	3	0	0	2	0	2	0	0	3	3	0	2	0	2	0	0	0	0	0	0	2	2	0	0	3	3
c-fos_SRE_half-site|GATGTCC	0	0	0	0	0	2	2	2	0	0	0	0	0	0	0	2	2	0	2	0	0	0	0	0	0	0	0	0	0	0	0	2	2
c-mos_DS2|CAACCAC	0	0	0	0	0	0	2	2	0	0	0	0	0	0	0	2	2	0	0	0	0	0	0	0	0	0	0	0	0	0	0	2	2
c-mos_DS3|GTTTTAA	0	0	0	0	0	4	4	4	2	0	2	0	2	0	0	4	4	3	4	0	0	2	0	0	0	0	0	0	0	2	0	5	4
complement_C3-undefined-site|CAAAAGG	0	0	0	0	0	0	0	0	0	0	2	0	0	0	0	0	0	0	0	0	0	0	0	0	0	0	0	0	0	0	0	0	0
dc_box|TSATTTGCAT	0	0	0	0	0	0	2	2	0	0	0	0	0	0	0	2	2	0	0	0	0	0	0	0	0	0	0	0	0	0	0	2	2
delta-rpL7|GGAGGCTG	0	0	0	0	0	2	4	4	0	0	2	0	2	2	0	4	4	0	2	0	0	0	0	0	0	0	0	0	0	0	0	4	4
epsilon-NRA-FP5|TATTATCT	0	0	0	0	0	0	2	2	0	0	0	0	0	0	0	2	2	0	0	0	0	0	0	0	0	0	0	0	0	0	0	2	2
epsilon-globin-undefined-site2|GAATAAA	0	0	0	0	0	2	3	3	0	0	0	0	0	0	0	3	3	0	2	0	0	0	0	0	0	0	0	0	0	2	0	3	3
forkhead_CS|WAARYAAAYW	0	0	0	0	3	6	7	7	2	3	2	0	2	0	0	7	7	4	6	0	4	2	0	0	0	0	0	4	3	2	0	8	7
gastrin-AT-rich-site|CTAAATGA	0	0	0	0	0	0	2	2	0	0	0	0	0	0	0	2	2	0	0	0	0	0	0	0	0	0	0	0	0	0	0	2	2
hFAST-1-ARE|TGTKKATT	0	0	0	0	0	2	2	2	0	0	0	0	0	0	0	2	2	0	2	0	0	0	0	0	0	0	0	0	0	0	0	2	2
junB-US3|AGTGCACT	0	0	0	0	2	0	2	2	0	0	0	0	0	0	0	2	2	0	0	0	2	0	0	0	0	0	0	2	2	0	0	2	2
keratinocyte_CS|AARCCAAA	0	0	0	0	0	4	4	4	2	0	0	0	0	0	0	4	4	0	4	0	0	2	0	0	0	0	0	0	0	2	0	4	4
p300-consensus|GGGAGTG	0	0	0	0	0	3	3	3	0	2	0	0	0	0	0	3	3	2	3	0	0	0	0	0	0	0	0	0	0	0	0	3	3
prolactin-D10|TTGCATA	0	0	0	0	0	2	2	2	0	0	0	0	0	0	0	2	2	0	2	0	0	0	0	0	0	0	0	0	0	0	0	2	2
prolactin-D1|ATGAAAA	0	0	0	0	2	4	5	5	3	0	0	0	0	0	0	5	5	0	4	2	3	2	0	0	0	0	0	3	2	2	0	5	5
prolactin-D2|ATCAATA	0	0	0	0	0	0	0	0	0	0	2	0	0	0	0	0	0	0	0	0	0	0	0	0	0	0	0	0	0	0	0	0	0
prolactin-D7|AATTCAG	0	0	0	0	2	4	6	6	2	0	0	0	0	0	0	6	6	2	4	0	2	0	0	0	0	0	0	2	2	2	0	7	6
unknown-insulin|GTGGAAA	0	0	0	0	0	2	4	4	0	0	0	0	0	0	0	4	4	0	2	0	0	0	0	0	0	0	0	0	0	0	0	4	4
