# Supplementary material for: High-Throughput GoMiner, an 'industrial-strength' integrative gene ontology tool for interpretation of multiple-microarray experiments, with application to studies of Common Variable Immune Deficiency (CVID)
Source: BMC Bioinformatics. 2005 Jul 5;6:168. doi: 10.1186/1471-2105-6-168 (PMC1190154; doi:10.1186/1471-2105-6-168)
Supplement: Additional File 3 — Output Files Generated from High-Throughput GoMiner [file 1471-2105-6-168-S3.tar › cvidoutput/total.txt.dir/cvidchanged.txt.dir/cvidchanged.txt.change.gce.xls]

=HYPERLINK("http://discover.nci.nih.gov/gominer/hi-thruput-defs.jsp#GO","HYPERLINKED GO CATEGORY")	=HYPERLINK("http://discover.nci.nih.gov/gominer/hi-thruput-defs.jsp#GENE","HYPERLINKED GENE NAME")	=HYPERLINK("http://discover.nci.nih.gov/gominer/hi-thruput-defs.jsp#TOTAL","TOTAL GENES")	=HYPERLINK("http://discover.nci.nih.gov/gominer/hi-thruput-defs.jsp#CHANGED","CHANGED GENES")	=HYPERLINK("http://discover.nci.nih.gov/gominer/hi-thruput-defs.jsp#ENRICH","ENRICHMENT")	=HYPERLINK("http://discover.nci.nih.gov/gominer/hi-thruput-defs.jsp#LOG10","LOG10(p)")	=HYPERLINK("http://discover.nci.nih.gov/gominer/hi-thruput-defs.jsp#NUMB","CUMULATIVE NUMBER OF CATEGORIES")	=HYPERLINK("http://discover.nci.nih.gov/gominer/hi-thruput-defs.jsp#RM","CUMULATIVE RANDOMS MEAN")	=HYPERLINK("http://discover.nci.nih.gov/gominer/hi-thruput-defs.jsp#FDR","FALSE DISCOVERY RATE")
=HYPERLINK("http://www.godatabase.org/cgi-bin/go.cgi?query=GO:0006955&auto_wild_cards=yes&view=query&action=query&search_constraint=terms","GO:0006955_immune_response")	=HYPERLINK("http://www.ncbi.nih.gov/gquery/gquery.fcgi?term=CCL2","CCL2")	264	16	3.68421	-5.928784	1	0	0
=HYPERLINK("http://www.godatabase.org/cgi-bin/go.cgi?query=GO:0006955&auto_wild_cards=yes&view=query&action=query&search_constraint=terms","GO:0006955_immune_response")	=HYPERLINK("http://www.ncbi.nih.gov/gquery/gquery.fcgi?term=CCL7","CCL7")	264	16	3.68421	-5.928784	1	0	0
=HYPERLINK("http://www.godatabase.org/cgi-bin/go.cgi?query=GO:0006955&auto_wild_cards=yes&view=query&action=query&search_constraint=terms","GO:0006955_immune_response")	=HYPERLINK("http://www.ncbi.nih.gov/gquery/gquery.fcgi?term=CD163","CD163")	264	16	3.68421	-5.928784	1	0	0
=HYPERLINK("http://www.godatabase.org/cgi-bin/go.cgi?query=GO:0006955&auto_wild_cards=yes&view=query&action=query&search_constraint=terms","GO:0006955_immune_response")	=HYPERLINK("http://www.ncbi.nih.gov/gquery/gquery.fcgi?term=CHS1","CHS1")	264	16	3.68421	-5.928784	1	0	0
=HYPERLINK("http://www.godatabase.org/cgi-bin/go.cgi?query=GO:0006955&auto_wild_cards=yes&view=query&action=query&search_constraint=terms","GO:0006955_immune_response")	=HYPERLINK("http://www.ncbi.nih.gov/gquery/gquery.fcgi?term=CLECSF2","CLECSF2")	264	16	3.68421	-5.928784	1	0	0
=HYPERLINK("http://www.godatabase.org/cgi-bin/go.cgi?query=GO:0006955&auto_wild_cards=yes&view=query&action=query&search_constraint=terms","GO:0006955_immune_response")	=HYPERLINK("http://www.ncbi.nih.gov/gquery/gquery.fcgi?term=CXCL9","CXCL9")	264	16	3.68421	-5.928784	1	0	0
=HYPERLINK("http://www.godatabase.org/cgi-bin/go.cgi?query=GO:0006955&auto_wild_cards=yes&view=query&action=query&search_constraint=terms","GO:0006955_immune_response")	=HYPERLINK("http://www.ncbi.nih.gov/gquery/gquery.fcgi?term=DEFB1","DEFB1")	264	16	3.68421	-5.928784	1	0	0
=HYPERLINK("http://www.godatabase.org/cgi-bin/go.cgi?query=GO:0006955&auto_wild_cards=yes&view=query&action=query&search_constraint=terms","GO:0006955_immune_response")	=HYPERLINK("http://www.ncbi.nih.gov/gquery/gquery.fcgi?term=GNLY","GNLY")	264	16	3.68421	-5.928784	1	0	0
=HYPERLINK("http://www.godatabase.org/cgi-bin/go.cgi?query=GO:0006955&auto_wild_cards=yes&view=query&action=query&search_constraint=terms","GO:0006955_immune_response")	=HYPERLINK("http://www.ncbi.nih.gov/gquery/gquery.fcgi?term=HLA-DQA1","HLA-DQA1")	264	16	3.68421	-5.928784	1	0	0
=HYPERLINK("http://www.godatabase.org/cgi-bin/go.cgi?query=GO:0006955&auto_wild_cards=yes&view=query&action=query&search_constraint=terms","GO:0006955_immune_response")	=HYPERLINK("http://www.ncbi.nih.gov/gquery/gquery.fcgi?term=HLA-DRA","HLA-DRA")	264	16	3.68421	-5.928784	1	0	0
=HYPERLINK("http://www.godatabase.org/cgi-bin/go.cgi?query=GO:0006955&auto_wild_cards=yes&view=query&action=query&search_constraint=terms","GO:0006955_immune_response")	=HYPERLINK("http://www.ncbi.nih.gov/gquery/gquery.fcgi?term=KLRC3","KLRC3")	264	16	3.68421	-5.928784	1	0	0
=HYPERLINK("http://www.godatabase.org/cgi-bin/go.cgi?query=GO:0006955&auto_wild_cards=yes&view=query&action=query&search_constraint=terms","GO:0006955_immune_response")	=HYPERLINK("http://www.ncbi.nih.gov/gquery/gquery.fcgi?term=LILRA3","LILRA3")	264	16	3.68421	-5.928784	1	0	0
=HYPERLINK("http://www.godatabase.org/cgi-bin/go.cgi?query=GO:0006955&auto_wild_cards=yes&view=query&action=query&search_constraint=terms","GO:0006955_immune_response")	=HYPERLINK("http://www.ncbi.nih.gov/gquery/gquery.fcgi?term=LY9","LY9")	264	16	3.68421	-5.928784	1	0	0
=HYPERLINK("http://www.godatabase.org/cgi-bin/go.cgi?query=GO:0006955&auto_wild_cards=yes&view=query&action=query&search_constraint=terms","GO:0006955_immune_response")	=HYPERLINK("http://www.ncbi.nih.gov/gquery/gquery.fcgi?term=OAS1","OAS1")	264	16	3.68421	-5.928784	1	0	0
=HYPERLINK("http://www.godatabase.org/cgi-bin/go.cgi?query=GO:0006955&auto_wild_cards=yes&view=query&action=query&search_constraint=terms","GO:0006955_immune_response")	=HYPERLINK("http://www.ncbi.nih.gov/gquery/gquery.fcgi?term=PLA2G7","PLA2G7")	264	16	3.68421	-5.928784	1	0	0
=HYPERLINK("http://www.godatabase.org/cgi-bin/go.cgi?query=GO:0006955&auto_wild_cards=yes&view=query&action=query&search_constraint=terms","GO:0006955_immune_response")	=HYPERLINK("http://www.ncbi.nih.gov/gquery/gquery.fcgi?term=XCL2","XCL2")	264	16	3.68421	-5.928784	1	0	0
=HYPERLINK("http://www.godatabase.org/cgi-bin/go.cgi?query=GO:0050874&auto_wild_cards=yes&view=query&action=query&search_constraint=terms","GO:0050874_organismal_physiological_process")	=HYPERLINK("http://www.ncbi.nih.gov/gquery/gquery.fcgi?term=ACSL1","ACSL1")	351	18	3.11741	-5.652325	2	0	0
=HYPERLINK("http://www.godatabase.org/cgi-bin/go.cgi?query=GO:0050874&auto_wild_cards=yes&view=query&action=query&search_constraint=terms","GO:0050874_organismal_physiological_process")	=HYPERLINK("http://www.ncbi.nih.gov/gquery/gquery.fcgi?term=CCL2","CCL2")	351	18	3.11741	-5.652325	2	0	0
=HYPERLINK("http://www.godatabase.org/cgi-bin/go.cgi?query=GO:0050874&auto_wild_cards=yes&view=query&action=query&search_constraint=terms","GO:0050874_organismal_physiological_process")	=HYPERLINK("http://www.ncbi.nih.gov/gquery/gquery.fcgi?term=CCL7","CCL7")	351	18	3.11741	-5.652325	2	0	0
=HYPERLINK("http://www.godatabase.org/cgi-bin/go.cgi?query=GO:0050874&auto_wild_cards=yes&view=query&action=query&search_constraint=terms","GO:0050874_organismal_physiological_process")	=HYPERLINK("http://www.ncbi.nih.gov/gquery/gquery.fcgi?term=CD163","CD163")	351	18	3.11741	-5.652325	2	0	0
=HYPERLINK("http://www.godatabase.org/cgi-bin/go.cgi?query=GO:0050874&auto_wild_cards=yes&view=query&action=query&search_constraint=terms","GO:0050874_organismal_physiological_process")	=HYPERLINK("http://www.ncbi.nih.gov/gquery/gquery.fcgi?term=CHS1","CHS1")	351	18	3.11741	-5.652325	2	0	0
=HYPERLINK("http://www.godatabase.org/cgi-bin/go.cgi?query=GO:0050874&auto_wild_cards=yes&view=query&action=query&search_constraint=terms","GO:0050874_organismal_physiological_process")	=HYPERLINK("http://www.ncbi.nih.gov/gquery/gquery.fcgi?term=CLECSF2","CLECSF2")	351	18	3.11741	-5.652325	2	0	0
=HYPERLINK("http://www.godatabase.org/cgi-bin/go.cgi?query=GO:0050874&auto_wild_cards=yes&view=query&action=query&search_constraint=terms","GO:0050874_organismal_physiological_process")	=HYPERLINK("http://www.ncbi.nih.gov/gquery/gquery.fcgi?term=CXCL9","CXCL9")	351	18	3.11741	-5.652325	2	0	0
=HYPERLINK("http://www.godatabase.org/cgi-bin/go.cgi?query=GO:0050874&auto_wild_cards=yes&view=query&action=query&search_constraint=terms","GO:0050874_organismal_physiological_process")	=HYPERLINK("http://www.ncbi.nih.gov/gquery/gquery.fcgi?term=DEFB1","DEFB1")	351	18	3.11741	-5.652325	2	0	0
=HYPERLINK("http://www.godatabase.org/cgi-bin/go.cgi?query=GO:0050874&auto_wild_cards=yes&view=query&action=query&search_constraint=terms","GO:0050874_organismal_physiological_process")	=HYPERLINK("http://www.ncbi.nih.gov/gquery/gquery.fcgi?term=FER1L3","FER1L3")	351	18	3.11741	-5.652325	2	0	0
=HYPERLINK("http://www.godatabase.org/cgi-bin/go.cgi?query=GO:0050874&auto_wild_cards=yes&view=query&action=query&search_constraint=terms","GO:0050874_organismal_physiological_process")	=HYPERLINK("http://www.ncbi.nih.gov/gquery/gquery.fcgi?term=GNLY","GNLY")	351	18	3.11741	-5.652325	2	0	0
=HYPERLINK("http://www.godatabase.org/cgi-bin/go.cgi?query=GO:0050874&auto_wild_cards=yes&view=query&action=query&search_constraint=terms","GO:0050874_organismal_physiological_process")	=HYPERLINK("http://www.ncbi.nih.gov/gquery/gquery.fcgi?term=HLA-DQA1","HLA-DQA1")	351	18	3.11741	-5.652325	2	0	0
=HYPERLINK("http://www.godatabase.org/cgi-bin/go.cgi?query=GO:0050874&auto_wild_cards=yes&view=query&action=query&search_constraint=terms","GO:0050874_organismal_physiological_process")	=HYPERLINK("http://www.ncbi.nih.gov/gquery/gquery.fcgi?term=HLA-DRA","HLA-DRA")	351	18	3.11741	-5.652325	2	0	0
=HYPERLINK("http://www.godatabase.org/cgi-bin/go.cgi?query=GO:0050874&auto_wild_cards=yes&view=query&action=query&search_constraint=terms","GO:0050874_organismal_physiological_process")	=HYPERLINK("http://www.ncbi.nih.gov/gquery/gquery.fcgi?term=KLRC3","KLRC3")	351	18	3.11741	-5.652325	2	0	0
=HYPERLINK("http://www.godatabase.org/cgi-bin/go.cgi?query=GO:0050874&auto_wild_cards=yes&view=query&action=query&search_constraint=terms","GO:0050874_organismal_physiological_process")	=HYPERLINK("http://www.ncbi.nih.gov/gquery/gquery.fcgi?term=LILRA3","LILRA3")	351	18	3.11741	-5.652325	2	0	0
=HYPERLINK("http://www.godatabase.org/cgi-bin/go.cgi?query=GO:0050874&auto_wild_cards=yes&view=query&action=query&search_constraint=terms","GO:0050874_organismal_physiological_process")	=HYPERLINK("http://www.ncbi.nih.gov/gquery/gquery.fcgi?term=LY9","LY9")	351	18	3.11741	-5.652325	2	0	0
=HYPERLINK("http://www.godatabase.org/cgi-bin/go.cgi?query=GO:0050874&auto_wild_cards=yes&view=query&action=query&search_constraint=terms","GO:0050874_organismal_physiological_process")	=HYPERLINK("http://www.ncbi.nih.gov/gquery/gquery.fcgi?term=OAS1","OAS1")	351	18	3.11741	-5.652325	2	0	0
=HYPERLINK("http://www.godatabase.org/cgi-bin/go.cgi?query=GO:0050874&auto_wild_cards=yes&view=query&action=query&search_constraint=terms","GO:0050874_organismal_physiological_process")	=HYPERLINK("http://www.ncbi.nih.gov/gquery/gquery.fcgi?term=PLA2G7","PLA2G7")	351	18	3.11741	-5.652325	2	0	0
=HYPERLINK("http://www.godatabase.org/cgi-bin/go.cgi?query=GO:0050874&auto_wild_cards=yes&view=query&action=query&search_constraint=terms","GO:0050874_organismal_physiological_process")	=HYPERLINK("http://www.ncbi.nih.gov/gquery/gquery.fcgi?term=XCL2","XCL2")	351	18	3.11741	-5.652325	2	0	0
=HYPERLINK("http://www.godatabase.org/cgi-bin/go.cgi?query=GO:0006952&auto_wild_cards=yes&view=query&action=query&search_constraint=terms","GO:0006952_defense_response")	=HYPERLINK("http://www.ncbi.nih.gov/gquery/gquery.fcgi?term=CCL2","CCL2")	284	16	3.42476	-5.494033	3	0	0
=HYPERLINK("http://www.godatabase.org/cgi-bin/go.cgi?query=GO:0006952&auto_wild_cards=yes&view=query&action=query&search_constraint=terms","GO:0006952_defense_response")	=HYPERLINK("http://www.ncbi.nih.gov/gquery/gquery.fcgi?term=CCL7","CCL7")	284	16	3.42476	-5.494033	3	0	0
=HYPERLINK("http://www.godatabase.org/cgi-bin/go.cgi?query=GO:0006952&auto_wild_cards=yes&view=query&action=query&search_constraint=terms","GO:0006952_defense_response")	=HYPERLINK("http://www.ncbi.nih.gov/gquery/gquery.fcgi?term=CD163","CD163")	284	16	3.42476	-5.494033	3	0	0
=HYPERLINK("http://www.godatabase.org/cgi-bin/go.cgi?query=GO:0006952&auto_wild_cards=yes&view=query&action=query&search_constraint=terms","GO:0006952_defense_response")	=HYPERLINK("http://www.ncbi.nih.gov/gquery/gquery.fcgi?term=CHS1","CHS1")	284	16	3.42476	-5.494033	3	0	0
=HYPERLINK("http://www.godatabase.org/cgi-bin/go.cgi?query=GO:0006952&auto_wild_cards=yes&view=query&action=query&search_constraint=terms","GO:0006952_defense_response")	=HYPERLINK("http://www.ncbi.nih.gov/gquery/gquery.fcgi?term=CLECSF2","CLECSF2")	284	16	3.42476	-5.494033	3	0	0
=HYPERLINK("http://www.godatabase.org/cgi-bin/go.cgi?query=GO:0006952&auto_wild_cards=yes&view=query&action=query&search_constraint=terms","GO:0006952_defense_response")	=HYPERLINK("http://www.ncbi.nih.gov/gquery/gquery.fcgi?term=CXCL9","CXCL9")	284	16	3.42476	-5.494033	3	0	0
=HYPERLINK("http://www.godatabase.org/cgi-bin/go.cgi?query=GO:0006952&auto_wild_cards=yes&view=query&action=query&search_constraint=terms","GO:0006952_defense_response")	=HYPERLINK("http://www.ncbi.nih.gov/gquery/gquery.fcgi?term=DEFB1","DEFB1")	284	16	3.42476	-5.494033	3	0	0
=HYPERLINK("http://www.godatabase.org/cgi-bin/go.cgi?query=GO:0006952&auto_wild_cards=yes&view=query&action=query&search_constraint=terms","GO:0006952_defense_response")	=HYPERLINK("http://www.ncbi.nih.gov/gquery/gquery.fcgi?term=GNLY","GNLY")	284	16	3.42476	-5.494033	3	0	0
=HYPERLINK("http://www.godatabase.org/cgi-bin/go.cgi?query=GO:0006952&auto_wild_cards=yes&view=query&action=query&search_constraint=terms","GO:0006952_defense_response")	=HYPERLINK("http://www.ncbi.nih.gov/gquery/gquery.fcgi?term=HLA-DQA1","HLA-DQA1")	284	16	3.42476	-5.494033	3	0	0
=HYPERLINK("http://www.godatabase.org/cgi-bin/go.cgi?query=GO:0006952&auto_wild_cards=yes&view=query&action=query&search_constraint=terms","GO:0006952_defense_response")	=HYPERLINK("http://www.ncbi.nih.gov/gquery/gquery.fcgi?term=HLA-DRA","HLA-DRA")	284	16	3.42476	-5.494033	3	0	0
=HYPERLINK("http://www.godatabase.org/cgi-bin/go.cgi?query=GO:0006952&auto_wild_cards=yes&view=query&action=query&search_constraint=terms","GO:0006952_defense_response")	=HYPERLINK("http://www.ncbi.nih.gov/gquery/gquery.fcgi?term=KLRC3","KLRC3")	284	16	3.42476	-5.494033	3	0	0
=HYPERLINK("http://www.godatabase.org/cgi-bin/go.cgi?query=GO:0006952&auto_wild_cards=yes&view=query&action=query&search_constraint=terms","GO:0006952_defense_response")	=HYPERLINK("http://www.ncbi.nih.gov/gquery/gquery.fcgi?term=LILRA3","LILRA3")	284	16	3.42476	-5.494033	3	0	0
=HYPERLINK("http://www.godatabase.org/cgi-bin/go.cgi?query=GO:0006952&auto_wild_cards=yes&view=query&action=query&search_constraint=terms","GO:0006952_defense_response")	=HYPERLINK("http://www.ncbi.nih.gov/gquery/gquery.fcgi?term=LY9","LY9")	284	16	3.42476	-5.494033	3	0	0
=HYPERLINK("http://www.godatabase.org/cgi-bin/go.cgi?query=GO:0006952&auto_wild_cards=yes&view=query&action=query&search_constraint=terms","GO:0006952_defense_response")	=HYPERLINK("http://www.ncbi.nih.gov/gquery/gquery.fcgi?term=OAS1","OAS1")	284	16	3.42476	-5.494033	3	0	0
=HYPERLINK("http://www.godatabase.org/cgi-bin/go.cgi?query=GO:0006952&auto_wild_cards=yes&view=query&action=query&search_constraint=terms","GO:0006952_defense_response")	=HYPERLINK("http://www.ncbi.nih.gov/gquery/gquery.fcgi?term=PLA2G7","PLA2G7")	284	16	3.42476	-5.494033	3	0	0
=HYPERLINK("http://www.godatabase.org/cgi-bin/go.cgi?query=GO:0006952&auto_wild_cards=yes&view=query&action=query&search_constraint=terms","GO:0006952_defense_response")	=HYPERLINK("http://www.ncbi.nih.gov/gquery/gquery.fcgi?term=XCL2","XCL2")	284	16	3.42476	-5.494033	3	0	0
=HYPERLINK("http://www.godatabase.org/cgi-bin/go.cgi?query=GO:0009613&auto_wild_cards=yes&view=query&action=query&search_constraint=terms","GO:0009613_response_to_pest_pathogen_parasite")	=HYPERLINK("http://www.ncbi.nih.gov/gquery/gquery.fcgi?term=CCL2","CCL2")	159	12	4.58788	-5.373608	4	0	0
=HYPERLINK("http://www.godatabase.org/cgi-bin/go.cgi?query=GO:0009613&auto_wild_cards=yes&view=query&action=query&search_constraint=terms","GO:0009613_response_to_pest_pathogen_parasite")	=HYPERLINK("http://www.ncbi.nih.gov/gquery/gquery.fcgi?term=CCL7","CCL7")	159	12	4.58788	-5.373608	4	0	0
=HYPERLINK("http://www.godatabase.org/cgi-bin/go.cgi?query=GO:0009613&auto_wild_cards=yes&view=query&action=query&search_constraint=terms","GO:0009613_response_to_pest_pathogen_parasite")	=HYPERLINK("http://www.ncbi.nih.gov/gquery/gquery.fcgi?term=CD163","CD163")	159	12	4.58788	-5.373608	4	0	0
=HYPERLINK("http://www.godatabase.org/cgi-bin/go.cgi?query=GO:0009613&auto_wild_cards=yes&view=query&action=query&search_constraint=terms","GO:0009613_response_to_pest_pathogen_parasite")	=HYPERLINK("http://www.ncbi.nih.gov/gquery/gquery.fcgi?term=CHS1","CHS1")	159	12	4.58788	-5.373608	4	0	0
=HYPERLINK("http://www.godatabase.org/cgi-bin/go.cgi?query=GO:0009613&auto_wild_cards=yes&view=query&action=query&search_constraint=terms","GO:0009613_response_to_pest_pathogen_parasite")	=HYPERLINK("http://www.ncbi.nih.gov/gquery/gquery.fcgi?term=CLECSF2","CLECSF2")	159	12	4.58788	-5.373608	4	0	0
=HYPERLINK("http://www.godatabase.org/cgi-bin/go.cgi?query=GO:0009613&auto_wild_cards=yes&view=query&action=query&search_constraint=terms","GO:0009613_response_to_pest_pathogen_parasite")	=HYPERLINK("http://www.ncbi.nih.gov/gquery/gquery.fcgi?term=CXCL9","CXCL9")	159	12	4.58788	-5.373608	4	0	0
=HYPERLINK("http://www.godatabase.org/cgi-bin/go.cgi?query=GO:0009613&auto_wild_cards=yes&view=query&action=query&search_constraint=terms","GO:0009613_response_to_pest_pathogen_parasite")	=HYPERLINK("http://www.ncbi.nih.gov/gquery/gquery.fcgi?term=DEFB1","DEFB1")	159	12	4.58788	-5.373608	4	0	0
=HYPERLINK("http://www.godatabase.org/cgi-bin/go.cgi?query=GO:0009613&auto_wild_cards=yes&view=query&action=query&search_constraint=terms","GO:0009613_response_to_pest_pathogen_parasite")	=HYPERLINK("http://www.ncbi.nih.gov/gquery/gquery.fcgi?term=GNLY","GNLY")	159	12	4.58788	-5.373608	4	0	0
=HYPERLINK("http://www.godatabase.org/cgi-bin/go.cgi?query=GO:0009613&auto_wild_cards=yes&view=query&action=query&search_constraint=terms","GO:0009613_response_to_pest_pathogen_parasite")	=HYPERLINK("http://www.ncbi.nih.gov/gquery/gquery.fcgi?term=KLRC3","KLRC3")	159	12	4.58788	-5.373608	4	0	0
=HYPERLINK("http://www.godatabase.org/cgi-bin/go.cgi?query=GO:0009613&auto_wild_cards=yes&view=query&action=query&search_constraint=terms","GO:0009613_response_to_pest_pathogen_parasite")	=HYPERLINK("http://www.ncbi.nih.gov/gquery/gquery.fcgi?term=LY9","LY9")	159	12	4.58788	-5.373608	4	0	0
=HYPERLINK("http://www.godatabase.org/cgi-bin/go.cgi?query=GO:0009613&auto_wild_cards=yes&view=query&action=query&search_constraint=terms","GO:0009613_response_to_pest_pathogen_parasite")	=HYPERLINK("http://www.ncbi.nih.gov/gquery/gquery.fcgi?term=OAS1","OAS1")	159	12	4.58788	-5.373608	4	0	0
=HYPERLINK("http://www.godatabase.org/cgi-bin/go.cgi?query=GO:0009613&auto_wild_cards=yes&view=query&action=query&search_constraint=terms","GO:0009613_response_to_pest_pathogen_parasite")	=HYPERLINK("http://www.ncbi.nih.gov/gquery/gquery.fcgi?term=PLA2G7","PLA2G7")	159	12	4.58788	-5.373608	4	0	0
=HYPERLINK("http://www.godatabase.org/cgi-bin/go.cgi?query=GO:0009607&auto_wild_cards=yes&view=query&action=query&search_constraint=terms","GO:0009607_response_to_biotic_stimulus")	=HYPERLINK("http://www.ncbi.nih.gov/gquery/gquery.fcgi?term=CCL2","CCL2")	313	16	3.10745	-4.928389	5	0	0
=HYPERLINK("http://www.godatabase.org/cgi-bin/go.cgi?query=GO:0009607&auto_wild_cards=yes&view=query&action=query&search_constraint=terms","GO:0009607_response_to_biotic_stimulus")	=HYPERLINK("http://www.ncbi.nih.gov/gquery/gquery.fcgi?term=CCL7","CCL7")	313	16	3.10745	-4.928389	5	0	0
=HYPERLINK("http://www.godatabase.org/cgi-bin/go.cgi?query=GO:0009607&auto_wild_cards=yes&view=query&action=query&search_constraint=terms","GO:0009607_response_to_biotic_stimulus")	=HYPERLINK("http://www.ncbi.nih.gov/gquery/gquery.fcgi?term=CD163","CD163")	313	16	3.10745	-4.928389	5	0	0
=HYPERLINK("http://www.godatabase.org/cgi-bin/go.cgi?query=GO:0009607&auto_wild_cards=yes&view=query&action=query&search_constraint=terms","GO:0009607_response_to_biotic_stimulus")	=HYPERLINK("http://www.ncbi.nih.gov/gquery/gquery.fcgi?term=CHS1","CHS1")	313	16	3.10745	-4.928389	5	0	0
=HYPERLINK("http://www.godatabase.org/cgi-bin/go.cgi?query=GO:0009607&auto_wild_cards=yes&view=query&action=query&search_constraint=terms","GO:0009607_response_to_biotic_stimulus")	=HYPERLINK("http://www.ncbi.nih.gov/gquery/gquery.fcgi?term=CLECSF2","CLECSF2")	313	16	3.10745	-4.928389	5	0	0
=HYPERLINK("http://www.godatabase.org/cgi-bin/go.cgi?query=GO:0009607&auto_wild_cards=yes&view=query&action=query&search_constraint=terms","GO:0009607_response_to_biotic_stimulus")	=HYPERLINK("http://www.ncbi.nih.gov/gquery/gquery.fcgi?term=CXCL9","CXCL9")	313	16	3.10745	-4.928389	5	0	0
=HYPERLINK("http://www.godatabase.org/cgi-bin/go.cgi?query=GO:0009607&auto_wild_cards=yes&view=query&action=query&search_constraint=terms","GO:0009607_response_to_biotic_stimulus")	=HYPERLINK("http://www.ncbi.nih.gov/gquery/gquery.fcgi?term=DEFB1","DEFB1")	313	16	3.10745	-4.928389	5	0	0
=HYPERLINK("http://www.godatabase.org/cgi-bin/go.cgi?query=GO:0009607&auto_wild_cards=yes&view=query&action=query&search_constraint=terms","GO:0009607_response_to_biotic_stimulus")	=HYPERLINK("http://www.ncbi.nih.gov/gquery/gquery.fcgi?term=GNLY","GNLY")	313	16	3.10745	-4.928389	5	0	0
=HYPERLINK("http://www.godatabase.org/cgi-bin/go.cgi?query=GO:0009607&auto_wild_cards=yes&view=query&action=query&search_constraint=terms","GO:0009607_response_to_biotic_stimulus")	=HYPERLINK("http://www.ncbi.nih.gov/gquery/gquery.fcgi?term=HLA-DQA1","HLA-DQA1")	313	16	3.10745	-4.928389	5	0	0
=HYPERLINK("http://www.godatabase.org/cgi-bin/go.cgi?query=GO:0009607&auto_wild_cards=yes&view=query&action=query&search_constraint=terms","GO:0009607_response_to_biotic_stimulus")	=HYPERLINK("http://www.ncbi.nih.gov/gquery/gquery.fcgi?term=HLA-DRA","HLA-DRA")	313	16	3.10745	-4.928389	5	0	0
=HYPERLINK("http://www.godatabase.org/cgi-bin/go.cgi?query=GO:0009607&auto_wild_cards=yes&view=query&action=query&search_constraint=terms","GO:0009607_response_to_biotic_stimulus")	=HYPERLINK("http://www.ncbi.nih.gov/gquery/gquery.fcgi?term=KLRC3","KLRC3")	313	16	3.10745	-4.928389	5	0	0
=HYPERLINK("http://www.godatabase.org/cgi-bin/go.cgi?query=GO:0009607&auto_wild_cards=yes&view=query&action=query&search_constraint=terms","GO:0009607_response_to_biotic_stimulus")	=HYPERLINK("http://www.ncbi.nih.gov/gquery/gquery.fcgi?term=LILRA3","LILRA3")	313	16	3.10745	-4.928389	5	0	0
=HYPERLINK("http://www.godatabase.org/cgi-bin/go.cgi?query=GO:0009607&auto_wild_cards=yes&view=query&action=query&search_constraint=terms","GO:0009607_response_to_biotic_stimulus")	=HYPERLINK("http://www.ncbi.nih.gov/gquery/gquery.fcgi?term=LY9","LY9")	313	16	3.10745	-4.928389	5	0	0
=HYPERLINK("http://www.godatabase.org/cgi-bin/go.cgi?query=GO:0009607&auto_wild_cards=yes&view=query&action=query&search_constraint=terms","GO:0009607_response_to_biotic_stimulus")	=HYPERLINK("http://www.ncbi.nih.gov/gquery/gquery.fcgi?term=OAS1","OAS1")	313	16	3.10745	-4.928389	5	0	0
=HYPERLINK("http://www.godatabase.org/cgi-bin/go.cgi?query=GO:0009607&auto_wild_cards=yes&view=query&action=query&search_constraint=terms","GO:0009607_response_to_biotic_stimulus")	=HYPERLINK("http://www.ncbi.nih.gov/gquery/gquery.fcgi?term=PLA2G7","PLA2G7")	313	16	3.10745	-4.928389	5	0	0
=HYPERLINK("http://www.godatabase.org/cgi-bin/go.cgi?query=GO:0009607&auto_wild_cards=yes&view=query&action=query&search_constraint=terms","GO:0009607_response_to_biotic_stimulus")	=HYPERLINK("http://www.ncbi.nih.gov/gquery/gquery.fcgi?term=XCL2","XCL2")	313	16	3.10745	-4.928389	5	0	0
=HYPERLINK("http://www.godatabase.org/cgi-bin/go.cgi?query=GO:0009605&auto_wild_cards=yes&view=query&action=query&search_constraint=terms","GO:0009605_response_to_external_stimulus")	=HYPERLINK("http://www.ncbi.nih.gov/gquery/gquery.fcgi?term=CCL2","CCL2")	376	16	2.58679	-3.907689	6	0	0
=HYPERLINK("http://www.godatabase.org/cgi-bin/go.cgi?query=GO:0009605&auto_wild_cards=yes&view=query&action=query&search_constraint=terms","GO:0009605_response_to_external_stimulus")	=HYPERLINK("http://www.ncbi.nih.gov/gquery/gquery.fcgi?term=CCL7","CCL7")	376	16	2.58679	-3.907689	6	0	0
=HYPERLINK("http://www.godatabase.org/cgi-bin/go.cgi?query=GO:0009605&auto_wild_cards=yes&view=query&action=query&search_constraint=terms","GO:0009605_response_to_external_stimulus")	=HYPERLINK("http://www.ncbi.nih.gov/gquery/gquery.fcgi?term=CD163","CD163")	376	16	2.58679	-3.907689	6	0	0
=HYPERLINK("http://www.godatabase.org/cgi-bin/go.cgi?query=GO:0009605&auto_wild_cards=yes&view=query&action=query&search_constraint=terms","GO:0009605_response_to_external_stimulus")	=HYPERLINK("http://www.ncbi.nih.gov/gquery/gquery.fcgi?term=CHS1","CHS1")	376	16	2.58679	-3.907689	6	0	0
=HYPERLINK("http://www.godatabase.org/cgi-bin/go.cgi?query=GO:0009605&auto_wild_cards=yes&view=query&action=query&search_constraint=terms","GO:0009605_response_to_external_stimulus")	=HYPERLINK("http://www.ncbi.nih.gov/gquery/gquery.fcgi?term=CLECSF2","CLECSF2")	376	16	2.58679	-3.907689	6	0	0
=HYPERLINK("http://www.godatabase.org/cgi-bin/go.cgi?query=GO:0009605&auto_wild_cards=yes&view=query&action=query&search_constraint=terms","GO:0009605_response_to_external_stimulus")	=HYPERLINK("http://www.ncbi.nih.gov/gquery/gquery.fcgi?term=CXCL9","CXCL9")	376	16	2.58679	-3.907689	6	0	0
=HYPERLINK("http://www.godatabase.org/cgi-bin/go.cgi?query=GO:0009605&auto_wild_cards=yes&view=query&action=query&search_constraint=terms","GO:0009605_response_to_external_stimulus")	=HYPERLINK("http://www.ncbi.nih.gov/gquery/gquery.fcgi?term=DEFB1","DEFB1")	376	16	2.58679	-3.907689	6	0	0
=HYPERLINK("http://www.godatabase.org/cgi-bin/go.cgi?query=GO:0009605&auto_wild_cards=yes&view=query&action=query&search_constraint=terms","GO:0009605_response_to_external_stimulus")	=HYPERLINK("http://www.ncbi.nih.gov/gquery/gquery.fcgi?term=GNLY","GNLY")	376	16	2.58679	-3.907689	6	0	0
=HYPERLINK("http://www.godatabase.org/cgi-bin/go.cgi?query=GO:0009605&auto_wild_cards=yes&view=query&action=query&search_constraint=terms","GO:0009605_response_to_external_stimulus")	=HYPERLINK("http://www.ncbi.nih.gov/gquery/gquery.fcgi?term=HLA-DQA1","HLA-DQA1")	376	16	2.58679	-3.907689	6	0	0
=HYPERLINK("http://www.godatabase.org/cgi-bin/go.cgi?query=GO:0009605&auto_wild_cards=yes&view=query&action=query&search_constraint=terms","GO:0009605_response_to_external_stimulus")	=HYPERLINK("http://www.ncbi.nih.gov/gquery/gquery.fcgi?term=HLA-DRA","HLA-DRA")	376	16	2.58679	-3.907689	6	0	0
=HYPERLINK("http://www.godatabase.org/cgi-bin/go.cgi?query=GO:0009605&auto_wild_cards=yes&view=query&action=query&search_constraint=terms","GO:0009605_response_to_external_stimulus")	=HYPERLINK("http://www.ncbi.nih.gov/gquery/gquery.fcgi?term=KLRC3","KLRC3")	376	16	2.58679	-3.907689	6	0	0
=HYPERLINK("http://www.godatabase.org/cgi-bin/go.cgi?query=GO:0009605&auto_wild_cards=yes&view=query&action=query&search_constraint=terms","GO:0009605_response_to_external_stimulus")	=HYPERLINK("http://www.ncbi.nih.gov/gquery/gquery.fcgi?term=LILRA3","LILRA3")	376	16	2.58679	-3.907689	6	0	0
=HYPERLINK("http://www.godatabase.org/cgi-bin/go.cgi?query=GO:0009605&auto_wild_cards=yes&view=query&action=query&search_constraint=terms","GO:0009605_response_to_external_stimulus")	=HYPERLINK("http://www.ncbi.nih.gov/gquery/gquery.fcgi?term=LY9","LY9")	376	16	2.58679	-3.907689	6	0	0
=HYPERLINK("http://www.godatabase.org/cgi-bin/go.cgi?query=GO:0009605&auto_wild_cards=yes&view=query&action=query&search_constraint=terms","GO:0009605_response_to_external_stimulus")	=HYPERLINK("http://www.ncbi.nih.gov/gquery/gquery.fcgi?term=OAS1","OAS1")	376	16	2.58679	-3.907689	6	0	0
=HYPERLINK("http://www.godatabase.org/cgi-bin/go.cgi?query=GO:0009605&auto_wild_cards=yes&view=query&action=query&search_constraint=terms","GO:0009605_response_to_external_stimulus")	=HYPERLINK("http://www.ncbi.nih.gov/gquery/gquery.fcgi?term=PLA2G7","PLA2G7")	376	16	2.58679	-3.907689	6	0	0
=HYPERLINK("http://www.godatabase.org/cgi-bin/go.cgi?query=GO:0009605&auto_wild_cards=yes&view=query&action=query&search_constraint=terms","GO:0009605_response_to_external_stimulus")	=HYPERLINK("http://www.ncbi.nih.gov/gquery/gquery.fcgi?term=XCL2","XCL2")	376	16	2.58679	-3.907689	6	0	0
=HYPERLINK("http://www.godatabase.org/cgi-bin/go.cgi?query=GO:0042221&auto_wild_cards=yes&view=query&action=query&search_constraint=terms","GO:0042221_response_to_chemical_substance")	=HYPERLINK("http://www.ncbi.nih.gov/gquery/gquery.fcgi?term=CCL2","CCL2")	57	6	6.39889	-3.586761	7	-0.120705	0.00285714
=HYPERLINK("http://www.godatabase.org/cgi-bin/go.cgi?query=GO:0042221&auto_wild_cards=yes&view=query&action=query&search_constraint=terms","GO:0042221_response_to_chemical_substance")	=HYPERLINK("http://www.ncbi.nih.gov/gquery/gquery.fcgi?term=CCL7","CCL7")	57	6	6.39889	-3.586761	7	-0.120705	0.00285714
=HYPERLINK("http://www.godatabase.org/cgi-bin/go.cgi?query=GO:0042221&auto_wild_cards=yes&view=query&action=query&search_constraint=terms","GO:0042221_response_to_chemical_substance")	=HYPERLINK("http://www.ncbi.nih.gov/gquery/gquery.fcgi?term=CXCL9","CXCL9")	57	6	6.39889	-3.586761	7	-0.120705	0.00285714
=HYPERLINK("http://www.godatabase.org/cgi-bin/go.cgi?query=GO:0042221&auto_wild_cards=yes&view=query&action=query&search_constraint=terms","GO:0042221_response_to_chemical_substance")	=HYPERLINK("http://www.ncbi.nih.gov/gquery/gquery.fcgi?term=DEFB1","DEFB1")	57	6	6.39889	-3.586761	7	-0.120705	0.00285714
=HYPERLINK("http://www.godatabase.org/cgi-bin/go.cgi?query=GO:0042221&auto_wild_cards=yes&view=query&action=query&search_constraint=terms","GO:0042221_response_to_chemical_substance")	=HYPERLINK("http://www.ncbi.nih.gov/gquery/gquery.fcgi?term=GNLY","GNLY")	57	6	6.39889	-3.586761	7	-0.120705	0.00285714
=HYPERLINK("http://www.godatabase.org/cgi-bin/go.cgi?query=GO:0042221&auto_wild_cards=yes&view=query&action=query&search_constraint=terms","GO:0042221_response_to_chemical_substance")	=HYPERLINK("http://www.ncbi.nih.gov/gquery/gquery.fcgi?term=XCL2","XCL2")	57	6	6.39889	-3.586761	7	-0.120705	0.00285714
=HYPERLINK("http://www.godatabase.org/cgi-bin/go.cgi?query=GO:0006950&auto_wild_cards=yes&view=query&action=query&search_constraint=terms","GO:0006950_response_to_stress")	=HYPERLINK("http://www.ncbi.nih.gov/gquery/gquery.fcgi?term=CCL2","CCL2")	266	12	2.74238	-3.138343	8	-0.571378	0.02375
=HYPERLINK("http://www.godatabase.org/cgi-bin/go.cgi?query=GO:0006950&auto_wild_cards=yes&view=query&action=query&search_constraint=terms","GO:0006950_response_to_stress")	=HYPERLINK("http://www.ncbi.nih.gov/gquery/gquery.fcgi?term=CCL7","CCL7")	266	12	2.74238	-3.138343	8	-0.571378	0.02375
=HYPERLINK("http://www.godatabase.org/cgi-bin/go.cgi?query=GO:0006950&auto_wild_cards=yes&view=query&action=query&search_constraint=terms","GO:0006950_response_to_stress")	=HYPERLINK("http://www.ncbi.nih.gov/gquery/gquery.fcgi?term=CD163","CD163")	266	12	2.74238	-3.138343	8	-0.571378	0.02375
=HYPERLINK("http://www.godatabase.org/cgi-bin/go.cgi?query=GO:0006950&auto_wild_cards=yes&view=query&action=query&search_constraint=terms","GO:0006950_response_to_stress")	=HYPERLINK("http://www.ncbi.nih.gov/gquery/gquery.fcgi?term=CHS1","CHS1")	266	12	2.74238	-3.138343	8	-0.571378	0.02375
=HYPERLINK("http://www.godatabase.org/cgi-bin/go.cgi?query=GO:0006950&auto_wild_cards=yes&view=query&action=query&search_constraint=terms","GO:0006950_response_to_stress")	=HYPERLINK("http://www.ncbi.nih.gov/gquery/gquery.fcgi?term=CLECSF2","CLECSF2")	266	12	2.74238	-3.138343	8	-0.571378	0.02375
=HYPERLINK("http://www.godatabase.org/cgi-bin/go.cgi?query=GO:0006950&auto_wild_cards=yes&view=query&action=query&search_constraint=terms","GO:0006950_response_to_stress")	=HYPERLINK("http://www.ncbi.nih.gov/gquery/gquery.fcgi?term=CXCL9","CXCL9")	266	12	2.74238	-3.138343	8	-0.571378	0.02375
=HYPERLINK("http://www.godatabase.org/cgi-bin/go.cgi?query=GO:0006950&auto_wild_cards=yes&view=query&action=query&search_constraint=terms","GO:0006950_response_to_stress")	=HYPERLINK("http://www.ncbi.nih.gov/gquery/gquery.fcgi?term=DEFB1","DEFB1")	266	12	2.74238	-3.138343	8	-0.571378	0.02375
=HYPERLINK("http://www.godatabase.org/cgi-bin/go.cgi?query=GO:0006950&auto_wild_cards=yes&view=query&action=query&search_constraint=terms","GO:0006950_response_to_stress")	=HYPERLINK("http://www.ncbi.nih.gov/gquery/gquery.fcgi?term=GNLY","GNLY")	266	12	2.74238	-3.138343	8	-0.571378	0.02375
=HYPERLINK("http://www.godatabase.org/cgi-bin/go.cgi?query=GO:0006950&auto_wild_cards=yes&view=query&action=query&search_constraint=terms","GO:0006950_response_to_stress")	=HYPERLINK("http://www.ncbi.nih.gov/gquery/gquery.fcgi?term=KLRC3","KLRC3")	266	12	2.74238	-3.138343	8	-0.571378	0.02375
=HYPERLINK("http://www.godatabase.org/cgi-bin/go.cgi?query=GO:0006950&auto_wild_cards=yes&view=query&action=query&search_constraint=terms","GO:0006950_response_to_stress")	=HYPERLINK("http://www.ncbi.nih.gov/gquery/gquery.fcgi?term=LY9","LY9")	266	12	2.74238	-3.138343	8	-0.571378	0.02375
=HYPERLINK("http://www.godatabase.org/cgi-bin/go.cgi?query=GO:0006950&auto_wild_cards=yes&view=query&action=query&search_constraint=terms","GO:0006950_response_to_stress")	=HYPERLINK("http://www.ncbi.nih.gov/gquery/gquery.fcgi?term=OAS1","OAS1")	266	12	2.74238	-3.138343	8	-0.571378	0.02375
=HYPERLINK("http://www.godatabase.org/cgi-bin/go.cgi?query=GO:0006950&auto_wild_cards=yes&view=query&action=query&search_constraint=terms","GO:0006950_response_to_stress")	=HYPERLINK("http://www.ncbi.nih.gov/gquery/gquery.fcgi?term=PLA2G7","PLA2G7")	266	12	2.74238	-3.138343	8	-0.571378	0.02375
=HYPERLINK("http://www.godatabase.org/cgi-bin/go.cgi?query=GO:0050896&auto_wild_cards=yes&view=query&action=query&search_constraint=terms","GO:0050896_response_to_stimulus")	=HYPERLINK("http://www.ncbi.nih.gov/gquery/gquery.fcgi?term=CCL2","CCL2")	451	16	2.15661	-2.965879	11	-0.630988	0.0254545
=HYPERLINK("http://www.godatabase.org/cgi-bin/go.cgi?query=GO:0050896&auto_wild_cards=yes&view=query&action=query&search_constraint=terms","GO:0050896_response_to_stimulus")	=HYPERLINK("http://www.ncbi.nih.gov/gquery/gquery.fcgi?term=CCL7","CCL7")	451	16	2.15661	-2.965879	11	-0.630988	0.0254545
=HYPERLINK("http://www.godatabase.org/cgi-bin/go.cgi?query=GO:0050896&auto_wild_cards=yes&view=query&action=query&search_constraint=terms","GO:0050896_response_to_stimulus")	=HYPERLINK("http://www.ncbi.nih.gov/gquery/gquery.fcgi?term=CD163","CD163")	451	16	2.15661	-2.965879	11	-0.630988	0.0254545
=HYPERLINK("http://www.godatabase.org/cgi-bin/go.cgi?query=GO:0050896&auto_wild_cards=yes&view=query&action=query&search_constraint=terms","GO:0050896_response_to_stimulus")	=HYPERLINK("http://www.ncbi.nih.gov/gquery/gquery.fcgi?term=CHS1","CHS1")	451	16	2.15661	-2.965879	11	-0.630988	0.0254545
=HYPERLINK("http://www.godatabase.org/cgi-bin/go.cgi?query=GO:0050896&auto_wild_cards=yes&view=query&action=query&search_constraint=terms","GO:0050896_response_to_stimulus")	=HYPERLINK("http://www.ncbi.nih.gov/gquery/gquery.fcgi?term=CLECSF2","CLECSF2")	451	16	2.15661	-2.965879	11	-0.630988	0.0254545
=HYPERLINK("http://www.godatabase.org/cgi-bin/go.cgi?query=GO:0050896&auto_wild_cards=yes&view=query&action=query&search_constraint=terms","GO:0050896_response_to_stimulus")	=HYPERLINK("http://www.ncbi.nih.gov/gquery/gquery.fcgi?term=CXCL9","CXCL9")	451	16	2.15661	-2.965879	11	-0.630988	0.0254545
=HYPERLINK("http://www.godatabase.org/cgi-bin/go.cgi?query=GO:0050896&auto_wild_cards=yes&view=query&action=query&search_constraint=terms","GO:0050896_response_to_stimulus")	=HYPERLINK("http://www.ncbi.nih.gov/gquery/gquery.fcgi?term=DEFB1","DEFB1")	451	16	2.15661	-2.965879	11	-0.630988	0.0254545
=HYPERLINK("http://www.godatabase.org/cgi-bin/go.cgi?query=GO:0050896&auto_wild_cards=yes&view=query&action=query&search_constraint=terms","GO:0050896_response_to_stimulus")	=HYPERLINK("http://www.ncbi.nih.gov/gquery/gquery.fcgi?term=GNLY","GNLY")	451	16	2.15661	-2.965879	11	-0.630988	0.0254545
=HYPERLINK("http://www.godatabase.org/cgi-bin/go.cgi?query=GO:0050896&auto_wild_cards=yes&view=query&action=query&search_constraint=terms","GO:0050896_response_to_stimulus")	=HYPERLINK("http://www.ncbi.nih.gov/gquery/gquery.fcgi?term=HLA-DQA1","HLA-DQA1")	451	16	2.15661	-2.965879	11	-0.630988	0.0254545
=HYPERLINK("http://www.godatabase.org/cgi-bin/go.cgi?query=GO:0050896&auto_wild_cards=yes&view=query&action=query&search_constraint=terms","GO:0050896_response_to_stimulus")	=HYPERLINK("http://www.ncbi.nih.gov/gquery/gquery.fcgi?term=HLA-DRA","HLA-DRA")	451	16	2.15661	-2.965879	11	-0.630988	0.0254545
=HYPERLINK("http://www.godatabase.org/cgi-bin/go.cgi?query=GO:0050896&auto_wild_cards=yes&view=query&action=query&search_constraint=terms","GO:0050896_response_to_stimulus")	=HYPERLINK("http://www.ncbi.nih.gov/gquery/gquery.fcgi?term=KLRC3","KLRC3")	451	16	2.15661	-2.965879	11	-0.630988	0.0254545
=HYPERLINK("http://www.godatabase.org/cgi-bin/go.cgi?query=GO:0050896&auto_wild_cards=yes&view=query&action=query&search_constraint=terms","GO:0050896_response_to_stimulus")	=HYPERLINK("http://www.ncbi.nih.gov/gquery/gquery.fcgi?term=LILRA3","LILRA3")	451	16	2.15661	-2.965879	11	-0.630988	0.0254545
=HYPERLINK("http://www.godatabase.org/cgi-bin/go.cgi?query=GO:0050896&auto_wild_cards=yes&view=query&action=query&search_constraint=terms","GO:0050896_response_to_stimulus")	=HYPERLINK("http://www.ncbi.nih.gov/gquery/gquery.fcgi?term=LY9","LY9")	451	16	2.15661	-2.965879	11	-0.630988	0.0254545
=HYPERLINK("http://www.godatabase.org/cgi-bin/go.cgi?query=GO:0050896&auto_wild_cards=yes&view=query&action=query&search_constraint=terms","GO:0050896_response_to_stimulus")	=HYPERLINK("http://www.ncbi.nih.gov/gquery/gquery.fcgi?term=OAS1","OAS1")	451	16	2.15661	-2.965879	11	-0.630988	0.0254545
=HYPERLINK("http://www.godatabase.org/cgi-bin/go.cgi?query=GO:0050896&auto_wild_cards=yes&view=query&action=query&search_constraint=terms","GO:0050896_response_to_stimulus")	=HYPERLINK("http://www.ncbi.nih.gov/gquery/gquery.fcgi?term=PLA2G7","PLA2G7")	451	16	2.15661	-2.965879	11	-0.630988	0.0254545
=HYPERLINK("http://www.godatabase.org/cgi-bin/go.cgi?query=GO:0050896&auto_wild_cards=yes&view=query&action=query&search_constraint=terms","GO:0050896_response_to_stimulus")	=HYPERLINK("http://www.ncbi.nih.gov/gquery/gquery.fcgi?term=XCL2","XCL2")	451	16	2.15661	-2.965879	11	-0.630988	0.0254545
=HYPERLINK("http://www.godatabase.org/cgi-bin/go.cgi?query=GO:0007186&auto_wild_cards=yes&view=query&action=query&search_constraint=terms","GO:0007186_G-protein_coupled_receptor_protein_signaling_pathway")	=HYPERLINK("http://www.ncbi.nih.gov/gquery/gquery.fcgi?term=CCL2","CCL2")	74	6	4.92888	-2.967728	10	-0.630988	0.028
=HYPERLINK("http://www.godatabase.org/cgi-bin/go.cgi?query=GO:0007186&auto_wild_cards=yes&view=query&action=query&search_constraint=terms","GO:0007186_G-protein_coupled_receptor_protein_signaling_pathway")	=HYPERLINK("http://www.ncbi.nih.gov/gquery/gquery.fcgi?term=CXCL9","CXCL9")	74	6	4.92888	-2.967728	10	-0.630988	0.028
=HYPERLINK("http://www.godatabase.org/cgi-bin/go.cgi?query=GO:0007186&auto_wild_cards=yes&view=query&action=query&search_constraint=terms","GO:0007186_G-protein_coupled_receptor_protein_signaling_pathway")	=HYPERLINK("http://www.ncbi.nih.gov/gquery/gquery.fcgi?term=EMR2","EMR2")	74	6	4.92888	-2.967728	10	-0.630988	0.028
=HYPERLINK("http://www.godatabase.org/cgi-bin/go.cgi?query=GO:0007186&auto_wild_cards=yes&view=query&action=query&search_constraint=terms","GO:0007186_G-protein_coupled_receptor_protein_signaling_pathway")	=HYPERLINK("http://www.ncbi.nih.gov/gquery/gquery.fcgi?term=GPR56","GPR56")	74	6	4.92888	-2.967728	10	-0.630988	0.028
=HYPERLINK("http://www.godatabase.org/cgi-bin/go.cgi?query=GO:0007186&auto_wild_cards=yes&view=query&action=query&search_constraint=terms","GO:0007186_G-protein_coupled_receptor_protein_signaling_pathway")	=HYPERLINK("http://www.ncbi.nih.gov/gquery/gquery.fcgi?term=RGS2","RGS2")	74	6	4.92888	-2.967728	10	-0.630988	0.028
=HYPERLINK("http://www.godatabase.org/cgi-bin/go.cgi?query=GO:0007186&auto_wild_cards=yes&view=query&action=query&search_constraint=terms","GO:0007186_G-protein_coupled_receptor_protein_signaling_pathway")	=HYPERLINK("http://www.ncbi.nih.gov/gquery/gquery.fcgi?term=TGM2","TGM2")	74	6	4.92888	-2.967728	10	-0.630988	0.028
=HYPERLINK("http://www.godatabase.org/cgi-bin/go.cgi?query=GO:0009611&auto_wild_cards=yes&view=query&action=query&search_constraint=terms","GO:0009611_response_to_wounding")	=HYPERLINK("http://www.ncbi.nih.gov/gquery/gquery.fcgi?term=CCL2","CCL2")	99	7	4.29825	-3.042311	9	-0.576298	0.0288889
=HYPERLINK("http://www.godatabase.org/cgi-bin/go.cgi?query=GO:0009611&auto_wild_cards=yes&view=query&action=query&search_constraint=terms","GO:0009611_response_to_wounding")	=HYPERLINK("http://www.ncbi.nih.gov/gquery/gquery.fcgi?term=CCL7","CCL7")	99	7	4.29825	-3.042311	9	-0.576298	0.0288889
=HYPERLINK("http://www.godatabase.org/cgi-bin/go.cgi?query=GO:0009611&auto_wild_cards=yes&view=query&action=query&search_constraint=terms","GO:0009611_response_to_wounding")	=HYPERLINK("http://www.ncbi.nih.gov/gquery/gquery.fcgi?term=CHS1","CHS1")	99	7	4.29825	-3.042311	9	-0.576298	0.0288889
=HYPERLINK("http://www.godatabase.org/cgi-bin/go.cgi?query=GO:0009611&auto_wild_cards=yes&view=query&action=query&search_constraint=terms","GO:0009611_response_to_wounding")	=HYPERLINK("http://www.ncbi.nih.gov/gquery/gquery.fcgi?term=CXCL9","CXCL9")	99	7	4.29825	-3.042311	9	-0.576298	0.0288889
=HYPERLINK("http://www.godatabase.org/cgi-bin/go.cgi?query=GO:0009611&auto_wild_cards=yes&view=query&action=query&search_constraint=terms","GO:0009611_response_to_wounding")	=HYPERLINK("http://www.ncbi.nih.gov/gquery/gquery.fcgi?term=GNLY","GNLY")	99	7	4.29825	-3.042311	9	-0.576298	0.0288889
=HYPERLINK("http://www.godatabase.org/cgi-bin/go.cgi?query=GO:0009611&auto_wild_cards=yes&view=query&action=query&search_constraint=terms","GO:0009611_response_to_wounding")	=HYPERLINK("http://www.ncbi.nih.gov/gquery/gquery.fcgi?term=KLRC3","KLRC3")	99	7	4.29825	-3.042311	9	-0.576298	0.0288889
=HYPERLINK("http://www.godatabase.org/cgi-bin/go.cgi?query=GO:0009611&auto_wild_cards=yes&view=query&action=query&search_constraint=terms","GO:0009611_response_to_wounding")	=HYPERLINK("http://www.ncbi.nih.gov/gquery/gquery.fcgi?term=PLA2G7","PLA2G7")	99	7	4.29825	-3.042311	9	-0.576298	0.0288889
=HYPERLINK("http://www.godatabase.org/cgi-bin/go.cgi?query=GO:0006959&auto_wild_cards=yes&view=query&action=query&search_constraint=terms","GO:0006959_humoral_immune_response")	=HYPERLINK("http://www.ncbi.nih.gov/gquery/gquery.fcgi?term=CCL2","CCL2")	54	5	5.62865	-2.791763	13	-0.68263	0.0315385
=HYPERLINK("http://www.godatabase.org/cgi-bin/go.cgi?query=GO:0006959&auto_wild_cards=yes&view=query&action=query&search_constraint=terms","GO:0006959_humoral_immune_response")	=HYPERLINK("http://www.ncbi.nih.gov/gquery/gquery.fcgi?term=CCL7","CCL7")	54	5	5.62865	-2.791763	13	-0.68263	0.0315385
=HYPERLINK("http://www.godatabase.org/cgi-bin/go.cgi?query=GO:0006959&auto_wild_cards=yes&view=query&action=query&search_constraint=terms","GO:0006959_humoral_immune_response")	=HYPERLINK("http://www.ncbi.nih.gov/gquery/gquery.fcgi?term=CD163","CD163")	54	5	5.62865	-2.791763	13	-0.68263	0.0315385
=HYPERLINK("http://www.godatabase.org/cgi-bin/go.cgi?query=GO:0006959&auto_wild_cards=yes&view=query&action=query&search_constraint=terms","GO:0006959_humoral_immune_response")	=HYPERLINK("http://www.ncbi.nih.gov/gquery/gquery.fcgi?term=CLECSF2","CLECSF2")	54	5	5.62865	-2.791763	13	-0.68263	0.0315385
=HYPERLINK("http://www.godatabase.org/cgi-bin/go.cgi?query=GO:0006959&auto_wild_cards=yes&view=query&action=query&search_constraint=terms","GO:0006959_humoral_immune_response")	=HYPERLINK("http://www.ncbi.nih.gov/gquery/gquery.fcgi?term=LY9","LY9")	54	5	5.62865	-2.791763	13	-0.68263	0.0315385
=HYPERLINK("http://www.godatabase.org/cgi-bin/go.cgi?query=GO:0006968&auto_wild_cards=yes&view=query&action=query&search_constraint=terms","GO:0006968_cellular_defense_response")	=HYPERLINK("http://www.ncbi.nih.gov/gquery/gquery.fcgi?term=CHS1","CHS1")	33	4	7.36842	-2.742142	14	-0.6544	0.0321429
=HYPERLINK("http://www.godatabase.org/cgi-bin/go.cgi?query=GO:0006968&auto_wild_cards=yes&view=query&action=query&search_constraint=terms","GO:0006968_cellular_defense_response")	=HYPERLINK("http://www.ncbi.nih.gov/gquery/gquery.fcgi?term=CXCL9","CXCL9")	33	4	7.36842	-2.742142	14	-0.6544	0.0321429
=HYPERLINK("http://www.godatabase.org/cgi-bin/go.cgi?query=GO:0006968&auto_wild_cards=yes&view=query&action=query&search_constraint=terms","GO:0006968_cellular_defense_response")	=HYPERLINK("http://www.ncbi.nih.gov/gquery/gquery.fcgi?term=GNLY","GNLY")	33	4	7.36842	-2.742142	14	-0.6544	0.0321429
=HYPERLINK("http://www.godatabase.org/cgi-bin/go.cgi?query=GO:0006968&auto_wild_cards=yes&view=query&action=query&search_constraint=terms","GO:0006968_cellular_defense_response")	=HYPERLINK("http://www.ncbi.nih.gov/gquery/gquery.fcgi?term=KLRC3","KLRC3")	33	4	7.36842	-2.742142	14	-0.6544	0.0321429
=HYPERLINK("http://www.godatabase.org/cgi-bin/go.cgi?query=GO:0006874&auto_wild_cards=yes&view=query&action=query&search_constraint=terms","GO:0006874_calcium_ion_homeostasis")	=HYPERLINK("http://www.ncbi.nih.gov/gquery/gquery.fcgi?term=CCL2","CCL2")	4	2	30.3947	-2.809974	12	-0.68263	0.0341667
=HYPERLINK("http://www.godatabase.org/cgi-bin/go.cgi?query=GO:0006874&auto_wild_cards=yes&view=query&action=query&search_constraint=terms","GO:0006874_calcium_ion_homeostasis")	=HYPERLINK("http://www.ncbi.nih.gov/gquery/gquery.fcgi?term=CCL7","CCL7")	4	2	30.3947	-2.809974	12	-0.68263	0.0341667
=HYPERLINK("http://www.godatabase.org/cgi-bin/go.cgi?query=GO:0006935&auto_wild_cards=yes&view=query&action=query&search_constraint=terms","GO:0006935_chemotaxis")	=HYPERLINK("http://www.ncbi.nih.gov/gquery/gquery.fcgi?term=CCL2","CCL2")	36	4	6.75439	-2.599307	17	-0.96195	0.0388235
=HYPERLINK("http://www.godatabase.org/cgi-bin/go.cgi?query=GO:0006935&auto_wild_cards=yes&view=query&action=query&search_constraint=terms","GO:0006935_chemotaxis")	=HYPERLINK("http://www.ncbi.nih.gov/gquery/gquery.fcgi?term=CCL7","CCL7")	36	4	6.75439	-2.599307	17	-0.96195	0.0388235
=HYPERLINK("http://www.godatabase.org/cgi-bin/go.cgi?query=GO:0006935&auto_wild_cards=yes&view=query&action=query&search_constraint=terms","GO:0006935_chemotaxis")	=HYPERLINK("http://www.ncbi.nih.gov/gquery/gquery.fcgi?term=CXCL9","CXCL9")	36	4	6.75439	-2.599307	17	-0.96195	0.0388235
=HYPERLINK("http://www.godatabase.org/cgi-bin/go.cgi?query=GO:0006935&auto_wild_cards=yes&view=query&action=query&search_constraint=terms","GO:0006935_chemotaxis")	=HYPERLINK("http://www.ncbi.nih.gov/gquery/gquery.fcgi?term=XCL2","XCL2")	36	4	6.75439	-2.599307	17	-0.96195	0.0388235
=HYPERLINK("http://www.godatabase.org/cgi-bin/go.cgi?query=GO:0042330&auto_wild_cards=yes&view=query&action=query&search_constraint=terms","GO:0042330_taxis")	=HYPERLINK("http://www.ncbi.nih.gov/gquery/gquery.fcgi?term=CCL2","CCL2")	36	4	6.75439	-2.599307	17	-0.96195	0.0388235
=HYPERLINK("http://www.godatabase.org/cgi-bin/go.cgi?query=GO:0042330&auto_wild_cards=yes&view=query&action=query&search_constraint=terms","GO:0042330_taxis")	=HYPERLINK("http://www.ncbi.nih.gov/gquery/gquery.fcgi?term=CCL7","CCL7")	36	4	6.75439	-2.599307	17	-0.96195	0.0388235
=HYPERLINK("http://www.godatabase.org/cgi-bin/go.cgi?query=GO:0042330&auto_wild_cards=yes&view=query&action=query&search_constraint=terms","GO:0042330_taxis")	=HYPERLINK("http://www.ncbi.nih.gov/gquery/gquery.fcgi?term=CXCL9","CXCL9")	36	4	6.75439	-2.599307	17	-0.96195	0.0388235
=HYPERLINK("http://www.godatabase.org/cgi-bin/go.cgi?query=GO:0042330&auto_wild_cards=yes&view=query&action=query&search_constraint=terms","GO:0042330_taxis")	=HYPERLINK("http://www.ncbi.nih.gov/gquery/gquery.fcgi?term=XCL2","XCL2")	36	4	6.75439	-2.599307	17	-0.96195	0.0388235
=HYPERLINK("http://www.godatabase.org/cgi-bin/go.cgi?query=GO:0006805&auto_wild_cards=yes&view=query&action=query&search_constraint=terms","GO:0006805_xenobiotic_metabolism")	=HYPERLINK("http://www.ncbi.nih.gov/gquery/gquery.fcgi?term=DEFB1","DEFB1")	5	2	24.3158	-2.592656	18	-0.97475	0.0405556
=HYPERLINK("http://www.godatabase.org/cgi-bin/go.cgi?query=GO:0006805&auto_wild_cards=yes&view=query&action=query&search_constraint=terms","GO:0006805_xenobiotic_metabolism")	=HYPERLINK("http://www.ncbi.nih.gov/gquery/gquery.fcgi?term=GNLY","GNLY")	5	2	24.3158	-2.592656	18	-0.97475	0.0405556
=HYPERLINK("http://www.godatabase.org/cgi-bin/go.cgi?query=GO:0009628&auto_wild_cards=yes&view=query&action=query&search_constraint=terms","GO:0009628_response_to_abiotic_stimulus")	=HYPERLINK("http://www.ncbi.nih.gov/gquery/gquery.fcgi?term=CCL2","CCL2")	87	6	4.19238	-2.600311	15	-0.7963	0.0406667
=HYPERLINK("http://www.godatabase.org/cgi-bin/go.cgi?query=GO:0009628&auto_wild_cards=yes&view=query&action=query&search_constraint=terms","GO:0009628_response_to_abiotic_stimulus")	=HYPERLINK("http://www.ncbi.nih.gov/gquery/gquery.fcgi?term=CCL7","CCL7")	87	6	4.19238	-2.600311	15	-0.7963	0.0406667
=HYPERLINK("http://www.godatabase.org/cgi-bin/go.cgi?query=GO:0009628&auto_wild_cards=yes&view=query&action=query&search_constraint=terms","GO:0009628_response_to_abiotic_stimulus")	=HYPERLINK("http://www.ncbi.nih.gov/gquery/gquery.fcgi?term=CXCL9","CXCL9")	87	6	4.19238	-2.600311	15	-0.7963	0.0406667
=HYPERLINK("http://www.godatabase.org/cgi-bin/go.cgi?query=GO:0009628&auto_wild_cards=yes&view=query&action=query&search_constraint=terms","GO:0009628_response_to_abiotic_stimulus")	=HYPERLINK("http://www.ncbi.nih.gov/gquery/gquery.fcgi?term=DEFB1","DEFB1")	87	6	4.19238	-2.600311	15	-0.7963	0.0406667
=HYPERLINK("http://www.godatabase.org/cgi-bin/go.cgi?query=GO:0009628&auto_wild_cards=yes&view=query&action=query&search_constraint=terms","GO:0009628_response_to_abiotic_stimulus")	=HYPERLINK("http://www.ncbi.nih.gov/gquery/gquery.fcgi?term=GNLY","GNLY")	87	6	4.19238	-2.600311	15	-0.7963	0.0406667
=HYPERLINK("http://www.godatabase.org/cgi-bin/go.cgi?query=GO:0009628&auto_wild_cards=yes&view=query&action=query&search_constraint=terms","GO:0009628_response_to_abiotic_stimulus")	=HYPERLINK("http://www.ncbi.nih.gov/gquery/gquery.fcgi?term=XCL2","XCL2")	87	6	4.19238	-2.600311	15	-0.7963	0.0406667
=HYPERLINK("http://www.godatabase.org/cgi-bin/go.cgi?query=GO:0016064&auto_wild_cards=yes&view=query&action=query&search_constraint=terms","GO:0016064_humoral_defense_mechanism_(sensu_Vertebrata)")	=HYPERLINK("http://www.ncbi.nih.gov/gquery/gquery.fcgi?term=CCL7","CCL7")	41	4	5.93068	-2.389594	20	-0.9571	0.0515
=HYPERLINK("http://www.godatabase.org/cgi-bin/go.cgi?query=GO:0016064&auto_wild_cards=yes&view=query&action=query&search_constraint=terms","GO:0016064_humoral_defense_mechanism_(sensu_Vertebrata)")	=HYPERLINK("http://www.ncbi.nih.gov/gquery/gquery.fcgi?term=CD163","CD163")	41	4	5.93068	-2.389594	20	-0.9571	0.0515
=HYPERLINK("http://www.godatabase.org/cgi-bin/go.cgi?query=GO:0016064&auto_wild_cards=yes&view=query&action=query&search_constraint=terms","GO:0016064_humoral_defense_mechanism_(sensu_Vertebrata)")	=HYPERLINK("http://www.ncbi.nih.gov/gquery/gquery.fcgi?term=CLECSF2","CLECSF2")	41	4	5.93068	-2.389594	20	-0.9571	0.0515
=HYPERLINK("http://www.godatabase.org/cgi-bin/go.cgi?query=GO:0016064&auto_wild_cards=yes&view=query&action=query&search_constraint=terms","GO:0016064_humoral_defense_mechanism_(sensu_Vertebrata)")	=HYPERLINK("http://www.ncbi.nih.gov/gquery/gquery.fcgi?term=LY9","LY9")	41	4	5.93068	-2.389594	20	-0.9571	0.0515
=HYPERLINK("http://www.godatabase.org/cgi-bin/go.cgi?query=GO:0009410&auto_wild_cards=yes&view=query&action=query&search_constraint=terms","GO:0009410_response_to_xenobiotic_stimulus")	=HYPERLINK("http://www.ncbi.nih.gov/gquery/gquery.fcgi?term=DEFB1","DEFB1")	6	2	20.2632	-2.421091	19	-0.97173	0.0521053
=HYPERLINK("http://www.godatabase.org/cgi-bin/go.cgi?query=GO:0009410&auto_wild_cards=yes&view=query&action=query&search_constraint=terms","GO:0009410_response_to_xenobiotic_stimulus")	=HYPERLINK("http://www.ncbi.nih.gov/gquery/gquery.fcgi?term=GNLY","GNLY")	6	2	20.2632	-2.421091	19	-0.97173	0.0521053
=HYPERLINK("http://www.godatabase.org/cgi-bin/go.cgi?query=GO:0045087&auto_wild_cards=yes&view=query&action=query&search_constraint=terms","GO:0045087_innate_immune_response")	=HYPERLINK("http://www.ncbi.nih.gov/gquery/gquery.fcgi?term=CCL2","CCL2")	70	5	4.34211	-2.292249	21	-0.99734	0.0571429
=HYPERLINK("http://www.godatabase.org/cgi-bin/go.cgi?query=GO:0045087&auto_wild_cards=yes&view=query&action=query&search_constraint=terms","GO:0045087_innate_immune_response")	=HYPERLINK("http://www.ncbi.nih.gov/gquery/gquery.fcgi?term=CCL7","CCL7")	70	5	4.34211	-2.292249	21	-0.99734	0.0571429
=HYPERLINK("http://www.godatabase.org/cgi-bin/go.cgi?query=GO:0045087&auto_wild_cards=yes&view=query&action=query&search_constraint=terms","GO:0045087_innate_immune_response")	=HYPERLINK("http://www.ncbi.nih.gov/gquery/gquery.fcgi?term=CXCL9","CXCL9")	70	5	4.34211	-2.292249	21	-0.99734	0.0571429
=HYPERLINK("http://www.godatabase.org/cgi-bin/go.cgi?query=GO:0045087&auto_wild_cards=yes&view=query&action=query&search_constraint=terms","GO:0045087_innate_immune_response")	=HYPERLINK("http://www.ncbi.nih.gov/gquery/gquery.fcgi?term=DEFB1","DEFB1")	70	5	4.34211	-2.292249	21	-0.99734	0.0571429
=HYPERLINK("http://www.godatabase.org/cgi-bin/go.cgi?query=GO:0045087&auto_wild_cards=yes&view=query&action=query&search_constraint=terms","GO:0045087_innate_immune_response")	=HYPERLINK("http://www.ncbi.nih.gov/gquery/gquery.fcgi?term=PLA2G7","PLA2G7")	70	5	4.34211	-2.292249	21	-0.99734	0.0571429
=HYPERLINK("http://www.godatabase.org/cgi-bin/go.cgi?query=GO:0006875&auto_wild_cards=yes&view=query&action=query&search_constraint=terms","GO:0006875_metal_ion_homeostasis")	=HYPERLINK("http://www.ncbi.nih.gov/gquery/gquery.fcgi?term=CCL2","CCL2")	8	2	15.1974	-2.159063	23	-0.89856	0.0756522
=HYPERLINK("http://www.godatabase.org/cgi-bin/go.cgi?query=GO:0006875&auto_wild_cards=yes&view=query&action=query&search_constraint=terms","GO:0006875_metal_ion_homeostasis")	=HYPERLINK("http://www.ncbi.nih.gov/gquery/gquery.fcgi?term=CCL7","CCL7")	8	2	15.1974	-2.159063	23	-0.89856	0.0756522
=HYPERLINK("http://www.godatabase.org/cgi-bin/go.cgi?query=GO:0030005&auto_wild_cards=yes&view=query&action=query&search_constraint=terms","GO:0030005_di-__tri-valent_inorganic_cation_homeostasis")	=HYPERLINK("http://www.ncbi.nih.gov/gquery/gquery.fcgi?term=CCL2","CCL2")	8	2	15.1974	-2.159063	23	-0.89856	0.0756522
=HYPERLINK("http://www.godatabase.org/cgi-bin/go.cgi?query=GO:0030005&auto_wild_cards=yes&view=query&action=query&search_constraint=terms","GO:0030005_di-__tri-valent_inorganic_cation_homeostasis")	=HYPERLINK("http://www.ncbi.nih.gov/gquery/gquery.fcgi?term=CCL7","CCL7")	8	2	15.1974	-2.159063	23	-0.89856	0.0756522
=HYPERLINK("http://www.godatabase.org/cgi-bin/go.cgi?query=GO:0007166&auto_wild_cards=yes&view=query&action=query&search_constraint=terms","GO:0007166_cell_surface_receptor_linked_signal_transduction")	=HYPERLINK("http://www.ncbi.nih.gov/gquery/gquery.fcgi?term=CCL2","CCL2")	180	8	2.70175	-2.127669	24	-0.89005	0.0795833
=HYPERLINK("http://www.godatabase.org/cgi-bin/go.cgi?query=GO:0007166&auto_wild_cards=yes&view=query&action=query&search_constraint=terms","GO:0007166_cell_surface_receptor_linked_signal_transduction")	=HYPERLINK("http://www.ncbi.nih.gov/gquery/gquery.fcgi?term=CXCL9","CXCL9")	180	8	2.70175	-2.127669	24	-0.89005	0.0795833
=HYPERLINK("http://www.godatabase.org/cgi-bin/go.cgi?query=GO:0007166&auto_wild_cards=yes&view=query&action=query&search_constraint=terms","GO:0007166_cell_surface_receptor_linked_signal_transduction")	=HYPERLINK("http://www.ncbi.nih.gov/gquery/gquery.fcgi?term=EMR2","EMR2")	180	8	2.70175	-2.127669	24	-0.89005	0.0795833
=HYPERLINK("http://www.godatabase.org/cgi-bin/go.cgi?query=GO:0007166&auto_wild_cards=yes&view=query&action=query&search_constraint=terms","GO:0007166_cell_surface_receptor_linked_signal_transduction")	=HYPERLINK("http://www.ncbi.nih.gov/gquery/gquery.fcgi?term=GPR56","GPR56")	180	8	2.70175	-2.127669	24	-0.89005	0.0795833
=HYPERLINK("http://www.godatabase.org/cgi-bin/go.cgi?query=GO:0007166&auto_wild_cards=yes&view=query&action=query&search_constraint=terms","GO:0007166_cell_surface_receptor_linked_signal_transduction")	=HYPERLINK("http://www.ncbi.nih.gov/gquery/gquery.fcgi?term=RGS2","RGS2")	180	8	2.70175	-2.127669	24	-0.89005	0.0795833
=HYPERLINK("http://www.godatabase.org/cgi-bin/go.cgi?query=GO:0007166&auto_wild_cards=yes&view=query&action=query&search_constraint=terms","GO:0007166_cell_surface_receptor_linked_signal_transduction")	=HYPERLINK("http://www.ncbi.nih.gov/gquery/gquery.fcgi?term=TGFBR2","TGFBR2")	180	8	2.70175	-2.127669	24	-0.89005	0.0795833
=HYPERLINK("http://www.godatabase.org/cgi-bin/go.cgi?query=GO:0007166&auto_wild_cards=yes&view=query&action=query&search_constraint=terms","GO:0007166_cell_surface_receptor_linked_signal_transduction")	=HYPERLINK("http://www.ncbi.nih.gov/gquery/gquery.fcgi?term=TGFBR3","TGFBR3")	180	8	2.70175	-2.127669	24	-0.89005	0.0795833
=HYPERLINK("http://www.godatabase.org/cgi-bin/go.cgi?query=GO:0007166&auto_wild_cards=yes&view=query&action=query&search_constraint=terms","GO:0007166_cell_surface_receptor_linked_signal_transduction")	=HYPERLINK("http://www.ncbi.nih.gov/gquery/gquery.fcgi?term=TGM2","TGM2")	180	8	2.70175	-2.127669	24	-0.89005	0.0795833
=HYPERLINK("http://www.godatabase.org/cgi-bin/go.cgi?query=GO:0006873&auto_wild_cards=yes&view=query&action=query&search_constraint=terms","GO:0006873_cell_ion_homeostasis")	=HYPERLINK("http://www.ncbi.nih.gov/gquery/gquery.fcgi?term=CCL2","CCL2")	9	2	13.5088	-2.054430	30	-0.82208	0.0803333
=HYPERLINK("http://www.godatabase.org/cgi-bin/go.cgi?query=GO:0006873&auto_wild_cards=yes&view=query&action=query&search_constraint=terms","GO:0006873_cell_ion_homeostasis")	=HYPERLINK("http://www.ncbi.nih.gov/gquery/gquery.fcgi?term=CCL7","CCL7")	9	2	13.5088	-2.054430	30	-0.82208	0.0803333
=HYPERLINK("http://www.godatabase.org/cgi-bin/go.cgi?query=GO:0007178&auto_wild_cards=yes&view=query&action=query&search_constraint=terms","GO:0007178_transmembrane_receptor_protein_serine_threonine_kinase_signaling_pathway")	=HYPERLINK("http://www.ncbi.nih.gov/gquery/gquery.fcgi?term=TGFBR2","TGFBR2")	9	2	13.5088	-2.054430	30	-0.82208	0.0803333
=HYPERLINK("http://www.godatabase.org/cgi-bin/go.cgi?query=GO:0007178&auto_wild_cards=yes&view=query&action=query&search_constraint=terms","GO:0007178_transmembrane_receptor_protein_serine_threonine_kinase_signaling_pathway")	=HYPERLINK("http://www.ncbi.nih.gov/gquery/gquery.fcgi?term=TGFBR3","TGFBR3")	9	2	13.5088	-2.054430	30	-0.82208	0.0803333
=HYPERLINK("http://www.godatabase.org/cgi-bin/go.cgi?query=GO:0019884&auto_wild_cards=yes&view=query&action=query&search_constraint=terms","GO:0019884_antigen_presentation__exogenous_antigen")	=HYPERLINK("http://www.ncbi.nih.gov/gquery/gquery.fcgi?term=HLA-DQA1","HLA-DQA1")	9	2	13.5088	-2.054430	30	-0.82208	0.0803333
=HYPERLINK("http://www.godatabase.org/cgi-bin/go.cgi?query=GO:0019884&auto_wild_cards=yes&view=query&action=query&search_constraint=terms","GO:0019884_antigen_presentation__exogenous_antigen")	=HYPERLINK("http://www.ncbi.nih.gov/gquery/gquery.fcgi?term=HLA-DRA","HLA-DRA")	9	2	13.5088	-2.054430	30	-0.82208	0.0803333
=HYPERLINK("http://www.godatabase.org/cgi-bin/go.cgi?query=GO:0019886&auto_wild_cards=yes&view=query&action=query&search_constraint=terms","GO:0019886_antigen_processing__exogenous_antigen_via_MHC_class_II")	=HYPERLINK("http://www.ncbi.nih.gov/gquery/gquery.fcgi?term=HLA-DQA1","HLA-DQA1")	9	2	13.5088	-2.054430	30	-0.82208	0.0803333
=HYPERLINK("http://www.godatabase.org/cgi-bin/go.cgi?query=GO:0019886&auto_wild_cards=yes&view=query&action=query&search_constraint=terms","GO:0019886_antigen_processing__exogenous_antigen_via_MHC_class_II")	=HYPERLINK("http://www.ncbi.nih.gov/gquery/gquery.fcgi?term=HLA-DRA","HLA-DRA")	9	2	13.5088	-2.054430	30	-0.82208	0.0803333
=HYPERLINK("http://www.godatabase.org/cgi-bin/go.cgi?query=GO:0030003&auto_wild_cards=yes&view=query&action=query&search_constraint=terms","GO:0030003_cation_homeostasis")	=HYPERLINK("http://www.ncbi.nih.gov/gquery/gquery.fcgi?term=CCL2","CCL2")	9	2	13.5088	-2.054430	30	-0.82208	0.0803333
=HYPERLINK("http://www.godatabase.org/cgi-bin/go.cgi?query=GO:0030003&auto_wild_cards=yes&view=query&action=query&search_constraint=terms","GO:0030003_cation_homeostasis")	=HYPERLINK("http://www.ncbi.nih.gov/gquery/gquery.fcgi?term=CCL7","CCL7")	9	2	13.5088	-2.054430	30	-0.82208	0.0803333
=HYPERLINK("http://www.godatabase.org/cgi-bin/go.cgi?query=GO:0050801&auto_wild_cards=yes&view=query&action=query&search_constraint=terms","GO:0050801_ion_homeostasis")	=HYPERLINK("http://www.ncbi.nih.gov/gquery/gquery.fcgi?term=CCL2","CCL2")	9	2	13.5088	-2.054430	30	-0.82208	0.0803333
=HYPERLINK("http://www.godatabase.org/cgi-bin/go.cgi?query=GO:0050801&auto_wild_cards=yes&view=query&action=query&search_constraint=terms","GO:0050801_ion_homeostasis")	=HYPERLINK("http://www.ncbi.nih.gov/gquery/gquery.fcgi?term=CCL7","CCL7")	9	2	13.5088	-2.054430	30	-0.82208	0.0803333
=HYPERLINK("http://www.godatabase.org/cgi-bin/go.cgi?query=GO:0009617&auto_wild_cards=yes&view=query&action=query&search_constraint=terms","GO:0009617_response_to_bacteria")	=HYPERLINK("http://www.ncbi.nih.gov/gquery/gquery.fcgi?term=CCL2","CCL2")	10	2	12.1579	-1.962028	32	-0.68078	0.0853125
=HYPERLINK("http://www.godatabase.org/cgi-bin/go.cgi?query=GO:0009617&auto_wild_cards=yes&view=query&action=query&search_constraint=terms","GO:0009617_response_to_bacteria")	=HYPERLINK("http://www.ncbi.nih.gov/gquery/gquery.fcgi?term=DEFB1","DEFB1")	10	2	12.1579	-1.962028	32	-0.68078	0.0853125
=HYPERLINK("http://www.godatabase.org/cgi-bin/go.cgi?query=GO:0019935&auto_wild_cards=yes&view=query&action=query&search_constraint=terms","GO:0019935_cyclic-nucleotide-mediated_signaling")	=HYPERLINK("http://www.ncbi.nih.gov/gquery/gquery.fcgi?term=CCL2","CCL2")	10	2	12.1579	-1.962028	32	-0.68078	0.0853125
=HYPERLINK("http://www.godatabase.org/cgi-bin/go.cgi?query=GO:0019935&auto_wild_cards=yes&view=query&action=query&search_constraint=terms","GO:0019935_cyclic-nucleotide-mediated_signaling")	=HYPERLINK("http://www.ncbi.nih.gov/gquery/gquery.fcgi?term=TGM2","TGM2")	10	2	12.1579	-1.962028	32	-0.68078	0.0853125
=HYPERLINK("http://www.godatabase.org/cgi-bin/go.cgi?query=GO:0007218&auto_wild_cards=yes&view=query&action=query&search_constraint=terms","GO:0007218_neuropeptide_signaling_pathway")	=HYPERLINK("http://www.ncbi.nih.gov/gquery/gquery.fcgi?term=EMR2","EMR2")	11	2	11.0526	-1.879381	33	-0.46572	0.0957576
=HYPERLINK("http://www.godatabase.org/cgi-bin/go.cgi?query=GO:0007218&auto_wild_cards=yes&view=query&action=query&search_constraint=terms","GO:0007218_neuropeptide_signaling_pathway")	=HYPERLINK("http://www.ncbi.nih.gov/gquery/gquery.fcgi?term=GPR56","GPR56")	11	2	11.0526	-1.879381	33	-0.46572	0.0957576
=HYPERLINK("http://www.godatabase.org/cgi-bin/go.cgi?query=GO:0019730&auto_wild_cards=yes&view=query&action=query&search_constraint=terms","GO:0019730_antimicrobial_humoral_response")	=HYPERLINK("http://www.ncbi.nih.gov/gquery/gquery.fcgi?term=CCL7","CCL7")	35	3	5.21053	-1.727989	48	6.13032	0.298958
=HYPERLINK("http://www.godatabase.org/cgi-bin/go.cgi?query=GO:0019730&auto_wild_cards=yes&view=query&action=query&search_constraint=terms","GO:0019730_antimicrobial_humoral_response")	=HYPERLINK("http://www.ncbi.nih.gov/gquery/gquery.fcgi?term=CD163","CD163")	35	3	5.21053	-1.727989	48	6.13032	0.298958
=HYPERLINK("http://www.godatabase.org/cgi-bin/go.cgi?query=GO:0019730&auto_wild_cards=yes&view=query&action=query&search_constraint=terms","GO:0019730_antimicrobial_humoral_response")	=HYPERLINK("http://www.ncbi.nih.gov/gquery/gquery.fcgi?term=CLECSF2","CLECSF2")	35	3	5.21053	-1.727989	48	6.13032	0.298958
=HYPERLINK("http://www.godatabase.org/cgi-bin/go.cgi?query=GO:0019735&auto_wild_cards=yes&view=query&action=query&search_constraint=terms","GO:0019735_antimicrobial_humoral_response_(sensu_Vertebrata)")	=HYPERLINK("http://www.ncbi.nih.gov/gquery/gquery.fcgi?term=CCL7","CCL7")	35	3	5.21053	-1.727989	48	6.13032	0.298958
=HYPERLINK("http://www.godatabase.org/cgi-bin/go.cgi?query=GO:0019735&auto_wild_cards=yes&view=query&action=query&search_constraint=terms","GO:0019735_antimicrobial_humoral_response_(sensu_Vertebrata)")	=HYPERLINK("http://www.ncbi.nih.gov/gquery/gquery.fcgi?term=CD163","CD163")	35	3	5.21053	-1.727989	48	6.13032	0.298958
=HYPERLINK("http://www.godatabase.org/cgi-bin/go.cgi?query=GO:0019735&auto_wild_cards=yes&view=query&action=query&search_constraint=terms","GO:0019735_antimicrobial_humoral_response_(sensu_Vertebrata)")	=HYPERLINK("http://www.ncbi.nih.gov/gquery/gquery.fcgi?term=CLECSF2","CLECSF2")	35	3	5.21053	-1.727989	48	6.13032	0.298958
=HYPERLINK("http://www.godatabase.org/cgi-bin/go.cgi?query=GO:0007267&auto_wild_cards=yes&view=query&action=query&search_constraint=terms","GO:0007267_cell-cell_signaling")	=HYPERLINK("http://www.ncbi.nih.gov/gquery/gquery.fcgi?term=CCL2","CCL2")	68	4	3.57585	-1.622060	51	7.03417	0.302549
=HYPERLINK("http://www.godatabase.org/cgi-bin/go.cgi?query=GO:0007267&auto_wild_cards=yes&view=query&action=query&search_constraint=terms","GO:0007267_cell-cell_signaling")	=HYPERLINK("http://www.ncbi.nih.gov/gquery/gquery.fcgi?term=CCL7","CCL7")	68	4	3.57585	-1.622060	51	7.03417	0.302549
=HYPERLINK("http://www.godatabase.org/cgi-bin/go.cgi?query=GO:0007267&auto_wild_cards=yes&view=query&action=query&search_constraint=terms","GO:0007267_cell-cell_signaling")	=HYPERLINK("http://www.ncbi.nih.gov/gquery/gquery.fcgi?term=CXCL9","CXCL9")	68	4	3.57585	-1.622060	51	7.03417	0.302549
=HYPERLINK("http://www.godatabase.org/cgi-bin/go.cgi?query=GO:0007267&auto_wild_cards=yes&view=query&action=query&search_constraint=terms","GO:0007267_cell-cell_signaling")	=HYPERLINK("http://www.ncbi.nih.gov/gquery/gquery.fcgi?term=XCL2","XCL2")	68	4	3.57585	-1.622060	51	7.03417	0.302549
=HYPERLINK("http://www.godatabase.org/cgi-bin/go.cgi?query=GO:0006231&auto_wild_cards=yes&view=query&action=query&search_constraint=terms","GO:0006231_dTMP_biosynthesis")	=HYPERLINK("http://www.ncbi.nih.gov/gquery/gquery.fcgi?term=TYMS","TYMS")	1	1	60.7895	-1.783828	46	5.95662	0.30413
=HYPERLINK("http://www.godatabase.org/cgi-bin/go.cgi?query=GO:0007423&auto_wild_cards=yes&view=query&action=query&search_constraint=terms","GO:0007423_sensory_organ_development")	=HYPERLINK("http://www.ncbi.nih.gov/gquery/gquery.fcgi?term=MAFB","MAFB")	1	1	60.7895	-1.783828	46	5.95662	0.30413
=HYPERLINK("http://www.godatabase.org/cgi-bin/go.cgi?query=GO:0007586&auto_wild_cards=yes&view=query&action=query&search_constraint=terms","GO:0007586_digestion")	=HYPERLINK("http://www.ncbi.nih.gov/gquery/gquery.fcgi?term=ACSL1","ACSL1")	1	1	60.7895	-1.783828	46	5.95662	0.30413
=HYPERLINK("http://www.godatabase.org/cgi-bin/go.cgi?query=GO:0009129&auto_wild_cards=yes&view=query&action=query&search_constraint=terms","GO:0009129_pyrimidine_nucleoside_monophosphate_metabolism")	=HYPERLINK("http://www.ncbi.nih.gov/gquery/gquery.fcgi?term=TYMS","TYMS")	1	1	60.7895	-1.783828	46	5.95662	0.30413
=HYPERLINK("http://www.godatabase.org/cgi-bin/go.cgi?query=GO:0009130&auto_wild_cards=yes&view=query&action=query&search_constraint=terms","GO:0009130_pyrimidine_nucleoside_monophosphate_biosynthesis")	=HYPERLINK("http://www.ncbi.nih.gov/gquery/gquery.fcgi?term=TYMS","TYMS")	1	1	60.7895	-1.783828	46	5.95662	0.30413
=HYPERLINK("http://www.godatabase.org/cgi-bin/go.cgi?query=GO:0009157&auto_wild_cards=yes&view=query&action=query&search_constraint=terms","GO:0009157_deoxyribonucleoside_monophosphate_biosynthesis")	=HYPERLINK("http://www.ncbi.nih.gov/gquery/gquery.fcgi?term=TYMS","TYMS")	1	1	60.7895	-1.783828	46	5.95662	0.30413
=HYPERLINK("http://www.godatabase.org/cgi-bin/go.cgi?query=GO:0009162&auto_wild_cards=yes&view=query&action=query&search_constraint=terms","GO:0009162_deoxyribonucleoside_monophosphate_metabolism")	=HYPERLINK("http://www.ncbi.nih.gov/gquery/gquery.fcgi?term=TYMS","TYMS")	1	1	60.7895	-1.783828	46	5.95662	0.30413
=HYPERLINK("http://www.godatabase.org/cgi-bin/go.cgi?query=GO:0009176&auto_wild_cards=yes&view=query&action=query&search_constraint=terms","GO:0009176_pyrimidine_deoxyribonucleoside_monophosphate_metabolism")	=HYPERLINK("http://www.ncbi.nih.gov/gquery/gquery.fcgi?term=TYMS","TYMS")	1	1	60.7895	-1.783828	46	5.95662	0.30413
=HYPERLINK("http://www.godatabase.org/cgi-bin/go.cgi?query=GO:0009177&auto_wild_cards=yes&view=query&action=query&search_constraint=terms","GO:0009177_pyrimidine_deoxyribonucleoside_monophosphate_biosynthesis")	=HYPERLINK("http://www.ncbi.nih.gov/gquery/gquery.fcgi?term=TYMS","TYMS")	1	1	60.7895	-1.783828	46	5.95662	0.30413
=HYPERLINK("http://www.godatabase.org/cgi-bin/go.cgi?query=GO:0018201&auto_wild_cards=yes&view=query&action=query&search_constraint=terms","GO:0018201_peptidyl-glycine_modification")	=HYPERLINK("http://www.ncbi.nih.gov/gquery/gquery.fcgi?term=TGM2","TGM2")	1	1	60.7895	-1.783828	46	5.95662	0.30413
=HYPERLINK("http://www.godatabase.org/cgi-bin/go.cgi?query=GO:0018262&auto_wild_cards=yes&view=query&action=query&search_constraint=terms","GO:0018262_isopeptide_cross-linking")	=HYPERLINK("http://www.ncbi.nih.gov/gquery/gquery.fcgi?term=TGM2","TGM2")	1	1	60.7895	-1.783828	46	5.95662	0.30413
=HYPERLINK("http://www.godatabase.org/cgi-bin/go.cgi?query=GO:0018276&auto_wild_cards=yes&view=query&action=query&search_constraint=terms","GO:0018276_isopeptide_cross-linking_via_N6-glycyl-L-lysine")	=HYPERLINK("http://www.ncbi.nih.gov/gquery/gquery.fcgi?term=TGM2","TGM2")	1	1	60.7895	-1.783828	46	5.95662	0.30413
=HYPERLINK("http://www.godatabase.org/cgi-bin/go.cgi?query=GO:0046073&auto_wild_cards=yes&view=query&action=query&search_constraint=terms","GO:0046073_dTMP_metabolism")	=HYPERLINK("http://www.ncbi.nih.gov/gquery/gquery.fcgi?term=TYMS","TYMS")	1	1	60.7895	-1.783828	46	5.95662	0.30413
=HYPERLINK("http://www.godatabase.org/cgi-bin/go.cgi?query=GO:0006954&auto_wild_cards=yes&view=query&action=query&search_constraint=terms","GO:0006954_inflammatory_response")	=HYPERLINK("http://www.ncbi.nih.gov/gquery/gquery.fcgi?term=CCL2","CCL2")	69	4	3.52403	-1.601210	52	7.20901	0.304231
=HYPERLINK("http://www.godatabase.org/cgi-bin/go.cgi?query=GO:0006954&auto_wild_cards=yes&view=query&action=query&search_constraint=terms","GO:0006954_inflammatory_response")	=HYPERLINK("http://www.ncbi.nih.gov/gquery/gquery.fcgi?term=CCL7","CCL7")	69	4	3.52403	-1.601210	52	7.20901	0.304231
=HYPERLINK("http://www.godatabase.org/cgi-bin/go.cgi?query=GO:0006954&auto_wild_cards=yes&view=query&action=query&search_constraint=terms","GO:0006954_inflammatory_response")	=HYPERLINK("http://www.ncbi.nih.gov/gquery/gquery.fcgi?term=CXCL9","CXCL9")	69	4	3.52403	-1.601210	52	7.20901	0.304231
=HYPERLINK("http://www.godatabase.org/cgi-bin/go.cgi?query=GO:0006954&auto_wild_cards=yes&view=query&action=query&search_constraint=terms","GO:0006954_inflammatory_response")	=HYPERLINK("http://www.ncbi.nih.gov/gquery/gquery.fcgi?term=PLA2G7","PLA2G7")	69	4	3.52403	-1.601210	52	7.20901	0.304231
=HYPERLINK("http://www.godatabase.org/cgi-bin/go.cgi?query=GO:0019725&auto_wild_cards=yes&view=query&action=query&search_constraint=terms","GO:0019725_cell_homeostasis")	=HYPERLINK("http://www.ncbi.nih.gov/gquery/gquery.fcgi?term=CCL2","CCL2")	14	2	8.68421	-1.674183	49	6.6415	0.304898
=HYPERLINK("http://www.godatabase.org/cgi-bin/go.cgi?query=GO:0019725&auto_wild_cards=yes&view=query&action=query&search_constraint=terms","GO:0019725_cell_homeostasis")	=HYPERLINK("http://www.ncbi.nih.gov/gquery/gquery.fcgi?term=CCL7","CCL7")	14	2	8.68421	-1.674183	49	6.6415	0.304898
=HYPERLINK("http://www.godatabase.org/cgi-bin/go.cgi?query=GO:0008015&auto_wild_cards=yes&view=query&action=query&search_constraint=terms","GO:0008015_circulation")	=HYPERLINK("http://www.ncbi.nih.gov/gquery/gquery.fcgi?term=FER1L3","FER1L3")	16	2	7.59868	-1.563007	53	7.32513	0.304906
=HYPERLINK("http://www.godatabase.org/cgi-bin/go.cgi?query=GO:0008015&auto_wild_cards=yes&view=query&action=query&search_constraint=terms","GO:0008015_circulation")	=HYPERLINK("http://www.ncbi.nih.gov/gquery/gquery.fcgi?term=XCL2","XCL2")	16	2	7.59868	-1.563007	53	7.32513	0.304906
=HYPERLINK("http://www.godatabase.org/cgi-bin/go.cgi?query=GO:0007154&auto_wild_cards=yes&view=query&action=query&search_constraint=terms","GO:0007154_cell_communication")	=HYPERLINK("http://www.ncbi.nih.gov/gquery/gquery.fcgi?term=CCL2","CCL2")	607	16	1.60236	-1.624448	50	6.96866	0.3072
=HYPERLINK("http://www.godatabase.org/cgi-bin/go.cgi?query=GO:0007154&auto_wild_cards=yes&view=query&action=query&search_constraint=terms","GO:0007154_cell_communication")	=HYPERLINK("http://www.ncbi.nih.gov/gquery/gquery.fcgi?term=CCL7","CCL7")	607	16	1.60236	-1.624448	50	6.96866	0.3072
=HYPERLINK("http://www.godatabase.org/cgi-bin/go.cgi?query=GO:0007154&auto_wild_cards=yes&view=query&action=query&search_constraint=terms","GO:0007154_cell_communication")	=HYPERLINK("http://www.ncbi.nih.gov/gquery/gquery.fcgi?term=CHS1","CHS1")	607	16	1.60236	-1.624448	50	6.96866	0.3072
=HYPERLINK("http://www.godatabase.org/cgi-bin/go.cgi?query=GO:0007154&auto_wild_cards=yes&view=query&action=query&search_constraint=terms","GO:0007154_cell_communication")	=HYPERLINK("http://www.ncbi.nih.gov/gquery/gquery.fcgi?term=CLECSF2","CLECSF2")	607	16	1.60236	-1.624448	50	6.96866	0.3072
=HYPERLINK("http://www.godatabase.org/cgi-bin/go.cgi?query=GO:0007154&auto_wild_cards=yes&view=query&action=query&search_constraint=terms","GO:0007154_cell_communication")	=HYPERLINK("http://www.ncbi.nih.gov/gquery/gquery.fcgi?term=CXCL9","CXCL9")	607	16	1.60236	-1.624448	50	6.96866	0.3072
=HYPERLINK("http://www.godatabase.org/cgi-bin/go.cgi?query=GO:0007154&auto_wild_cards=yes&view=query&action=query&search_constraint=terms","GO:0007154_cell_communication")	=HYPERLINK("http://www.ncbi.nih.gov/gquery/gquery.fcgi?term=EMR2","EMR2")	607	16	1.60236	-1.624448	50	6.96866	0.3072
=HYPERLINK("http://www.godatabase.org/cgi-bin/go.cgi?query=GO:0007154&auto_wild_cards=yes&view=query&action=query&search_constraint=terms","GO:0007154_cell_communication")	=HYPERLINK("http://www.ncbi.nih.gov/gquery/gquery.fcgi?term=GPR56","GPR56")	607	16	1.60236	-1.624448	50	6.96866	0.3072
=HYPERLINK("http://www.godatabase.org/cgi-bin/go.cgi?query=GO:0007154&auto_wild_cards=yes&view=query&action=query&search_constraint=terms","GO:0007154_cell_communication")	=HYPERLINK("http://www.ncbi.nih.gov/gquery/gquery.fcgi?term=KLRC3","KLRC3")	607	16	1.60236	-1.624448	50	6.96866	0.3072
=HYPERLINK("http://www.godatabase.org/cgi-bin/go.cgi?query=GO:0007154&auto_wild_cards=yes&view=query&action=query&search_constraint=terms","GO:0007154_cell_communication")	=HYPERLINK("http://www.ncbi.nih.gov/gquery/gquery.fcgi?term=LY9","LY9")	607	16	1.60236	-1.624448	50	6.96866	0.3072
=HYPERLINK("http://www.godatabase.org/cgi-bin/go.cgi?query=GO:0007154&auto_wild_cards=yes&view=query&action=query&search_constraint=terms","GO:0007154_cell_communication")	=HYPERLINK("http://www.ncbi.nih.gov/gquery/gquery.fcgi?term=PDE4D","PDE4D")	607	16	1.60236	-1.624448	50	6.96866	0.3072
=HYPERLINK("http://www.godatabase.org/cgi-bin/go.cgi?query=GO:0007154&auto_wild_cards=yes&view=query&action=query&search_constraint=terms","GO:0007154_cell_communication")	=HYPERLINK("http://www.ncbi.nih.gov/gquery/gquery.fcgi?term=PTPNS1","PTPNS1")	607	16	1.60236	-1.624448	50	6.96866	0.3072
=HYPERLINK("http://www.godatabase.org/cgi-bin/go.cgi?query=GO:0007154&auto_wild_cards=yes&view=query&action=query&search_constraint=terms","GO:0007154_cell_communication")	=HYPERLINK("http://www.ncbi.nih.gov/gquery/gquery.fcgi?term=RGS2","RGS2")	607	16	1.60236	-1.624448	50	6.96866	0.3072
=HYPERLINK("http://www.godatabase.org/cgi-bin/go.cgi?query=GO:0007154&auto_wild_cards=yes&view=query&action=query&search_constraint=terms","GO:0007154_cell_communication")	=HYPERLINK("http://www.ncbi.nih.gov/gquery/gquery.fcgi?term=TGFBR2","TGFBR2")	607	16	1.60236	-1.624448	50	6.96866	0.3072
=HYPERLINK("http://www.godatabase.org/cgi-bin/go.cgi?query=GO:0007154&auto_wild_cards=yes&view=query&action=query&search_constraint=terms","GO:0007154_cell_communication")	=HYPERLINK("http://www.ncbi.nih.gov/gquery/gquery.fcgi?term=TGFBR3","TGFBR3")	607	16	1.60236	-1.624448	50	6.96866	0.3072
=HYPERLINK("http://www.godatabase.org/cgi-bin/go.cgi?query=GO:0007154&auto_wild_cards=yes&view=query&action=query&search_constraint=terms","GO:0007154_cell_communication")	=HYPERLINK("http://www.ncbi.nih.gov/gquery/gquery.fcgi?term=TGM2","TGM2")	607	16	1.60236	-1.624448	50	6.96866	0.3072
=HYPERLINK("http://www.godatabase.org/cgi-bin/go.cgi?query=GO:0007154&auto_wild_cards=yes&view=query&action=query&search_constraint=terms","GO:0007154_cell_communication")	=HYPERLINK("http://www.ncbi.nih.gov/gquery/gquery.fcgi?term=XCL2","XCL2")	607	16	1.60236	-1.624448	50	6.96866	0.3072
=HYPERLINK("http://www.godatabase.org/cgi-bin/go.cgi?query=GO:0007155&auto_wild_cards=yes&view=query&action=query&search_constraint=terms","GO:0007155_cell_adhesion")	=HYPERLINK("http://www.ncbi.nih.gov/gquery/gquery.fcgi?term=CCL2","CCL2")	110	5	2.76316	-1.495305	55	7.86424	0.310182
=HYPERLINK("http://www.godatabase.org/cgi-bin/go.cgi?query=GO:0007155&auto_wild_cards=yes&view=query&action=query&search_constraint=terms","GO:0007155_cell_adhesion")	=HYPERLINK("http://www.ncbi.nih.gov/gquery/gquery.fcgi?term=CLECSF2","CLECSF2")	110	5	2.76316	-1.495305	55	7.86424	0.310182
=HYPERLINK("http://www.godatabase.org/cgi-bin/go.cgi?query=GO:0007155&auto_wild_cards=yes&view=query&action=query&search_constraint=terms","GO:0007155_cell_adhesion")	=HYPERLINK("http://www.ncbi.nih.gov/gquery/gquery.fcgi?term=KLRC3","KLRC3")	110	5	2.76316	-1.495305	55	7.86424	0.310182
=HYPERLINK("http://www.godatabase.org/cgi-bin/go.cgi?query=GO:0007155&auto_wild_cards=yes&view=query&action=query&search_constraint=terms","GO:0007155_cell_adhesion")	=HYPERLINK("http://www.ncbi.nih.gov/gquery/gquery.fcgi?term=LY9","LY9")	110	5	2.76316	-1.495305	55	7.86424	0.310182
=HYPERLINK("http://www.godatabase.org/cgi-bin/go.cgi?query=GO:0007155&auto_wild_cards=yes&view=query&action=query&search_constraint=terms","GO:0007155_cell_adhesion")	=HYPERLINK("http://www.ncbi.nih.gov/gquery/gquery.fcgi?term=PTPNS1","PTPNS1")	110	5	2.76316	-1.495305	55	7.86424	0.310182
=HYPERLINK("http://www.godatabase.org/cgi-bin/go.cgi?query=GO:0019932&auto_wild_cards=yes&view=query&action=query&search_constraint=terms","GO:0019932_second-messenger-mediated_signaling")	=HYPERLINK("http://www.ncbi.nih.gov/gquery/gquery.fcgi?term=CCL2","CCL2")	17	2	7.1517	-1.513123	54	7.79337	0.313148
=HYPERLINK("http://www.godatabase.org/cgi-bin/go.cgi?query=GO:0019932&auto_wild_cards=yes&view=query&action=query&search_constraint=terms","GO:0019932_second-messenger-mediated_signaling")	=HYPERLINK("http://www.ncbi.nih.gov/gquery/gquery.fcgi?term=TGM2","TGM2")	17	2	7.1517	-1.513123	54	7.79337	0.313148
=HYPERLINK("http://www.godatabase.org/cgi-bin/go.cgi?query=GO:0019882&auto_wild_cards=yes&view=query&action=query&search_constraint=terms","GO:0019882_antigen_presentation")	=HYPERLINK("http://www.ncbi.nih.gov/gquery/gquery.fcgi?term=HLA-DQA1","HLA-DQA1")	18	2	6.75439	-1.466441	64	12.071	0.376563
=HYPERLINK("http://www.godatabase.org/cgi-bin/go.cgi?query=GO:0019882&auto_wild_cards=yes&view=query&action=query&search_constraint=terms","GO:0019882_antigen_presentation")	=HYPERLINK("http://www.ncbi.nih.gov/gquery/gquery.fcgi?term=HLA-DRA","HLA-DRA")	18	2	6.75439	-1.466441	64	12.071	0.376563
=HYPERLINK("http://www.godatabase.org/cgi-bin/go.cgi?query=GO:0030333&auto_wild_cards=yes&view=query&action=query&search_constraint=terms","GO:0030333_antigen_processing")	=HYPERLINK("http://www.ncbi.nih.gov/gquery/gquery.fcgi?term=HLA-DQA1","HLA-DQA1")	18	2	6.75439	-1.466441	64	12.071	0.376563
=HYPERLINK("http://www.godatabase.org/cgi-bin/go.cgi?query=GO:0030333&auto_wild_cards=yes&view=query&action=query&search_constraint=terms","GO:0030333_antigen_processing")	=HYPERLINK("http://www.ncbi.nih.gov/gquery/gquery.fcgi?term=HLA-DRA","HLA-DRA")	18	2	6.75439	-1.466441	64	12.071	0.376563
=HYPERLINK("http://www.godatabase.org/cgi-bin/go.cgi?query=GO:0042592&auto_wild_cards=yes&view=query&action=query&search_constraint=terms","GO:0042592_homeostasis")	=HYPERLINK("http://www.ncbi.nih.gov/gquery/gquery.fcgi?term=CCL2","CCL2")	18	2	6.75439	-1.466441	64	12.071	0.376563
=HYPERLINK("http://www.godatabase.org/cgi-bin/go.cgi?query=GO:0042592&auto_wild_cards=yes&view=query&action=query&search_constraint=terms","GO:0042592_homeostasis")	=HYPERLINK("http://www.ncbi.nih.gov/gquery/gquery.fcgi?term=CCL7","CCL7")	18	2	6.75439	-1.466441	64	12.071	0.376563
=HYPERLINK("http://www.godatabase.org/cgi-bin/go.cgi?query=GO:0007041&auto_wild_cards=yes&view=query&action=query&search_constraint=terms","GO:0007041_lysosomal_transport")	=HYPERLINK("http://www.ncbi.nih.gov/gquery/gquery.fcgi?term=CHS1","CHS1")	2	1	30.3947	-1.486292	61	11.7553	0.388525
=HYPERLINK("http://www.godatabase.org/cgi-bin/go.cgi?query=GO:0008333&auto_wild_cards=yes&view=query&action=query&search_constraint=terms","GO:0008333_endosome_to_lysosome_transport")	=HYPERLINK("http://www.ncbi.nih.gov/gquery/gquery.fcgi?term=CHS1","CHS1")	2	1	30.3947	-1.486292	61	11.7553	0.388525
=HYPERLINK("http://www.godatabase.org/cgi-bin/go.cgi?query=GO:0009221&auto_wild_cards=yes&view=query&action=query&search_constraint=terms","GO:0009221_pyrimidine_deoxyribonucleotide_biosynthesis")	=HYPERLINK("http://www.ncbi.nih.gov/gquery/gquery.fcgi?term=TYMS","TYMS")	2	1	30.3947	-1.486292	61	11.7553	0.388525
=HYPERLINK("http://www.godatabase.org/cgi-bin/go.cgi?query=GO:0009263&auto_wild_cards=yes&view=query&action=query&search_constraint=terms","GO:0009263_deoxyribonucleotide_biosynthesis")	=HYPERLINK("http://www.ncbi.nih.gov/gquery/gquery.fcgi?term=TYMS","TYMS")	2	1	30.3947	-1.486292	61	11.7553	0.388525
=HYPERLINK("http://www.godatabase.org/cgi-bin/go.cgi?query=GO:0018149&auto_wild_cards=yes&view=query&action=query&search_constraint=terms","GO:0018149_peptide_cross-linking")	=HYPERLINK("http://www.ncbi.nih.gov/gquery/gquery.fcgi?term=TGM2","TGM2")	2	1	30.3947	-1.486292	61	11.7553	0.388525
=HYPERLINK("http://www.godatabase.org/cgi-bin/go.cgi?query=GO:0018205&auto_wild_cards=yes&view=query&action=query&search_constraint=terms","GO:0018205_peptidyl-lysine_modification")	=HYPERLINK("http://www.ncbi.nih.gov/gquery/gquery.fcgi?term=TGM2","TGM2")	2	1	30.3947	-1.486292	61	11.7553	0.388525
=HYPERLINK("http://www.godatabase.org/cgi-bin/go.cgi?query=GO:0007422&auto_wild_cards=yes&view=query&action=query&search_constraint=terms","GO:0007422_peripheral_nervous_system_development")	=HYPERLINK("http://www.ncbi.nih.gov/gquery/gquery.fcgi?term=MAFB","MAFB")	3	1	20.2632	-1.313686	68	16.1543	0.467647
=HYPERLINK("http://www.godatabase.org/cgi-bin/go.cgi?query=GO:0009219&auto_wild_cards=yes&view=query&action=query&search_constraint=terms","GO:0009219_pyrimidine_deoxyribonucleotide_metabolism")	=HYPERLINK("http://www.ncbi.nih.gov/gquery/gquery.fcgi?term=TYMS","TYMS")	3	1	20.2632	-1.313686	68	16.1543	0.467647
=HYPERLINK("http://www.godatabase.org/cgi-bin/go.cgi?query=GO:0009262&auto_wild_cards=yes&view=query&action=query&search_constraint=terms","GO:0009262_deoxyribonucleotide_metabolism")	=HYPERLINK("http://www.ncbi.nih.gov/gquery/gquery.fcgi?term=TYMS","TYMS")	3	1	20.2632	-1.313686	68	16.1543	0.467647
=HYPERLINK("http://www.godatabase.org/cgi-bin/go.cgi?query=GO:0019221&auto_wild_cards=yes&view=query&action=query&search_constraint=terms","GO:0019221_cytokine_and_chemokine_mediated_signaling_pathway")	=HYPERLINK("http://www.ncbi.nih.gov/gquery/gquery.fcgi?term=TGM2","TGM2")	3	1	20.2632	-1.313686	68	16.1543	0.467647
=HYPERLINK("http://www.godatabase.org/cgi-bin/go.cgi?query=GO:0007040&auto_wild_cards=yes&view=query&action=query&search_constraint=terms","GO:0007040_lysosome_organization_and_biogenesis")	=HYPERLINK("http://www.ncbi.nih.gov/gquery/gquery.fcgi?term=CHS1","CHS1")	4	1	15.1974	-1.192224	73	22.3759	0.552192
=HYPERLINK("http://www.godatabase.org/cgi-bin/go.cgi?query=GO:0008277&auto_wild_cards=yes&view=query&action=query&search_constraint=terms","GO:0008277_regulation_of_G-protein_coupled_receptor_protein_signaling_pathway")	=HYPERLINK("http://www.ncbi.nih.gov/gquery/gquery.fcgi?term=RGS2","RGS2")	4	1	15.1974	-1.192224	73	22.3759	0.552192
=HYPERLINK("http://www.godatabase.org/cgi-bin/go.cgi?query=GO:0009620&auto_wild_cards=yes&view=query&action=query&search_constraint=terms","GO:0009620_response_to_fungi")	=HYPERLINK("http://www.ncbi.nih.gov/gquery/gquery.fcgi?term=GNLY","GNLY")	4	1	15.1974	-1.192224	73	22.3759	0.552192
=HYPERLINK("http://www.godatabase.org/cgi-bin/go.cgi?query=GO:0030574&auto_wild_cards=yes&view=query&action=query&search_constraint=terms","GO:0030574_collagen_catabolism")	=HYPERLINK("http://www.ncbi.nih.gov/gquery/gquery.fcgi?term=MMP9","MMP9")	4	1	15.1974	-1.192224	73	22.3759	0.552192
=HYPERLINK("http://www.godatabase.org/cgi-bin/go.cgi?query=GO:0050832&auto_wild_cards=yes&view=query&action=query&search_constraint=terms","GO:0050832_defense_response_to_fungi")	=HYPERLINK("http://www.ncbi.nih.gov/gquery/gquery.fcgi?term=GNLY","GNLY")	4	1	15.1974	-1.192224	73	22.3759	0.552192
=HYPERLINK("http://www.godatabase.org/cgi-bin/go.cgi?query=GO:0007167&auto_wild_cards=yes&view=query&action=query&search_constraint=terms","GO:0007167_enzyme_linked_receptor_protein_signaling_pathway")	=HYPERLINK("http://www.ncbi.nih.gov/gquery/gquery.fcgi?term=TGFBR2","TGFBR2")	28	2	4.34211	-1.118069	75	23.5523	0.563333
=HYPERLINK("http://www.godatabase.org/cgi-bin/go.cgi?query=GO:0007167&auto_wild_cards=yes&view=query&action=query&search_constraint=terms","GO:0007167_enzyme_linked_receptor_protein_signaling_pathway")	=HYPERLINK("http://www.ncbi.nih.gov/gquery/gquery.fcgi?term=TGFBR3","TGFBR3")	28	2	4.34211	-1.118069	75	23.5523	0.563333
=HYPERLINK("http://www.godatabase.org/cgi-bin/go.cgi?query=GO:0007157&auto_wild_cards=yes&view=query&action=query&search_constraint=terms","GO:0007157_heterophilic_cell_adhesion")	=HYPERLINK("http://www.ncbi.nih.gov/gquery/gquery.fcgi?term=CLECSF2","CLECSF2")	27	2	4.50292	-1.145833	74	23.2513	0.565135
=HYPERLINK("http://www.godatabase.org/cgi-bin/go.cgi?query=GO:0007157&auto_wild_cards=yes&view=query&action=query&search_constraint=terms","GO:0007157_heterophilic_cell_adhesion")	=HYPERLINK("http://www.ncbi.nih.gov/gquery/gquery.fcgi?term=KLRC3","KLRC3")	27	2	4.50292	-1.145833	74	23.2513	0.565135
=HYPERLINK("http://www.godatabase.org/cgi-bin/go.cgi?query=GO:0007179&auto_wild_cards=yes&view=query&action=query&search_constraint=terms","GO:0007179_transforming_growth_factor_beta_receptor_signaling_pathway")	=HYPERLINK("http://www.ncbi.nih.gov/gquery/gquery.fcgi?term=TGFBR3","TGFBR3")	5	1	12.1579	-1.098782	77	26.5979	0.601299
=HYPERLINK("http://www.godatabase.org/cgi-bin/go.cgi?query=GO:0016567&auto_wild_cards=yes&view=query&action=query&search_constraint=terms","GO:0016567_protein_ubiquitination")	=HYPERLINK("http://www.ncbi.nih.gov/gquery/gquery.fcgi?term=TGM2","TGM2")	5	1	12.1579	-1.098782	77	26.5979	0.601299
=HYPERLINK("http://www.godatabase.org/cgi-bin/go.cgi?query=GO:0009618&auto_wild_cards=yes&view=query&action=query&search_constraint=terms","GO:0009618_response_to_pathogenic_bacteria")	=HYPERLINK("http://www.ncbi.nih.gov/gquery/gquery.fcgi?term=CCL2","CCL2")	6	1	10.1316	-1.023061	78	30.2485	0.657436
=HYPERLINK("http://www.godatabase.org/cgi-bin/go.cgi?query=GO:0006221&auto_wild_cards=yes&view=query&action=query&search_constraint=terms","GO:0006221_pyrimidine_nucleotide_biosynthesis")	=HYPERLINK("http://www.ncbi.nih.gov/gquery/gquery.fcgi?term=TYMS","TYMS")	7	1	8.68421	-0.959565	81	33.882	0.691111
=HYPERLINK("http://www.godatabase.org/cgi-bin/go.cgi?query=GO:0007032&auto_wild_cards=yes&view=query&action=query&search_constraint=terms","GO:0007032_endosome_organization_and_biogenesis")	=HYPERLINK("http://www.ncbi.nih.gov/gquery/gquery.fcgi?term=CHS1","CHS1")	7	1	8.68421	-0.959565	81	33.882	0.691111
=HYPERLINK("http://www.godatabase.org/cgi-bin/go.cgi?query=GO:0016197&auto_wild_cards=yes&view=query&action=query&search_constraint=terms","GO:0016197_endosome_transport")	=HYPERLINK("http://www.ncbi.nih.gov/gquery/gquery.fcgi?term=CHS1","CHS1")	7	1	8.68421	-0.959565	81	33.882	0.691111
=HYPERLINK("http://www.godatabase.org/cgi-bin/go.cgi?query=GO:0007165&auto_wild_cards=yes&view=query&action=query&search_constraint=terms","GO:0007165_signal_transduction")	=HYPERLINK("http://www.ncbi.nih.gov/gquery/gquery.fcgi?term=CCL2","CCL2")	523	12	1.39479	-0.885563	83	38.561	0.751325
=HYPERLINK("http://www.godatabase.org/cgi-bin/go.cgi?query=GO:0007165&auto_wild_cards=yes&view=query&action=query&search_constraint=terms","GO:0007165_signal_transduction")	=HYPERLINK("http://www.ncbi.nih.gov/gquery/gquery.fcgi?term=CCL7","CCL7")	523	12	1.39479	-0.885563	83	38.561	0.751325
=HYPERLINK("http://www.godatabase.org/cgi-bin/go.cgi?query=GO:0007165&auto_wild_cards=yes&view=query&action=query&search_constraint=terms","GO:0007165_signal_transduction")	=HYPERLINK("http://www.ncbi.nih.gov/gquery/gquery.fcgi?term=CHS1","CHS1")	523	12	1.39479	-0.885563	83	38.561	0.751325
=HYPERLINK("http://www.godatabase.org/cgi-bin/go.cgi?query=GO:0007165&auto_wild_cards=yes&view=query&action=query&search_constraint=terms","GO:0007165_signal_transduction")	=HYPERLINK("http://www.ncbi.nih.gov/gquery/gquery.fcgi?term=CXCL9","CXCL9")	523	12	1.39479	-0.885563	83	38.561	0.751325
=HYPERLINK("http://www.godatabase.org/cgi-bin/go.cgi?query=GO:0007165&auto_wild_cards=yes&view=query&action=query&search_constraint=terms","GO:0007165_signal_transduction")	=HYPERLINK("http://www.ncbi.nih.gov/gquery/gquery.fcgi?term=EMR2","EMR2")	523	12	1.39479	-0.885563	83	38.561	0.751325
=HYPERLINK("http://www.godatabase.org/cgi-bin/go.cgi?query=GO:0007165&auto_wild_cards=yes&view=query&action=query&search_constraint=terms","GO:0007165_signal_transduction")	=HYPERLINK("http://www.ncbi.nih.gov/gquery/gquery.fcgi?term=GPR56","GPR56")	523	12	1.39479	-0.885563	83	38.561	0.751325
=HYPERLINK("http://www.godatabase.org/cgi-bin/go.cgi?query=GO:0007165&auto_wild_cards=yes&view=query&action=query&search_constraint=terms","GO:0007165_signal_transduction")	=HYPERLINK("http://www.ncbi.nih.gov/gquery/gquery.fcgi?term=PDE4D","PDE4D")	523	12	1.39479	-0.885563	83	38.561	0.751325
=HYPERLINK("http://www.godatabase.org/cgi-bin/go.cgi?query=GO:0007165&auto_wild_cards=yes&view=query&action=query&search_constraint=terms","GO:0007165_signal_transduction")	=HYPERLINK("http://www.ncbi.nih.gov/gquery/gquery.fcgi?term=RGS2","RGS2")	523	12	1.39479	-0.885563	83	38.561	0.751325
=HYPERLINK("http://www.godatabase.org/cgi-bin/go.cgi?query=GO:0007165&auto_wild_cards=yes&view=query&action=query&search_constraint=terms","GO:0007165_signal_transduction")	=HYPERLINK("http://www.ncbi.nih.gov/gquery/gquery.fcgi?term=TGFBR2","TGFBR2")	523	12	1.39479	-0.885563	83	38.561	0.751325
=HYPERLINK("http://www.godatabase.org/cgi-bin/go.cgi?query=GO:0007165&auto_wild_cards=yes&view=query&action=query&search_constraint=terms","GO:0007165_signal_transduction")	=HYPERLINK("http://www.ncbi.nih.gov/gquery/gquery.fcgi?term=TGFBR3","TGFBR3")	523	12	1.39479	-0.885563	83	38.561	0.751325
=HYPERLINK("http://www.godatabase.org/cgi-bin/go.cgi?query=GO:0007165&auto_wild_cards=yes&view=query&action=query&search_constraint=terms","GO:0007165_signal_transduction")	=HYPERLINK("http://www.ncbi.nih.gov/gquery/gquery.fcgi?term=TGM2","TGM2")	523	12	1.39479	-0.885563	83	38.561	0.751325
=HYPERLINK("http://www.godatabase.org/cgi-bin/go.cgi?query=GO:0007165&auto_wild_cards=yes&view=query&action=query&search_constraint=terms","GO:0007165_signal_transduction")	=HYPERLINK("http://www.ncbi.nih.gov/gquery/gquery.fcgi?term=XCL2","XCL2")	523	12	1.39479	-0.885563	83	38.561	0.751325
=HYPERLINK("http://www.godatabase.org/cgi-bin/go.cgi?query=GO:0019079&auto_wild_cards=yes&view=query&action=query&search_constraint=terms","GO:0019079_viral_genome_replication")	=HYPERLINK("http://www.ncbi.nih.gov/gquery/gquery.fcgi?term=CCL2","CCL2")	8	1	7.59868	-0.905016	82	38.1938	0.753293
=HYPERLINK("http://www.godatabase.org/cgi-bin/go.cgi?query=GO:0016337&auto_wild_cards=yes&view=query&action=query&search_constraint=terms","GO:0016337_cell-cell_adhesion")	=HYPERLINK("http://www.ncbi.nih.gov/gquery/gquery.fcgi?term=CLECSF2","CLECSF2")	40	2	3.03947	-0.856115	86	43.3346	0.79186
=HYPERLINK("http://www.godatabase.org/cgi-bin/go.cgi?query=GO:0016337&auto_wild_cards=yes&view=query&action=query&search_constraint=terms","GO:0016337_cell-cell_adhesion")	=HYPERLINK("http://www.ncbi.nih.gov/gquery/gquery.fcgi?term=KLRC3","KLRC3")	40	2	3.03947	-0.856115	86	43.3346	0.79186
=HYPERLINK("http://www.godatabase.org/cgi-bin/go.cgi?query=GO:0007187&auto_wild_cards=yes&view=query&action=query&search_constraint=terms","GO:0007187_G-protein_signaling__coupled_to_cyclic_nucleotide_second_messenger")	=HYPERLINK("http://www.ncbi.nih.gov/gquery/gquery.fcgi?term=CCL2","CCL2")	9	1	6.75439	-0.857298	85	43.0165	0.797059
=HYPERLINK("http://www.godatabase.org/cgi-bin/go.cgi?query=GO:0019933&auto_wild_cards=yes&view=query&action=query&search_constraint=terms","GO:0019933_cAMP-mediated_signaling")	=HYPERLINK("http://www.ncbi.nih.gov/gquery/gquery.fcgi?term=TGM2","TGM2")	9	1	6.75439	-0.857298	85	43.0165	0.797059
=HYPERLINK("http://www.godatabase.org/cgi-bin/go.cgi?query=GO:0006916&auto_wild_cards=yes&view=query&action=query&search_constraint=terms","GO:0006916_anti-apoptosis")	=HYPERLINK("http://www.ncbi.nih.gov/gquery/gquery.fcgi?term=CCL2","CCL2")	41	2	2.96534	-0.838749	87	44.5536	0.802874
=HYPERLINK("http://www.godatabase.org/cgi-bin/go.cgi?query=GO:0006916&auto_wild_cards=yes&view=query&action=query&search_constraint=terms","GO:0006916_anti-apoptosis")	=HYPERLINK("http://www.ncbi.nih.gov/gquery/gquery.fcgi?term=TGM2","TGM2")	41	2	2.96534	-0.838749	87	44.5536	0.802874
=HYPERLINK("http://www.godatabase.org/cgi-bin/go.cgi?query=GO:0043066&auto_wild_cards=yes&view=query&action=query&search_constraint=terms","GO:0043066_negative_regulation_of_apoptosis")	=HYPERLINK("http://www.ncbi.nih.gov/gquery/gquery.fcgi?term=CCL2","CCL2")	44	2	2.76316	-0.789701	92	47.9775	0.805978
=HYPERLINK("http://www.godatabase.org/cgi-bin/go.cgi?query=GO:0043066&auto_wild_cards=yes&view=query&action=query&search_constraint=terms","GO:0043066_negative_regulation_of_apoptosis")	=HYPERLINK("http://www.ncbi.nih.gov/gquery/gquery.fcgi?term=TGM2","TGM2")	44	2	2.76316	-0.789701	92	47.9775	0.805978
=HYPERLINK("http://www.godatabase.org/cgi-bin/go.cgi?query=GO:0043069&auto_wild_cards=yes&view=query&action=query&search_constraint=terms","GO:0043069_negative_regulation_of_programmed_cell_death")	=HYPERLINK("http://www.ncbi.nih.gov/gquery/gquery.fcgi?term=CCL2","CCL2")	44	2	2.76316	-0.789701	92	47.9775	0.805978
=HYPERLINK("http://www.godatabase.org/cgi-bin/go.cgi?query=GO:0043069&auto_wild_cards=yes&view=query&action=query&search_constraint=terms","GO:0043069_negative_regulation_of_programmed_cell_death")	=HYPERLINK("http://www.ncbi.nih.gov/gquery/gquery.fcgi?term=TGM2","TGM2")	44	2	2.76316	-0.789701	92	47.9775	0.805978
=HYPERLINK("http://www.godatabase.org/cgi-bin/go.cgi?query=GO:0006220&auto_wild_cards=yes&view=query&action=query&search_constraint=terms","GO:0006220_pyrimidine_nucleotide_metabolism")	=HYPERLINK("http://www.ncbi.nih.gov/gquery/gquery.fcgi?term=TYMS","TYMS")	10	1	6.07895	-0.814966	90	46.9166	0.810111
=HYPERLINK("http://www.godatabase.org/cgi-bin/go.cgi?query=GO:0006869&auto_wild_cards=yes&view=query&action=query&search_constraint=terms","GO:0006869_lipid_transport")	=HYPERLINK("http://www.ncbi.nih.gov/gquery/gquery.fcgi?term=OSBPL7","OSBPL7")	10	1	6.07895	-0.814966	90	46.9166	0.810111
=HYPERLINK("http://www.godatabase.org/cgi-bin/go.cgi?query=GO:0019058&auto_wild_cards=yes&view=query&action=query&search_constraint=terms","GO:0019058_viral_infectious_cycle")	=HYPERLINK("http://www.ncbi.nih.gov/gquery/gquery.fcgi?term=CCL2","CCL2")	10	1	6.07895	-0.814966	90	46.9166	0.810111
=HYPERLINK("http://www.godatabase.org/cgi-bin/go.cgi?query=GO:0018193&auto_wild_cards=yes&view=query&action=query&search_constraint=terms","GO:0018193_peptidyl-amino_acid_modification")	=HYPERLINK("http://www.ncbi.nih.gov/gquery/gquery.fcgi?term=TGM2","TGM2")	11	1	5.52632	-0.776991	93	50.826	0.832366
=HYPERLINK("http://www.godatabase.org/cgi-bin/go.cgi?query=GO:0007259&auto_wild_cards=yes&view=query&action=query&search_constraint=terms","GO:0007259_JAK-STAT_cascade")	=HYPERLINK("http://www.ncbi.nih.gov/gquery/gquery.fcgi?term=CCL2","CCL2")	12	1	5.06579	-0.742611	96	53.831	0.848542
=HYPERLINK("http://www.godatabase.org/cgi-bin/go.cgi?query=GO:0016032&auto_wild_cards=yes&view=query&action=query&search_constraint=terms","GO:0016032_viral_life_cycle")	=HYPERLINK("http://www.ncbi.nih.gov/gquery/gquery.fcgi?term=CCL2","CCL2")	12	1	5.06579	-0.742611	96	53.831	0.848542
=HYPERLINK("http://www.godatabase.org/cgi-bin/go.cgi?query=GO:0016042&auto_wild_cards=yes&view=query&action=query&search_constraint=terms","GO:0016042_lipid_catabolism")	=HYPERLINK("http://www.ncbi.nih.gov/gquery/gquery.fcgi?term=PLA2G7","PLA2G7")	12	1	5.06579	-0.742611	96	53.831	0.848542
=HYPERLINK("http://www.godatabase.org/cgi-bin/go.cgi?query=GO:0009123&auto_wild_cards=yes&view=query&action=query&search_constraint=terms","GO:0009123_nucleoside_monophosphate_metabolism")	=HYPERLINK("http://www.ncbi.nih.gov/gquery/gquery.fcgi?term=TYMS","TYMS")	13	1	4.67611	-0.711249	98	56.1047	0.862857
=HYPERLINK("http://www.godatabase.org/cgi-bin/go.cgi?query=GO:0009124&auto_wild_cards=yes&view=query&action=query&search_constraint=terms","GO:0009124_nucleoside_monophosphate_biosynthesis")	=HYPERLINK("http://www.ncbi.nih.gov/gquery/gquery.fcgi?term=TYMS","TYMS")	13	1	4.67611	-0.711249	98	56.1047	0.862857
=HYPERLINK("http://www.godatabase.org/cgi-bin/go.cgi?query=GO:0009615&auto_wild_cards=yes&view=query&action=query&search_constraint=terms","GO:0009615_response_to_virus")	=HYPERLINK("http://www.ncbi.nih.gov/gquery/gquery.fcgi?term=OAS1","OAS1")	15	1	4.05263	-0.655876	99	61.3807	0.920606
=HYPERLINK("http://www.godatabase.org/cgi-bin/go.cgi?query=GO:0006936&auto_wild_cards=yes&view=query&action=query&search_constraint=terms","GO:0006936_muscle_contraction")	=HYPERLINK("http://www.ncbi.nih.gov/gquery/gquery.fcgi?term=FER1L3","FER1L3")	19	1	3.19945	-0.566661	100	74.5797	1.0679
=HYPERLINK("http://www.godatabase.org/cgi-bin/go.cgi?query=GO:0006629&auto_wild_cards=yes&view=query&action=query&search_constraint=terms","GO:0006629_lipid_metabolism")	=HYPERLINK("http://www.ncbi.nih.gov/gquery/gquery.fcgi?term=ACSL1","ACSL1")	115	3	1.58581	-0.533321	101	77.065	1.08416
=HYPERLINK("http://www.godatabase.org/cgi-bin/go.cgi?query=GO:0006629&auto_wild_cards=yes&view=query&action=query&search_constraint=terms","GO:0006629_lipid_metabolism")	=HYPERLINK("http://www.ncbi.nih.gov/gquery/gquery.fcgi?term=OSBPL7","OSBPL7")	115	3	1.58581	-0.533321	101	77.065	1.08416
=HYPERLINK("http://www.godatabase.org/cgi-bin/go.cgi?query=GO:0006629&auto_wild_cards=yes&view=query&action=query&search_constraint=terms","GO:0006629_lipid_metabolism")	=HYPERLINK("http://www.ncbi.nih.gov/gquery/gquery.fcgi?term=PLA2G7","PLA2G7")	115	3	1.58581	-0.533321	101	77.065	1.08416
=HYPERLINK("http://www.godatabase.org/cgi-bin/go.cgi?query=GO:0006508&auto_wild_cards=yes&view=query&action=query&search_constraint=terms","GO:0006508_proteolysis_and_peptidolysis")	=HYPERLINK("http://www.ncbi.nih.gov/gquery/gquery.fcgi?term=CTSL","CTSL")	122	3	1.49482	-0.488021	102	84.5378	1.15245
=HYPERLINK("http://www.godatabase.org/cgi-bin/go.cgi?query=GO:0006508&auto_wild_cards=yes&view=query&action=query&search_constraint=terms","GO:0006508_proteolysis_and_peptidolysis")	=HYPERLINK("http://www.ncbi.nih.gov/gquery/gquery.fcgi?term=GZMK","GZMK")	122	3	1.49482	-0.488021	102	84.5378	1.15245
=HYPERLINK("http://www.godatabase.org/cgi-bin/go.cgi?query=GO:0006508&auto_wild_cards=yes&view=query&action=query&search_constraint=terms","GO:0006508_proteolysis_and_peptidolysis")	=HYPERLINK("http://www.ncbi.nih.gov/gquery/gquery.fcgi?term=MMP9","MMP9")	122	3	1.49482	-0.488021	102	84.5378	1.15245
=HYPERLINK("http://www.godatabase.org/cgi-bin/go.cgi?query=GO:0030163&auto_wild_cards=yes&view=query&action=query&search_constraint=terms","GO:0030163_protein_catabolism")	=HYPERLINK("http://www.ncbi.nih.gov/gquery/gquery.fcgi?term=CTSL","CTSL")	125	3	1.45895	-0.469912	103	85.7466	1.1534
=HYPERLINK("http://www.godatabase.org/cgi-bin/go.cgi?query=GO:0030163&auto_wild_cards=yes&view=query&action=query&search_constraint=terms","GO:0030163_protein_catabolism")	=HYPERLINK("http://www.ncbi.nih.gov/gquery/gquery.fcgi?term=GZMK","GZMK")	125	3	1.45895	-0.469912	103	85.7466	1.1534
=HYPERLINK("http://www.godatabase.org/cgi-bin/go.cgi?query=GO:0030163&auto_wild_cards=yes&view=query&action=query&search_constraint=terms","GO:0030163_protein_catabolism")	=HYPERLINK("http://www.ncbi.nih.gov/gquery/gquery.fcgi?term=MMP9","MMP9")	125	3	1.45895	-0.469912	103	85.7466	1.1534
=HYPERLINK("http://www.godatabase.org/cgi-bin/go.cgi?query=GO:0006512&auto_wild_cards=yes&view=query&action=query&search_constraint=terms","GO:0006512_ubiquitin_cycle")	=HYPERLINK("http://www.ncbi.nih.gov/gquery/gquery.fcgi?term=TGM2","TGM2")	25	1	2.43158	-0.467387	104	87.7425	1.1651
=HYPERLINK("http://www.godatabase.org/cgi-bin/go.cgi?query=GO:0008202&auto_wild_cards=yes&view=query&action=query&search_constraint=terms","GO:0008202_steroid_metabolism")	=HYPERLINK("http://www.ncbi.nih.gov/gquery/gquery.fcgi?term=OSBPL7","OSBPL7")	26	1	2.33806	-0.453642	105	89.9375	1.17829
=HYPERLINK("http://www.godatabase.org/cgi-bin/go.cgi?query=GO:0009056&auto_wild_cards=yes&view=query&action=query&search_constraint=terms","GO:0009056_catabolism")	=HYPERLINK("http://www.ncbi.nih.gov/gquery/gquery.fcgi?term=CTSL","CTSL")	195	4	1.24696	-0.396425	109	98.4602	1.2289
=HYPERLINK("http://www.godatabase.org/cgi-bin/go.cgi?query=GO:0009056&auto_wild_cards=yes&view=query&action=query&search_constraint=terms","GO:0009056_catabolism")	=HYPERLINK("http://www.ncbi.nih.gov/gquery/gquery.fcgi?term=GZMK","GZMK")	195	4	1.24696	-0.396425	109	98.4602	1.2289
=HYPERLINK("http://www.godatabase.org/cgi-bin/go.cgi?query=GO:0009056&auto_wild_cards=yes&view=query&action=query&search_constraint=terms","GO:0009056_catabolism")	=HYPERLINK("http://www.ncbi.nih.gov/gquery/gquery.fcgi?term=MMP9","MMP9")	195	4	1.24696	-0.396425	109	98.4602	1.2289
=HYPERLINK("http://www.godatabase.org/cgi-bin/go.cgi?query=GO:0009056&auto_wild_cards=yes&view=query&action=query&search_constraint=terms","GO:0009056_catabolism")	=HYPERLINK("http://www.ncbi.nih.gov/gquery/gquery.fcgi?term=PLA2G7","PLA2G7")	195	4	1.24696	-0.396425	109	98.4602	1.2289
=HYPERLINK("http://www.godatabase.org/cgi-bin/go.cgi?query=GO:0009057&auto_wild_cards=yes&view=query&action=query&search_constraint=terms","GO:0009057_macromolecule_catabolism")	=HYPERLINK("http://www.ncbi.nih.gov/gquery/gquery.fcgi?term=CTSL","CTSL")	133	3	1.37119	-0.425072	106	95.4764	1.23085
=HYPERLINK("http://www.godatabase.org/cgi-bin/go.cgi?query=GO:0009057&auto_wild_cards=yes&view=query&action=query&search_constraint=terms","GO:0009057_macromolecule_catabolism")	=HYPERLINK("http://www.ncbi.nih.gov/gquery/gquery.fcgi?term=GZMK","GZMK")	133	3	1.37119	-0.425072	106	95.4764	1.23085
=HYPERLINK("http://www.godatabase.org/cgi-bin/go.cgi?query=GO:0009057&auto_wild_cards=yes&view=query&action=query&search_constraint=terms","GO:0009057_macromolecule_catabolism")	=HYPERLINK("http://www.ncbi.nih.gov/gquery/gquery.fcgi?term=MMP9","MMP9")	133	3	1.37119	-0.425072	106	95.4764	1.23085
=HYPERLINK("http://www.godatabase.org/cgi-bin/go.cgi?query=GO:0045892&auto_wild_cards=yes&view=query&action=query&search_constraint=terms","GO:0045892_negative_regulation_of_transcription__DNA-dependent")	=HYPERLINK("http://www.ncbi.nih.gov/gquery/gquery.fcgi?term=ZHX2","ZHX2")	29	1	2.09619	-0.416032	107	96.9255	1.23533
=HYPERLINK("http://www.godatabase.org/cgi-bin/go.cgi?query=GO:0008284&auto_wild_cards=yes&view=query&action=query&search_constraint=terms","GO:0008284_positive_regulation_of_cell_proliferation")	=HYPERLINK("http://www.ncbi.nih.gov/gquery/gquery.fcgi?term=TGFBR2","TGFBR2")	30	1	2.02632	-0.404562	108	98.2092	1.2375
=HYPERLINK("http://www.godatabase.org/cgi-bin/go.cgi?query=GO:0009058&auto_wild_cards=yes&view=query&action=query&search_constraint=terms","GO:0009058_biosynthesis")	=HYPERLINK("http://www.ncbi.nih.gov/gquery/gquery.fcgi?term=TYMS","TYMS")	301	1	0.201958	-0.002064	176	182.665	1.24472
=HYPERLINK("http://www.godatabase.org/cgi-bin/go.cgi?query=GO:0008151&auto_wild_cards=yes&view=query&action=query&search_constraint=terms","GO:0008151_cell_growth_and_or_maintenance")	=HYPERLINK("http://www.ncbi.nih.gov/gquery/gquery.fcgi?term=CCL2","CCL2")	797	7	0.53391	-0.003730	175	182.495	1.25109
=HYPERLINK("http://www.godatabase.org/cgi-bin/go.cgi?query=GO:0008151&auto_wild_cards=yes&view=query&action=query&search_constraint=terms","GO:0008151_cell_growth_and_or_maintenance")	=HYPERLINK("http://www.ncbi.nih.gov/gquery/gquery.fcgi?term=CCL7","CCL7")	797	7	0.53391	-0.003730	175	182.495	1.25109
=HYPERLINK("http://www.godatabase.org/cgi-bin/go.cgi?query=GO:0008151&auto_wild_cards=yes&view=query&action=query&search_constraint=terms","GO:0008151_cell_growth_and_or_maintenance")	=HYPERLINK("http://www.ncbi.nih.gov/gquery/gquery.fcgi?term=CHS1","CHS1")	797	7	0.53391	-0.003730	175	182.495	1.25109
=HYPERLINK("http://www.godatabase.org/cgi-bin/go.cgi?query=GO:0008151&auto_wild_cards=yes&view=query&action=query&search_constraint=terms","GO:0008151_cell_growth_and_or_maintenance")	=HYPERLINK("http://www.ncbi.nih.gov/gquery/gquery.fcgi?term=OSBPL7","OSBPL7")	797	7	0.53391	-0.003730	175	182.495	1.25109
=HYPERLINK("http://www.godatabase.org/cgi-bin/go.cgi?query=GO:0008151&auto_wild_cards=yes&view=query&action=query&search_constraint=terms","GO:0008151_cell_growth_and_or_maintenance")	=HYPERLINK("http://www.ncbi.nih.gov/gquery/gquery.fcgi?term=RGS2","RGS2")	797	7	0.53391	-0.003730	175	182.495	1.25109
=HYPERLINK("http://www.godatabase.org/cgi-bin/go.cgi?query=GO:0008151&auto_wild_cards=yes&view=query&action=query&search_constraint=terms","GO:0008151_cell_growth_and_or_maintenance")	=HYPERLINK("http://www.ncbi.nih.gov/gquery/gquery.fcgi?term=SYNE2","SYNE2")	797	7	0.53391	-0.003730	175	182.495	1.25109
=HYPERLINK("http://www.godatabase.org/cgi-bin/go.cgi?query=GO:0008151&auto_wild_cards=yes&view=query&action=query&search_constraint=terms","GO:0008151_cell_growth_and_or_maintenance")	=HYPERLINK("http://www.ncbi.nih.gov/gquery/gquery.fcgi?term=TGFBR2","TGFBR2")	797	7	0.53391	-0.003730	175	182.495	1.25109
=HYPERLINK("http://www.godatabase.org/cgi-bin/go.cgi?query=GO:0007049&auto_wild_cards=yes&view=query&action=query&search_constraint=terms","GO:0007049_cell_cycle")	=HYPERLINK("http://www.ncbi.nih.gov/gquery/gquery.fcgi?term=RGS2","RGS2")	214	1	0.284063	-0.010593	173	180.874	1.25821
=HYPERLINK("http://www.godatabase.org/cgi-bin/go.cgi?query=GO:0009059&auto_wild_cards=yes&view=query&action=query&search_constraint=terms","GO:0009059_macromolecule_biosynthesis")	=HYPERLINK("http://www.ncbi.nih.gov/gquery/gquery.fcgi?term=TYMS","TYMS")	266	1	0.228532	-0.004012	174	182.478	1.25822
=HYPERLINK("http://www.godatabase.org/cgi-bin/go.cgi?query=GO:0008152&auto_wild_cards=yes&view=query&action=query&search_constraint=terms","GO:0008152_metabolism")	=HYPERLINK("http://www.ncbi.nih.gov/gquery/gquery.fcgi?term=ACSL1","ACSL1")	1534	20	0.792562	-0.011324	172	180.754	1.26512
=HYPERLINK("http://www.godatabase.org/cgi-bin/go.cgi?query=GO:0008152&auto_wild_cards=yes&view=query&action=query&search_constraint=terms","GO:0008152_metabolism")	=HYPERLINK("http://www.ncbi.nih.gov/gquery/gquery.fcgi?term=AMY2A","AMY2A")	1534	20	0.792562	-0.011324	172	180.754	1.26512
=HYPERLINK("http://www.godatabase.org/cgi-bin/go.cgi?query=GO:0008152&auto_wild_cards=yes&view=query&action=query&search_constraint=terms","GO:0008152_metabolism")	=HYPERLINK("http://www.ncbi.nih.gov/gquery/gquery.fcgi?term=CCL2","CCL2")	1534	20	0.792562	-0.011324	172	180.754	1.26512
=HYPERLINK("http://www.godatabase.org/cgi-bin/go.cgi?query=GO:0008152&auto_wild_cards=yes&view=query&action=query&search_constraint=terms","GO:0008152_metabolism")	=HYPERLINK("http://www.ncbi.nih.gov/gquery/gquery.fcgi?term=CTSL","CTSL")	1534	20	0.792562	-0.011324	172	180.754	1.26512
=HYPERLINK("http://www.godatabase.org/cgi-bin/go.cgi?query=GO:0008152&auto_wild_cards=yes&view=query&action=query&search_constraint=terms","GO:0008152_metabolism")	=HYPERLINK("http://www.ncbi.nih.gov/gquery/gquery.fcgi?term=DEFB1","DEFB1")	1534	20	0.792562	-0.011324	172	180.754	1.26512
=HYPERLINK("http://www.godatabase.org/cgi-bin/go.cgi?query=GO:0008152&auto_wild_cards=yes&view=query&action=query&search_constraint=terms","GO:0008152_metabolism")	=HYPERLINK("http://www.ncbi.nih.gov/gquery/gquery.fcgi?term=DSIPI","DSIPI")	1534	20	0.792562	-0.011324	172	180.754	1.26512
=HYPERLINK("http://www.godatabase.org/cgi-bin/go.cgi?query=GO:0008152&auto_wild_cards=yes&view=query&action=query&search_constraint=terms","GO:0008152_metabolism")	=HYPERLINK("http://www.ncbi.nih.gov/gquery/gquery.fcgi?term=GNLY","GNLY")	1534	20	0.792562	-0.011324	172	180.754	1.26512
=HYPERLINK("http://www.godatabase.org/cgi-bin/go.cgi?query=GO:0008152&auto_wild_cards=yes&view=query&action=query&search_constraint=terms","GO:0008152_metabolism")	=HYPERLINK("http://www.ncbi.nih.gov/gquery/gquery.fcgi?term=GZMK","GZMK")	1534	20	0.792562	-0.011324	172	180.754	1.26512
=HYPERLINK("http://www.godatabase.org/cgi-bin/go.cgi?query=GO:0008152&auto_wild_cards=yes&view=query&action=query&search_constraint=terms","GO:0008152_metabolism")	=HYPERLINK("http://www.ncbi.nih.gov/gquery/gquery.fcgi?term=HLA-DQA1","HLA-DQA1")	1534	20	0.792562	-0.011324	172	180.754	1.26512
=HYPERLINK("http://www.godatabase.org/cgi-bin/go.cgi?query=GO:0008152&auto_wild_cards=yes&view=query&action=query&search_constraint=terms","GO:0008152_metabolism")	=HYPERLINK("http://www.ncbi.nih.gov/gquery/gquery.fcgi?term=MAFB","MAFB")	1534	20	0.792562	-0.011324	172	180.754	1.26512
=HYPERLINK("http://www.godatabase.org/cgi-bin/go.cgi?query=GO:0008152&auto_wild_cards=yes&view=query&action=query&search_constraint=terms","GO:0008152_metabolism")	=HYPERLINK("http://www.ncbi.nih.gov/gquery/gquery.fcgi?term=MMP9","MMP9")	1534	20	0.792562	-0.011324	172	180.754	1.26512
=HYPERLINK("http://www.godatabase.org/cgi-bin/go.cgi?query=GO:0008152&auto_wild_cards=yes&view=query&action=query&search_constraint=terms","GO:0008152_metabolism")	=HYPERLINK("http://www.ncbi.nih.gov/gquery/gquery.fcgi?term=OAS1","OAS1")	1534	20	0.792562	-0.011324	172	180.754	1.26512
=HYPERLINK("http://www.godatabase.org/cgi-bin/go.cgi?query=GO:0008152&auto_wild_cards=yes&view=query&action=query&search_constraint=terms","GO:0008152_metabolism")	=HYPERLINK("http://www.ncbi.nih.gov/gquery/gquery.fcgi?term=OSBPL7","OSBPL7")	1534	20	0.792562	-0.011324	172	180.754	1.26512
=HYPERLINK("http://www.godatabase.org/cgi-bin/go.cgi?query=GO:0008152&auto_wild_cards=yes&view=query&action=query&search_constraint=terms","GO:0008152_metabolism")	=HYPERLINK("http://www.ncbi.nih.gov/gquery/gquery.fcgi?term=PLA2G7","PLA2G7")	1534	20	0.792562	-0.011324	172	180.754	1.26512
=HYPERLINK("http://www.godatabase.org/cgi-bin/go.cgi?query=GO:0008152&auto_wild_cards=yes&view=query&action=query&search_constraint=terms","GO:0008152_metabolism")	=HYPERLINK("http://www.ncbi.nih.gov/gquery/gquery.fcgi?term=PTPN4","PTPN4")	1534	20	0.792562	-0.011324	172	180.754	1.26512
=HYPERLINK("http://www.godatabase.org/cgi-bin/go.cgi?query=GO:0008152&auto_wild_cards=yes&view=query&action=query&search_constraint=terms","GO:0008152_metabolism")	=HYPERLINK("http://www.ncbi.nih.gov/gquery/gquery.fcgi?term=SF1","SF1")	1534	20	0.792562	-0.011324	172	180.754	1.26512
=HYPERLINK("http://www.godatabase.org/cgi-bin/go.cgi?query=GO:0008152&auto_wild_cards=yes&view=query&action=query&search_constraint=terms","GO:0008152_metabolism")	=HYPERLINK("http://www.ncbi.nih.gov/gquery/gquery.fcgi?term=TGFBR2","TGFBR2")	1534	20	0.792562	-0.011324	172	180.754	1.26512
=HYPERLINK("http://www.godatabase.org/cgi-bin/go.cgi?query=GO:0008152&auto_wild_cards=yes&view=query&action=query&search_constraint=terms","GO:0008152_metabolism")	=HYPERLINK("http://www.ncbi.nih.gov/gquery/gquery.fcgi?term=TGM2","TGM2")	1534	20	0.792562	-0.011324	172	180.754	1.26512
=HYPERLINK("http://www.godatabase.org/cgi-bin/go.cgi?query=GO:0008152&auto_wild_cards=yes&view=query&action=query&search_constraint=terms","GO:0008152_metabolism")	=HYPERLINK("http://www.ncbi.nih.gov/gquery/gquery.fcgi?term=TYMS","TYMS")	1534	20	0.792562	-0.011324	172	180.754	1.26512
=HYPERLINK("http://www.godatabase.org/cgi-bin/go.cgi?query=GO:0008152&auto_wild_cards=yes&view=query&action=query&search_constraint=terms","GO:0008152_metabolism")	=HYPERLINK("http://www.ncbi.nih.gov/gquery/gquery.fcgi?term=ZHX2","ZHX2")	1534	20	0.792562	-0.011324	172	180.754	1.26512
=HYPERLINK("http://www.godatabase.org/cgi-bin/go.cgi?query=GO:0008283&auto_wild_cards=yes&view=query&action=query&search_constraint=terms","GO:0008283_cell_proliferation")	=HYPERLINK("http://www.ncbi.nih.gov/gquery/gquery.fcgi?term=RGS2","RGS2")	294	2	0.413534	-0.015926	171	180.21	1.26982
=HYPERLINK("http://www.godatabase.org/cgi-bin/go.cgi?query=GO:0008283&auto_wild_cards=yes&view=query&action=query&search_constraint=terms","GO:0008283_cell_proliferation")	=HYPERLINK("http://www.ncbi.nih.gov/gquery/gquery.fcgi?term=TGFBR2","TGFBR2")	294	2	0.413534	-0.015926	171	180.21	1.26982
=HYPERLINK("http://www.godatabase.org/cgi-bin/go.cgi?query=GO:0016043&auto_wild_cards=yes&view=query&action=query&search_constraint=terms","GO:0016043_cell_organization_and_biogenesis")	=HYPERLINK("http://www.ncbi.nih.gov/gquery/gquery.fcgi?term=CHS1","CHS1")	186	1	0.326825	-0.017764	170	180.068	1.27641
=HYPERLINK("http://www.godatabase.org/cgi-bin/go.cgi?query=GO:0006139&auto_wild_cards=yes&view=query&action=query&search_constraint=terms","GO:0006139_nucleobase__nucleoside__nucleotide_and_nucleic_acid_metabolism")	=HYPERLINK("http://www.ncbi.nih.gov/gquery/gquery.fcgi?term=DSIPI","DSIPI")	676	7	0.629477	-0.019024	169	179.697	1.2816
=HYPERLINK("http://www.godatabase.org/cgi-bin/go.cgi?query=GO:0006139&auto_wild_cards=yes&view=query&action=query&search_constraint=terms","GO:0006139_nucleobase__nucleoside__nucleotide_and_nucleic_acid_metabolism")	=HYPERLINK("http://www.ncbi.nih.gov/gquery/gquery.fcgi?term=HLA-DQA1","HLA-DQA1")	676	7	0.629477	-0.019024	169	179.697	1.2816
=HYPERLINK("http://www.godatabase.org/cgi-bin/go.cgi?query=GO:0006139&auto_wild_cards=yes&view=query&action=query&search_constraint=terms","GO:0006139_nucleobase__nucleoside__nucleotide_and_nucleic_acid_metabolism")	=HYPERLINK("http://www.ncbi.nih.gov/gquery/gquery.fcgi?term=MAFB","MAFB")	676	7	0.629477	-0.019024	169	179.697	1.2816
=HYPERLINK("http://www.godatabase.org/cgi-bin/go.cgi?query=GO:0006139&auto_wild_cards=yes&view=query&action=query&search_constraint=terms","GO:0006139_nucleobase__nucleoside__nucleotide_and_nucleic_acid_metabolism")	=HYPERLINK("http://www.ncbi.nih.gov/gquery/gquery.fcgi?term=OAS1","OAS1")	676	7	0.629477	-0.019024	169	179.697	1.2816
=HYPERLINK("http://www.godatabase.org/cgi-bin/go.cgi?query=GO:0006139&auto_wild_cards=yes&view=query&action=query&search_constraint=terms","GO:0006139_nucleobase__nucleoside__nucleotide_and_nucleic_acid_metabolism")	=HYPERLINK("http://www.ncbi.nih.gov/gquery/gquery.fcgi?term=SF1","SF1")	676	7	0.629477	-0.019024	169	179.697	1.2816
=HYPERLINK("http://www.godatabase.org/cgi-bin/go.cgi?query=GO:0006139&auto_wild_cards=yes&view=query&action=query&search_constraint=terms","GO:0006139_nucleobase__nucleoside__nucleotide_and_nucleic_acid_metabolism")	=HYPERLINK("http://www.ncbi.nih.gov/gquery/gquery.fcgi?term=TYMS","TYMS")	676	7	0.629477	-0.019024	169	179.697	1.2816
=HYPERLINK("http://www.godatabase.org/cgi-bin/go.cgi?query=GO:0006139&auto_wild_cards=yes&view=query&action=query&search_constraint=terms","GO:0006139_nucleobase__nucleoside__nucleotide_and_nucleic_acid_metabolism")	=HYPERLINK("http://www.ncbi.nih.gov/gquery/gquery.fcgi?term=ZHX2","ZHX2")	676	7	0.629477	-0.019024	169	179.697	1.2816
=HYPERLINK("http://www.godatabase.org/cgi-bin/go.cgi?query=GO:0007582&auto_wild_cards=yes&view=query&action=query&search_constraint=terms","GO:0007582_physiological_process")	=HYPERLINK("http://www.ncbi.nih.gov/gquery/gquery.fcgi?term=ACSL1","ACSL1")	2149	33	0.933482	-0.019893	168	179.263	1.28685
=HYPERLINK("http://www.godatabase.org/cgi-bin/go.cgi?query=GO:0007582&auto_wild_cards=yes&view=query&action=query&search_constraint=terms","GO:0007582_physiological_process")	=HYPERLINK("http://www.ncbi.nih.gov/gquery/gquery.fcgi?term=AMY2A","AMY2A")	2149	33	0.933482	-0.019893	168	179.263	1.28685
=HYPERLINK("http://www.godatabase.org/cgi-bin/go.cgi?query=GO:0007582&auto_wild_cards=yes&view=query&action=query&search_constraint=terms","GO:0007582_physiological_process")	=HYPERLINK("http://www.ncbi.nih.gov/gquery/gquery.fcgi?term=CCL2","CCL2")	2149	33	0.933482	-0.019893	168	179.263	1.28685
=HYPERLINK("http://www.godatabase.org/cgi-bin/go.cgi?query=GO:0007582&auto_wild_cards=yes&view=query&action=query&search_constraint=terms","GO:0007582_physiological_process")	=HYPERLINK("http://www.ncbi.nih.gov/gquery/gquery.fcgi?term=CCL7","CCL7")	2149	33	0.933482	-0.019893	168	179.263	1.28685
=HYPERLINK("http://www.godatabase.org/cgi-bin/go.cgi?query=GO:0007582&auto_wild_cards=yes&view=query&action=query&search_constraint=terms","GO:0007582_physiological_process")	=HYPERLINK("http://www.ncbi.nih.gov/gquery/gquery.fcgi?term=CD163","CD163")	2149	33	0.933482	-0.019893	168	179.263	1.28685
=HYPERLINK("http://www.godatabase.org/cgi-bin/go.cgi?query=GO:0007582&auto_wild_cards=yes&view=query&action=query&search_constraint=terms","GO:0007582_physiological_process")	=HYPERLINK("http://www.ncbi.nih.gov/gquery/gquery.fcgi?term=CHS1","CHS1")	2149	33	0.933482	-0.019893	168	179.263	1.28685
=HYPERLINK("http://www.godatabase.org/cgi-bin/go.cgi?query=GO:0007582&auto_wild_cards=yes&view=query&action=query&search_constraint=terms","GO:0007582_physiological_process")	=HYPERLINK("http://www.ncbi.nih.gov/gquery/gquery.fcgi?term=CLECSF2","CLECSF2")	2149	33	0.933482	-0.019893	168	179.263	1.28685
=HYPERLINK("http://www.godatabase.org/cgi-bin/go.cgi?query=GO:0007582&auto_wild_cards=yes&view=query&action=query&search_constraint=terms","GO:0007582_physiological_process")	=HYPERLINK("http://www.ncbi.nih.gov/gquery/gquery.fcgi?term=CTSL","CTSL")	2149	33	0.933482	-0.019893	168	179.263	1.28685
=HYPERLINK("http://www.godatabase.org/cgi-bin/go.cgi?query=GO:0007582&auto_wild_cards=yes&view=query&action=query&search_constraint=terms","GO:0007582_physiological_process")	=HYPERLINK("http://www.ncbi.nih.gov/gquery/gquery.fcgi?term=CXCL9","CXCL9")	2149	33	0.933482	-0.019893	168	179.263	1.28685
=HYPERLINK("http://www.godatabase.org/cgi-bin/go.cgi?query=GO:0007582&auto_wild_cards=yes&view=query&action=query&search_constraint=terms","GO:0007582_physiological_process")	=HYPERLINK("http://www.ncbi.nih.gov/gquery/gquery.fcgi?term=DEFB1","DEFB1")	2149	33	0.933482	-0.019893	168	179.263	1.28685
=HYPERLINK("http://www.godatabase.org/cgi-bin/go.cgi?query=GO:0007582&auto_wild_cards=yes&view=query&action=query&search_constraint=terms","GO:0007582_physiological_process")	=HYPERLINK("http://www.ncbi.nih.gov/gquery/gquery.fcgi?term=DSIPI","DSIPI")	2149	33	0.933482	-0.019893	168	179.263	1.28685
=HYPERLINK("http://www.godatabase.org/cgi-bin/go.cgi?query=GO:0007582&auto_wild_cards=yes&view=query&action=query&search_constraint=terms","GO:0007582_physiological_process")	=HYPERLINK("http://www.ncbi.nih.gov/gquery/gquery.fcgi?term=FER1L3","FER1L3")	2149	33	0.933482	-0.019893	168	179.263	1.28685
=HYPERLINK("http://www.godatabase.org/cgi-bin/go.cgi?query=GO:0007582&auto_wild_cards=yes&view=query&action=query&search_constraint=terms","GO:0007582_physiological_process")	=HYPERLINK("http://www.ncbi.nih.gov/gquery/gquery.fcgi?term=GNLY","GNLY")	2149	33	0.933482	-0.019893	168	179.263	1.28685
=HYPERLINK("http://www.godatabase.org/cgi-bin/go.cgi?query=GO:0007582&auto_wild_cards=yes&view=query&action=query&search_constraint=terms","GO:0007582_physiological_process")	=HYPERLINK("http://www.ncbi.nih.gov/gquery/gquery.fcgi?term=GZMK","GZMK")	2149	33	0.933482	-0.019893	168	179.263	1.28685
=HYPERLINK("http://www.godatabase.org/cgi-bin/go.cgi?query=GO:0007582&auto_wild_cards=yes&view=query&action=query&search_constraint=terms","GO:0007582_physiological_process")	=HYPERLINK("http://www.ncbi.nih.gov/gquery/gquery.fcgi?term=HLA-DQA1","HLA-DQA1")	2149	33	0.933482	-0.019893	168	179.263	1.28685
=HYPERLINK("http://www.godatabase.org/cgi-bin/go.cgi?query=GO:0007582&auto_wild_cards=yes&view=query&action=query&search_constraint=terms","GO:0007582_physiological_process")	=HYPERLINK("http://www.ncbi.nih.gov/gquery/gquery.fcgi?term=HLA-DRA","HLA-DRA")	2149	33	0.933482	-0.019893	168	179.263	1.28685
=HYPERLINK("http://www.godatabase.org/cgi-bin/go.cgi?query=GO:0007582&auto_wild_cards=yes&view=query&action=query&search_constraint=terms","GO:0007582_physiological_process")	=HYPERLINK("http://www.ncbi.nih.gov/gquery/gquery.fcgi?term=KLRC3","KLRC3")	2149	33	0.933482	-0.019893	168	179.263	1.28685
=HYPERLINK("http://www.godatabase.org/cgi-bin/go.cgi?query=GO:0007582&auto_wild_cards=yes&view=query&action=query&search_constraint=terms","GO:0007582_physiological_process")	=HYPERLINK("http://www.ncbi.nih.gov/gquery/gquery.fcgi?term=LILRA3","LILRA3")	2149	33	0.933482	-0.019893	168	179.263	1.28685
=HYPERLINK("http://www.godatabase.org/cgi-bin/go.cgi?query=GO:0007582&auto_wild_cards=yes&view=query&action=query&search_constraint=terms","GO:0007582_physiological_process")	=HYPERLINK("http://www.ncbi.nih.gov/gquery/gquery.fcgi?term=LY9","LY9")	2149	33	0.933482	-0.019893	168	179.263	1.28685
=HYPERLINK("http://www.godatabase.org/cgi-bin/go.cgi?query=GO:0007582&auto_wild_cards=yes&view=query&action=query&search_constraint=terms","GO:0007582_physiological_process")	=HYPERLINK("http://www.ncbi.nih.gov/gquery/gquery.fcgi?term=MAFB","MAFB")	2149	33	0.933482	-0.019893	168	179.263	1.28685
=HYPERLINK("http://www.godatabase.org/cgi-bin/go.cgi?query=GO:0007582&auto_wild_cards=yes&view=query&action=query&search_constraint=terms","GO:0007582_physiological_process")	=HYPERLINK("http://www.ncbi.nih.gov/gquery/gquery.fcgi?term=MMP9","MMP9")	2149	33	0.933482	-0.019893	168	179.263	1.28685
=HYPERLINK("http://www.godatabase.org/cgi-bin/go.cgi?query=GO:0007582&auto_wild_cards=yes&view=query&action=query&search_constraint=terms","GO:0007582_physiological_process")	=HYPERLINK("http://www.ncbi.nih.gov/gquery/gquery.fcgi?term=OAS1","OAS1")	2149	33	0.933482	-0.019893	168	179.263	1.28685
=HYPERLINK("http://www.godatabase.org/cgi-bin/go.cgi?query=GO:0007582&auto_wild_cards=yes&view=query&action=query&search_constraint=terms","GO:0007582_physiological_process")	=HYPERLINK("http://www.ncbi.nih.gov/gquery/gquery.fcgi?term=OSBPL7","OSBPL7")	2149	33	0.933482	-0.019893	168	179.263	1.28685
=HYPERLINK("http://www.godatabase.org/cgi-bin/go.cgi?query=GO:0007582&auto_wild_cards=yes&view=query&action=query&search_constraint=terms","GO:0007582_physiological_process")	=HYPERLINK("http://www.ncbi.nih.gov/gquery/gquery.fcgi?term=PLA2G7","PLA2G7")	2149	33	0.933482	-0.019893	168	179.263	1.28685
=HYPERLINK("http://www.godatabase.org/cgi-bin/go.cgi?query=GO:0007582&auto_wild_cards=yes&view=query&action=query&search_constraint=terms","GO:0007582_physiological_process")	=HYPERLINK("http://www.ncbi.nih.gov/gquery/gquery.fcgi?term=PTPN4","PTPN4")	2149	33	0.933482	-0.019893	168	179.263	1.28685
=HYPERLINK("http://www.godatabase.org/cgi-bin/go.cgi?query=GO:0007582&auto_wild_cards=yes&view=query&action=query&search_constraint=terms","GO:0007582_physiological_process")	=HYPERLINK("http://www.ncbi.nih.gov/gquery/gquery.fcgi?term=RGS2","RGS2")	2149	33	0.933482	-0.019893	168	179.263	1.28685
=HYPERLINK("http://www.godatabase.org/cgi-bin/go.cgi?query=GO:0007582&auto_wild_cards=yes&view=query&action=query&search_constraint=terms","GO:0007582_physiological_process")	=HYPERLINK("http://www.ncbi.nih.gov/gquery/gquery.fcgi?term=SF1","SF1")	2149	33	0.933482	-0.019893	168	179.263	1.28685
=HYPERLINK("http://www.godatabase.org/cgi-bin/go.cgi?query=GO:0007582&auto_wild_cards=yes&view=query&action=query&search_constraint=terms","GO:0007582_physiological_process")	=HYPERLINK("http://www.ncbi.nih.gov/gquery/gquery.fcgi?term=SYNE2","SYNE2")	2149	33	0.933482	-0.019893	168	179.263	1.28685
=HYPERLINK("http://www.godatabase.org/cgi-bin/go.cgi?query=GO:0007582&auto_wild_cards=yes&view=query&action=query&search_constraint=terms","GO:0007582_physiological_process")	=HYPERLINK("http://www.ncbi.nih.gov/gquery/gquery.fcgi?term=TGFBR2","TGFBR2")	2149	33	0.933482	-0.019893	168	179.263	1.28685
=HYPERLINK("http://www.godatabase.org/cgi-bin/go.cgi?query=GO:0007582&auto_wild_cards=yes&view=query&action=query&search_constraint=terms","GO:0007582_physiological_process")	=HYPERLINK("http://www.ncbi.nih.gov/gquery/gquery.fcgi?term=TGM2","TGM2")	2149	33	0.933482	-0.019893	168	179.263	1.28685
=HYPERLINK("http://www.godatabase.org/cgi-bin/go.cgi?query=GO:0007582&auto_wild_cards=yes&view=query&action=query&search_constraint=terms","GO:0007582_physiological_process")	=HYPERLINK("http://www.ncbi.nih.gov/gquery/gquery.fcgi?term=TYMS","TYMS")	2149	33	0.933482	-0.019893	168	179.263	1.28685
=HYPERLINK("http://www.godatabase.org/cgi-bin/go.cgi?query=GO:0007582&auto_wild_cards=yes&view=query&action=query&search_constraint=terms","GO:0007582_physiological_process")	=HYPERLINK("http://www.ncbi.nih.gov/gquery/gquery.fcgi?term=XCL2","XCL2")	2149	33	0.933482	-0.019893	168	179.263	1.28685
=HYPERLINK("http://www.godatabase.org/cgi-bin/go.cgi?query=GO:0007582&auto_wild_cards=yes&view=query&action=query&search_constraint=terms","GO:0007582_physiological_process")	=HYPERLINK("http://www.ncbi.nih.gov/gquery/gquery.fcgi?term=ZHX2","ZHX2")	2149	33	0.933482	-0.019893	168	179.263	1.28685
=HYPERLINK("http://www.godatabase.org/cgi-bin/go.cgi?query=GO:0046907&auto_wild_cards=yes&view=query&action=query&search_constraint=terms","GO:0046907_intracellular_transport")	=HYPERLINK("http://www.ncbi.nih.gov/gquery/gquery.fcgi?term=CHS1","CHS1")	178	1	0.341514	-0.020584	167	178.751	1.29222
=HYPERLINK("http://www.godatabase.org/cgi-bin/go.cgi?query=GO:0007275&auto_wild_cards=yes&view=query&action=query&search_constraint=terms","GO:0007275_development")	=HYPERLINK("http://www.ncbi.nih.gov/gquery/gquery.fcgi?term=CCL2","CCL2")	278	3	0.656002	-0.068514	160	169.696	1.29369
=HYPERLINK("http://www.godatabase.org/cgi-bin/go.cgi?query=GO:0007275&auto_wild_cards=yes&view=query&action=query&search_constraint=terms","GO:0007275_development")	=HYPERLINK("http://www.ncbi.nih.gov/gquery/gquery.fcgi?term=MAFB","MAFB")	278	3	0.656002	-0.068514	160	169.696	1.29369
=HYPERLINK("http://www.godatabase.org/cgi-bin/go.cgi?query=GO:0007275&auto_wild_cards=yes&view=query&action=query&search_constraint=terms","GO:0007275_development")	=HYPERLINK("http://www.ncbi.nih.gov/gquery/gquery.fcgi?term=TGFBR3","TGFBR3")	278	3	0.656002	-0.068514	160	169.696	1.29369
=HYPERLINK("http://www.godatabase.org/cgi-bin/go.cgi?query=GO:0050791&auto_wild_cards=yes&view=query&action=query&search_constraint=terms","GO:0050791_regulation_of_physiological_process")	=HYPERLINK("http://www.ncbi.nih.gov/gquery/gquery.fcgi?term=DSIPI","DSIPI")	416	5	0.730643	-0.075081	159	168.623	1.29503
=HYPERLINK("http://www.godatabase.org/cgi-bin/go.cgi?query=GO:0050791&auto_wild_cards=yes&view=query&action=query&search_constraint=terms","GO:0050791_regulation_of_physiological_process")	=HYPERLINK("http://www.ncbi.nih.gov/gquery/gquery.fcgi?term=HLA-DQA1","HLA-DQA1")	416	5	0.730643	-0.075081	159	168.623	1.29503
=HYPERLINK("http://www.godatabase.org/cgi-bin/go.cgi?query=GO:0050791&auto_wild_cards=yes&view=query&action=query&search_constraint=terms","GO:0050791_regulation_of_physiological_process")	=HYPERLINK("http://www.ncbi.nih.gov/gquery/gquery.fcgi?term=MAFB","MAFB")	416	5	0.730643	-0.075081	159	168.623	1.29503
=HYPERLINK("http://www.godatabase.org/cgi-bin/go.cgi?query=GO:0050791&auto_wild_cards=yes&view=query&action=query&search_constraint=terms","GO:0050791_regulation_of_physiological_process")	=HYPERLINK("http://www.ncbi.nih.gov/gquery/gquery.fcgi?term=SF1","SF1")	416	5	0.730643	-0.075081	159	168.623	1.29503
=HYPERLINK("http://www.godatabase.org/cgi-bin/go.cgi?query=GO:0050791&auto_wild_cards=yes&view=query&action=query&search_constraint=terms","GO:0050791_regulation_of_physiological_process")	=HYPERLINK("http://www.ncbi.nih.gov/gquery/gquery.fcgi?term=ZHX2","ZHX2")	416	5	0.730643	-0.075081	159	168.623	1.29503
=HYPERLINK("http://www.godatabase.org/cgi-bin/go.cgi?query=GO:0006810&auto_wild_cards=yes&view=query&action=query&search_constraint=terms","GO:0006810_transport")	=HYPERLINK("http://www.ncbi.nih.gov/gquery/gquery.fcgi?term=CHS1","CHS1")	353	3	0.516624	-0.024531	166	177.948	1.29627
=HYPERLINK("http://www.godatabase.org/cgi-bin/go.cgi?query=GO:0006810&auto_wild_cards=yes&view=query&action=query&search_constraint=terms","GO:0006810_transport")	=HYPERLINK("http://www.ncbi.nih.gov/gquery/gquery.fcgi?term=OSBPL7","OSBPL7")	353	3	0.516624	-0.024531	166	177.948	1.29627
=HYPERLINK("http://www.godatabase.org/cgi-bin/go.cgi?query=GO:0006810&auto_wild_cards=yes&view=query&action=query&search_constraint=terms","GO:0006810_transport")	=HYPERLINK("http://www.ncbi.nih.gov/gquery/gquery.fcgi?term=SYNE2","SYNE2")	353	3	0.516624	-0.024531	166	177.948	1.29627
=HYPERLINK("http://www.godatabase.org/cgi-bin/go.cgi?query=GO:0050875&auto_wild_cards=yes&view=query&action=query&search_constraint=terms","GO:0050875_cellular_physiological_process")	=HYPERLINK("http://www.ncbi.nih.gov/gquery/gquery.fcgi?term=CCL2","CCL2")	968	12	0.753589	-0.031198	165	176.688	1.29709
=HYPERLINK("http://www.godatabase.org/cgi-bin/go.cgi?query=GO:0050875&auto_wild_cards=yes&view=query&action=query&search_constraint=terms","GO:0050875_cellular_physiological_process")	=HYPERLINK("http://www.ncbi.nih.gov/gquery/gquery.fcgi?term=CCL7","CCL7")	968	12	0.753589	-0.031198	165	176.688	1.29709
=HYPERLINK("http://www.godatabase.org/cgi-bin/go.cgi?query=GO:0050875&auto_wild_cards=yes&view=query&action=query&search_constraint=terms","GO:0050875_cellular_physiological_process")	=HYPERLINK("http://www.ncbi.nih.gov/gquery/gquery.fcgi?term=CHS1","CHS1")	968	12	0.753589	-0.031198	165	176.688	1.29709
=HYPERLINK("http://www.godatabase.org/cgi-bin/go.cgi?query=GO:0050875&auto_wild_cards=yes&view=query&action=query&search_constraint=terms","GO:0050875_cellular_physiological_process")	=HYPERLINK("http://www.ncbi.nih.gov/gquery/gquery.fcgi?term=CXCL9","CXCL9")	968	12	0.753589	-0.031198	165	176.688	1.29709
=HYPERLINK("http://www.godatabase.org/cgi-bin/go.cgi?query=GO:0050875&auto_wild_cards=yes&view=query&action=query&search_constraint=terms","GO:0050875_cellular_physiological_process")	=HYPERLINK("http://www.ncbi.nih.gov/gquery/gquery.fcgi?term=FER1L3","FER1L3")	968	12	0.753589	-0.031198	165	176.688	1.29709
=HYPERLINK("http://www.godatabase.org/cgi-bin/go.cgi?query=GO:0050875&auto_wild_cards=yes&view=query&action=query&search_constraint=terms","GO:0050875_cellular_physiological_process")	=HYPERLINK("http://www.ncbi.nih.gov/gquery/gquery.fcgi?term=GNLY","GNLY")	968	12	0.753589	-0.031198	165	176.688	1.29709
=HYPERLINK("http://www.godatabase.org/cgi-bin/go.cgi?query=GO:0050875&auto_wild_cards=yes&view=query&action=query&search_constraint=terms","GO:0050875_cellular_physiological_process")	=HYPERLINK("http://www.ncbi.nih.gov/gquery/gquery.fcgi?term=KLRC3","KLRC3")	968	12	0.753589	-0.031198	165	176.688	1.29709
=HYPERLINK("http://www.godatabase.org/cgi-bin/go.cgi?query=GO:0050875&auto_wild_cards=yes&view=query&action=query&search_constraint=terms","GO:0050875_cellular_physiological_process")	=HYPERLINK("http://www.ncbi.nih.gov/gquery/gquery.fcgi?term=OSBPL7","OSBPL7")	968	12	0.753589	-0.031198	165	176.688	1.29709
=HYPERLINK("http://www.godatabase.org/cgi-bin/go.cgi?query=GO:0050875&auto_wild_cards=yes&view=query&action=query&search_constraint=terms","GO:0050875_cellular_physiological_process")	=HYPERLINK("http://www.ncbi.nih.gov/gquery/gquery.fcgi?term=RGS2","RGS2")	968	12	0.753589	-0.031198	165	176.688	1.29709
=HYPERLINK("http://www.godatabase.org/cgi-bin/go.cgi?query=GO:0050875&auto_wild_cards=yes&view=query&action=query&search_constraint=terms","GO:0050875_cellular_physiological_process")	=HYPERLINK("http://www.ncbi.nih.gov/gquery/gquery.fcgi?term=SYNE2","SYNE2")	968	12	0.753589	-0.031198	165	176.688	1.29709
=HYPERLINK("http://www.godatabase.org/cgi-bin/go.cgi?query=GO:0050875&auto_wild_cards=yes&view=query&action=query&search_constraint=terms","GO:0050875_cellular_physiological_process")	=HYPERLINK("http://www.ncbi.nih.gov/gquery/gquery.fcgi?term=TGFBR2","TGFBR2")	968	12	0.753589	-0.031198	165	176.688	1.29709
=HYPERLINK("http://www.godatabase.org/cgi-bin/go.cgi?query=GO:0050875&auto_wild_cards=yes&view=query&action=query&search_constraint=terms","GO:0050875_cellular_physiological_process")	=HYPERLINK("http://www.ncbi.nih.gov/gquery/gquery.fcgi?term=TGM2","TGM2")	968	12	0.753589	-0.031198	165	176.688	1.29709
=HYPERLINK("http://www.godatabase.org/cgi-bin/go.cgi?query=GO:0019538&auto_wild_cards=yes&view=query&action=query&search_constraint=terms","GO:0019538_protein_metabolism")	=HYPERLINK("http://www.ncbi.nih.gov/gquery/gquery.fcgi?term=CCL2","CCL2")	627	7	0.67867	-0.033992	164	176.147	1.30152
=HYPERLINK("http://www.godatabase.org/cgi-bin/go.cgi?query=GO:0019538&auto_wild_cards=yes&view=query&action=query&search_constraint=terms","GO:0019538_protein_metabolism")	=HYPERLINK("http://www.ncbi.nih.gov/gquery/gquery.fcgi?term=CTSL","CTSL")	627	7	0.67867	-0.033992	164	176.147	1.30152
=HYPERLINK("http://www.godatabase.org/cgi-bin/go.cgi?query=GO:0019538&auto_wild_cards=yes&view=query&action=query&search_constraint=terms","GO:0019538_protein_metabolism")	=HYPERLINK("http://www.ncbi.nih.gov/gquery/gquery.fcgi?term=GZMK","GZMK")	627	7	0.67867	-0.033992	164	176.147	1.30152
=HYPERLINK("http://www.godatabase.org/cgi-bin/go.cgi?query=GO:0019538&auto_wild_cards=yes&view=query&action=query&search_constraint=terms","GO:0019538_protein_metabolism")	=HYPERLINK("http://www.ncbi.nih.gov/gquery/gquery.fcgi?term=MMP9","MMP9")	627	7	0.67867	-0.033992	164	176.147	1.30152
=HYPERLINK("http://www.godatabase.org/cgi-bin/go.cgi?query=GO:0019538&auto_wild_cards=yes&view=query&action=query&search_constraint=terms","GO:0019538_protein_metabolism")	=HYPERLINK("http://www.ncbi.nih.gov/gquery/gquery.fcgi?term=PTPN4","PTPN4")	627	7	0.67867	-0.033992	164	176.147	1.30152
=HYPERLINK("http://www.godatabase.org/cgi-bin/go.cgi?query=GO:0019538&auto_wild_cards=yes&view=query&action=query&search_constraint=terms","GO:0019538_protein_metabolism")	=HYPERLINK("http://www.ncbi.nih.gov/gquery/gquery.fcgi?term=TGFBR2","TGFBR2")	627	7	0.67867	-0.033992	164	176.147	1.30152
=HYPERLINK("http://www.godatabase.org/cgi-bin/go.cgi?query=GO:0019538&auto_wild_cards=yes&view=query&action=query&search_constraint=terms","GO:0019538_protein_metabolism")	=HYPERLINK("http://www.ncbi.nih.gov/gquery/gquery.fcgi?term=TGM2","TGM2")	627	7	0.67867	-0.033992	164	176.147	1.30152
=HYPERLINK("http://www.godatabase.org/cgi-bin/go.cgi?query=GO:0005975&auto_wild_cards=yes&view=query&action=query&search_constraint=terms","GO:0005975_carbohydrate_metabolism")	=HYPERLINK("http://www.ncbi.nih.gov/gquery/gquery.fcgi?term=AMY2A","AMY2A")	106	1	0.573486	-0.078486	158	168.522	1.30253
=HYPERLINK("http://www.godatabase.org/cgi-bin/go.cgi?query=GO:0006396&auto_wild_cards=yes&view=query&action=query&search_constraint=terms","GO:0006396_RNA_processing")	=HYPERLINK("http://www.ncbi.nih.gov/gquery/gquery.fcgi?term=SF1","SF1")	106	1	0.573486	-0.078486	158	168.522	1.30253
=HYPERLINK("http://www.godatabase.org/cgi-bin/go.cgi?query=GO:0006886&auto_wild_cards=yes&view=query&action=query&search_constraint=terms","GO:0006886_intracellular_protein_transport")	=HYPERLINK("http://www.ncbi.nih.gov/gquery/gquery.fcgi?term=CHS1","CHS1")	146	1	0.416366	-0.037130	163	175.74	1.30693
=HYPERLINK("http://www.godatabase.org/cgi-bin/go.cgi?query=GO:0042981&auto_wild_cards=yes&view=query&action=query&search_constraint=terms","GO:0042981_regulation_of_apoptosis")	=HYPERLINK("http://www.ncbi.nih.gov/gquery/gquery.fcgi?term=CCL2","CCL2")	93	2	1.3073	-0.339987	111	109.149	1.31117
=HYPERLINK("http://www.godatabase.org/cgi-bin/go.cgi?query=GO:0042981&auto_wild_cards=yes&view=query&action=query&search_constraint=terms","GO:0042981_regulation_of_apoptosis")	=HYPERLINK("http://www.ncbi.nih.gov/gquery/gquery.fcgi?term=TGM2","TGM2")	93	2	1.3073	-0.339987	111	109.149	1.31117
=HYPERLINK("http://www.godatabase.org/cgi-bin/go.cgi?query=GO:0043067&auto_wild_cards=yes&view=query&action=query&search_constraint=terms","GO:0043067_regulation_of_programmed_cell_death")	=HYPERLINK("http://www.ncbi.nih.gov/gquery/gquery.fcgi?term=CCL2","CCL2")	93	2	1.3073	-0.339987	111	109.149	1.31117
=HYPERLINK("http://www.godatabase.org/cgi-bin/go.cgi?query=GO:0043067&auto_wild_cards=yes&view=query&action=query&search_constraint=terms","GO:0043067_regulation_of_programmed_cell_death")	=HYPERLINK("http://www.ncbi.nih.gov/gquery/gquery.fcgi?term=TGM2","TGM2")	93	2	1.3073	-0.339987	111	109.149	1.31117
=HYPERLINK("http://www.godatabase.org/cgi-bin/go.cgi?query=GO:0007242&auto_wild_cards=yes&view=query&action=query&search_constraint=terms","GO:0007242_intracellular_signaling_cascade")	=HYPERLINK("http://www.ncbi.nih.gov/gquery/gquery.fcgi?term=CCL2","CCL2")	234	2	0.519568	-0.040694	162	175.328	1.31198
=HYPERLINK("http://www.godatabase.org/cgi-bin/go.cgi?query=GO:0007242&auto_wild_cards=yes&view=query&action=query&search_constraint=terms","GO:0007242_intracellular_signaling_cascade")	=HYPERLINK("http://www.ncbi.nih.gov/gquery/gquery.fcgi?term=TGM2","TGM2")	234	2	0.519568	-0.040694	162	175.328	1.31198
=HYPERLINK("http://www.godatabase.org/cgi-bin/go.cgi?query=GO:0016070&auto_wild_cards=yes&view=query&action=query&search_constraint=terms","GO:0016070_RNA_metabolism")	=HYPERLINK("http://www.ncbi.nih.gov/gquery/gquery.fcgi?term=SF1","SF1")	133	1	0.457064	-0.047249	161	174.318	1.31342
=HYPERLINK("http://www.godatabase.org/cgi-bin/go.cgi?query=GO:0019222&auto_wild_cards=yes&view=query&action=query&search_constraint=terms","GO:0019222_regulation_of_metabolism")	=HYPERLINK("http://www.ncbi.nih.gov/gquery/gquery.fcgi?term=DSIPI","DSIPI")	411	5	0.739531	-0.079384	156	167.84	1.31551
=HYPERLINK("http://www.godatabase.org/cgi-bin/go.cgi?query=GO:0019222&auto_wild_cards=yes&view=query&action=query&search_constraint=terms","GO:0019222_regulation_of_metabolism")	=HYPERLINK("http://www.ncbi.nih.gov/gquery/gquery.fcgi?term=HLA-DQA1","HLA-DQA1")	411	5	0.739531	-0.079384	156	167.84	1.31551
=HYPERLINK("http://www.godatabase.org/cgi-bin/go.cgi?query=GO:0019222&auto_wild_cards=yes&view=query&action=query&search_constraint=terms","GO:0019222_regulation_of_metabolism")	=HYPERLINK("http://www.ncbi.nih.gov/gquery/gquery.fcgi?term=MAFB","MAFB")	411	5	0.739531	-0.079384	156	167.84	1.31551
=HYPERLINK("http://www.godatabase.org/cgi-bin/go.cgi?query=GO:0019222&auto_wild_cards=yes&view=query&action=query&search_constraint=terms","GO:0019222_regulation_of_metabolism")	=HYPERLINK("http://www.ncbi.nih.gov/gquery/gquery.fcgi?term=SF1","SF1")	411	5	0.739531	-0.079384	156	167.84	1.31551
=HYPERLINK("http://www.godatabase.org/cgi-bin/go.cgi?query=GO:0019222&auto_wild_cards=yes&view=query&action=query&search_constraint=terms","GO:0019222_regulation_of_metabolism")	=HYPERLINK("http://www.ncbi.nih.gov/gquery/gquery.fcgi?term=ZHX2","ZHX2")	411	5	0.739531	-0.079384	156	167.84	1.31551
=HYPERLINK("http://www.godatabase.org/cgi-bin/go.cgi?query=GO:0007028&auto_wild_cards=yes&view=query&action=query&search_constraint=terms","GO:0007028_cytoplasm_organization_and_biogenesis")	=HYPERLINK("http://www.ncbi.nih.gov/gquery/gquery.fcgi?term=CHS1","CHS1")	103	1	0.590189	-0.083114	155	166.688	1.3171
=HYPERLINK("http://www.godatabase.org/cgi-bin/go.cgi?query=GO:0006082&auto_wild_cards=yes&view=query&action=query&search_constraint=terms","GO:0006082_organic_acid_metabolism")	=HYPERLINK("http://www.ncbi.nih.gov/gquery/gquery.fcgi?term=ACSL1","ACSL1")	100	1	0.607895	-0.088037	154	165.404	1.3189
=HYPERLINK("http://www.godatabase.org/cgi-bin/go.cgi?query=GO:0019752&auto_wild_cards=yes&view=query&action=query&search_constraint=terms","GO:0019752_carboxylic_acid_metabolism")	=HYPERLINK("http://www.ncbi.nih.gov/gquery/gquery.fcgi?term=ACSL1","ACSL1")	99	1	0.614035	-0.089747	153	164.781	1.32373
=HYPERLINK("http://www.godatabase.org/cgi-bin/go.cgi?query=GO:0016310&auto_wild_cards=yes&view=query&action=query&search_constraint=terms","GO:0016310_phosphorylation")	=HYPERLINK("http://www.ncbi.nih.gov/gquery/gquery.fcgi?term=CCL2","CCL2")	179	2	0.679212	-0.093210	152	163.791	1.32592
=HYPERLINK("http://www.godatabase.org/cgi-bin/go.cgi?query=GO:0016310&auto_wild_cards=yes&view=query&action=query&search_constraint=terms","GO:0016310_phosphorylation")	=HYPERLINK("http://www.ncbi.nih.gov/gquery/gquery.fcgi?term=TGFBR2","TGFBR2")	179	2	0.679212	-0.093210	152	163.791	1.32592
=HYPERLINK("http://www.godatabase.org/cgi-bin/go.cgi?query=GO:0006350&auto_wild_cards=yes&view=query&action=query&search_constraint=terms","GO:0006350_transcription")	=HYPERLINK("http://www.ncbi.nih.gov/gquery/gquery.fcgi?term=DSIPI","DSIPI")	390	5	0.779352	-0.099921	151	163.252	1.33146
=HYPERLINK("http://www.godatabase.org/cgi-bin/go.cgi?query=GO:0006350&auto_wild_cards=yes&view=query&action=query&search_constraint=terms","GO:0006350_transcription")	=HYPERLINK("http://www.ncbi.nih.gov/gquery/gquery.fcgi?term=HLA-DQA1","HLA-DQA1")	390	5	0.779352	-0.099921	151	163.252	1.33146
=HYPERLINK("http://www.godatabase.org/cgi-bin/go.cgi?query=GO:0006350&auto_wild_cards=yes&view=query&action=query&search_constraint=terms","GO:0006350_transcription")	=HYPERLINK("http://www.ncbi.nih.gov/gquery/gquery.fcgi?term=MAFB","MAFB")	390	5	0.779352	-0.099921	151	163.252	1.33146
=HYPERLINK("http://www.godatabase.org/cgi-bin/go.cgi?query=GO:0006350&auto_wild_cards=yes&view=query&action=query&search_constraint=terms","GO:0006350_transcription")	=HYPERLINK("http://www.ncbi.nih.gov/gquery/gquery.fcgi?term=SF1","SF1")	390	5	0.779352	-0.099921	151	163.252	1.33146
=HYPERLINK("http://www.godatabase.org/cgi-bin/go.cgi?query=GO:0006350&auto_wild_cards=yes&view=query&action=query&search_constraint=terms","GO:0006350_transcription")	=HYPERLINK("http://www.ncbi.nih.gov/gquery/gquery.fcgi?term=ZHX2","ZHX2")	390	5	0.779352	-0.099921	151	163.252	1.33146
=HYPERLINK("http://www.godatabase.org/cgi-bin/go.cgi?query=GO:0009653&auto_wild_cards=yes&view=query&action=query&search_constraint=terms","GO:0009653_morphogenesis")	=HYPERLINK("http://www.ncbi.nih.gov/gquery/gquery.fcgi?term=CCL2","CCL2")	171	2	0.710988	-0.104992	150	162.18	1.33293
=HYPERLINK("http://www.godatabase.org/cgi-bin/go.cgi?query=GO:0009653&auto_wild_cards=yes&view=query&action=query&search_constraint=terms","GO:0009653_morphogenesis")	=HYPERLINK("http://www.ncbi.nih.gov/gquery/gquery.fcgi?term=MAFB","MAFB")	171	2	0.710988	-0.104992	150	162.18	1.33293
=HYPERLINK("http://www.godatabase.org/cgi-bin/go.cgi?query=GO:0006996&auto_wild_cards=yes&view=query&action=query&search_constraint=terms","GO:0006996_organelle_organization_and_biogenesis")	=HYPERLINK("http://www.ncbi.nih.gov/gquery/gquery.fcgi?term=CHS1","CHS1")	88	1	0.690789	-0.111147	149	161.152	1.33557
=HYPERLINK("http://www.godatabase.org/cgi-bin/go.cgi?query=GO:0007243&auto_wild_cards=yes&view=query&action=query&search_constraint=terms","GO:0007243_protein_kinase_cascade")	=HYPERLINK("http://www.ncbi.nih.gov/gquery/gquery.fcgi?term=CCL2","CCL2")	86	1	0.706854	-0.115613	148	160.319	1.34007
=HYPERLINK("http://www.godatabase.org/cgi-bin/go.cgi?query=GO:0019219&auto_wild_cards=yes&view=query&action=query&search_constraint=terms","GO:0019219_regulation_of_nucleobase__nucleoside__nucleotide_and_nucleic_acid_metabolism")	=HYPERLINK("http://www.ncbi.nih.gov/gquery/gquery.fcgi?term=DSIPI","DSIPI")	373	5	0.814872	-0.119834	147	159.697	1.34517
=HYPERLINK("http://www.godatabase.org/cgi-bin/go.cgi?query=GO:0019219&auto_wild_cards=yes&view=query&action=query&search_constraint=terms","GO:0019219_regulation_of_nucleobase__nucleoside__nucleotide_and_nucleic_acid_metabolism")	=HYPERLINK("http://www.ncbi.nih.gov/gquery/gquery.fcgi?term=HLA-DQA1","HLA-DQA1")	373	5	0.814872	-0.119834	147	159.697	1.34517
=HYPERLINK("http://www.godatabase.org/cgi-bin/go.cgi?query=GO:0019219&auto_wild_cards=yes&view=query&action=query&search_constraint=terms","GO:0019219_regulation_of_nucleobase__nucleoside__nucleotide_and_nucleic_acid_metabolism")	=HYPERLINK("http://www.ncbi.nih.gov/gquery/gquery.fcgi?term=MAFB","MAFB")	373	5	0.814872	-0.119834	147	159.697	1.34517
=HYPERLINK("http://www.godatabase.org/cgi-bin/go.cgi?query=GO:0019219&auto_wild_cards=yes&view=query&action=query&search_constraint=terms","GO:0019219_regulation_of_nucleobase__nucleoside__nucleotide_and_nucleic_acid_metabolism")	=HYPERLINK("http://www.ncbi.nih.gov/gquery/gquery.fcgi?term=SF1","SF1")	373	5	0.814872	-0.119834	147	159.697	1.34517
=HYPERLINK("http://www.godatabase.org/cgi-bin/go.cgi?query=GO:0019219&auto_wild_cards=yes&view=query&action=query&search_constraint=terms","GO:0019219_regulation_of_nucleobase__nucleoside__nucleotide_and_nucleic_acid_metabolism")	=HYPERLINK("http://www.ncbi.nih.gov/gquery/gquery.fcgi?term=ZHX2","ZHX2")	373	5	0.814872	-0.119834	147	159.697	1.34517
=HYPERLINK("http://www.godatabase.org/cgi-bin/go.cgi?query=GO:0006631&auto_wild_cards=yes&view=query&action=query&search_constraint=terms","GO:0006631_fatty_acid_metabolism")	=HYPERLINK("http://www.ncbi.nih.gov/gquery/gquery.fcgi?term=ACSL1","ACSL1")	39	1	1.5587	-0.319516	112	113.538	1.3483
=HYPERLINK("http://www.godatabase.org/cgi-bin/go.cgi?query=GO:0006351&auto_wild_cards=yes&view=query&action=query&search_constraint=terms","GO:0006351_transcription__DNA-dependent")	=HYPERLINK("http://www.ncbi.nih.gov/gquery/gquery.fcgi?term=DSIPI","DSIPI")	370	5	0.821479	-0.123689	146	159.429	1.35219
=HYPERLINK("http://www.godatabase.org/cgi-bin/go.cgi?query=GO:0006351&auto_wild_cards=yes&view=query&action=query&search_constraint=terms","GO:0006351_transcription__DNA-dependent")	=HYPERLINK("http://www.ncbi.nih.gov/gquery/gquery.fcgi?term=HLA-DQA1","HLA-DQA1")	370	5	0.821479	-0.123689	146	159.429	1.35219
=HYPERLINK("http://www.godatabase.org/cgi-bin/go.cgi?query=GO:0006351&auto_wild_cards=yes&view=query&action=query&search_constraint=terms","GO:0006351_transcription__DNA-dependent")	=HYPERLINK("http://www.ncbi.nih.gov/gquery/gquery.fcgi?term=MAFB","MAFB")	370	5	0.821479	-0.123689	146	159.429	1.35219
=HYPERLINK("http://www.godatabase.org/cgi-bin/go.cgi?query=GO:0006351&auto_wild_cards=yes&view=query&action=query&search_constraint=terms","GO:0006351_transcription__DNA-dependent")	=HYPERLINK("http://www.ncbi.nih.gov/gquery/gquery.fcgi?term=SF1","SF1")	370	5	0.821479	-0.123689	146	159.429	1.35219
=HYPERLINK("http://www.godatabase.org/cgi-bin/go.cgi?query=GO:0006351&auto_wild_cards=yes&view=query&action=query&search_constraint=terms","GO:0006351_transcription__DNA-dependent")	=HYPERLINK("http://www.ncbi.nih.gov/gquery/gquery.fcgi?term=ZHX2","ZHX2")	370	5	0.821479	-0.123689	146	159.429	1.35219
=HYPERLINK("http://www.godatabase.org/cgi-bin/go.cgi?query=GO:0006470&auto_wild_cards=yes&view=query&action=query&search_constraint=terms","GO:0006470_protein_amino_acid_dephosphorylation")	=HYPERLINK("http://www.ncbi.nih.gov/gquery/gquery.fcgi?term=PTPN4","PTPN4")	41	1	1.48267	-0.304123	116	119.396	1.35603
=HYPERLINK("http://www.godatabase.org/cgi-bin/go.cgi?query=GO:0016311&auto_wild_cards=yes&view=query&action=query&search_constraint=terms","GO:0016311_dephosphorylation")	=HYPERLINK("http://www.ncbi.nih.gov/gquery/gquery.fcgi?term=PTPN4","PTPN4")	41	1	1.48267	-0.304123	116	119.396	1.35603
=HYPERLINK("http://www.godatabase.org/cgi-bin/go.cgi?query=GO:0016481&auto_wild_cards=yes&view=query&action=query&search_constraint=terms","GO:0016481_negative_regulation_of_transcription")	=HYPERLINK("http://www.ncbi.nih.gov/gquery/gquery.fcgi?term=ZHX2","ZHX2")	41	1	1.48267	-0.304123	116	119.396	1.35603
=HYPERLINK("http://www.godatabase.org/cgi-bin/go.cgi?query=GO:0045449&auto_wild_cards=yes&view=query&action=query&search_constraint=terms","GO:0045449_regulation_of_transcription")	=HYPERLINK("http://www.ncbi.nih.gov/gquery/gquery.fcgi?term=DSIPI","DSIPI")	365	5	0.832733	-0.130358	145	158.579	1.35621
=HYPERLINK("http://www.godatabase.org/cgi-bin/go.cgi?query=GO:0045449&auto_wild_cards=yes&view=query&action=query&search_constraint=terms","GO:0045449_regulation_of_transcription")	=HYPERLINK("http://www.ncbi.nih.gov/gquery/gquery.fcgi?term=HLA-DQA1","HLA-DQA1")	365	5	0.832733	-0.130358	145	158.579	1.35621
=HYPERLINK("http://www.godatabase.org/cgi-bin/go.cgi?query=GO:0045449&auto_wild_cards=yes&view=query&action=query&search_constraint=terms","GO:0045449_regulation_of_transcription")	=HYPERLINK("http://www.ncbi.nih.gov/gquery/gquery.fcgi?term=MAFB","MAFB")	365	5	0.832733	-0.130358	145	158.579	1.35621
=HYPERLINK("http://www.godatabase.org/cgi-bin/go.cgi?query=GO:0045449&auto_wild_cards=yes&view=query&action=query&search_constraint=terms","GO:0045449_regulation_of_transcription")	=HYPERLINK("http://www.ncbi.nih.gov/gquery/gquery.fcgi?term=SF1","SF1")	365	5	0.832733	-0.130358	145	158.579	1.35621
=HYPERLINK("http://www.godatabase.org/cgi-bin/go.cgi?query=GO:0045449&auto_wild_cards=yes&view=query&action=query&search_constraint=terms","GO:0045449_regulation_of_transcription")	=HYPERLINK("http://www.ncbi.nih.gov/gquery/gquery.fcgi?term=ZHX2","ZHX2")	365	5	0.832733	-0.130358	145	158.579	1.35621
=HYPERLINK("http://www.godatabase.org/cgi-bin/go.cgi?query=GO:0050794&auto_wild_cards=yes&view=query&action=query&search_constraint=terms","GO:0050794_regulation_of_cellular_process")	=HYPERLINK("http://www.ncbi.nih.gov/gquery/gquery.fcgi?term=CCL2","CCL2")	220	4	1.10526	-0.304213	113	115.965	1.35717
=HYPERLINK("http://www.godatabase.org/cgi-bin/go.cgi?query=GO:0050794&auto_wild_cards=yes&view=query&action=query&search_constraint=terms","GO:0050794_regulation_of_cellular_process")	=HYPERLINK("http://www.ncbi.nih.gov/gquery/gquery.fcgi?term=RGS2","RGS2")	220	4	1.10526	-0.304213	113	115.965	1.35717
=HYPERLINK("http://www.godatabase.org/cgi-bin/go.cgi?query=GO:0050794&auto_wild_cards=yes&view=query&action=query&search_constraint=terms","GO:0050794_regulation_of_cellular_process")	=HYPERLINK("http://www.ncbi.nih.gov/gquery/gquery.fcgi?term=TGFBR2","TGFBR2")	220	4	1.10526	-0.304213	113	115.965	1.35717
=HYPERLINK("http://www.godatabase.org/cgi-bin/go.cgi?query=GO:0050794&auto_wild_cards=yes&view=query&action=query&search_constraint=terms","GO:0050794_regulation_of_cellular_process")	=HYPERLINK("http://www.ncbi.nih.gov/gquery/gquery.fcgi?term=TGM2","TGM2")	220	4	1.10526	-0.304213	113	115.965	1.35717
=HYPERLINK("http://www.godatabase.org/cgi-bin/go.cgi?query=GO:0008219&auto_wild_cards=yes&view=query&action=query&search_constraint=terms","GO:0008219_cell_death")	=HYPERLINK("http://www.ncbi.nih.gov/gquery/gquery.fcgi?term=CCL2","CCL2")	154	2	0.789474	-0.135159	144	157.991	1.36194
=HYPERLINK("http://www.godatabase.org/cgi-bin/go.cgi?query=GO:0008219&auto_wild_cards=yes&view=query&action=query&search_constraint=terms","GO:0008219_cell_death")	=HYPERLINK("http://www.ncbi.nih.gov/gquery/gquery.fcgi?term=TGM2","TGM2")	154	2	0.789474	-0.135159	144	157.991	1.36194
=HYPERLINK("http://www.godatabase.org/cgi-bin/go.cgi?query=GO:0016265&auto_wild_cards=yes&view=query&action=query&search_constraint=terms","GO:0016265_death")	=HYPERLINK("http://www.ncbi.nih.gov/gquery/gquery.fcgi?term=CCL2","CCL2")	154	2	0.789474	-0.135159	144	157.991	1.36194
=HYPERLINK("http://www.godatabase.org/cgi-bin/go.cgi?query=GO:0016265&auto_wild_cards=yes&view=query&action=query&search_constraint=terms","GO:0016265_death")	=HYPERLINK("http://www.ncbi.nih.gov/gquery/gquery.fcgi?term=TGM2","TGM2")	154	2	0.789474	-0.135159	144	157.991	1.36194
=HYPERLINK("http://www.godatabase.org/cgi-bin/go.cgi?query=GO:0000375&auto_wild_cards=yes&view=query&action=query&search_constraint=terms","GO:0000375_RNA_splicing__via_transesterification_reactions")	=HYPERLINK("http://www.ncbi.nih.gov/gquery/gquery.fcgi?term=SF1","SF1")	49	1	1.2406	-0.251669	123	130.085	1.36902
=HYPERLINK("http://www.godatabase.org/cgi-bin/go.cgi?query=GO:0000377&auto_wild_cards=yes&view=query&action=query&search_constraint=terms","GO:0000377_RNA_splicing__via_transesterification_reactions_with_bulged_adenosine_as_nucleophile")	=HYPERLINK("http://www.ncbi.nih.gov/gquery/gquery.fcgi?term=SF1","SF1")	49	1	1.2406	-0.251669	123	130.085	1.36902
=HYPERLINK("http://www.godatabase.org/cgi-bin/go.cgi?query=GO:0000398&auto_wild_cards=yes&view=query&action=query&search_constraint=terms","GO:0000398_nuclear_mRNA_splicing__via_spliceosome")	=HYPERLINK("http://www.ncbi.nih.gov/gquery/gquery.fcgi?term=SF1","SF1")	49	1	1.2406	-0.251669	123	130.085	1.36902
=HYPERLINK("http://www.godatabase.org/cgi-bin/go.cgi?query=GO:0009165&auto_wild_cards=yes&view=query&action=query&search_constraint=terms","GO:0009165_nucleotide_biosynthesis")	=HYPERLINK("http://www.ncbi.nih.gov/gquery/gquery.fcgi?term=TYMS","TYMS")	49	1	1.2406	-0.251669	123	130.085	1.36902
=HYPERLINK("http://www.godatabase.org/cgi-bin/go.cgi?query=GO:0016192&auto_wild_cards=yes&view=query&action=query&search_constraint=terms","GO:0016192_vesicle-mediated_transport")	=HYPERLINK("http://www.ncbi.nih.gov/gquery/gquery.fcgi?term=CHS1","CHS1")	77	1	0.789474	-0.138370	142	156.536	1.37148
=HYPERLINK("http://www.godatabase.org/cgi-bin/go.cgi?query=GO:0015031&auto_wild_cards=yes&view=query&action=query&search_constraint=terms","GO:0015031_protein_transport")	=HYPERLINK("http://www.ncbi.nih.gov/gquery/gquery.fcgi?term=CHS1","CHS1")	151	2	0.805159	-0.141320	141	156.243	1.37844
=HYPERLINK("http://www.godatabase.org/cgi-bin/go.cgi?query=GO:0015031&auto_wild_cards=yes&view=query&action=query&search_constraint=terms","GO:0015031_protein_transport")	=HYPERLINK("http://www.ncbi.nih.gov/gquery/gquery.fcgi?term=SYNE2","SYNE2")	151	2	0.805159	-0.141320	141	156.243	1.37844
=HYPERLINK("http://www.godatabase.org/cgi-bin/go.cgi?query=GO:0045934&auto_wild_cards=yes&view=query&action=query&search_constraint=terms","GO:0045934_negative_regulation_of_nucleobase__nucleoside__nucleotide_and_nucleic_acid_metabolism")	=HYPERLINK("http://www.ncbi.nih.gov/gquery/gquery.fcgi?term=ZHX2","ZHX2")	44	1	1.38158	-0.282878	117	123.714	1.38556
=HYPERLINK("http://www.godatabase.org/cgi-bin/go.cgi?query=GO:0009987&auto_wild_cards=yes&view=query&action=query&search_constraint=terms","GO:0009987_cellular_process")	=HYPERLINK("http://www.ncbi.nih.gov/gquery/gquery.fcgi?term=CCL2","CCL2")	1293	20	0.940286	-0.141893	140	155.993	1.38614
=HYPERLINK("http://www.godatabase.org/cgi-bin/go.cgi?query=GO:0009987&auto_wild_cards=yes&view=query&action=query&search_constraint=terms","GO:0009987_cellular_process")	=HYPERLINK("http://www.ncbi.nih.gov/gquery/gquery.fcgi?term=CCL7","CCL7")	1293	20	0.940286	-0.141893	140	155.993	1.38614
=HYPERLINK("http://www.godatabase.org/cgi-bin/go.cgi?query=GO:0009987&auto_wild_cards=yes&view=query&action=query&search_constraint=terms","GO:0009987_cellular_process")	=HYPERLINK("http://www.ncbi.nih.gov/gquery/gquery.fcgi?term=CHS1","CHS1")	1293	20	0.940286	-0.141893	140	155.993	1.38614
=HYPERLINK("http://www.godatabase.org/cgi-bin/go.cgi?query=GO:0009987&auto_wild_cards=yes&view=query&action=query&search_constraint=terms","GO:0009987_cellular_process")	=HYPERLINK("http://www.ncbi.nih.gov/gquery/gquery.fcgi?term=CLECSF2","CLECSF2")	1293	20	0.940286	-0.141893	140	155.993	1.38614
=HYPERLINK("http://www.godatabase.org/cgi-bin/go.cgi?query=GO:0009987&auto_wild_cards=yes&view=query&action=query&search_constraint=terms","GO:0009987_cellular_process")	=HYPERLINK("http://www.ncbi.nih.gov/gquery/gquery.fcgi?term=CXCL9","CXCL9")	1293	20	0.940286	-0.141893	140	155.993	1.38614
=HYPERLINK("http://www.godatabase.org/cgi-bin/go.cgi?query=GO:0009987&auto_wild_cards=yes&view=query&action=query&search_constraint=terms","GO:0009987_cellular_process")	=HYPERLINK("http://www.ncbi.nih.gov/gquery/gquery.fcgi?term=EMR2","EMR2")	1293	20	0.940286	-0.141893	140	155.993	1.38614
=HYPERLINK("http://www.godatabase.org/cgi-bin/go.cgi?query=GO:0009987&auto_wild_cards=yes&view=query&action=query&search_constraint=terms","GO:0009987_cellular_process")	=HYPERLINK("http://www.ncbi.nih.gov/gquery/gquery.fcgi?term=FER1L3","FER1L3")	1293	20	0.940286	-0.141893	140	155.993	1.38614
=HYPERLINK("http://www.godatabase.org/cgi-bin/go.cgi?query=GO:0009987&auto_wild_cards=yes&view=query&action=query&search_constraint=terms","GO:0009987_cellular_process")	=HYPERLINK("http://www.ncbi.nih.gov/gquery/gquery.fcgi?term=GNLY","GNLY")	1293	20	0.940286	-0.141893	140	155.993	1.38614
=HYPERLINK("http://www.godatabase.org/cgi-bin/go.cgi?query=GO:0009987&auto_wild_cards=yes&view=query&action=query&search_constraint=terms","GO:0009987_cellular_process")	=HYPERLINK("http://www.ncbi.nih.gov/gquery/gquery.fcgi?term=GPR56","GPR56")	1293	20	0.940286	-0.141893	140	155.993	1.38614
=HYPERLINK("http://www.godatabase.org/cgi-bin/go.cgi?query=GO:0009987&auto_wild_cards=yes&view=query&action=query&search_constraint=terms","GO:0009987_cellular_process")	=HYPERLINK("http://www.ncbi.nih.gov/gquery/gquery.fcgi?term=KLRC3","KLRC3")	1293	20	0.940286	-0.141893	140	155.993	1.38614
=HYPERLINK("http://www.godatabase.org/cgi-bin/go.cgi?query=GO:0009987&auto_wild_cards=yes&view=query&action=query&search_constraint=terms","GO:0009987_cellular_process")	=HYPERLINK("http://www.ncbi.nih.gov/gquery/gquery.fcgi?term=LY9","LY9")	1293	20	0.940286	-0.141893	140	155.993	1.38614
=HYPERLINK("http://www.godatabase.org/cgi-bin/go.cgi?query=GO:0009987&auto_wild_cards=yes&view=query&action=query&search_constraint=terms","GO:0009987_cellular_process")	=HYPERLINK("http://www.ncbi.nih.gov/gquery/gquery.fcgi?term=OSBPL7","OSBPL7")	1293	20	0.940286	-0.141893	140	155.993	1.38614
=HYPERLINK("http://www.godatabase.org/cgi-bin/go.cgi?query=GO:0009987&auto_wild_cards=yes&view=query&action=query&search_constraint=terms","GO:0009987_cellular_process")	=HYPERLINK("http://www.ncbi.nih.gov/gquery/gquery.fcgi?term=PDE4D","PDE4D")	1293	20	0.940286	-0.141893	140	155.993	1.38614
=HYPERLINK("http://www.godatabase.org/cgi-bin/go.cgi?query=GO:0009987&auto_wild_cards=yes&view=query&action=query&search_constraint=terms","GO:0009987_cellular_process")	=HYPERLINK("http://www.ncbi.nih.gov/gquery/gquery.fcgi?term=PTPNS1","PTPNS1")	1293	20	0.940286	-0.141893	140	155.993	1.38614
=HYPERLINK("http://www.godatabase.org/cgi-bin/go.cgi?query=GO:0009987&auto_wild_cards=yes&view=query&action=query&search_constraint=terms","GO:0009987_cellular_process")	=HYPERLINK("http://www.ncbi.nih.gov/gquery/gquery.fcgi?term=RGS2","RGS2")	1293	20	0.940286	-0.141893	140	155.993	1.38614
=HYPERLINK("http://www.godatabase.org/cgi-bin/go.cgi?query=GO:0009987&auto_wild_cards=yes&view=query&action=query&search_constraint=terms","GO:0009987_cellular_process")	=HYPERLINK("http://www.ncbi.nih.gov/gquery/gquery.fcgi?term=SYNE2","SYNE2")	1293	20	0.940286	-0.141893	140	155.993	1.38614
=HYPERLINK("http://www.godatabase.org/cgi-bin/go.cgi?query=GO:0009987&auto_wild_cards=yes&view=query&action=query&search_constraint=terms","GO:0009987_cellular_process")	=HYPERLINK("http://www.ncbi.nih.gov/gquery/gquery.fcgi?term=TGFBR2","TGFBR2")	1293	20	0.940286	-0.141893	140	155.993	1.38614
=HYPERLINK("http://www.godatabase.org/cgi-bin/go.cgi?query=GO:0009987&auto_wild_cards=yes&view=query&action=query&search_constraint=terms","GO:0009987_cellular_process")	=HYPERLINK("http://www.ncbi.nih.gov/gquery/gquery.fcgi?term=TGFBR3","TGFBR3")	1293	20	0.940286	-0.141893	140	155.993	1.38614
=HYPERLINK("http://www.godatabase.org/cgi-bin/go.cgi?query=GO:0009987&auto_wild_cards=yes&view=query&action=query&search_constraint=terms","GO:0009987_cellular_process")	=HYPERLINK("http://www.ncbi.nih.gov/gquery/gquery.fcgi?term=TGM2","TGM2")	1293	20	0.940286	-0.141893	140	155.993	1.38614
=HYPERLINK("http://www.godatabase.org/cgi-bin/go.cgi?query=GO:0009987&auto_wild_cards=yes&view=query&action=query&search_constraint=terms","GO:0009987_cellular_process")	=HYPERLINK("http://www.ncbi.nih.gov/gquery/gquery.fcgi?term=XCL2","XCL2")	1293	20	0.940286	-0.141893	140	155.993	1.38614
=HYPERLINK("http://www.godatabase.org/cgi-bin/go.cgi?query=GO:0016071&auto_wild_cards=yes&view=query&action=query&search_constraint=terms","GO:0016071_mRNA_metabolism")	=HYPERLINK("http://www.ncbi.nih.gov/gquery/gquery.fcgi?term=SF1","SF1")	75	1	0.810526	-0.144095	139	155.836	1.39504
=HYPERLINK("http://www.godatabase.org/cgi-bin/go.cgi?query=GO:0009892&auto_wild_cards=yes&view=query&action=query&search_constraint=terms","GO:0009892_negative_regulation_of_metabolism")	=HYPERLINK("http://www.ncbi.nih.gov/gquery/gquery.fcgi?term=ZHX2","ZHX2")	47	1	1.29339	-0.263579	118	126.49	1.39619
=HYPERLINK("http://www.godatabase.org/cgi-bin/go.cgi?query=GO:0006793&auto_wild_cards=yes&view=query&action=query&search_constraint=terms","GO:0006793_phosphorus_metabolism")	=HYPERLINK("http://www.ncbi.nih.gov/gquery/gquery.fcgi?term=CCL2","CCL2")	219	3	0.832733	-0.146251	138	155.207	1.40109
=HYPERLINK("http://www.godatabase.org/cgi-bin/go.cgi?query=GO:0006793&auto_wild_cards=yes&view=query&action=query&search_constraint=terms","GO:0006793_phosphorus_metabolism")	=HYPERLINK("http://www.ncbi.nih.gov/gquery/gquery.fcgi?term=PTPN4","PTPN4")	219	3	0.832733	-0.146251	138	155.207	1.40109
=HYPERLINK("http://www.godatabase.org/cgi-bin/go.cgi?query=GO:0006793&auto_wild_cards=yes&view=query&action=query&search_constraint=terms","GO:0006793_phosphorus_metabolism")	=HYPERLINK("http://www.ncbi.nih.gov/gquery/gquery.fcgi?term=TGFBR2","TGFBR2")	219	3	0.832733	-0.146251	138	155.207	1.40109
=HYPERLINK("http://www.godatabase.org/cgi-bin/go.cgi?query=GO:0006796&auto_wild_cards=yes&view=query&action=query&search_constraint=terms","GO:0006796_phosphate_metabolism")	=HYPERLINK("http://www.ncbi.nih.gov/gquery/gquery.fcgi?term=CCL2","CCL2")	219	3	0.832733	-0.146251	138	155.207	1.40109
=HYPERLINK("http://www.godatabase.org/cgi-bin/go.cgi?query=GO:0006796&auto_wild_cards=yes&view=query&action=query&search_constraint=terms","GO:0006796_phosphate_metabolism")	=HYPERLINK("http://www.ncbi.nih.gov/gquery/gquery.fcgi?term=PTPN4","PTPN4")	219	3	0.832733	-0.146251	138	155.207	1.40109
=HYPERLINK("http://www.godatabase.org/cgi-bin/go.cgi?query=GO:0006796&auto_wild_cards=yes&view=query&action=query&search_constraint=terms","GO:0006796_phosphate_metabolism")	=HYPERLINK("http://www.ncbi.nih.gov/gquery/gquery.fcgi?term=TGFBR2","TGFBR2")	219	3	0.832733	-0.146251	138	155.207	1.40109
=HYPERLINK("http://www.godatabase.org/cgi-bin/go.cgi?query=GO:0009966&auto_wild_cards=yes&view=query&action=query&search_constraint=terms","GO:0009966_regulation_of_signal_transduction")	=HYPERLINK("http://www.ncbi.nih.gov/gquery/gquery.fcgi?term=RGS2","RGS2")	48	1	1.26645	-0.257534	119	128.607	1.40244
=HYPERLINK("http://www.godatabase.org/cgi-bin/go.cgi?query=GO:0007399&auto_wild_cards=yes&view=query&action=query&search_constraint=terms","GO:0007399_neurogenesis")	=HYPERLINK("http://www.ncbi.nih.gov/gquery/gquery.fcgi?term=MAFB","MAFB")	54	1	1.12573	-0.224788	124	136.634	1.40944
=HYPERLINK("http://www.godatabase.org/cgi-bin/go.cgi?query=GO:0009887&auto_wild_cards=yes&view=query&action=query&search_constraint=terms","GO:0009887_organogenesis")	=HYPERLINK("http://www.ncbi.nih.gov/gquery/gquery.fcgi?term=CCL2","CCL2")	130	2	0.935223	-0.193266	128	142.937	1.41461
=HYPERLINK("http://www.godatabase.org/cgi-bin/go.cgi?query=GO:0009887&auto_wild_cards=yes&view=query&action=query&search_constraint=terms","GO:0009887_organogenesis")	=HYPERLINK("http://www.ncbi.nih.gov/gquery/gquery.fcgi?term=MAFB","MAFB")	130	2	0.935223	-0.193266	128	142.937	1.41461
=HYPERLINK("http://www.godatabase.org/cgi-bin/go.cgi?query=GO:0006928&auto_wild_cards=yes&view=query&action=query&search_constraint=terms","GO:0006928_cell_motility")	=HYPERLINK("http://www.ncbi.nih.gov/gquery/gquery.fcgi?term=FER1L3","FER1L3")	74	1	0.821479	-0.147059	136	154.669	1.41699
=HYPERLINK("http://www.godatabase.org/cgi-bin/go.cgi?query=GO:0006915&auto_wild_cards=yes&view=query&action=query&search_constraint=terms","GO:0006915_apoptosis")	=HYPERLINK("http://www.ncbi.nih.gov/gquery/gquery.fcgi?term=CCL2","CCL2")	148	2	0.821479	-0.147765	135	153.798	1.42111
=HYPERLINK("http://www.godatabase.org/cgi-bin/go.cgi?query=GO:0006915&auto_wild_cards=yes&view=query&action=query&search_constraint=terms","GO:0006915_apoptosis")	=HYPERLINK("http://www.ncbi.nih.gov/gquery/gquery.fcgi?term=TGM2","TGM2")	148	2	0.821479	-0.147765	135	153.798	1.42111
=HYPERLINK("http://www.godatabase.org/cgi-bin/go.cgi?query=GO:0012501&auto_wild_cards=yes&view=query&action=query&search_constraint=terms","GO:0012501_programmed_cell_death")	=HYPERLINK("http://www.ncbi.nih.gov/gquery/gquery.fcgi?term=CCL2","CCL2")	148	2	0.821479	-0.147765	135	153.798	1.42111
=HYPERLINK("http://www.godatabase.org/cgi-bin/go.cgi?query=GO:0012501&auto_wild_cards=yes&view=query&action=query&search_constraint=terms","GO:0012501_programmed_cell_death")	=HYPERLINK("http://www.ncbi.nih.gov/gquery/gquery.fcgi?term=TGM2","TGM2")	148	2	0.821479	-0.147765	135	153.798	1.42111
=HYPERLINK("http://www.godatabase.org/cgi-bin/go.cgi?query=GO:0006464&auto_wild_cards=yes&view=query&action=query&search_constraint=terms","GO:0006464_protein_modification")	=HYPERLINK("http://www.ncbi.nih.gov/gquery/gquery.fcgi?term=CCL2","CCL2")	261	4	0.931639	-0.195470	127	142.424	1.4222
=HYPERLINK("http://www.godatabase.org/cgi-bin/go.cgi?query=GO:0006464&auto_wild_cards=yes&view=query&action=query&search_constraint=terms","GO:0006464_protein_modification")	=HYPERLINK("http://www.ncbi.nih.gov/gquery/gquery.fcgi?term=PTPN4","PTPN4")	261	4	0.931639	-0.195470	127	142.424	1.4222
=HYPERLINK("http://www.godatabase.org/cgi-bin/go.cgi?query=GO:0006464&auto_wild_cards=yes&view=query&action=query&search_constraint=terms","GO:0006464_protein_modification")	=HYPERLINK("http://www.ncbi.nih.gov/gquery/gquery.fcgi?term=TGFBR2","TGFBR2")	261	4	0.931639	-0.195470	127	142.424	1.4222
=HYPERLINK("http://www.godatabase.org/cgi-bin/go.cgi?query=GO:0006464&auto_wild_cards=yes&view=query&action=query&search_constraint=terms","GO:0006464_protein_modification")	=HYPERLINK("http://www.ncbi.nih.gov/gquery/gquery.fcgi?term=TGM2","TGM2")	261	4	0.931639	-0.195470	127	142.424	1.4222
=HYPERLINK("http://www.godatabase.org/cgi-bin/go.cgi?query=GO:0042127&auto_wild_cards=yes&view=query&action=query&search_constraint=terms","GO:0042127_regulation_of_cell_proliferation")	=HYPERLINK("http://www.ncbi.nih.gov/gquery/gquery.fcgi?term=TGFBR2","TGFBR2")	67	1	0.907306	-0.169919	130	147.101	1.42677
=HYPERLINK("http://www.godatabase.org/cgi-bin/go.cgi?query=GO:0008150&auto_wild_cards=yes&view=query&action=query&search_constraint=terms","GO:0008150_biological_process")	=HYPERLINK("http://www.ncbi.nih.gov/gquery/gquery.fcgi?term=ACSL1","ACSL1")	2310	38	1	-0.000000	1090	1557	1.42844
=HYPERLINK("http://www.godatabase.org/cgi-bin/go.cgi?query=GO:0008150&auto_wild_cards=yes&view=query&action=query&search_constraint=terms","GO:0008150_biological_process")	=HYPERLINK("http://www.ncbi.nih.gov/gquery/gquery.fcgi?term=AMY2A","AMY2A")	2310	38	1	-0.000000	1090	1557	1.42844
=HYPERLINK("http://www.godatabase.org/cgi-bin/go.cgi?query=GO:0008150&auto_wild_cards=yes&view=query&action=query&search_constraint=terms","GO:0008150_biological_process")	=HYPERLINK("http://www.ncbi.nih.gov/gquery/gquery.fcgi?term=CCL2","CCL2")	2310	38	1	-0.000000	1090	1557	1.42844
=HYPERLINK("http://www.godatabase.org/cgi-bin/go.cgi?query=GO:0008150&auto_wild_cards=yes&view=query&action=query&search_constraint=terms","GO:0008150_biological_process")	=HYPERLINK("http://www.ncbi.nih.gov/gquery/gquery.fcgi?term=CCL7","CCL7")	2310	38	1	-0.000000	1090	1557	1.42844
=HYPERLINK("http://www.godatabase.org/cgi-bin/go.cgi?query=GO:0008150&auto_wild_cards=yes&view=query&action=query&search_constraint=terms","GO:0008150_biological_process")	=HYPERLINK("http://www.ncbi.nih.gov/gquery/gquery.fcgi?term=CD163","CD163")	2310	38	1	-0.000000	1090	1557	1.42844
=HYPERLINK("http://www.godatabase.org/cgi-bin/go.cgi?query=GO:0008150&auto_wild_cards=yes&view=query&action=query&search_constraint=terms","GO:0008150_biological_process")	=HYPERLINK("http://www.ncbi.nih.gov/gquery/gquery.fcgi?term=CHS1","CHS1")	2310	38	1	-0.000000	1090	1557	1.42844
=HYPERLINK("http://www.godatabase.org/cgi-bin/go.cgi?query=GO:0008150&auto_wild_cards=yes&view=query&action=query&search_constraint=terms","GO:0008150_biological_process")	=HYPERLINK("http://www.ncbi.nih.gov/gquery/gquery.fcgi?term=CLECSF2","CLECSF2")	2310	38	1	-0.000000	1090	1557	1.42844
=HYPERLINK("http://www.godatabase.org/cgi-bin/go.cgi?query=GO:0008150&auto_wild_cards=yes&view=query&action=query&search_constraint=terms","GO:0008150_biological_process")	=HYPERLINK("http://www.ncbi.nih.gov/gquery/gquery.fcgi?term=CTSL","CTSL")	2310	38	1	-0.000000	1090	1557	1.42844
=HYPERLINK("http://www.godatabase.org/cgi-bin/go.cgi?query=GO:0008150&auto_wild_cards=yes&view=query&action=query&search_constraint=terms","GO:0008150_biological_process")	=HYPERLINK("http://www.ncbi.nih.gov/gquery/gquery.fcgi?term=CXCL9","CXCL9")	2310	38	1	-0.000000	1090	1557	1.42844
=HYPERLINK("http://www.godatabase.org/cgi-bin/go.cgi?query=GO:0008150&auto_wild_cards=yes&view=query&action=query&search_constraint=terms","GO:0008150_biological_process")	=HYPERLINK("http://www.ncbi.nih.gov/gquery/gquery.fcgi?term=DEFB1","DEFB1")	2310	38	1	-0.000000	1090	1557	1.42844
=HYPERLINK("http://www.godatabase.org/cgi-bin/go.cgi?query=GO:0008150&auto_wild_cards=yes&view=query&action=query&search_constraint=terms","GO:0008150_biological_process")	=HYPERLINK("http://www.ncbi.nih.gov/gquery/gquery.fcgi?term=DSIPI","DSIPI")	2310	38	1	-0.000000	1090	1557	1.42844
=HYPERLINK("http://www.godatabase.org/cgi-bin/go.cgi?query=GO:0008150&auto_wild_cards=yes&view=query&action=query&search_constraint=terms","GO:0008150_biological_process")	=HYPERLINK("http://www.ncbi.nih.gov/gquery/gquery.fcgi?term=EMR2","EMR2")	2310	38	1	-0.000000	1090	1557	1.42844
=HYPERLINK("http://www.godatabase.org/cgi-bin/go.cgi?query=GO:0008150&auto_wild_cards=yes&view=query&action=query&search_constraint=terms","GO:0008150_biological_process")	=HYPERLINK("http://www.ncbi.nih.gov/gquery/gquery.fcgi?term=FER1L3","FER1L3")	2310	38	1	-0.000000	1090	1557	1.42844
=HYPERLINK("http://www.godatabase.org/cgi-bin/go.cgi?query=GO:0008150&auto_wild_cards=yes&view=query&action=query&search_constraint=terms","GO:0008150_biological_process")	=HYPERLINK("http://www.ncbi.nih.gov/gquery/gquery.fcgi?term=GNLY","GNLY")	2310	38	1	-0.000000	1090	1557	1.42844
=HYPERLINK("http://www.godatabase.org/cgi-bin/go.cgi?query=GO:0008150&auto_wild_cards=yes&view=query&action=query&search_constraint=terms","GO:0008150_biological_process")	=HYPERLINK("http://www.ncbi.nih.gov/gquery/gquery.fcgi?term=GPR56","GPR56")	2310	38	1	-0.000000	1090	1557	1.42844
=HYPERLINK("http://www.godatabase.org/cgi-bin/go.cgi?query=GO:0008150&auto_wild_cards=yes&view=query&action=query&search_constraint=terms","GO:0008150_biological_process")	=HYPERLINK("http://www.ncbi.nih.gov/gquery/gquery.fcgi?term=GZMK","GZMK")	2310	38	1	-0.000000	1090	1557	1.42844
=HYPERLINK("http://www.godatabase.org/cgi-bin/go.cgi?query=GO:0008150&auto_wild_cards=yes&view=query&action=query&search_constraint=terms","GO:0008150_biological_process")	=HYPERLINK("http://www.ncbi.nih.gov/gquery/gquery.fcgi?term=HLA-DQA1","HLA-DQA1")	2310	38	1	-0.000000	1090	1557	1.42844
=HYPERLINK("http://www.godatabase.org/cgi-bin/go.cgi?query=GO:0008150&auto_wild_cards=yes&view=query&action=query&search_constraint=terms","GO:0008150_biological_process")	=HYPERLINK("http://www.ncbi.nih.gov/gquery/gquery.fcgi?term=HLA-DRA","HLA-DRA")	2310	38	1	-0.000000	1090	1557	1.42844
=HYPERLINK("http://www.godatabase.org/cgi-bin/go.cgi?query=GO:0008150&auto_wild_cards=yes&view=query&action=query&search_constraint=terms","GO:0008150_biological_process")	=HYPERLINK("http://www.ncbi.nih.gov/gquery/gquery.fcgi?term=KLRC3","KLRC3")	2310	38	1	-0.000000	1090	1557	1.42844
=HYPERLINK("http://www.godatabase.org/cgi-bin/go.cgi?query=GO:0008150&auto_wild_cards=yes&view=query&action=query&search_constraint=terms","GO:0008150_biological_process")	=HYPERLINK("http://www.ncbi.nih.gov/gquery/gquery.fcgi?term=LILRA3","LILRA3")	2310	38	1	-0.000000	1090	1557	1.42844
=HYPERLINK("http://www.godatabase.org/cgi-bin/go.cgi?query=GO:0008150&auto_wild_cards=yes&view=query&action=query&search_constraint=terms","GO:0008150_biological_process")	=HYPERLINK("http://www.ncbi.nih.gov/gquery/gquery.fcgi?term=LY9","LY9")	2310	38	1	-0.000000	1090	1557	1.42844
=HYPERLINK("http://www.godatabase.org/cgi-bin/go.cgi?query=GO:0008150&auto_wild_cards=yes&view=query&action=query&search_constraint=terms","GO:0008150_biological_process")	=HYPERLINK("http://www.ncbi.nih.gov/gquery/gquery.fcgi?term=MAFB","MAFB")	2310	38	1	-0.000000	1090	1557	1.42844
=HYPERLINK("http://www.godatabase.org/cgi-bin/go.cgi?query=GO:0008150&auto_wild_cards=yes&view=query&action=query&search_constraint=terms","GO:0008150_biological_process")	=HYPERLINK("http://www.ncbi.nih.gov/gquery/gquery.fcgi?term=MMP9","MMP9")	2310	38	1	-0.000000	1090	1557	1.42844
=HYPERLINK("http://www.godatabase.org/cgi-bin/go.cgi?query=GO:0008150&auto_wild_cards=yes&view=query&action=query&search_constraint=terms","GO:0008150_biological_process")	=HYPERLINK("http://www.ncbi.nih.gov/gquery/gquery.fcgi?term=OAS1","OAS1")	2310	38	1	-0.000000	1090	1557	1.42844
=HYPERLINK("http://www.godatabase.org/cgi-bin/go.cgi?query=GO:0008150&auto_wild_cards=yes&view=query&action=query&search_constraint=terms","GO:0008150_biological_process")	=HYPERLINK("http://www.ncbi.nih.gov/gquery/gquery.fcgi?term=OSBPL7","OSBPL7")	2310	38	1	-0.000000	1090	1557	1.42844
=HYPERLINK("http://www.godatabase.org/cgi-bin/go.cgi?query=GO:0008150&auto_wild_cards=yes&view=query&action=query&search_constraint=terms","GO:0008150_biological_process")	=HYPERLINK("http://www.ncbi.nih.gov/gquery/gquery.fcgi?term=PDE4D","PDE4D")	2310	38	1	-0.000000	1090	1557	1.42844
=HYPERLINK("http://www.godatabase.org/cgi-bin/go.cgi?query=GO:0008150&auto_wild_cards=yes&view=query&action=query&search_constraint=terms","GO:0008150_biological_process")	=HYPERLINK("http://www.ncbi.nih.gov/gquery/gquery.fcgi?term=PLA2G7","PLA2G7")	2310	38	1	-0.000000	1090	1557	1.42844
=HYPERLINK("http://www.godatabase.org/cgi-bin/go.cgi?query=GO:0008150&auto_wild_cards=yes&view=query&action=query&search_constraint=terms","GO:0008150_biological_process")	=HYPERLINK("http://www.ncbi.nih.gov/gquery/gquery.fcgi?term=PTPN4","PTPN4")	2310	38	1	-0.000000	1090	1557	1.42844
=HYPERLINK("http://www.godatabase.org/cgi-bin/go.cgi?query=GO:0008150&auto_wild_cards=yes&view=query&action=query&search_constraint=terms","GO:0008150_biological_process")	=HYPERLINK("http://www.ncbi.nih.gov/gquery/gquery.fcgi?term=PTPNS1","PTPNS1")	2310	38	1	-0.000000	1090	1557	1.42844
=HYPERLINK("http://www.godatabase.org/cgi-bin/go.cgi?query=GO:0008150&auto_wild_cards=yes&view=query&action=query&search_constraint=terms","GO:0008150_biological_process")	=HYPERLINK("http://www.ncbi.nih.gov/gquery/gquery.fcgi?term=RGS2","RGS2")	2310	38	1	-0.000000	1090	1557	1.42844
=HYPERLINK("http://www.godatabase.org/cgi-bin/go.cgi?query=GO:0008150&auto_wild_cards=yes&view=query&action=query&search_constraint=terms","GO:0008150_biological_process")	=HYPERLINK("http://www.ncbi.nih.gov/gquery/gquery.fcgi?term=SF1","SF1")	2310	38	1	-0.000000	1090	1557	1.42844
=HYPERLINK("http://www.godatabase.org/cgi-bin/go.cgi?query=GO:0008150&auto_wild_cards=yes&view=query&action=query&search_constraint=terms","GO:0008150_biological_process")	=HYPERLINK("http://www.ncbi.nih.gov/gquery/gquery.fcgi?term=SYNE2","SYNE2")	2310	38	1	-0.000000	1090	1557	1.42844
=HYPERLINK("http://www.godatabase.org/cgi-bin/go.cgi?query=GO:0008150&auto_wild_cards=yes&view=query&action=query&search_constraint=terms","GO:0008150_biological_process")	=HYPERLINK("http://www.ncbi.nih.gov/gquery/gquery.fcgi?term=TGFBR2","TGFBR2")	2310	38	1	-0.000000	1090	1557	1.42844
=HYPERLINK("http://www.godatabase.org/cgi-bin/go.cgi?query=GO:0008150&auto_wild_cards=yes&view=query&action=query&search_constraint=terms","GO:0008150_biological_process")	=HYPERLINK("http://www.ncbi.nih.gov/gquery/gquery.fcgi?term=TGFBR3","TGFBR3")	2310	38	1	-0.000000	1090	1557	1.42844
=HYPERLINK("http://www.godatabase.org/cgi-bin/go.cgi?query=GO:0008150&auto_wild_cards=yes&view=query&action=query&search_constraint=terms","GO:0008150_biological_process")	=HYPERLINK("http://www.ncbi.nih.gov/gquery/gquery.fcgi?term=TGM2","TGM2")	2310	38	1	-0.000000	1090	1557	1.42844
=HYPERLINK("http://www.godatabase.org/cgi-bin/go.cgi?query=GO:0008150&auto_wild_cards=yes&view=query&action=query&search_constraint=terms","GO:0008150_biological_process")	=HYPERLINK("http://www.ncbi.nih.gov/gquery/gquery.fcgi?term=TYMS","TYMS")	2310	38	1	-0.000000	1090	1557	1.42844
=HYPERLINK("http://www.godatabase.org/cgi-bin/go.cgi?query=GO:0008150&auto_wild_cards=yes&view=query&action=query&search_constraint=terms","GO:0008150_biological_process")	=HYPERLINK("http://www.ncbi.nih.gov/gquery/gquery.fcgi?term=XCL2","XCL2")	2310	38	1	-0.000000	1090	1557	1.42844
=HYPERLINK("http://www.godatabase.org/cgi-bin/go.cgi?query=GO:0008150&auto_wild_cards=yes&view=query&action=query&search_constraint=terms","GO:0008150_biological_process")	=HYPERLINK("http://www.ncbi.nih.gov/gquery/gquery.fcgi?term=ZHX2","ZHX2")	2310	38	1	-0.000000	1090	1557	1.42844
=HYPERLINK("http://www.godatabase.org/cgi-bin/go.cgi?query=GO:0006397&auto_wild_cards=yes&view=query&action=query&search_constraint=terms","GO:0006397_mRNA_processing")	=HYPERLINK("http://www.ncbi.nih.gov/gquery/gquery.fcgi?term=SF1","SF1")	69	1	0.881007	-0.162987	131	148.997	1.42855
=HYPERLINK("http://www.godatabase.org/cgi-bin/go.cgi?query=GO:0006355&auto_wild_cards=yes&view=query&action=query&search_constraint=terms","GO:0006355_regulation_of_transcription__DNA-dependent")	=HYPERLINK("http://www.ncbi.nih.gov/gquery/gquery.fcgi?term=DSIPI","DSIPI")	350	5	0.868421	-0.152309	133	152.15	1.43053
=HYPERLINK("http://www.godatabase.org/cgi-bin/go.cgi?query=GO:0006355&auto_wild_cards=yes&view=query&action=query&search_constraint=terms","GO:0006355_regulation_of_transcription__DNA-dependent")	=HYPERLINK("http://www.ncbi.nih.gov/gquery/gquery.fcgi?term=HLA-DQA1","HLA-DQA1")	350	5	0.868421	-0.152309	133	152.15	1.43053
=HYPERLINK("http://www.godatabase.org/cgi-bin/go.cgi?query=GO:0006355&auto_wild_cards=yes&view=query&action=query&search_constraint=terms","GO:0006355_regulation_of_transcription__DNA-dependent")	=HYPERLINK("http://www.ncbi.nih.gov/gquery/gquery.fcgi?term=MAFB","MAFB")	350	5	0.868421	-0.152309	133	152.15	1.43053
=HYPERLINK("http://www.godatabase.org/cgi-bin/go.cgi?query=GO:0006355&auto_wild_cards=yes&view=query&action=query&search_constraint=terms","GO:0006355_regulation_of_transcription__DNA-dependent")	=HYPERLINK("http://www.ncbi.nih.gov/gquery/gquery.fcgi?term=SF1","SF1")	350	5	0.868421	-0.152309	133	152.15	1.43053
=HYPERLINK("http://www.godatabase.org/cgi-bin/go.cgi?query=GO:0006355&auto_wild_cards=yes&view=query&action=query&search_constraint=terms","GO:0006355_regulation_of_transcription__DNA-dependent")	=HYPERLINK("http://www.ncbi.nih.gov/gquery/gquery.fcgi?term=ZHX2","ZHX2")	350	5	0.868421	-0.152309	133	152.15	1.43053
=HYPERLINK("http://www.godatabase.org/cgi-bin/go.cgi?query=GO:0006468&auto_wild_cards=yes&view=query&action=query&search_constraint=terms","GO:0006468_protein_amino_acid_phosphorylation")	=HYPERLINK("http://www.ncbi.nih.gov/gquery/gquery.fcgi?term=CCL2","CCL2")	138	2	0.881007	-0.171489	129	146.396	1.43171
=HYPERLINK("http://www.godatabase.org/cgi-bin/go.cgi?query=GO:0006468&auto_wild_cards=yes&view=query&action=query&search_constraint=terms","GO:0006468_protein_amino_acid_phosphorylation")	=HYPERLINK("http://www.ncbi.nih.gov/gquery/gquery.fcgi?term=TGFBR2","TGFBR2")	138	2	0.881007	-0.171489	129	146.396	1.43171
=HYPERLINK("http://www.godatabase.org/cgi-bin/go.cgi?query=GO:0008380&auto_wild_cards=yes&view=query&action=query&search_constraint=terms","GO:0008380_RNA_splicing")	=HYPERLINK("http://www.ncbi.nih.gov/gquery/gquery.fcgi?term=SF1","SF1")	60	1	1.01316	-0.197125	126	142.275	1.43206
=HYPERLINK("http://www.godatabase.org/cgi-bin/go.cgi?query=GO:0009117&auto_wild_cards=yes&view=query&action=query&search_constraint=terms","GO:0009117_nucleotide_metabolism")	=HYPERLINK("http://www.ncbi.nih.gov/gquery/gquery.fcgi?term=TYMS","TYMS")	59	1	1.03033	-0.201430	125	141.042	1.43392
=HYPERLINK("http://www.godatabase.org/cgi-bin/go.cgi?query=GO:0050789&auto_wild_cards=yes&view=query&action=query&search_constraint=terms","GO:0050789_regulation_of_biological_process")	=HYPERLINK("http://www.ncbi.nih.gov/gquery/gquery.fcgi?term=CCL2","CCL2")	606	9	0.902814	-0.154851	132	151.392	1.43477
=HYPERLINK("http://www.godatabase.org/cgi-bin/go.cgi?query=GO:0050789&auto_wild_cards=yes&view=query&action=query&search_constraint=terms","GO:0050789_regulation_of_biological_process")	=HYPERLINK("http://www.ncbi.nih.gov/gquery/gquery.fcgi?term=DSIPI","DSIPI")	606	9	0.902814	-0.154851	132	151.392	1.43477
=HYPERLINK("http://www.godatabase.org/cgi-bin/go.cgi?query=GO:0050789&auto_wild_cards=yes&view=query&action=query&search_constraint=terms","GO:0050789_regulation_of_biological_process")	=HYPERLINK("http://www.ncbi.nih.gov/gquery/gquery.fcgi?term=HLA-DQA1","HLA-DQA1")	606	9	0.902814	-0.154851	132	151.392	1.43477
=HYPERLINK("http://www.godatabase.org/cgi-bin/go.cgi?query=GO:0050789&auto_wild_cards=yes&view=query&action=query&search_constraint=terms","GO:0050789_regulation_of_biological_process")	=HYPERLINK("http://www.ncbi.nih.gov/gquery/gquery.fcgi?term=MAFB","MAFB")	606	9	0.902814	-0.154851	132	151.392	1.43477
=HYPERLINK("http://www.godatabase.org/cgi-bin/go.cgi?query=GO:0050789&auto_wild_cards=yes&view=query&action=query&search_constraint=terms","GO:0050789_regulation_of_biological_process")	=HYPERLINK("http://www.ncbi.nih.gov/gquery/gquery.fcgi?term=RGS2","RGS2")	606	9	0.902814	-0.154851	132	151.392	1.43477
=HYPERLINK("http://www.godatabase.org/cgi-bin/go.cgi?query=GO:0050789&auto_wild_cards=yes&view=query&action=query&search_constraint=terms","GO:0050789_regulation_of_biological_process")	=HYPERLINK("http://www.ncbi.nih.gov/gquery/gquery.fcgi?term=SF1","SF1")	606	9	0.902814	-0.154851	132	151.392	1.43477
=HYPERLINK("http://www.godatabase.org/cgi-bin/go.cgi?query=GO:0050789&auto_wild_cards=yes&view=query&action=query&search_constraint=terms","GO:0050789_regulation_of_biological_process")	=HYPERLINK("http://www.ncbi.nih.gov/gquery/gquery.fcgi?term=TGFBR2","TGFBR2")	606	9	0.902814	-0.154851	132	151.392	1.43477
=HYPERLINK("http://www.godatabase.org/cgi-bin/go.cgi?query=GO:0050789&auto_wild_cards=yes&view=query&action=query&search_constraint=terms","GO:0050789_regulation_of_biological_process")	=HYPERLINK("http://www.ncbi.nih.gov/gquery/gquery.fcgi?term=TGM2","TGM2")	606	9	0.902814	-0.154851	132	151.392	1.43477
=HYPERLINK("http://www.godatabase.org/cgi-bin/go.cgi?query=GO:0050789&auto_wild_cards=yes&view=query&action=query&search_constraint=terms","GO:0050789_regulation_of_biological_process")	=HYPERLINK("http://www.ncbi.nih.gov/gquery/gquery.fcgi?term=ZHX2","ZHX2")	606	9	0.902814	-0.154851	132	151.392	1.43477
