# Supplementary material for: High-Throughput GoMiner, an 'industrial-strength' integrative gene ontology tool for interpretation of multiple-microarray experiments, with application to studies of Common Variable Immune Deficiency (CVID)
Source: BMC Bioinformatics. 2005 Jul 5;6:168. doi: 10.1186/1471-2105-6-168 (PMC1190154; doi:10.1186/1471-2105-6-168)
Supplement: Additional File 3 — Output Files Generated from High-Throughput GoMiner [file 1471-2105-6-168-S3.tar › cvidoutput/total.txt.dir/cvidchanged.txt.dir/cvidchanged.txt.over]

GO:0006955_immune_response	264	9	3.9375	-3.805810	1	0	0	0	0
GO:0009613_response_to_pest_pathogen_parasite	159	7	5.08491	-3.634822	2	-0.241411	0.04	0.321411	0.02
GO:0006952_defense_response	284	9	3.66021	-3.557313	3	-0.241411	0.04	0.321411	0.0133333
GO:0009607_response_to_biotic_stimulus	313	9	3.32109	-3.232346	4	-0.287355	0.08	0.447355	0.02
GO:0006805_xenobiotic_metabolism	5	2	46.2	-3.154042	5	-0.399512	0.17	0.739512	0.034
GO:0009410_response_to_xenobiotic_stimulus	6	2	38.5	-2.980212	6	-0.464204	0.23	0.924204	0.0383333
GO:0050874_organismal_physiological_process	351	9	2.96154	-2.858926	7	-0.49366	0.25	0.99366	0.0357143
GO:0009605_response_to_external_stimulus	376	9	2.76463	-2.640200	8	-0.611187	0.37	1.35119	0.04625
GO:0007178_transmembrane_receptor_protein_serine_threonine_kinase_signaling_pathway	9	2	25.6667	-2.606781	9	-0.65345	0.39	1.43345	0.0433333
GO:0006968_cellular_defense_response	33	3	10.5	-2.590513	10	-0.65345	0.39	1.43345	0.039
GO:0006950_response_to_stress	266	7	3.03947	-2.291662	11	-0.88056	0.77	2.42056	0.07
GO:0050896_response_to_stimulus	451	9	2.30488	-2.084879	12	-0.95641	1.16	3.27641	0.0966667
GO:0042221_response_to_chemical_substance	57	3	6.07895	-1.918775	13	0.97408	6.78	12.5859	0.521538
GO:0007041_lysosomal_transport	2	1	57.75	-1.763343	15	2.60666	11.01	19.4133	0.734
GO:0008333_endosome_to_lysosome_transport	2	1	57.75	-1.763343	15	2.60666	11.01	19.4133	0.734
GO:0007154_cell_communication	607	10	1.9028	-1.715284	16	2.73656	11.23	19.7234	0.701875
GO:0007157_heterophilic_cell_adhesion	27	2	8.55556	-1.658311	17	2.94579	11.61	20.2742	0.682941
GO:0007167_enzyme_linked_receptor_protein_signaling_pathway	28	2	8.25	-1.628371	18	2.99699	11.76	20.523	0.653333
GO:0007040_lysosome_organization_and_biogenesis	4	1	28.875	-1.465888	22	7.2708	18.62	29.9692	0.846364
GO:0008277_regulation_of_G-protein_coupled_receptor_protein_signaling_pathway	4	1	28.875	-1.465888	22	7.2708	18.62	29.9692	0.846364
GO:0009620_response_to_fungi	4	1	28.875	-1.465888	22	7.2708	18.62	29.9692	0.846364
GO:0050832_defense_response_to_fungi	4	1	28.875	-1.465888	22	7.2708	18.62	29.9692	0.846364
GO:0009628_response_to_abiotic_stimulus	87	3	3.98276	-1.431696	23	7.5298	18.87	30.2102	0.820435
GO:0007179_transforming_growth_factor_beta_receptor_signaling_pathway	5	1	23.1	-1.370762	24	9.819	21.76	33.701	0.906667
GO:0016337_cell-cell_adhesion	40	2	5.775	-1.340633	25	10.0983	22.09	34.0817	0.8836
GO:0016064_humoral_defense_mechanism_(sensu_Vertebrata)	41	2	5.63415	-1.321147	26	10.4669	22.6	34.7331	0.869231
GO:0009611_response_to_wounding	99	3	3.5	-1.290214	27	11.7692	24.53	37.2908	0.908519
GO:0007032_endosome_organization_and_biogenesis	7	1	16.5	-1.228198	29	13.6984	27.04	40.3816	0.932414
GO:0016197_endosome_transport	7	1	16.5	-1.228198	29	13.6984	27.04	40.3816	0.932414
GO:0007166_cell_surface_receptor_linked_signal_transduction	180	4	2.56667	-1.190639	30	14.1262	27.59	41.0538	0.919667
GO:0007155_cell_adhesion	110	3	3.15	-1.177891	31	14.628	28.05	41.472	0.904839
GO:0019884_antigen_presentation__exogenous_antigen	9	1	12.8333	-1.122609	33	17.7746	32.64	47.5054	0.989091
GO:0019886_antigen_processing__exogenous_antigen_via_MHC_class_II	9	1	12.8333	-1.122609	33	17.7746	32.64	47.5054	0.989091
GO:0006959_humoral_immune_response	54	2	4.27778	-1.108271	34	17.9701	32.94	47.9099	0.968824
GO:0009617_response_to_bacteria	10	1	11.55	-1.078626	35	18.6142	34.28	49.9458	0.979429
GO:0007218_neuropeptide_signaling_pathway	11	1	10.5	-1.039006	36	20.2939	36.76	53.2261	1.02111
GO:0009615_response_to_virus	15	1	7.7	-0.911379	37	25.4575	43.52	61.5825	1.17622
GO:0008015_circulation	16	1	7.21875	-0.885113	38	26.6693	45.53	64.3907	1.19816
GO:0007186_G-protein_coupled_receptor_protein_signaling_pathway	74	2	3.12162	-0.876618	39	26.9724	45.9	64.8276	1.17692
GO:0007165_signal_transduction	523	7	1.54589	-0.837746	40	28.5669	48.18	67.7931	1.2045
GO:0019882_antigen_presentation	18	1	6.41667	-0.837481	42	29.4494	49.44	69.4306	1.17714
GO:0030333_antigen_processing	18	1	6.41667	-0.837481	42	29.4494	49.44	69.4306	1.17714
GO:0008284_positive_regulation_of_cell_proliferation	30	1	3.85	-0.636582	43	44.2242	67.1	89.9758	1.56047
GO:0019730_antimicrobial_humoral_response	35	1	3.3	-0.578279	45	49.0417	72.84	96.6383	1.61867
GO:0019735_antimicrobial_humoral_response_(sensu_Vertebrata)	35	1	3.3	-0.578279	45	49.0417	72.84	96.6383	1.61867
GO:0006935_chemotaxis	36	1	3.20833	-0.567767	47	50.5697	74.96	99.3503	1.59489
GO:0042330_taxis	36	1	3.20833	-0.567767	47	50.5697	74.96	99.3503	1.59489
GO:0006470_protein_amino_acid_dephosphorylation	41	1	2.81707	-0.519868	49	58.0819	83.88	109.678	1.71184
GO:0016311_dephosphorylation	41	1	2.81707	-0.519868	49	58.0819	83.88	109.678	1.71184
GO:0009966_regulation_of_signal_transduction	48	1	2.40625	-0.463339	50	63.4074	89.51	115.613	1.7902
GO:0000375_RNA_splicing__via_transesterification_reactions	49	1	2.35714	-0.456080	53	64.5195	90.83	117.141	1.71377
GO:0000377_RNA_splicing__via_transesterification_reactions_with_bulged_adenosine_as_nucleophile	49	1	2.35714	-0.456080	53	64.5195	90.83	117.141	1.71377
GO:0000398_nuclear_mRNA_splicing__via_spliceosome	49	1	2.35714	-0.456080	53	64.5195	90.83	117.141	1.71377
GO:0015031_protein_transport	151	2	1.5298	-0.420452	54	69.1726	96.04	122.907	1.77852
GO:0008380_RNA_splicing	60	1	1.925	-0.386642	55	74.0245	101.23	128.435	1.84055
GO:0042127_regulation_of_cell_proliferation	67	1	1.72388	-0.350371	56	77.8246	105.28	132.735	1.88
GO:0009987_cellular_process	1293	12	1.07193	-0.347904	57	77.9646	105.42	132.875	1.84947
GO:0007267_cell-cell_signaling	68	1	1.69853	-0.345593	58	78.5971	106.05	133.503	1.82845
GO:0006397_mRNA_processing	69	1	1.67391	-0.340907	59	79.4791	107.08	134.681	1.81492
GO:0045087_innate_immune_response	70	1	1.65	-0.336310	60	80.2043	107.88	135.556	1.798
GO:0016071_mRNA_metabolism	75	1	1.54	-0.314575	61	83.4679	111.45	139.432	1.82705
GO:0016192_vesicle-mediated_transport	77	1	1.5	-0.306422	62	84.3357	112.38	140.424	1.81258
GO:0006996_organelle_organization_and_biogenesis	88	1	1.3125	-0.266299	63	87.0972	115.38	143.663	1.83143
GO:0006793_phosphorus_metabolism	219	2	1.05479	-0.237394	65	89.5339	117.8	146.066	1.81231
GO:0006796_phosphate_metabolism	219	2	1.05479	-0.237394	65	89.5339	117.8	146.066	1.81231
GO:0050794_regulation_of_cellular_process	220	2	1.05	-0.235450	66	89.7781	118.07	146.362	1.78894
GO:0007028_cytoplasm_organization_and_biogenesis	103	1	1.12136	-0.221896	67	91.6446	120.16	148.675	1.79343
GO:0006355_regulation_of_transcription__DNA-dependent	350	3	0.99	-0.219435	68	91.8912	120.38	148.869	1.77029
GO:0005975_carbohydrate_metabolism	106	1	1.08962	-0.214159	70	93.0632	121.52	149.977	1.736
GO:0006396_RNA_processing	106	1	1.08962	-0.214159	70	93.0632	121.52	149.977	1.736
GO:0045449_regulation_of_transcription	365	3	0.949315	-0.197956	71	94.1632	122.54	150.917	1.72592
GO:0050789_regulation_of_biological_process	606	5	0.95297	-0.197512	72	94.3207	122.7	151.079	1.70417
GO:0006351_transcription__DNA-dependent	370	3	0.936486	-0.191244	73	95.177	123.48	151.783	1.69151
GO:0019219_regulation_of_nucleobase__nucleoside__nucleotide_and_nucleic_acid_metabolism	373	3	0.928954	-0.187319	74	95.4206	123.71	151.999	1.67176
GO:0006508_proteolysis_and_peptidolysis	122	1	0.946721	-0.178016	75	96.4953	124.75	153.005	1.66333
GO:0030163_protein_catabolism	125	1	0.924	-0.172075	76	97.3422	125.77	154.198	1.65487
GO:0006464_protein_modification	261	2	0.885057	-0.168300	77	97.6224	126.05	154.478	1.63701
GO:0006350_transcription	390	3	0.888462	-0.166452	78	97.804	126.23	154.656	1.61833
GO:0009057_macromolecule_catabolism	133	1	0.868421	-0.157330	80	99.925	128.31	156.695	1.60387
GO:0016070_RNA_metabolism	133	1	0.868421	-0.157330	80	99.925	128.31	156.695	1.60387
GO:0006468_protein_amino_acid_phosphorylation	138	1	0.836957	-0.148854	81	100.485	128.88	157.275	1.59111
GO:0019222_regulation_of_metabolism	411	3	0.843066	-0.143633	82	101.016	129.32	157.623	1.57707
GO:0050791_regulation_of_physiological_process	416	3	0.832933	-0.138640	83	101.863	130.13	158.397	1.56783
GO:0006886_intracellular_protein_transport	146	1	0.791096	-0.136351	84	102.485	130.8	159.115	1.55714
GO:0008283_cell_proliferation	294	2	0.785714	-0.128452	85	104.292	132.63	160.968	1.56035
GO:0046907_intracellular_transport	178	1	0.648876	-0.096779	86	107.589	135.9	164.211	1.58023
GO:0016310_phosphorylation	179	1	0.645251	-0.095763	87	107.987	136.24	164.493	1.56598
GO:0016043_cell_organization_and_biogenesis	186	1	0.620968	-0.088963	88	109.518	137.73	165.942	1.56511
GO:0009056_catabolism	195	1	0.592308	-0.080964	89	109.823	138.04	166.257	1.55101
GO:0006810_transport	353	2	0.654391	-0.078790	90	110.64	138.76	166.88	1.54178
GO:0007049_cell_cycle	214	1	0.53972	-0.066451	91	112.009	140.01	168.011	1.53857
GO:0006139_nucleobase__nucleoside__nucleotide_and_nucleic_acid_metabolism	676	4	0.683432	-0.055241	92	114.409	142	169.591	1.54348
GO:0050875_cellular_physiological_process	968	6	0.715909	-0.042223	93	115.745	143.2	170.655	1.53978
GO:0007275_development	278	1	0.415468	-0.034370	94	116.989	144.26	171.531	1.53468
GO:0019538_protein_metabolism	627	3	0.552632	-0.027358	95	118.098	145.18	172.262	1.52821
GO:0008151_cell_growth_and_or_maintenance	797	4	0.579674	-0.021383	96	118.585	145.59	172.595	1.51656
GO:0007582_physiological_process	2149	17	0.913681	-0.020339	97	118.819	145.77	172.722	1.50278
GO:0008152_metabolism	1534	10	0.752934	-0.017336	98	119.079	145.96	172.841	1.48939
GO:0000022_mitotic_spindle_elongation	1	0	0	-0.000000	681	1557	1557	1557	2.28634
GO:0000038_very-long-chain_fatty_acid_metabolism	1	0	0	-0.000000	681	1557	1557	1557	2.28634
GO:0000045_autophagic_vacuole_formation	1	0	0	-0.000000	681	1557	1557	1557	2.28634
GO:0000051_urea_cycle_intermediate_metabolism	1	0	0	-0.000000	681	1557	1557	1557	2.28634
GO:0000069_centromere_kinetochore_complex_maturation	1	0	0	-0.000000	681	1557	1557	1557	2.28634
GO:0000077_DNA_damage_response__signal_transduction_resulting_in_cell_cycle_arrest	1	0	0	-0.000000	681	1557	1557	1557	2.28634
GO:0000083_G1_S-specific_transcription_in_mitotic_cell_cycle	1	0	0	-0.000000	681	1557	1557	1557	2.28634
GO:0000088_mitotic_prophase	1	0	0	-0.000000	681	1557	1557	1557	2.28634
GO:0000089_mitotic_metaphase	1	0	0	-0.000000	681	1557	1557	1557	2.28634
GO:0000101_sulfur_amino_acid_transport	1	0	0	-0.000000	681	1557	1557	1557	2.28634
GO:0000103_sulfate_assimilation	1	0	0	-0.000000	681	1557	1557	1557	2.28634
GO:0000184_mRNA_catabolism__nonsense-mediated	1	0	0	-0.000000	681	1557	1557	1557	2.28634
GO:0000186_activation_of_MAPKK	1	0	0	-0.000000	681	1557	1557	1557	2.28634
GO:0000212_meiotic_spindle_assembly	1	0	0	-0.000000	681	1557	1557	1557	2.28634
GO:0000238_zygotene	1	0	0	-0.000000	681	1557	1557	1557	2.28634
GO:0000917_barrier_septum_formation	1	0	0	-0.000000	681	1557	1557	1557	2.28634
GO:0000921_septin_ring_assembly	1	0	0	-0.000000	681	1557	1557	1557	2.28634
GO:0001502_cartilage_condensation	1	0	0	-0.000000	681	1557	1557	1557	2.28634
GO:0001510_RNA_methylation	1	0	0	-0.000000	681	1557	1557	1557	2.28634
GO:0001519_peptide_amidation	1	0	0	-0.000000	681	1557	1557	1557	2.28634
GO:0001573_ganglioside_metabolism	1	0	0	-0.000000	681	1557	1557	1557	2.28634
GO:0001574_ganglioside_biosynthesis	1	0	0	-0.000000	681	1557	1557	1557	2.28634
GO:0001659_thermoregulation	1	0	0	-0.000000	681	1557	1557	1557	2.28634
GO:0001672_regulation_of_chromatin_assembly_disassembly	1	0	0	-0.000000	681	1557	1557	1557	2.28634
GO:0001701_embryonic_development_(sensu_Mammalia)	1	0	0	-0.000000	681	1557	1557	1557	2.28634
GO:0001704_formation_of_primary_germ_layer	1	0	0	-0.000000	681	1557	1557	1557	2.28634
GO:0001707_mesoderm_formation	1	0	0	-0.000000	681	1557	1557	1557	2.28634
GO:0001710_mesoderm_cell_fate_commitment	1	0	0	-0.000000	681	1557	1557	1557	2.28634
GO:0001719_inhibition_of_caspase_activation	1	0	0	-0.000000	681	1557	1557	1557	2.28634
GO:0001766_lipid_raft_polarization	1	0	0	-0.000000	681	1557	1557	1557	2.28634
GO:0001773_dendritic_cell_activation	1	0	0	-0.000000	681	1557	1557	1557	2.28634
GO:0001776_immune_cell_homeostasis	1	0	0	-0.000000	681	1557	1557	1557	2.28634
GO:0002009_morphogenesis_of_an_epithelium	1	0	0	-0.000000	681	1557	1557	1557	2.28634
GO:0002011_morphogenesis_of_an_epithelial_sheet	1	0	0	-0.000000	681	1557	1557	1557	2.28634
GO:0006003_fructose_2_6-bisphosphate_metabolism	1	0	0	-0.000000	681	1557	1557	1557	2.28634
GO:0006005_L-fucose_biosynthesis	1	0	0	-0.000000	681	1557	1557	1557	2.28634
GO:0006010_glucose_6-phosphate_utilization	1	0	0	-0.000000	681	1557	1557	1557	2.28634
GO:0006012_galactose_metabolism	1	0	0	-0.000000	681	1557	1557	1557	2.28634
GO:0006014_D-ribose_metabolism	1	0	0	-0.000000	681	1557	1557	1557	2.28634
GO:0006024_glycosaminoglycan_biosynthesis	1	0	0	-0.000000	681	1557	1557	1557	2.28634
GO:0006042_glucosamine_biosynthesis	1	0	0	-0.000000	681	1557	1557	1557	2.28634
GO:0006043_glucosamine_catabolism	1	0	0	-0.000000	681	1557	1557	1557	2.28634
GO:0006045_N-acetylglucosamine_biosynthesis	1	0	0	-0.000000	681	1557	1557	1557	2.28634
GO:0006048_UDP-N-acetylglucosamine_biosynthesis	1	0	0	-0.000000	681	1557	1557	1557	2.28634
GO:0006050_mannosamine_metabolism	1	0	0	-0.000000	681	1557	1557	1557	2.28634
GO:0006051_N-acetylmannosamine_metabolism	1	0	0	-0.000000	681	1557	1557	1557	2.28634
GO:0006059_hexitol_metabolism	1	0	0	-0.000000	681	1557	1557	1557	2.28634
GO:0006060_sorbitol_metabolism	1	0	0	-0.000000	681	1557	1557	1557	2.28634
GO:0006063_uronic_acid_metabolism	1	0	0	-0.000000	681	1557	1557	1557	2.28634
GO:0006065_UDP-glucuronate_biosynthesis	1	0	0	-0.000000	681	1557	1557	1557	2.28634
GO:0006090_pyruvate_metabolism	1	0	0	-0.000000	681	1557	1557	1557	2.28634
GO:0006101_citrate_metabolism	1	0	0	-0.000000	681	1557	1557	1557	2.28634
GO:0006104_succinyl-CoA_metabolism	1	0	0	-0.000000	681	1557	1557	1557	2.28634
GO:0006106_fumarate_metabolism	1	0	0	-0.000000	681	1557	1557	1557	2.28634
GO:0006108_malate_metabolism	1	0	0	-0.000000	681	1557	1557	1557	2.28634
GO:0006109_regulation_of_carbohydrate_metabolism	1	0	0	-0.000000	681	1557	1557	1557	2.28634
GO:0006111_regulation_of_gluconeogenesis	1	0	0	-0.000000	681	1557	1557	1557	2.28634
GO:0006122_mitochondrial_electron_transport__ubiquinol_to_cytochrome_c	1	0	0	-0.000000	681	1557	1557	1557	2.28634
GO:0006167_AMP_biosynthesis	1	0	0	-0.000000	681	1557	1557	1557	2.28634
GO:0006168_adenine_salvage	1	0	0	-0.000000	681	1557	1557	1557	2.28634
GO:0006188_IMP_biosynthesis	1	0	0	-0.000000	681	1557	1557	1557	2.28634
GO:0006189_'de_novo'_IMP_biosynthesis	1	0	0	-0.000000	681	1557	1557	1557	2.28634
GO:0006195_purine_nucleotide_catabolism	1	0	0	-0.000000	681	1557	1557	1557	2.28634
GO:0006200_ATP_catabolism	1	0	0	-0.000000	681	1557	1557	1557	2.28634
GO:0006206_pyrimidine_base_metabolism	1	0	0	-0.000000	681	1557	1557	1557	2.28634
GO:0006207_'de_novo'_pyrimidine_base_biosynthesis	1	0	0	-0.000000	681	1557	1557	1557	2.28634
GO:0006231_dTMP_biosynthesis	1	0	0	-0.000000	681	1557	1557	1557	2.28634
GO:0006233_dTDP_biosynthesis	1	0	0	-0.000000	681	1557	1557	1557	2.28634
GO:0006235_dTTP_biosynthesis	1	0	0	-0.000000	681	1557	1557	1557	2.28634
GO:0006268_DNA_unwinding	1	0	0	-0.000000	681	1557	1557	1557	2.28634
GO:0006269_DNA_replication__synthesis_of_RNA_primer	1	0	0	-0.000000	681	1557	1557	1557	2.28634
GO:0006273_lagging_strand_elongation	1	0	0	-0.000000	681	1557	1557	1557	2.28634
GO:0006282_regulation_of_DNA_repair	1	0	0	-0.000000	681	1557	1557	1557	2.28634
GO:0006353_transcription_termination	1	0	0	-0.000000	681	1557	1557	1557	2.28634
GO:0006356_regulation_of_transcription_from_Pol_I_promoter	1	0	0	-0.000000	681	1557	1557	1557	2.28634
GO:0006358_regulation_of_global_transcription_from_Pol_II_promoter	1	0	0	-0.000000	681	1557	1557	1557	2.28634
GO:0006369_transcription_termination_from_Pol_II_promoter	1	0	0	-0.000000	681	1557	1557	1557	2.28634
GO:0006379_mRNA_cleavage	1	0	0	-0.000000	681	1557	1557	1557	2.28634
GO:0006398_histone_mRNA_3'-end_processing	1	0	0	-0.000000	681	1557	1557	1557	2.28634
GO:0006409_tRNA-nucleus_export	1	0	0	-0.000000	681	1557	1557	1557	2.28634
GO:0006419_alanyl-tRNA_aminoacylation	1	0	0	-0.000000	681	1557	1557	1557	2.28634
GO:0006422_aspartyl-tRNA_aminoacylation	1	0	0	-0.000000	681	1557	1557	1557	2.28634
GO:0006423_cysteinyl-tRNA_aminoacylation	1	0	0	-0.000000	681	1557	1557	1557	2.28634
GO:0006425_glutaminyl-tRNA_aminoacylation	1	0	0	-0.000000	681	1557	1557	1557	2.28634
GO:0006426_glycyl-tRNA_aminoacylation	1	0	0	-0.000000	681	1557	1557	1557	2.28634
GO:0006427_histidyl-tRNA_aminoacylation	1	0	0	-0.000000	681	1557	1557	1557	2.28634
GO:0006428_isoleucyl-tRNA_aminoacylation	1	0	0	-0.000000	681	1557	1557	1557	2.28634
GO:0006430_lysyl-tRNA_aminoacylation	1	0	0	-0.000000	681	1557	1557	1557	2.28634
GO:0006431_methionyl-tRNA_aminoacylation	1	0	0	-0.000000	681	1557	1557	1557	2.28634
GO:0006433_prolyl-tRNA_aminoacylation	1	0	0	-0.000000	681	1557	1557	1557	2.28634
GO:0006434_seryl-tRNA_aminoacylation	1	0	0	-0.000000	681	1557	1557	1557	2.28634
GO:0006435_threonyl-tRNA_aminoacylation	1	0	0	-0.000000	681	1557	1557	1557	2.28634
GO:0006436_tryptophanyl-tRNA_aminoacylation	1	0	0	-0.000000	681	1557	1557	1557	2.28634
GO:0006438_valyl-tRNA_aminoacylation	1	0	0	-0.000000	681	1557	1557	1557	2.28634
GO:0006448_regulation_of_translational_elongation	1	0	0	-0.000000	681	1557	1557	1557	2.28634
GO:0006449_regulation_of_translational_termination	1	0	0	-0.000000	681	1557	1557	1557	2.28634
GO:0006469_negative_regulation_of_protein_kinase_activity	1	0	0	-0.000000	681	1557	1557	1557	2.28634
GO:0006473_protein_amino_acid_acetylation	1	0	0	-0.000000	681	1557	1557	1557	2.28634
GO:0006477_protein_amino_acid_sulfation	1	0	0	-0.000000	681	1557	1557	1557	2.28634
GO:0006478_peptidyl-tyrosine_sulfation	1	0	0	-0.000000	681	1557	1557	1557	2.28634
GO:0006510_ATP-dependent_proteolysis	1	0	0	-0.000000	681	1557	1557	1557	2.28634
GO:0006525_arginine_metabolism	1	0	0	-0.000000	681	1557	1557	1557	2.28634
GO:0006526_arginine_biosynthesis	1	0	0	-0.000000	681	1557	1557	1557	2.28634
GO:0006531_aspartate_metabolism	1	0	0	-0.000000	681	1557	1557	1557	2.28634
GO:0006533_aspartate_catabolism	1	0	0	-0.000000	681	1557	1557	1557	2.28634
GO:0006537_glutamate_biosynthesis	1	0	0	-0.000000	681	1557	1557	1557	2.28634
GO:0006558_L-phenylalanine_metabolism	1	0	0	-0.000000	681	1557	1557	1557	2.28634
GO:0006559_phenylalanine_catabolism	1	0	0	-0.000000	681	1557	1557	1557	2.28634
GO:0006561_proline_biosynthesis	1	0	0	-0.000000	681	1557	1557	1557	2.28634
GO:0006562_proline_catabolism	1	0	0	-0.000000	681	1557	1557	1557	2.28634
GO:0006564_L-serine_biosynthesis	1	0	0	-0.000000	681	1557	1557	1557	2.28634
GO:0006565_L-serine_catabolism	1	0	0	-0.000000	681	1557	1557	1557	2.28634
GO:0006598_polyamine_catabolism	1	0	0	-0.000000	681	1557	1557	1557	2.28634
GO:0006608_snRNP_protein-nucleus_import	1	0	0	-0.000000	681	1557	1557	1557	2.28634
GO:0006610_ribosomal_protein-nucleus_import	1	0	0	-0.000000	681	1557	1557	1557	2.28634
GO:0006611_protein-nucleus_export	1	0	0	-0.000000	681	1557	1557	1557	2.28634
GO:0006621_protein-ER_retention	1	0	0	-0.000000	681	1557	1557	1557	2.28634
GO:0006625_protein-peroxisome_targeting	1	0	0	-0.000000	681	1557	1557	1557	2.28634
GO:0006641_triacylglycerol_metabolism	1	0	0	-0.000000	681	1557	1557	1557	2.28634
GO:0006654_phosphatidic_acid_biosynthesis	1	0	0	-0.000000	681	1557	1557	1557	2.28634
GO:0006658_phosphatidylserine_metabolism	1	0	0	-0.000000	681	1557	1557	1557	2.28634
GO:0006659_phosphatidylserine_biosynthesis	1	0	0	-0.000000	681	1557	1557	1557	2.28634
GO:0006661_phosphatidylinositol_biosynthesis	1	0	0	-0.000000	681	1557	1557	1557	2.28634
GO:0006681_galactosylceramide_metabolism	1	0	0	-0.000000	681	1557	1557	1557	2.28634
GO:0006683_galactosylceramide_catabolism	1	0	0	-0.000000	681	1557	1557	1557	2.28634
GO:0006700_C21-steroid_hormone_biosynthesis	1	0	0	-0.000000	681	1557	1557	1557	2.28634
GO:0006701_progesterone_biosynthesis	1	0	0	-0.000000	681	1557	1557	1557	2.28634
GO:0006721_terpenoid_metabolism	1	0	0	-0.000000	681	1557	1557	1557	2.28634
GO:0006726_eye_pigment_biosynthesis	1	0	0	-0.000000	681	1557	1557	1557	2.28634
GO:0006729_tetrahydrobiopterin_biosynthesis	1	0	0	-0.000000	681	1557	1557	1557	2.28634
GO:0006743_ubiquinone_metabolism	1	0	0	-0.000000	681	1557	1557	1557	2.28634
GO:0006744_ubiquinone_biosynthesis	1	0	0	-0.000000	681	1557	1557	1557	2.28634
GO:0006775_fat-soluble_vitamin_metabolism	1	0	0	-0.000000	681	1557	1557	1557	2.28634
GO:0006776_vitamin_A_metabolism	1	0	0	-0.000000	681	1557	1557	1557	2.28634
GO:0006787_porphyrin_catabolism	1	0	0	-0.000000	681	1557	1557	1557	2.28634
GO:0006788_heme_oxidation	1	0	0	-0.000000	681	1557	1557	1557	2.28634
GO:0006791_sulfur_utilization	1	0	0	-0.000000	681	1557	1557	1557	2.28634
GO:0006817_phosphate_transport	1	0	0	-0.000000	681	1557	1557	1557	2.28634
GO:0006824_cobalt_ion_transport	1	0	0	-0.000000	681	1557	1557	1557	2.28634
GO:0006829_zinc_ion_transport	1	0	0	-0.000000	681	1557	1557	1557	2.28634
GO:0006833_water_transport	1	0	0	-0.000000	681	1557	1557	1557	2.28634
GO:0006835_dicarboxylic_acid_transport	1	0	0	-0.000000	681	1557	1557	1557	2.28634
GO:0006878_copper_ion_homeostasis	1	0	0	-0.000000	681	1557	1557	1557	2.28634
GO:0006880_intracellular_iron_ion_storage	1	0	0	-0.000000	681	1557	1557	1557	2.28634
GO:0006885_regulation_of_pH	1	0	0	-0.000000	681	1557	1557	1557	2.28634
GO:0006894_Golgi_to_secretory_vesicle_transport	1	0	0	-0.000000	681	1557	1557	1557	2.28634
GO:0006911_phagocytosis__engulfment	1	0	0	-0.000000	681	1557	1557	1557	2.28634
GO:0006926_programmed_cell_death__virus-infected_cells	1	0	0	-0.000000	681	1557	1557	1557	2.28634
GO:0006927_programmed_cell_death__transformed_cells	1	0	0	-0.000000	681	1557	1557	1557	2.28634
GO:0006929_substrate-bound_cell_migration	1	0	0	-0.000000	681	1557	1557	1557	2.28634
GO:0006930_substrate-bound_cell_migration__cell_extension	1	0	0	-0.000000	681	1557	1557	1557	2.28634
GO:0006942_regulation_of_striated_muscle_contraction	1	0	0	-0.000000	681	1557	1557	1557	2.28634
GO:0006972_hyperosmotic_response	1	0	0	-0.000000	681	1557	1557	1557	2.28634
GO:0006990_unfolded_protein_response__target_gene_transcriptional_activation	1	0	0	-0.000000	681	1557	1557	1557	2.28634
GO:0007005_mitochondrion_organization_and_biogenesis	1	0	0	-0.000000	681	1557	1557	1557	2.28634
GO:0007021_tubulin_folding	1	0	0	-0.000000	681	1557	1557	1557	2.28634
GO:0007022_chaperonin-mediated_tubulin_folding	1	0	0	-0.000000	681	1557	1557	1557	2.28634
GO:0007023_post-chaperonin_tubulin_folding_pathway	1	0	0	-0.000000	681	1557	1557	1557	2.28634
GO:0007025_beta-tubulin_folding	1	0	0	-0.000000	681	1557	1557	1557	2.28634
GO:0007026_microtubule_stabilization	1	0	0	-0.000000	681	1557	1557	1557	2.28634
GO:0007043_intercellular_junction_assembly	1	0	0	-0.000000	681	1557	1557	1557	2.28634
GO:0007063_regulation_of_sister_chromatid_cohesion	1	0	0	-0.000000	681	1557	1557	1557	2.28634
GO:0007064_mitotic_sister_chromatid_cohesion	1	0	0	-0.000000	681	1557	1557	1557	2.28634
GO:0007076_mitotic_chromosome_condensation	1	0	0	-0.000000	681	1557	1557	1557	2.28634
GO:0007080_mitotic_metaphase_plate_congression	1	0	0	-0.000000	681	1557	1557	1557	2.28634
GO:0007089_traversing_start_control_point_of_mitotic_cell_cycle	1	0	0	-0.000000	681	1557	1557	1557	2.28634
GO:0007097_nuclear_migration	1	0	0	-0.000000	681	1557	1557	1557	2.28634
GO:0007098_centrosome_cycle	1	0	0	-0.000000	681	1557	1557	1557	2.28634
GO:0007129_synapsis	1	0	0	-0.000000	681	1557	1557	1557	2.28634
GO:0007130_synaptonemal_complex_formation	1	0	0	-0.000000	681	1557	1557	1557	2.28634
GO:0007140_male_meiosis	1	0	0	-0.000000	681	1557	1557	1557	2.28634
GO:0007141_male_meiosis_I	1	0	0	-0.000000	681	1557	1557	1557	2.28634
GO:0007161_calcium-independent_cell-matrix_adhesion	1	0	0	-0.000000	681	1557	1557	1557	2.28634
GO:0007176_regulation_of_epidermal_growth_factor_receptor_activity	1	0	0	-0.000000	681	1557	1557	1557	2.28634
GO:0007181_transforming_growth_factor_beta_receptor_complex_assembly	1	0	0	-0.000000	681	1557	1557	1557	2.28634
GO:0007207_muscarinic_acetyl_choline_receptor__phospholipase_C_activating_pathway	1	0	0	-0.000000	681	1557	1557	1557	2.28634
GO:0007213_acetyl_choline_receptor_signaling__muscarinic_pathway	1	0	0	-0.000000	681	1557	1557	1557	2.28634
GO:0007214_gamma-aminobutyric_acid_signaling_pathway	1	0	0	-0.000000	681	1557	1557	1557	2.28634
GO:0007223_frizzled-2_signaling_pathway	1	0	0	-0.000000	681	1557	1557	1557	2.28634
GO:0007261_STAT_protein_dimerization	1	0	0	-0.000000	681	1557	1557	1557	2.28634
GO:0007263_nitric_oxide_mediated_signal_transduction	1	0	0	-0.000000	681	1557	1557	1557	2.28634
GO:0007286_spermatid_development	1	0	0	-0.000000	681	1557	1557	1557	2.28634
GO:0007308_oocyte_construction	1	0	0	-0.000000	681	1557	1557	1557	2.28634
GO:0007309_oocyte_axis_determination	1	0	0	-0.000000	681	1557	1557	1557	2.28634
GO:0007342_fusion_of_sperm_to_egg_plasma_membrane	1	0	0	-0.000000	681	1557	1557	1557	2.28634
GO:0007369_gastrulation	1	0	0	-0.000000	681	1557	1557	1557	2.28634
GO:0007379_segment_specification	1	0	0	-0.000000	681	1557	1557	1557	2.28634
GO:0007401_pan-neural_process	1	0	0	-0.000000	681	1557	1557	1557	2.28634
GO:0007416_synaptogenesis	1	0	0	-0.000000	681	1557	1557	1557	2.28634
GO:0007423_sensory_organ_development	1	0	0	-0.000000	681	1557	1557	1557	2.28634
GO:0007500_mesoderm_cell_fate_determination	1	0	0	-0.000000	681	1557	1557	1557	2.28634
GO:0007503_fat_body_development	1	0	0	-0.000000	681	1557	1557	1557	2.28634
GO:0007507_heart_development	1	0	0	-0.000000	681	1557	1557	1557	2.28634
GO:0007516_hemocyte_development	1	0	0	-0.000000	681	1557	1557	1557	2.28634
GO:0007518_myoblast_cell_fate_determination	1	0	0	-0.000000	681	1557	1557	1557	2.28634
GO:0007528_neuromuscular_junction_development	1	0	0	-0.000000	681	1557	1557	1557	2.28634
GO:0007530_sex_determination	1	0	0	-0.000000	681	1557	1557	1557	2.28634
GO:0007548_sex_differentiation	1	0	0	-0.000000	681	1557	1557	1557	2.28634
GO:0007566_embryo_implantation	1	0	0	-0.000000	681	1557	1557	1557	2.28634
GO:0007568_aging	1	0	0	-0.000000	681	1557	1557	1557	2.28634
GO:0007569_cell_aging	1	0	0	-0.000000	681	1557	1557	1557	2.28634
GO:0007586_digestion	1	0	0	-0.000000	681	1557	1557	1557	2.28634
GO:0007611_learning_and_or_memory	1	0	0	-0.000000	681	1557	1557	1557	2.28634
GO:0008016_regulation_of_heart_rate	1	0	0	-0.000000	681	1557	1557	1557	2.28634
GO:0008088_axon_cargo_transport	1	0	0	-0.000000	681	1557	1557	1557	2.28634
GO:0008089_anterograde_axon_cargo_transport	1	0	0	-0.000000	681	1557	1557	1557	2.28634
GO:0008207_C21-steroid_hormone_metabolism	1	0	0	-0.000000	681	1557	1557	1557	2.28634
GO:0008216_spermidine_metabolism	1	0	0	-0.000000	681	1557	1557	1557	2.28634
GO:0008228_opsonization	1	0	0	-0.000000	681	1557	1557	1557	2.28634
GO:0008286_insulin_receptor_signaling_pathway	1	0	0	-0.000000	681	1557	1557	1557	2.28634
GO:0008360_regulation_of_cell_shape	1	0	0	-0.000000	681	1557	1557	1557	2.28634
GO:0008366_nerve_ensheathment	1	0	0	-0.000000	681	1557	1557	1557	2.28634
GO:0008535_cytochrome_c_oxidase_biogenesis	1	0	0	-0.000000	681	1557	1557	1557	2.28634
GO:0008588_release_of_cytoplasmic_sequestered_NF-kappaB	1	0	0	-0.000000	681	1557	1557	1557	2.28634
GO:0008612_hypusine_biosynthesis_from_peptidyl-lysine	1	0	0	-0.000000	681	1557	1557	1557	2.28634
GO:0008617_guanosine_metabolism	1	0	0	-0.000000	681	1557	1557	1557	2.28634
GO:0008628_induction_of_apoptosis_by_hormones	1	0	0	-0.000000	681	1557	1557	1557	2.28634
GO:0008634_negative_regulation_of_survival_gene_product_activity	1	0	0	-0.000000	681	1557	1557	1557	2.28634
GO:0008635_caspase_activation_via_cytochrome_c	1	0	0	-0.000000	681	1557	1557	1557	2.28634
GO:0008653_lipopolysaccharide_metabolism	1	0	0	-0.000000	681	1557	1557	1557	2.28634
GO:0009051_pentose-phosphate_shunt__oxidative_branch	1	0	0	-0.000000	681	1557	1557	1557	2.28634
GO:0009062_fatty_acid_catabolism	1	0	0	-0.000000	681	1557	1557	1557	2.28634
GO:0009068_aspartate_family_amino_acid_catabolism	1	0	0	-0.000000	681	1557	1557	1557	2.28634
GO:0009071_serine_family_amino_acid_catabolism	1	0	0	-0.000000	681	1557	1557	1557	2.28634
GO:0009081_branched_chain_family_amino_acid_metabolism	1	0	0	-0.000000	681	1557	1557	1557	2.28634
GO:0009082_branched_chain_family_amino_acid_biosynthesis	1	0	0	-0.000000	681	1557	1557	1557	2.28634
GO:0009103_lipopolysaccharide_biosynthesis	1	0	0	-0.000000	681	1557	1557	1557	2.28634
GO:0009118_regulation_of_nucleoside_metabolism	1	0	0	-0.000000	681	1557	1557	1557	2.28634
GO:0009129_pyrimidine_nucleoside_monophosphate_metabolism	1	0	0	-0.000000	681	1557	1557	1557	2.28634
GO:0009130_pyrimidine_nucleoside_monophosphate_biosynthesis	1	0	0	-0.000000	681	1557	1557	1557	2.28634
GO:0009132_nucleoside_diphosphate_metabolism	1	0	0	-0.000000	681	1557	1557	1557	2.28634
GO:0009133_nucleoside_diphosphate_biosynthesis	1	0	0	-0.000000	681	1557	1557	1557	2.28634
GO:0009138_pyrimidine_nucleoside_diphosphate_metabolism	1	0	0	-0.000000	681	1557	1557	1557	2.28634
GO:0009139_pyrimidine_nucleoside_diphosphate_biosynthesis	1	0	0	-0.000000	681	1557	1557	1557	2.28634
GO:0009143_nucleoside_triphosphate_catabolism	1	0	0	-0.000000	681	1557	1557	1557	2.28634
GO:0009146_purine_nucleoside_triphosphate_catabolism	1	0	0	-0.000000	681	1557	1557	1557	2.28634
GO:0009148_pyrimidine_nucleoside_triphosphate_biosynthesis	1	0	0	-0.000000	681	1557	1557	1557	2.28634
GO:0009154_purine_ribonucleotide_catabolism	1	0	0	-0.000000	681	1557	1557	1557	2.28634
GO:0009157_deoxyribonucleoside_monophosphate_biosynthesis	1	0	0	-0.000000	681	1557	1557	1557	2.28634
GO:0009162_deoxyribonucleoside_monophosphate_metabolism	1	0	0	-0.000000	681	1557	1557	1557	2.28634
GO:0009166_nucleotide_catabolism	1	0	0	-0.000000	681	1557	1557	1557	2.28634
GO:0009176_pyrimidine_deoxyribonucleoside_monophosphate_metabolism	1	0	0	-0.000000	681	1557	1557	1557	2.28634
GO:0009177_pyrimidine_deoxyribonucleoside_monophosphate_biosynthesis	1	0	0	-0.000000	681	1557	1557	1557	2.28634
GO:0009186_deoxyribonucleoside_diphosphate_metabolism	1	0	0	-0.000000	681	1557	1557	1557	2.28634
GO:0009189_deoxyribonucleoside_diphosphate_biosynthesis	1	0	0	-0.000000	681	1557	1557	1557	2.28634
GO:0009196_pyrimidine_deoxyribonucleoside_diphosphate_metabolism	1	0	0	-0.000000	681	1557	1557	1557	2.28634
GO:0009197_pyrimidine_deoxyribonucleoside_diphosphate_biosynthesis	1	0	0	-0.000000	681	1557	1557	1557	2.28634
GO:0009202_deoxyribonucleoside_triphosphate_biosynthesis	1	0	0	-0.000000	681	1557	1557	1557	2.28634
GO:0009203_ribonucleoside_triphosphate_catabolism	1	0	0	-0.000000	681	1557	1557	1557	2.28634
GO:0009207_purine_ribonucleoside_triphosphate_catabolism	1	0	0	-0.000000	681	1557	1557	1557	2.28634
GO:0009212_pyrimidine_deoxyribonucleoside_triphosphate_biosynthesis	1	0	0	-0.000000	681	1557	1557	1557	2.28634
GO:0009241_polyisoprenoid_biosynthesis	1	0	0	-0.000000	681	1557	1557	1557	2.28634
GO:0009261_ribonucleotide_catabolism	1	0	0	-0.000000	681	1557	1557	1557	2.28634
GO:0009267_cellular_response_to_starvation	1	0	0	-0.000000	681	1557	1557	1557	2.28634
GO:0009298_GDP-mannose_biosynthesis	1	0	0	-0.000000	681	1557	1557	1557	2.28634
GO:0009303_rRNA_transcription	1	0	0	-0.000000	681	1557	1557	1557	2.28634
GO:0009311_oligosaccharide_metabolism	1	0	0	-0.000000	681	1557	1557	1557	2.28634
GO:0009312_oligosaccharide_biosynthesis	1	0	0	-0.000000	681	1557	1557	1557	2.28634
GO:0009395_phospholipid_catabolism	1	0	0	-0.000000	681	1557	1557	1557	2.28634
GO:0009399_nitrogen_fixation	1	0	0	-0.000000	681	1557	1557	1557	2.28634
GO:0009408_response_to_heat	1	0	0	-0.000000	681	1557	1557	1557	2.28634
GO:0009411_response_to_UV	1	0	0	-0.000000	681	1557	1557	1557	2.28634
GO:0009439_cyanate_metabolism	1	0	0	-0.000000	681	1557	1557	1557	2.28634
GO:0009440_cyanate_catabolism	1	0	0	-0.000000	681	1557	1557	1557	2.28634
GO:0009631_cold_acclimation	1	0	0	-0.000000	681	1557	1557	1557	2.28634
GO:0009648_response_to_photoperiod	1	0	0	-0.000000	681	1557	1557	1557	2.28634
GO:0009649_entrainment_of_circadian_clock	1	0	0	-0.000000	681	1557	1557	1557	2.28634
GO:0009650_UV_protection	1	0	0	-0.000000	681	1557	1557	1557	2.28634
GO:0009720_detection_of_hormone_stimulus	1	0	0	-0.000000	681	1557	1557	1557	2.28634
GO:0009726_detection_of_endogenous_stimulus	1	0	0	-0.000000	681	1557	1557	1557	2.28634
GO:0009755_hormone_mediated_signaling	1	0	0	-0.000000	681	1557	1557	1557	2.28634
GO:0009795_embryonic_morphogenesis	1	0	0	-0.000000	681	1557	1557	1557	2.28634
GO:0009798_axis_specification	1	0	0	-0.000000	681	1557	1557	1557	2.28634
GO:0009825_cell_expansion	1	0	0	-0.000000	681	1557	1557	1557	2.28634
GO:0009826_cell_elongation	1	0	0	-0.000000	681	1557	1557	1557	2.28634
GO:0009880_embryonic_pattern_specification	1	0	0	-0.000000	681	1557	1557	1557	2.28634
GO:0009894_regulation_of_catabolism	1	0	0	-0.000000	681	1557	1557	1557	2.28634
GO:0009896_positive_regulation_of_catabolism	1	0	0	-0.000000	681	1557	1557	1557	2.28634
GO:0009935_nutrient_uptake	1	0	0	-0.000000	681	1557	1557	1557	2.28634
GO:0010035_response_to_inorganic_substance	1	0	0	-0.000000	681	1557	1557	1557	2.28634
GO:0010038_response_to_metal_ion	1	0	0	-0.000000	681	1557	1557	1557	2.28634
GO:0015680_intracellular_copper_ion_transport	1	0	0	-0.000000	681	1557	1557	1557	2.28634
GO:0015718_monocarboxylic_acid_transport	1	0	0	-0.000000	681	1557	1557	1557	2.28634
GO:0015782_CMP-sialic_acid_transport	1	0	0	-0.000000	681	1557	1557	1557	2.28634
GO:0015788_UDP-N-acetylglucosamine_transport	1	0	0	-0.000000	681	1557	1557	1557	2.28634
GO:0015791_polyol_transport	1	0	0	-0.000000	681	1557	1557	1557	2.28634
GO:0015804_neutral_amino_acid_transport	1	0	0	-0.000000	681	1557	1557	1557	2.28634
GO:0015807_L-amino_acid_transport	1	0	0	-0.000000	681	1557	1557	1557	2.28634
GO:0015811_L-cystine_transport	1	0	0	-0.000000	681	1557	1557	1557	2.28634
GO:0015853_adenine_transport	1	0	0	-0.000000	681	1557	1557	1557	2.28634
GO:0015855_pyrimidine_transport	1	0	0	-0.000000	681	1557	1557	1557	2.28634
GO:0015884_folate_transport	1	0	0	-0.000000	681	1557	1557	1557	2.28634
GO:0015918_sterol_transport	1	0	0	-0.000000	681	1557	1557	1557	2.28634
GO:0015942_formate_metabolism	1	0	0	-0.000000	681	1557	1557	1557	2.28634
GO:0015988_energy_coupled_proton_transport__against_electrochemical_gradient	1	0	0	-0.000000	681	1557	1557	1557	2.28634
GO:0016054_organic_acid_catabolism	1	0	0	-0.000000	681	1557	1557	1557	2.28634
GO:0016079_synaptic_vesicle_exocytosis	1	0	0	-0.000000	681	1557	1557	1557	2.28634
GO:0016081_synaptic_vesicle_docking	1	0	0	-0.000000	681	1557	1557	1557	2.28634
GO:0016096_polyisoprenoid_metabolism	1	0	0	-0.000000	681	1557	1557	1557	2.28634
GO:0016108_tetraterpenoid_metabolism	1	0	0	-0.000000	681	1557	1557	1557	2.28634
GO:0016109_tetraterpenoid_biosynthesis	1	0	0	-0.000000	681	1557	1557	1557	2.28634
GO:0016114_terpenoid_biosynthesis	1	0	0	-0.000000	681	1557	1557	1557	2.28634
GO:0016116_carotenoid_metabolism	1	0	0	-0.000000	681	1557	1557	1557	2.28634
GO:0016117_carotenoid_biosynthesis	1	0	0	-0.000000	681	1557	1557	1557	2.28634
GO:0016236_macroautophagy	1	0	0	-0.000000	681	1557	1557	1557	2.28634
GO:0016246_RNA_interference	1	0	0	-0.000000	681	1557	1557	1557	2.28634
GO:0016259_selenocysteine_metabolism	1	0	0	-0.000000	681	1557	1557	1557	2.28634
GO:0016260_selenocysteine_biosynthesis	1	0	0	-0.000000	681	1557	1557	1557	2.28634
GO:0016266_O-glycan_processing	1	0	0	-0.000000	681	1557	1557	1557	2.28634
GO:0016441_posttranscriptional_gene_silencing	1	0	0	-0.000000	681	1557	1557	1557	2.28634
GO:0016478_negative_regulation_of_translation	1	0	0	-0.000000	681	1557	1557	1557	2.28634
GO:0016525_negative_regulation_of_angiogenesis	1	0	0	-0.000000	681	1557	1557	1557	2.28634
GO:0016558_peroxisome_matrix_protein_import	1	0	0	-0.000000	681	1557	1557	1557	2.28634
GO:0016579_protein_deubiquitination	1	0	0	-0.000000	681	1557	1557	1557	2.28634
GO:0016998_cell_wall_catabolism	1	0	0	-0.000000	681	1557	1557	1557	2.28634
GO:0017121_phospholipid_scrambling	1	0	0	-0.000000	681	1557	1557	1557	2.28634
GO:0017144_drug_metabolism	1	0	0	-0.000000	681	1557	1557	1557	2.28634
GO:0018196_peptidyl-asparagine_modification	1	0	0	-0.000000	681	1557	1557	1557	2.28634
GO:0018201_peptidyl-glycine_modification	1	0	0	-0.000000	681	1557	1557	1557	2.28634
GO:0018262_isopeptide_cross-linking	1	0	0	-0.000000	681	1557	1557	1557	2.28634
GO:0018276_isopeptide_cross-linking_via_N6-glycyl-L-lysine	1	0	0	-0.000000	681	1557	1557	1557	2.28634
GO:0018279_N-linked_glycosylation_via_asparagine	1	0	0	-0.000000	681	1557	1557	1557	2.28634
GO:0018343_protein_farnesylation	1	0	0	-0.000000	681	1557	1557	1557	2.28634
GO:0018344_protein_geranylgeranylation	1	0	0	-0.000000	681	1557	1557	1557	2.28634
GO:0018347_protein_amino_acid_farnesylation	1	0	0	-0.000000	681	1557	1557	1557	2.28634
GO:0018348_protein_amino_acid_geranylgeranylation	1	0	0	-0.000000	681	1557	1557	1557	2.28634
GO:0019048_virus-host_interaction	1	0	0	-0.000000	681	1557	1557	1557	2.28634
GO:0019059_initiation_of_viral_infection	1	0	0	-0.000000	681	1557	1557	1557	2.28634
GO:0019062_virion_attachment	1	0	0	-0.000000	681	1557	1557	1557	2.28634
GO:0019067_viral_assembly__maturation__egress__and_release	1	0	0	-0.000000	681	1557	1557	1557	2.28634
GO:0019068_viral_assembly	1	0	0	-0.000000	681	1557	1557	1557	2.28634
GO:0019069_viral_capsid_assembly	1	0	0	-0.000000	681	1557	1557	1557	2.28634
GO:0019217_regulation_of_fatty_acid_metabolism	1	0	0	-0.000000	681	1557	1557	1557	2.28634
GO:0019229_regulation_of_vasoconstriction	1	0	0	-0.000000	681	1557	1557	1557	2.28634
GO:0019303_D-ribose_catabolism	1	0	0	-0.000000	681	1557	1557	1557	2.28634
GO:0019307_mannose_biosynthesis	1	0	0	-0.000000	681	1557	1557	1557	2.28634
GO:0019317_fucose_catabolism	1	0	0	-0.000000	681	1557	1557	1557	2.28634
GO:0019321_pentose_metabolism	1	0	0	-0.000000	681	1557	1557	1557	2.28634
GO:0019323_pentose_catabolism	1	0	0	-0.000000	681	1557	1557	1557	2.28634
GO:0019369_arachidonic_acid_metabolism	1	0	0	-0.000000	681	1557	1557	1557	2.28634
GO:0019371_cyclooxygenase_pathway	1	0	0	-0.000000	681	1557	1557	1557	2.28634
GO:0019374_galactolipid_metabolism	1	0	0	-0.000000	681	1557	1557	1557	2.28634
GO:0019376_galactolipid_catabolism	1	0	0	-0.000000	681	1557	1557	1557	2.28634
GO:0019400_alditol_metabolism	1	0	0	-0.000000	681	1557	1557	1557	2.28634
GO:0019438_aromatic_compound_biosynthesis	1	0	0	-0.000000	681	1557	1557	1557	2.28634
GO:0019585_glucuronate_metabolism	1	0	0	-0.000000	681	1557	1557	1557	2.28634
GO:0019673_GDP-mannose_metabolism	1	0	0	-0.000000	681	1557	1557	1557	2.28634
GO:0019751_polyol_metabolism	1	0	0	-0.000000	681	1557	1557	1557	2.28634
GO:0019754_one-carbon_compound_catabolism	1	0	0	-0.000000	681	1557	1557	1557	2.28634
GO:0019827_stem_cell_maintenance	1	0	0	-0.000000	681	1557	1557	1557	2.28634
GO:0019836_hemolysis	1	0	0	-0.000000	681	1557	1557	1557	2.28634
GO:0019856_pyrimidine_base_biosynthesis	1	0	0	-0.000000	681	1557	1557	1557	2.28634
GO:0019987_negative_regulation_of_anti-apoptosis	1	0	0	-0.000000	681	1557	1557	1557	2.28634
GO:0030004_monovalent_inorganic_cation_homeostasis	1	0	0	-0.000000	681	1557	1557	1557	2.28634
GO:0030010_establishment_of_cell_polarity	1	0	0	-0.000000	681	1557	1557	1557	2.28634
GO:0030033_microvillus_biogenesis	1	0	0	-0.000000	681	1557	1557	1557	2.28634
GO:0030035_microspike_biogenesis	1	0	0	-0.000000	681	1557	1557	1557	2.28634
GO:0030048_actin_filament-based_movement	1	0	0	-0.000000	681	1557	1557	1557	2.28634
GO:0030101_natural_killer_cell_activation	1	0	0	-0.000000	681	1557	1557	1557	2.28634
GO:0030104_water_homeostasis	1	0	0	-0.000000	681	1557	1557	1557	2.28634
GO:0030150_mitochondrial_matrix_protein_import	1	0	0	-0.000000	681	1557	1557	1557	2.28634
GO:0030180_solute:solute_exchange	1	0	0	-0.000000	681	1557	1557	1557	2.28634
GO:0030181_sodium:calcium_exchange	1	0	0	-0.000000	681	1557	1557	1557	2.28634
GO:0030186_melatonin_metabolism	1	0	0	-0.000000	681	1557	1557	1557	2.28634
GO:0030187_melatonin_biosynthesis	1	0	0	-0.000000	681	1557	1557	1557	2.28634
GO:0030198_extracellular_matrix_organization_and_biogenesis	1	0	0	-0.000000	681	1557	1557	1557	2.28634
GO:0030218_erythrocyte_differentiation	1	0	0	-0.000000	681	1557	1557	1557	2.28634
GO:0030219_megakaryocyte_differentiation	1	0	0	-0.000000	681	1557	1557	1557	2.28634
GO:0030225_macrophage_differentiation	1	0	0	-0.000000	681	1557	1557	1557	2.28634
GO:0030263_apoptotic_chromosome_condensation	1	0	0	-0.000000	681	1557	1557	1557	2.28634
GO:0030278_regulation_of_ossification	1	0	0	-0.000000	681	1557	1557	1557	2.28634
GO:0030279_negative_regulation_of_ossification	1	0	0	-0.000000	681	1557	1557	1557	2.28634
GO:0030282_bone_mineralization	1	0	0	-0.000000	681	1557	1557	1557	2.28634
GO:0030301_cholesterol_transport	1	0	0	-0.000000	681	1557	1557	1557	2.28634
GO:0030323_respiratory_tube_development	1	0	0	-0.000000	681	1557	1557	1557	2.28634
GO:0030324_lung_development	1	0	0	-0.000000	681	1557	1557	1557	2.28634
GO:0030326_embryonic_limb_morphogenesis	1	0	0	-0.000000	681	1557	1557	1557	2.28634
GO:0030383_host-pathogen_interaction	1	0	0	-0.000000	681	1557	1557	1557	2.28634
GO:0030384_phosphoinositide_metabolism	1	0	0	-0.000000	681	1557	1557	1557	2.28634
GO:0030423_RNA_interference__targeting_of_mRNA_for_destruction	1	0	0	-0.000000	681	1557	1557	1557	2.28634
GO:0030500_regulation_of_bone_mineralization	1	0	0	-0.000000	681	1557	1557	1557	2.28634
GO:0030502_negative_regulation_of_bone_mineralization	1	0	0	-0.000000	681	1557	1557	1557	2.28634
GO:0030503_regulation_of_cell_redox_homeostasis	1	0	0	-0.000000	681	1557	1557	1557	2.28634
GO:0030516_regulation_of_axon_extension	1	0	0	-0.000000	681	1557	1557	1557	2.28634
GO:0030517_negative_regulation_of_axon_extension	1	0	0	-0.000000	681	1557	1557	1557	2.28634
GO:0030520_estrogen_receptor_signaling_pathway	1	0	0	-0.000000	681	1557	1557	1557	2.28634
GO:0030641_hydrogen_ion_homeostasis	1	0	0	-0.000000	681	1557	1557	1557	2.28634
GO:0030865_cortical_cytoskeleton_organization_and_biogenesis	1	0	0	-0.000000	681	1557	1557	1557	2.28634
GO:0030866_cortical_actin_cytoskeleton_organization_and_biogenesis	1	0	0	-0.000000	681	1557	1557	1557	2.28634
GO:0030885_regulation_of_dendritic_cell_activation	1	0	0	-0.000000	681	1557	1557	1557	2.28634
GO:0030887_positive_regulation_of_dendritic_cell_activation	1	0	0	-0.000000	681	1557	1557	1557	2.28634
GO:0030888_regulation_of_B-cell_proliferation	1	0	0	-0.000000	681	1557	1557	1557	2.28634
GO:0030890_positive_regulation_of_B-cell_proliferation	1	0	0	-0.000000	681	1557	1557	1557	2.28634
GO:0030913_paranodal_junction_formation	1	0	0	-0.000000	681	1557	1557	1557	2.28634
GO:0035081_induction_of_programmed_cell_death_by_hormones	1	0	0	-0.000000	681	1557	1557	1557	2.28634
GO:0035107_appendage_morphogenesis	1	0	0	-0.000000	681	1557	1557	1557	2.28634
GO:0035108_limb_morphogenesis	1	0	0	-0.000000	681	1557	1557	1557	2.28634
GO:0035113_embryonic_appendage_morphogenesis	1	0	0	-0.000000	681	1557	1557	1557	2.28634
GO:0040001_mitotic_spindle_positioning_and_orientation	1	0	0	-0.000000	681	1557	1557	1557	2.28634
GO:0042026_protein_refolding	1	0	0	-0.000000	681	1557	1557	1557	2.28634
GO:0042044_fluid_transport	1	0	0	-0.000000	681	1557	1557	1557	2.28634
GO:0042060_wound_healing	1	0	0	-0.000000	681	1557	1557	1557	2.28634
GO:0042091_interleukin-10_biosynthesis	1	0	0	-0.000000	681	1557	1557	1557	2.28634
GO:0042104_positive_regulation_of_activated_T-cell_proliferation	1	0	0	-0.000000	681	1557	1557	1557	2.28634
GO:0042109_tumor_necrosis_factor-beta_biosynthesis	1	0	0	-0.000000	681	1557	1557	1557	2.28634
GO:0042116_macrophage_activation	1	0	0	-0.000000	681	1557	1557	1557	2.28634
GO:0042119_neutrophil_activation	1	0	0	-0.000000	681	1557	1557	1557	2.28634
GO:0042133_neurotransmitter_metabolism	1	0	0	-0.000000	681	1557	1557	1557	2.28634
GO:0042135_neurotransmitter_catabolism	1	0	0	-0.000000	681	1557	1557	1557	2.28634
GO:0042159_lipoprotein_catabolism	1	0	0	-0.000000	681	1557	1557	1557	2.28634
GO:0042176_regulation_of_protein_catabolism	1	0	0	-0.000000	681	1557	1557	1557	2.28634
GO:0042214_terpene_metabolism	1	0	0	-0.000000	681	1557	1557	1557	2.28634
GO:0042231_interleukin-13_biosynthesis	1	0	0	-0.000000	681	1557	1557	1557	2.28634
GO:0042246_tissue_regeneration	1	0	0	-0.000000	681	1557	1557	1557	2.28634
GO:0042309_homoiothermy	1	0	0	-0.000000	681	1557	1557	1557	2.28634
GO:0042310_vasoconstriction	1	0	0	-0.000000	681	1557	1557	1557	2.28634
GO:0042327_positive_regulation_of_phosphorylation	1	0	0	-0.000000	681	1557	1557	1557	2.28634
GO:0042350_GDP-L-fucose_biosynthesis	1	0	0	-0.000000	681	1557	1557	1557	2.28634
GO:0042351_'de_novo'_GDP-L-fucose_biosynthesis	1	0	0	-0.000000	681	1557	1557	1557	2.28634
GO:0042353_fucose_biosynthesis	1	0	0	-0.000000	681	1557	1557	1557	2.28634
GO:0042355_L-fucose_catabolism	1	0	0	-0.000000	681	1557	1557	1557	2.28634
GO:0042375_quinone_cofactor_metabolism	1	0	0	-0.000000	681	1557	1557	1557	2.28634
GO:0042435_indole_derivative_biosynthesis	1	0	0	-0.000000	681	1557	1557	1557	2.28634
GO:0042441_eye_pigment_metabolism	1	0	0	-0.000000	681	1557	1557	1557	2.28634
GO:0042448_progesterone_metabolism	1	0	0	-0.000000	681	1557	1557	1557	2.28634
GO:0042551_nerve_maturation	1	0	0	-0.000000	681	1557	1557	1557	2.28634
GO:0042559_pteridine_and_derivative_biosynthesis	1	0	0	-0.000000	681	1557	1557	1557	2.28634
GO:0042572_retinol_metabolism	1	0	0	-0.000000	681	1557	1557	1557	2.28634
GO:0042594_response_to_starvation	1	0	0	-0.000000	681	1557	1557	1557	2.28634
GO:0042632_cholesterol_homeostasis	1	0	0	-0.000000	681	1557	1557	1557	2.28634
GO:0042692_muscle_cell_differentiation	1	0	0	-0.000000	681	1557	1557	1557	2.28634
GO:0042752_regulation_of_circadian_rhythm	1	0	0	-0.000000	681	1557	1557	1557	2.28634
GO:0042769_DNA_damage_response__perception_of_DNA_damage	1	0	0	-0.000000	681	1557	1557	1557	2.28634
GO:0043009_embryonic_development_(sensu_Vertebrata)	1	0	0	-0.000000	681	1557	1557	1557	2.28634
GO:0043016_regulation_of_tumor_necrosis_factor-beta_biosynthesis	1	0	0	-0.000000	681	1557	1557	1557	2.28634
GO:0043017_positive_regulation_of_tumor_necrosis_factor-beta_biosynthesis	1	0	0	-0.000000	681	1557	1557	1557	2.28634
GO:0043026_regulation_of_caspase_activation	1	0	0	-0.000000	681	1557	1557	1557	2.28634
GO:0043029_T-cell_homeostasis	1	0	0	-0.000000	681	1557	1557	1557	2.28634
GO:0043062_extracellular_structure_organization_and_biogenesis	1	0	0	-0.000000	681	1557	1557	1557	2.28634
GO:0043096_purine_base_salvage	1	0	0	-0.000000	681	1557	1557	1557	2.28634
GO:0043112_receptor_metabolism	1	0	0	-0.000000	681	1557	1557	1557	2.28634
GO:0043124_negative_regulation_of_I-kappaB_kinase_NF-kappaB_cascade	1	0	0	-0.000000	681	1557	1557	1557	2.28634
GO:0043154_negative_regulation_of_caspase_activation	1	0	0	-0.000000	681	1557	1557	1557	2.28634
GO:0045026_plasma_membrane_fusion	1	0	0	-0.000000	681	1557	1557	1557	2.28634
GO:0045058_T-cell_selection	1	0	0	-0.000000	681	1557	1557	1557	2.28634
GO:0045059_positive_thymic_T-cell_selection	1	0	0	-0.000000	681	1557	1557	1557	2.28634
GO:0045061_thymic_T-cell_selection	1	0	0	-0.000000	681	1557	1557	1557	2.28634
GO:0045064_T-helper_2_cell_differentiation	1	0	0	-0.000000	681	1557	1557	1557	2.28634
GO:0045071_negative_regulation_of_viral_genome_replication	1	0	0	-0.000000	681	1557	1557	1557	2.28634
GO:0045074_regulation_of_interleukin-10_biosynthesis	1	0	0	-0.000000	681	1557	1557	1557	2.28634
GO:0045082_positive_regulation_of_interleukin-10_biosynthesis	1	0	0	-0.000000	681	1557	1557	1557	2.28634
GO:0045088_regulation_of_innate_immune_response	1	0	0	-0.000000	681	1557	1557	1557	2.28634
GO:0045090_retroviral_genome_replication	1	0	0	-0.000000	681	1557	1557	1557	2.28634
GO:0045091_regulation_of_retroviral_genome_replication	1	0	0	-0.000000	681	1557	1557	1557	2.28634
GO:0045161_ion_channel_clustering	1	0	0	-0.000000	681	1557	1557	1557	2.28634
GO:0045192_low-density_lipoprotein_catabolism	1	0	0	-0.000000	681	1557	1557	1557	2.28634
GO:0045212_neurotransmitter_receptor_biosynthesis	1	0	0	-0.000000	681	1557	1557	1557	2.28634
GO:0045213_neurotransmitter_receptor_metabolism	1	0	0	-0.000000	681	1557	1557	1557	2.28634
GO:0045216_intercellular_junction_assembly_and_or_maintenance	1	0	0	-0.000000	681	1557	1557	1557	2.28634
GO:0045366_regulation_of_interleukin-13_biosynthesis	1	0	0	-0.000000	681	1557	1557	1557	2.28634
GO:0045368_positive_regulation_of_interleukin-13_biosynthesis	1	0	0	-0.000000	681	1557	1557	1557	2.28634
GO:0045426_quinone_cofactor_biosynthesis	1	0	0	-0.000000	681	1557	1557	1557	2.28634
GO:0045445_myoblast_differentiation	1	0	0	-0.000000	681	1557	1557	1557	2.28634
GO:0045454_cell_redox_homeostasis	1	0	0	-0.000000	681	1557	1557	1557	2.28634
GO:0045494_photoreceptor_maintenance	1	0	0	-0.000000	681	1557	1557	1557	2.28634
GO:0045540_regulation_of_cholesterol_biosynthesis	1	0	0	-0.000000	681	1557	1557	1557	2.28634
GO:0045542_positive_regulation_of_cholesterol_biosynthesis	1	0	0	-0.000000	681	1557	1557	1557	2.28634
GO:0045582_positive_regulation_of_T-cell_differentiation	1	0	0	-0.000000	681	1557	1557	1557	2.28634
GO:0045596_negative_regulation_of_cell_differentiation	1	0	0	-0.000000	681	1557	1557	1557	2.28634
GO:0045610_regulation_of_hemocyte_differentiation	1	0	0	-0.000000	681	1557	1557	1557	2.28634
GO:0045621_positive_regulation_of_lymphocyte_differentiation	1	0	0	-0.000000	681	1557	1557	1557	2.28634
GO:0045624_positive_regulation_of_T-helper_cell_differentiation	1	0	0	-0.000000	681	1557	1557	1557	2.28634
GO:0045628_regulation_of_T-helper_2_cell_differentiation	1	0	0	-0.000000	681	1557	1557	1557	2.28634
GO:0045630_positive_regulation_of_T-helper_2_cell_differentiation	1	0	0	-0.000000	681	1557	1557	1557	2.28634
GO:0045638_negative_regulation_of_myeloid_blood_cell_differentiation	1	0	0	-0.000000	681	1557	1557	1557	2.28634
GO:0045639_positive_regulation_of_myeloid_blood_cell_differentiation	1	0	0	-0.000000	681	1557	1557	1557	2.28634
GO:0045652_regulation_of_megakaryocyte_differentiation	1	0	0	-0.000000	681	1557	1557	1557	2.28634
GO:0045653_negative_regulation_of_megakaryocyte_differentiation	1	0	0	-0.000000	681	1557	1557	1557	2.28634
GO:0045655_regulation_of_monocyte_differentiation	1	0	0	-0.000000	681	1557	1557	1557	2.28634
GO:0045657_positive_regulation_of_monocyte_differentiation	1	0	0	-0.000000	681	1557	1557	1557	2.28634
GO:0045722_positive_regulation_of_gluconeogenesis	1	0	0	-0.000000	681	1557	1557	1557	2.28634
GO:0045732_positive_regulation_of_protein_catabolism	1	0	0	-0.000000	681	1557	1557	1557	2.28634
GO:0045749_negative_regulation_of_S_phase_of_mitotic_cell_cycle	1	0	0	-0.000000	681	1557	1557	1557	2.28634
GO:0045766_positive_regulation_of_angiogenesis	1	0	0	-0.000000	681	1557	1557	1557	2.28634
GO:0045768_positive_regulation_of_anti-apoptosis	1	0	0	-0.000000	681	1557	1557	1557	2.28634
GO:0045839_negative_regulation_of_mitosis	1	0	0	-0.000000	681	1557	1557	1557	2.28634
GO:0045842_positive_regulation_of_mitotic_metaphase_anaphase_transition	1	0	0	-0.000000	681	1557	1557	1557	2.28634
GO:0045875_negative_regulation_of_sister_chromatid_cohesion	1	0	0	-0.000000	681	1557	1557	1557	2.28634
GO:0045884_regulation_of_survival_gene_product_activity	1	0	0	-0.000000	681	1557	1557	1557	2.28634
GO:0045898_regulation_of_transcriptional_preinitiation_complex_formation	1	0	0	-0.000000	681	1557	1557	1557	2.28634
GO:0045913_positive_regulation_of_carbohydrate_metabolism	1	0	0	-0.000000	681	1557	1557	1557	2.28634
GO:0045923_positive_regulation_of_fatty_acid_metabolism	1	0	0	-0.000000	681	1557	1557	1557	2.28634
GO:0045930_negative_regulation_of_mitotic_cell_cycle	1	0	0	-0.000000	681	1557	1557	1557	2.28634
GO:0045937_positive_regulation_of_phosphate_metabolism	1	0	0	-0.000000	681	1557	1557	1557	2.28634
GO:0045978_negative_regulation_of_nucleoside_metabolism	1	0	0	-0.000000	681	1557	1557	1557	2.28634
GO:0046006_regulation_of_activated_T-cell_proliferation	1	0	0	-0.000000	681	1557	1557	1557	2.28634
GO:0046033_AMP_metabolism	1	0	0	-0.000000	681	1557	1557	1557	2.28634
GO:0046040_IMP_metabolism	1	0	0	-0.000000	681	1557	1557	1557	2.28634
GO:0046072_dTDP_metabolism	1	0	0	-0.000000	681	1557	1557	1557	2.28634
GO:0046073_dTMP_metabolism	1	0	0	-0.000000	681	1557	1557	1557	2.28634
GO:0046075_dTTP_metabolism	1	0	0	-0.000000	681	1557	1557	1557	2.28634
GO:0046080_dUTP_metabolism	1	0	0	-0.000000	681	1557	1557	1557	2.28634
GO:0046083_adenine_metabolism	1	0	0	-0.000000	681	1557	1557	1557	2.28634
GO:0046087_cytidine_metabolism	1	0	0	-0.000000	681	1557	1557	1557	2.28634
GO:0046131_pyrimidine_ribonucleoside_metabolism	1	0	0	-0.000000	681	1557	1557	1557	2.28634
GO:0046139_coenzyme_and_prosthetic_group_catabolism	1	0	0	-0.000000	681	1557	1557	1557	2.28634
GO:0046146_tetrahydrobiopterin_metabolism	1	0	0	-0.000000	681	1557	1557	1557	2.28634
GO:0046203_spermidine_catabolism	1	0	0	-0.000000	681	1557	1557	1557	2.28634
GO:0046219_indolalkylamine_biosynthesis	1	0	0	-0.000000	681	1557	1557	1557	2.28634
GO:0046246_terpene_biosynthesis	1	0	0	-0.000000	681	1557	1557	1557	2.28634
GO:0046317_regulation_of_glucosylceramide_biosynthesis	1	0	0	-0.000000	681	1557	1557	1557	2.28634
GO:0046318_negative_regulation_of_glucosylceramide_biosynthesis	1	0	0	-0.000000	681	1557	1557	1557	2.28634
GO:0046320_regulation_of_fatty_acid_oxidation	1	0	0	-0.000000	681	1557	1557	1557	2.28634
GO:0046321_positive_regulation_of_fatty_acid_oxidation	1	0	0	-0.000000	681	1557	1557	1557	2.28634
GO:0046325_negative_regulation_of_glucose_import	1	0	0	-0.000000	681	1557	1557	1557	2.28634
GO:0046326_positive_regulation_of_glucose_import	1	0	0	-0.000000	681	1557	1557	1557	2.28634
GO:0046339_diacylglycerol_metabolism	1	0	0	-0.000000	681	1557	1557	1557	2.28634
GO:0046348_amino_sugar_catabolism	1	0	0	-0.000000	681	1557	1557	1557	2.28634
GO:0046349_amino_sugar_biosynthesis	1	0	0	-0.000000	681	1557	1557	1557	2.28634
GO:0046368_GDP-L-fucose_metabolism	1	0	0	-0.000000	681	1557	1557	1557	2.28634
GO:0046395_carboxylic_acid_catabolism	1	0	0	-0.000000	681	1557	1557	1557	2.28634
GO:0046398_UDP-glucuronate_metabolism	1	0	0	-0.000000	681	1557	1557	1557	2.28634
GO:0046399_glucuronate_biosynthesis	1	0	0	-0.000000	681	1557	1557	1557	2.28634
GO:0046473_phosphatidic_acid_metabolism	1	0	0	-0.000000	681	1557	1557	1557	2.28634
GO:0046477_glycosylceramide_catabolism	1	0	0	-0.000000	681	1557	1557	1557	2.28634
GO:0046488_phosphatidylinositol_metabolism	1	0	0	-0.000000	681	1557	1557	1557	2.28634
GO:0046489_phosphoinositide_biosynthesis	1	0	0	-0.000000	681	1557	1557	1557	2.28634
GO:0046514_ceramide_catabolism	1	0	0	-0.000000	681	1557	1557	1557	2.28634
GO:0046515_hypusine_biosynthesis	1	0	0	-0.000000	681	1557	1557	1557	2.28634
GO:0046516_hypusine_metabolism	1	0	0	-0.000000	681	1557	1557	1557	2.28634
GO:0046521_sphingoid_catabolism	1	0	0	-0.000000	681	1557	1557	1557	2.28634
GO:0046578_regulation_of_RAS_protein_signal_transduction	1	0	0	-0.000000	681	1557	1557	1557	2.28634
GO:0046579_positive_regulation_of_RAS_protein_signal_transduction	1	0	0	-0.000000	681	1557	1557	1557	2.28634
GO:0046586_regulation_of_calcium-dependent_cell-cell_adhesion	1	0	0	-0.000000	681	1557	1557	1557	2.28634
GO:0046588_negative_regulation_of_calcium-dependent_cell-cell_adhesion	1	0	0	-0.000000	681	1557	1557	1557	2.28634
GO:0046655_folic_acid_metabolism	1	0	0	-0.000000	681	1557	1557	1557	2.28634
GO:0046689_response_to_mercury_ion	1	0	0	-0.000000	681	1557	1557	1557	2.28634
GO:0046718_viral_entry	1	0	0	-0.000000	681	1557	1557	1557	2.28634
GO:0046730_viral_induction_of_host_immune_response	1	0	0	-0.000000	681	1557	1557	1557	2.28634
GO:0046731_passive_viral_induction_of_host_immune_response	1	0	0	-0.000000	681	1557	1557	1557	2.28634
GO:0046777_autophosphorylation	1	0	0	-0.000000	681	1557	1557	1557	2.28634
GO:0046813_virion_attachment__binding_of_host_cell_surface_receptor	1	0	0	-0.000000	681	1557	1557	1557	2.28634
GO:0046850_regulation_of_bone_remodeling	1	0	0	-0.000000	681	1557	1557	1557	2.28634
GO:0046851_negative_regulation_of_bone_remodeling	1	0	0	-0.000000	681	1557	1557	1557	2.28634
GO:0046890_regulation_of_lipid_biosynthesis	1	0	0	-0.000000	681	1557	1557	1557	2.28634
GO:0046900_tetrahydrofolylpolyglutamate_metabolism	1	0	0	-0.000000	681	1557	1557	1557	2.28634
GO:0046901_tetrahydrofolylpolyglutamate_biosynthesis	1	0	0	-0.000000	681	1557	1557	1557	2.28634
GO:0048069_eye_pigmentation	1	0	0	-0.000000	681	1557	1557	1557	2.28634
GO:0048144_fibroblast_proliferation	1	0	0	-0.000000	681	1557	1557	1557	2.28634
GO:0048145_regulation_of_fibroblast_proliferation	1	0	0	-0.000000	681	1557	1557	1557	2.28634
GO:0048146_positive_regulation_of_fibroblast_proliferation	1	0	0	-0.000000	681	1557	1557	1557	2.28634
GO:0048167_regulation_of_synaptic_plasticity	1	0	0	-0.000000	681	1557	1557	1557	2.28634
GO:0048227_plasma_membrane_to_endosome_transport	1	0	0	-0.000000	681	1557	1557	1557	2.28634
GO:0048246_macrophage_chemotaxis	1	0	0	-0.000000	681	1557	1557	1557	2.28634
GO:0048268_clathrin_cage_assembly	1	0	0	-0.000000	681	1557	1557	1557	2.28634
GO:0048332_mesoderm_morphogenesis	1	0	0	-0.000000	681	1557	1557	1557	2.28634
GO:0048333_mesoderm_cell_differentiation	1	0	0	-0.000000	681	1557	1557	1557	2.28634
GO:0048468_cell_development	1	0	0	-0.000000	681	1557	1557	1557	2.28634
GO:0048469_cell_maturation	1	0	0	-0.000000	681	1557	1557	1557	2.28634
GO:0050672_negative_regulation_of_lymphocyte_proliferation	1	0	0	-0.000000	681	1557	1557	1557	2.28634
GO:0050727_regulation_of_inflammatory_response	1	0	0	-0.000000	681	1557	1557	1557	2.28634
GO:0050731_positive_regulation_of_peptidyl-tyrosine_phosphorylation	1	0	0	-0.000000	681	1557	1557	1557	2.28634
GO:0050757_thymidylate_synthase_biosynthesis	1	0	0	-0.000000	681	1557	1557	1557	2.28634
GO:0050758_regulation_of_thymidylate_synthase_biosynthesis	1	0	0	-0.000000	681	1557	1557	1557	2.28634
GO:0050760_negative_regulation_of_thymidylate_synthase_biosynthesis	1	0	0	-0.000000	681	1557	1557	1557	2.28634
GO:0050767_regulation_of_neurogenesis	1	0	0	-0.000000	681	1557	1557	1557	2.28634
GO:0050776_regulation_of_immune_response	1	0	0	-0.000000	681	1557	1557	1557	2.28634
GO:0050795_regulation_of_behavior	1	0	0	-0.000000	681	1557	1557	1557	2.28634
GO:0050798_activated_T-cell_proliferation	1	0	0	-0.000000	681	1557	1557	1557	2.28634
GO:0050808_synapse_organization_and_biogenesis	1	0	0	-0.000000	681	1557	1557	1557	2.28634
GO:0050822_peptide_stabilization	1	0	0	-0.000000	681	1557	1557	1557	2.28634
GO:0050823_peptide_antigen_stabilization	1	0	0	-0.000000	681	1557	1557	1557	2.28634
GO:0050826_response_to_freezing	1	0	0	-0.000000	681	1557	1557	1557	2.28634
GO:0050828_regulation_of_liquid_surface_tension	1	0	0	-0.000000	681	1557	1557	1557	2.28634
GO:0050872_white_adipocyte_differentiation	1	0	0	-0.000000	681	1557	1557	1557	2.28634
GO:0050880_regulation_of_blood_vessel_size	1	0	0	-0.000000	681	1557	1557	1557	2.28634
GO:0050983_spermidine_catabolism_to_deoxyhypusine__using_deoxyhypusine_synthase	1	0	0	-0.000000	681	1557	1557	1557	2.28634
GO:0051004_regulation_of_lipoprotein_lipase_activity	1	0	0	-0.000000	681	1557	1557	1557	2.28634
GO:0051005_negative_regulation_of_lipoprotein_lipase_activity	1	0	0	-0.000000	681	1557	1557	1557	2.28634
GO:0051031_tRNA_transport	1	0	0	-0.000000	681	1557	1557	1557	2.28634
GO:0051055_negative_regulation_of_lipid_biosynthesis	1	0	0	-0.000000	681	1557	1557	1557	2.28634
GO:0051056_regulation_of_small_GTPase_mediated_signal_transduction	1	0	0	-0.000000	681	1557	1557	1557	2.28634
GO:0051057_positive_regulation_of_small_GTPase_mediated_signal_transduction	1	0	0	-0.000000	681	1557	1557	1557	2.28634
GO:0000245_spliceosome_assembly	10	0	0	-0.000000	696	1557	1557	1557	2.23707
GO:0005977_glycogen_metabolism	10	0	0	-0.000000	696	1557	1557	1557	2.23707
GO:0006073_glucan_metabolism	10	0	0	-0.000000	696	1557	1557	1557	2.23707
GO:0006112_energy_reserve_metabolism	10	0	0	-0.000000	696	1557	1557	1557	2.23707
GO:0006220_pyrimidine_nucleotide_metabolism	10	0	0	-0.000000	696	1557	1557	1557	2.23707
GO:0006695_cholesterol_biosynthesis	10	0	0	-0.000000	696	1557	1557	1557	2.23707
GO:0006869_lipid_transport	10	0	0	-0.000000	696	1557	1557	1557	2.23707
GO:0007266_Rho_protein_signal_transduction	10	0	0	-0.000000	696	1557	1557	1557	2.23707
GO:0015849_organic_acid_transport	10	0	0	-0.000000	696	1557	1557	1557	2.23707
GO:0019058_viral_infectious_cycle	10	0	0	-0.000000	696	1557	1557	1557	2.23707
GO:0019935_cyclic-nucleotide-mediated_signaling	10	0	0	-0.000000	696	1557	1557	1557	2.23707
GO:0040029_regulation_of_gene_expression__epigenetic	10	0	0	-0.000000	696	1557	1557	1557	2.23707
GO:0046467_membrane_lipid_biosynthesis	10	0	0	-0.000000	696	1557	1557	1557	2.23707
GO:0046942_carboxylic_acid_transport	10	0	0	-0.000000	696	1557	1557	1557	2.23707
GO:0051052_regulation_of_DNA_metabolism	10	0	0	-0.000000	696	1557	1557	1557	2.23707
GO:0006082_organic_acid_metabolism	100	0	0	-0.000000	697	1557	1557	1557	2.23386
GO:0000079_regulation_of_cyclin_dependent_protein_kinase_activity	11	0	0	-0.000000	712	1557	1557	1557	2.1868
GO:0001501_skeletal_development	11	0	0	-0.000000	712	1557	1557	1557	2.1868
GO:0005976_polysaccharide_metabolism	11	0	0	-0.000000	712	1557	1557	1557	2.1868
GO:0006403_RNA_localization	11	0	0	-0.000000	712	1557	1557	1557	2.1868
GO:0006405_RNA-nucleus_export	11	0	0	-0.000000	712	1557	1557	1557	2.1868
GO:0006414_translational_elongation	11	0	0	-0.000000	712	1557	1557	1557	2.1868
GO:0006487_N-linked_glycosylation	11	0	0	-0.000000	712	1557	1557	1557	2.1868
GO:0006672_ceramide_metabolism	11	0	0	-0.000000	712	1557	1557	1557	2.1868
GO:0007610_behavior	11	0	0	-0.000000	712	1557	1557	1557	2.1868
GO:0008624_induction_of_apoptosis_by_extracellular_signals	11	0	0	-0.000000	712	1557	1557	1557	2.1868
GO:0015837_amine_polyamine_transport	11	0	0	-0.000000	712	1557	1557	1557	2.1868
GO:0018193_peptidyl-amino_acid_modification	11	0	0	-0.000000	712	1557	1557	1557	2.1868
GO:0046519_sphingoid_metabolism	11	0	0	-0.000000	712	1557	1557	1557	2.1868
GO:0050657_nucleic_acid_transport	11	0	0	-0.000000	712	1557	1557	1557	2.1868
GO:0050658_RNA_transport	11	0	0	-0.000000	712	1557	1557	1557	2.1868
GO:0006629_lipid_metabolism	115	0	0	-0.000000	713	1557	1557	1557	2.18373
GO:0000041_transition_metal_ion_transport	12	0	0	-0.000000	729	1557	1557	1557	2.1358
GO:0006364_rRNA_processing	12	0	0	-0.000000	729	1557	1557	1557	2.1358
GO:0006575_amino_acid_derivative_metabolism	12	0	0	-0.000000	729	1557	1557	1557	2.1358
GO:0006576_biogenic_amine_metabolism	12	0	0	-0.000000	729	1557	1557	1557	2.1358
GO:0006644_phospholipid_metabolism	12	0	0	-0.000000	729	1557	1557	1557	2.1358
GO:0007088_regulation_of_mitosis	12	0	0	-0.000000	729	1557	1557	1557	2.1358
GO:0007259_JAK-STAT_cascade	12	0	0	-0.000000	729	1557	1557	1557	2.1358
GO:0009156_ribonucleoside_monophosphate_biosynthesis	12	0	0	-0.000000	729	1557	1557	1557	2.1358
GO:0009161_ribonucleoside_monophosphate_metabolism	12	0	0	-0.000000	729	1557	1557	1557	2.1358
GO:0009888_histogenesis	12	0	0	-0.000000	729	1557	1557	1557	2.1358
GO:0016032_viral_life_cycle	12	0	0	-0.000000	729	1557	1557	1557	2.1358
GO:0016042_lipid_catabolism	12	0	0	-0.000000	729	1557	1557	1557	2.1358
GO:0016072_rRNA_metabolism	12	0	0	-0.000000	729	1557	1557	1557	2.1358
GO:0016126_sterol_biosynthesis	12	0	0	-0.000000	729	1557	1557	1557	2.1358
GO:0016477_cell_migration	12	0	0	-0.000000	729	1557	1557	1557	2.1358
GO:0042110_T-cell_activation	12	0	0	-0.000000	729	1557	1557	1557	2.1358
GO:0000074_regulation_of_cell_cycle	125	0	0	-0.000000	730	1557	1557	1557	2.13288
GO:0000226_microtubule_cytoskeleton_organization_and_biogenesis	13	0	0	-0.000000	737	1557	1557	1557	2.11262
GO:0009123_nucleoside_monophosphate_metabolism	13	0	0	-0.000000	737	1557	1557	1557	2.11262
GO:0009124_nucleoside_monophosphate_biosynthesis	13	0	0	-0.000000	737	1557	1557	1557	2.11262
GO:0009309_amine_biosynthesis	13	0	0	-0.000000	737	1557	1557	1557	2.11262
GO:0015931_nucleobase__nucleoside__nucleotide_and_nucleic_acid_transport	13	0	0	-0.000000	737	1557	1557	1557	2.11262
GO:0045595_regulation_of_cell_differentiation	13	0	0	-0.000000	737	1557	1557	1557	2.11262
GO:0045859_regulation_of_protein_kinase_activity	13	0	0	-0.000000	737	1557	1557	1557	2.11262
GO:0009887_organogenesis	130	0	0	-0.000000	738	1557	1557	1557	2.10976
GO:0000086_G2_M_transition_of_mitotic_cell_cycle	14	0	0	-0.000000	751	1557	1557	1557	2.07324
GO:0006367_transcription_initiation_from_Pol_II_promoter	14	0	0	-0.000000	751	1557	1557	1557	2.07324
GO:0006446_regulation_of_translational_initiation	14	0	0	-0.000000	751	1557	1557	1557	2.07324
GO:0006633_fatty_acid_biosynthesis	14	0	0	-0.000000	751	1557	1557	1557	2.07324
GO:0006887_exocytosis	14	0	0	-0.000000	751	1557	1557	1557	2.07324
GO:0007046_ribosome_biogenesis	14	0	0	-0.000000	751	1557	1557	1557	2.07324
GO:0007283_spermatogenesis	14	0	0	-0.000000	751	1557	1557	1557	2.07324
GO:0009116_nucleoside_metabolism	14	0	0	-0.000000	751	1557	1557	1557	2.07324
GO:0009893_positive_regulation_of_metabolism	14	0	0	-0.000000	751	1557	1557	1557	2.07324
GO:0019725_cell_homeostasis	14	0	0	-0.000000	751	1557	1557	1557	2.07324
GO:0042254_ribosome_biogenesis_and_assembly	14	0	0	-0.000000	751	1557	1557	1557	2.07324
GO:0046483_heterocycle_metabolism	14	0	0	-0.000000	751	1557	1557	1557	2.07324
GO:0048232_male_gamete_generation	14	0	0	-0.000000	751	1557	1557	1557	2.07324
GO:0006259_DNA_metabolism	143	0	0	-0.000000	752	1557	1557	1557	2.07048
GO:0006366_transcription_from_Pol_II_promoter	145	0	0	-0.000000	753	1557	1557	1557	2.06773
GO:0006915_apoptosis	148	0	0	-0.000000	755	1557	1557	1557	2.06225
GO:0012501_programmed_cell_death	148	0	0	-0.000000	755	1557	1557	1557	2.06225
GO:0001558_regulation_of_cell_growth	15	0	0	-0.000000	761	1557	1557	1557	2.04599
GO:0006694_steroid_biosynthesis	15	0	0	-0.000000	761	1557	1557	1557	2.04599
GO:0006979_response_to_oxidative_stress	15	0	0	-0.000000	761	1557	1557	1557	2.04599
GO:0007229_integrin-mediated_signaling_pathway	15	0	0	-0.000000	761	1557	1557	1557	2.04599
GO:0016051_carbohydrate_biosynthesis	15	0	0	-0.000000	761	1557	1557	1557	2.04599
GO:0040008_regulation_of_growth	15	0	0	-0.000000	761	1557	1557	1557	2.04599
GO:0008219_cell_death	154	0	0	-0.000000	763	1557	1557	1557	2.04063
GO:0016265_death	154	0	0	-0.000000	763	1557	1557	1557	2.04063
GO:0006099_tricarboxylic_acid_cycle	16	0	0	-0.000000	776	1557	1557	1557	2.00644
GO:0006665_sphingolipid_metabolism	16	0	0	-0.000000	776	1557	1557	1557	2.00644
GO:0006820_anion_transport	16	0	0	-0.000000	776	1557	1557	1557	2.00644
GO:0007050_cell_cycle_arrest	16	0	0	-0.000000	776	1557	1557	1557	2.00644
GO:0007200_G-protein_signaling__coupled_to_IP3_second_messenger_(phospholipase_C_activating)	16	0	0	-0.000000	776	1557	1557	1557	2.00644
GO:0007601_visual_perception	16	0	0	-0.000000	776	1557	1557	1557	2.00644
GO:0016053_organic_acid_biosynthesis	16	0	0	-0.000000	776	1557	1557	1557	2.00644
GO:0030097_hemopoiesis	16	0	0	-0.000000	776	1557	1557	1557	2.00644
GO:0046394_carboxylic_acid_biosynthesis	16	0	0	-0.000000	776	1557	1557	1557	2.00644
GO:0050881_musculoskeletal_movement	16	0	0	-0.000000	776	1557	1557	1557	2.00644
GO:0050885_regulation_of_balance	16	0	0	-0.000000	776	1557	1557	1557	2.00644
GO:0050953_sensory_perception_of_light	16	0	0	-0.000000	776	1557	1557	1557	2.00644
GO:0050957_equilibrioception	16	0	0	-0.000000	776	1557	1557	1557	2.00644
GO:0006412_protein_biosynthesis	169	0	0	-0.000000	777	1557	1557	1557	2.00386
GO:0006310_DNA_recombination	17	0	0	-0.000000	790	1557	1557	1557	1.97089
GO:0006334_nucleosome_assembly	17	0	0	-0.000000	790	1557	1557	1557	1.97089
GO:0006352_transcription_initiation	17	0	0	-0.000000	790	1557	1557	1557	1.97089
GO:0006418_tRNA_aminoacylation_for_protein_translation	17	0	0	-0.000000	790	1557	1557	1557	1.97089
GO:0007605_perception_of_sound	17	0	0	-0.000000	790	1557	1557	1557	1.97089
GO:0008203_cholesterol_metabolism	17	0	0	-0.000000	790	1557	1557	1557	1.97089
GO:0008632_apoptotic_program	17	0	0	-0.000000	790	1557	1557	1557	1.97089
GO:0015674_di-__tri-valent_inorganic_cation_transport	17	0	0	-0.000000	790	1557	1557	1557	1.97089
GO:0019932_second-messenger-mediated_signaling	17	0	0	-0.000000	790	1557	1557	1557	1.97089
GO:0043038_amino_acid_activation	17	0	0	-0.000000	790	1557	1557	1557	1.97089
GO:0043039_tRNA_aminoacylation	17	0	0	-0.000000	790	1557	1557	1557	1.97089
GO:0050954_sensory_perception_of_mechanical_stimulus	17	0	0	-0.000000	790	1557	1557	1557	1.97089
GO:0050982_detection_of_mechanical_stimulus	17	0	0	-0.000000	790	1557	1557	1557	1.97089
GO:0009653_morphogenesis	171	0	0	-0.000000	791	1557	1557	1557	1.96839
GO:0000082_G1_S_transition_of_mitotic_cell_cycle	18	0	0	-0.000000	798	1557	1557	1557	1.95113
GO:0006120_mitochondrial_electron_transport__NADH_to_ubiquinone	18	0	0	-0.000000	798	1557	1557	1557	1.95113
GO:0006725_aromatic_compound_metabolism	18	0	0	-0.000000	798	1557	1557	1557	1.95113
GO:0007268_synaptic_transmission	18	0	0	-0.000000	798	1557	1557	1557	1.95113
GO:0019226_transmission_of_nerve_impulse	18	0	0	-0.000000	798	1557	1557	1557	1.95113
GO:0042592_homeostasis	18	0	0	-0.000000	798	1557	1557	1557	1.95113
GO:0050905_neuromuscular_physiological_process	18	0	0	-0.000000	798	1557	1557	1557	1.95113
GO:0000122_negative_regulation_of_transcription_from_Pol_II_promoter	19	0	0	-0.000000	809	1557	1557	1557	1.9246
GO:0006400_tRNA_modification	19	0	0	-0.000000	809	1557	1557	1557	1.9246
GO:0006936_muscle_contraction	19	0	0	-0.000000	809	1557	1557	1557	1.9246
GO:0007169_transmembrane_receptor_protein_tyrosine_kinase_signaling_pathway	19	0	0	-0.000000	809	1557	1557	1557	1.9246
GO:0007276_gametogenesis	19	0	0	-0.000000	809	1557	1557	1557	1.9246
GO:0009582_detection_of_abiotic_stimulus	19	0	0	-0.000000	809	1557	1557	1557	1.9246
GO:0016055_Wnt_receptor_signaling_pathway	19	0	0	-0.000000	809	1557	1557	1557	1.9246
GO:0016125_sterol_metabolism	19	0	0	-0.000000	809	1557	1557	1557	1.9246
GO:0042773_ATP_synthesis_coupled_electron_transport	19	0	0	-0.000000	809	1557	1557	1557	1.9246
GO:0042775_ATP_synthesis_coupled_electron_transport_(sensu_Eukarya)	19	0	0	-0.000000	809	1557	1557	1557	1.9246
GO:0046649_lymphocyte_activation	19	0	0	-0.000000	809	1557	1557	1557	1.9246
GO:0000018_regulation_of_DNA_recombination	2	0	0	-0.000000	1026	1557	1557	1557	1.51754
GO:0000085_G2_phase_of_mitotic_cell_cycle	2	0	0	-0.000000	1026	1557	1557	1557	1.51754
GO:0000185_activation_of_MAPKKK	2	0	0	-0.000000	1026	1557	1557	1557	1.51754
GO:0000244_assembly_of_spliceosomal_tri-snRNP	2	0	0	-0.000000	1026	1557	1557	1557	1.51754
GO:0000272_polysaccharide_catabolism	2	0	0	-0.000000	1026	1557	1557	1557	1.51754
GO:0000387_spliceosomal_snRNP_biogenesis	2	0	0	-0.000000	1026	1557	1557	1557	1.51754
GO:0000726_non-recombinational_repair	2	0	0	-0.000000	1026	1557	1557	1557	1.51754
GO:0001816_cytokine_production	2	0	0	-0.000000	1026	1557	1557	1557	1.51754
GO:0001817_regulation_of_cytokine_production	2	0	0	-0.000000	1026	1557	1557	1557	1.51754
GO:0001819_positive_regulation_of_cytokine_production	2	0	0	-0.000000	1026	1557	1557	1557	1.51754
GO:0005980_glycogen_catabolism	2	0	0	-0.000000	1026	1557	1557	1557	1.51754
GO:0006002_fructose_6-phosphate_metabolism	2	0	0	-0.000000	1026	1557	1557	1557	1.51754
GO:0006011_UDP-glucose_metabolism	2	0	0	-0.000000	1026	1557	1557	1557	1.51754
GO:0006013_mannose_metabolism	2	0	0	-0.000000	1026	1557	1557	1557	1.51754
GO:0006023_aminoglycan_biosynthesis	2	0	0	-0.000000	1026	1557	1557	1557	1.51754
GO:0006029_proteoglycan_metabolism	2	0	0	-0.000000	1026	1557	1557	1557	1.51754
GO:0006047_UDP-N-acetylglucosamine_metabolism	2	0	0	-0.000000	1026	1557	1557	1557	1.51754
GO:0006097_glyoxylate_cycle	2	0	0	-0.000000	1026	1557	1557	1557	1.51754
GO:0006102_isocitrate_metabolism	2	0	0	-0.000000	1026	1557	1557	1557	1.51754
GO:0006265_DNA_topological_change	2	0	0	-0.000000	1026	1557	1557	1557	1.51754
GO:0006266_DNA_ligation	2	0	0	-0.000000	1026	1557	1557	1557	1.51754
GO:0006271_DNA_strand_elongation	2	0	0	-0.000000	1026	1557	1557	1557	1.51754
GO:0006283_transcription-coupled_nucleotide-excision_repair	2	0	0	-0.000000	1026	1557	1557	1557	1.51754
GO:0006284_base-excision_repair	2	0	0	-0.000000	1026	1557	1557	1557	1.51754
GO:0006301_postreplication_repair	2	0	0	-0.000000	1026	1557	1557	1557	1.51754
GO:0006303_double-strand_break_repair_via_nonhomologous_end-joining	2	0	0	-0.000000	1026	1557	1557	1557	1.51754
GO:0006354_RNA_elongation	2	0	0	-0.000000	1026	1557	1557	1557	1.51754
GO:0006360_transcription_from_Pol_I_promoter	2	0	0	-0.000000	1026	1557	1557	1557	1.51754
GO:0006415_translational_termination	2	0	0	-0.000000	1026	1557	1557	1557	1.51754
GO:0006424_glutamyl-tRNA_aminoacylation	2	0	0	-0.000000	1026	1557	1557	1557	1.51754
GO:0006432_phenylalanyl-tRNA_aminoacylation	2	0	0	-0.000000	1026	1557	1557	1557	1.51754
GO:0006462_protein_complex_assembly__multichaperone_pathway	2	0	0	-0.000000	1026	1557	1557	1557	1.51754
GO:0006471_protein_amino_acid_ADP-ribosylation	2	0	0	-0.000000	1026	1557	1557	1557	1.51754
GO:0006479_protein_amino_acid_methylation	2	0	0	-0.000000	1026	1557	1557	1557	1.51754
GO:0006497_protein_lipidation	2	0	0	-0.000000	1026	1557	1557	1557	1.51754
GO:0006516_glycoprotein_catabolism	2	0	0	-0.000000	1026	1557	1557	1557	1.51754
GO:0006517_protein_deglycosylation	2	0	0	-0.000000	1026	1557	1557	1557	1.51754
GO:0006518_peptide_metabolism	2	0	0	-0.000000	1026	1557	1557	1557	1.51754
GO:0006534_cysteine_metabolism	2	0	0	-0.000000	1026	1557	1557	1557	1.51754
GO:0006538_glutamate_catabolism	2	0	0	-0.000000	1026	1557	1557	1557	1.51754
GO:0006542_glutamine_biosynthesis	2	0	0	-0.000000	1026	1557	1557	1557	1.51754
GO:0006544_glycine_metabolism	2	0	0	-0.000000	1026	1557	1557	1557	1.51754
GO:0006560_proline_metabolism	2	0	0	-0.000000	1026	1557	1557	1557	1.51754
GO:0006563_L-serine_metabolism	2	0	0	-0.000000	1026	1557	1557	1557	1.51754
GO:0006568_tryptophan_metabolism	2	0	0	-0.000000	1026	1557	1557	1557	1.51754
GO:0006569_tryptophan_catabolism	2	0	0	-0.000000	1026	1557	1557	1557	1.51754
GO:0006570_tyrosine_metabolism	2	0	0	-0.000000	1026	1557	1557	1557	1.51754
GO:0006582_melanin_metabolism	2	0	0	-0.000000	1026	1557	1557	1557	1.51754
GO:0006583_melanin_biosynthesis_from_tyrosine	2	0	0	-0.000000	1026	1557	1557	1557	1.51754
GO:0006637_acyl-CoA_metabolism	2	0	0	-0.000000	1026	1557	1557	1557	1.51754
GO:0006638_neutral_lipid_metabolism	2	0	0	-0.000000	1026	1557	1557	1557	1.51754
GO:0006639_acylglycerol_metabolism	2	0	0	-0.000000	1026	1557	1557	1557	1.51754
GO:0006662_glycerol_ether_metabolism	2	0	0	-0.000000	1026	1557	1557	1557	1.51754
GO:0006678_glucosylceramide_metabolism	2	0	0	-0.000000	1026	1557	1557	1557	1.51754
GO:0006679_glucosylceramide_biosynthesis	2	0	0	-0.000000	1026	1557	1557	1557	1.51754
GO:0006688_glycosphingolipid_biosynthesis	2	0	0	-0.000000	1026	1557	1557	1557	1.51754
GO:0006836_neurotransmitter_transport	2	0	0	-0.000000	1026	1557	1557	1557	1.51754
GO:0006863_purine_transport	2	0	0	-0.000000	1026	1557	1557	1557	1.51754
GO:0006884_regulation_of_cell_volume	2	0	0	-0.000000	1026	1557	1557	1557	1.51754
GO:0006890_retrograde_transport__Golgi_to_ER	2	0	0	-0.000000	1026	1557	1557	1557	1.51754
GO:0006903_vesicle_targeting	2	0	0	-0.000000	1026	1557	1557	1557	1.51754
GO:0006937_regulation_of_muscle_contraction	2	0	0	-0.000000	1026	1557	1557	1557	1.51754
GO:0006957_complement_activation__alternative_pathway	2	0	0	-0.000000	1026	1557	1557	1557	1.51754
GO:0006970_response_to_osmotic_stress	2	0	0	-0.000000	1026	1557	1557	1557	1.51754
GO:0007009_plasma_membrane_organization_and_biogenesis	2	0	0	-0.000000	1026	1557	1557	1557	1.51754
GO:0007030_Golgi_organization_and_biogenesis	2	0	0	-0.000000	1026	1557	1557	1557	1.51754
GO:0007090_regulation_of_S_phase_of_mitotic_cell_cycle	2	0	0	-0.000000	1026	1557	1557	1557	1.51754
GO:0007091_mitotic_metaphase_anaphase_transition	2	0	0	-0.000000	1026	1557	1557	1557	1.51754
GO:0007093_mitotic_checkpoint	2	0	0	-0.000000	1026	1557	1557	1557	1.51754
GO:0007094_mitotic_spindle_checkpoint	2	0	0	-0.000000	1026	1557	1557	1557	1.51754
GO:0007172_signal_complex_formation	2	0	0	-0.000000	1026	1557	1557	1557	1.51754
GO:0007194_negative_regulation_of_adenylate_cyclase_activity	2	0	0	-0.000000	1026	1557	1557	1557	1.51754
GO:0007219_Notch_signaling_pathway	2	0	0	-0.000000	1026	1557	1557	1557	1.51754
GO:0007222_frizzled_signaling_pathway	2	0	0	-0.000000	1026	1557	1557	1557	1.51754
GO:0007252_I-kappaB_phosphorylation	2	0	0	-0.000000	1026	1557	1557	1557	1.51754
GO:0007253_cytoplasmic_sequestering_of_NF-kappaB	2	0	0	-0.000000	1026	1557	1557	1557	1.51754
GO:0007262_STAT_protein_nuclear_translocation	2	0	0	-0.000000	1026	1557	1557	1557	1.51754
GO:0007269_neurotransmitter_secretion	2	0	0	-0.000000	1026	1557	1557	1557	1.51754
GO:0007346_regulation_of_mitotic_cell_cycle	2	0	0	-0.000000	1026	1557	1557	1557	1.51754
GO:0007368_determination_of_left_right_symmetry	2	0	0	-0.000000	1026	1557	1557	1557	1.51754
GO:0007387_anterior_compartment_specification	2	0	0	-0.000000	1026	1557	1557	1557	1.51754
GO:0007388_posterior_compartment_specification	2	0	0	-0.000000	1026	1557	1557	1557	1.51754
GO:0007420_brain_development	2	0	0	-0.000000	1026	1557	1557	1557	1.51754
GO:0007602_phototransduction	2	0	0	-0.000000	1026	1557	1557	1557	1.51754
GO:0007608_perception_of_smell	2	0	0	-0.000000	1026	1557	1557	1557	1.51754
GO:0007632_visual_behavior	2	0	0	-0.000000	1026	1557	1557	1557	1.51754
GO:0007638_mechanosensory_behavior	2	0	0	-0.000000	1026	1557	1557	1557	1.51754
GO:0008037_cell_recognition	2	0	0	-0.000000	1026	1557	1557	1557	1.51754
GO:0008156_negative_regulation_of_DNA_replication	2	0	0	-0.000000	1026	1557	1557	1557	1.51754
GO:0008213_protein_amino_acid_alkylation	2	0	0	-0.000000	1026	1557	1557	1557	1.51754
GO:0008217_regulation_of_blood_pressure	2	0	0	-0.000000	1026	1557	1557	1557	1.51754
GO:0008220_necrosis	2	0	0	-0.000000	1026	1557	1557	1557	1.51754
GO:0008272_sulfate_transport	2	0	0	-0.000000	1026	1557	1557	1557	1.51754
GO:0008334_histone_mRNA_metabolism	2	0	0	-0.000000	1026	1557	1557	1557	1.51754
GO:0008406_gonad_development	2	0	0	-0.000000	1026	1557	1557	1557	1.51754
GO:0008543_fibroblast_growth_factor_receptor_signaling_pathway	2	0	0	-0.000000	1026	1557	1557	1557	1.51754
GO:0008584_male_gonad_development	2	0	0	-0.000000	1026	1557	1557	1557	1.51754
GO:0008637_apoptotic_mitochondrial_changes	2	0	0	-0.000000	1026	1557	1557	1557	1.51754
GO:0009067_aspartate_family_amino_acid_biosynthesis	2	0	0	-0.000000	1026	1557	1557	1557	1.51754
GO:0009070_serine_family_amino_acid_biosynthesis	2	0	0	-0.000000	1026	1557	1557	1557	1.51754
GO:0009086_methionine_biosynthesis	2	0	0	-0.000000	1026	1557	1557	1557	1.51754
GO:0009113_purine_base_biosynthesis	2	0	0	-0.000000	1026	1557	1557	1557	1.51754
GO:0009120_deoxyribonucleoside_metabolism	2	0	0	-0.000000	1026	1557	1557	1557	1.51754
GO:0009200_deoxyribonucleoside_triphosphate_metabolism	2	0	0	-0.000000	1026	1557	1557	1557	1.51754
GO:0009211_pyrimidine_deoxyribonucleoside_triphosphate_metabolism	2	0	0	-0.000000	1026	1557	1557	1557	1.51754
GO:0009221_pyrimidine_deoxyribonucleotide_biosynthesis	2	0	0	-0.000000	1026	1557	1557	1557	1.51754
GO:0009226_nucleotide-sugar_biosynthesis	2	0	0	-0.000000	1026	1557	1557	1557	1.51754
GO:0009251_glucan_catabolism	2	0	0	-0.000000	1026	1557	1557	1557	1.51754
GO:0009263_deoxyribonucleotide_biosynthesis	2	0	0	-0.000000	1026	1557	1557	1557	1.51754
GO:0009301_snRNA_transcription	2	0	0	-0.000000	1026	1557	1557	1557	1.51754
GO:0009409_response_to_cold	2	0	0	-0.000000	1026	1557	1557	1557	1.51754
GO:0009583_detection_of_light	2	0	0	-0.000000	1026	1557	1557	1557	1.51754
GO:0009636_response_to_toxin	2	0	0	-0.000000	1026	1557	1557	1557	1.51754
GO:0009725_response_to_hormone_stimulus	2	0	0	-0.000000	1026	1557	1557	1557	1.51754
GO:0009792_embryonic_development_(sensu_Animalia)	2	0	0	-0.000000	1026	1557	1557	1557	1.51754
GO:0009799_determination_of_symmetry	2	0	0	-0.000000	1026	1557	1557	1557	1.51754
GO:0009855_determination_of_bilateral_symmetry	2	0	0	-0.000000	1026	1557	1557	1557	1.51754
GO:0015780_nucleotide-sugar_transport	2	0	0	-0.000000	1026	1557	1557	1557	1.51754
GO:0015781_pyrimidine_nucleotide-sugar_transport	2	0	0	-0.000000	1026	1557	1557	1557	1.51754
GO:0015840_urea_transport	2	0	0	-0.000000	1026	1557	1557	1557	1.51754
GO:0015851_nucleobase_transport	2	0	0	-0.000000	1026	1557	1557	1557	1.51754
GO:0015889_vitamin_B12_transport	2	0	0	-0.000000	1026	1557	1557	1557	1.51754
GO:0015937_coenzyme_A_biosynthesis	2	0	0	-0.000000	1026	1557	1557	1557	1.51754
GO:0015976_carbon_utilization	2	0	0	-0.000000	1026	1557	1557	1557	1.51754
GO:0015977_carbon_utilization_by_fixation_of_carbon_dioxide	2	0	0	-0.000000	1026	1557	1557	1557	1.51754
GO:0016044_membrane_organization_and_biogenesis	2	0	0	-0.000000	1026	1557	1557	1557	1.51754
GO:0016339_calcium-dependent_cell-cell_adhesion	2	0	0	-0.000000	1026	1557	1557	1557	1.51754
GO:0016358_dendrite_morphogenesis	2	0	0	-0.000000	1026	1557	1557	1557	1.51754
GO:0018149_peptide_cross-linking	2	0	0	-0.000000	1026	1557	1557	1557	1.51754
GO:0018205_peptidyl-lysine_modification	2	0	0	-0.000000	1026	1557	1557	1557	1.51754
GO:0018342_protein_prenylation	2	0	0	-0.000000	1026	1557	1557	1557	1.51754
GO:0018346_protein_amino_acid_prenylation	2	0	0	-0.000000	1026	1557	1557	1557	1.51754
GO:0019216_regulation_of_lipid_metabolism	2	0	0	-0.000000	1026	1557	1557	1557	1.51754
GO:0019220_regulation_of_phosphate_metabolism	2	0	0	-0.000000	1026	1557	1557	1557	1.51754
GO:0019377_glycolipid_catabolism	2	0	0	-0.000000	1026	1557	1557	1557	1.51754
GO:0019731_antibacterial_humoral_response	2	0	0	-0.000000	1026	1557	1557	1557	1.51754
GO:0019733_antibacterial_humoral_response_(sensu_Vertebrata)	2	0	0	-0.000000	1026	1557	1557	1557	1.51754
GO:0030030_cell_projection_organization_and_biogenesis	2	0	0	-0.000000	1026	1557	1557	1557	1.51754
GO:0030031_cell_projection_biogenesis	2	0	0	-0.000000	1026	1557	1557	1557	1.51754
GO:0030044_actin_filament_stabilization	2	0	0	-0.000000	1026	1557	1557	1557	1.51754
GO:0030071_regulation_of_mitotic_metaphase_anaphase_transition	2	0	0	-0.000000	1026	1557	1557	1557	1.51754
GO:0030100_regulation_of_endocytosis	2	0	0	-0.000000	1026	1557	1557	1557	1.51754
GO:0030183_B-cell_differentiation	2	0	0	-0.000000	1026	1557	1557	1557	1.51754
GO:0042035_regulation_of_cytokine_biosynthesis	2	0	0	-0.000000	1026	1557	1557	1557	1.51754
GO:0042089_cytokine_biosynthesis	2	0	0	-0.000000	1026	1557	1557	1557	1.51754
GO:0042092_T-helper_2_type_immune_response	2	0	0	-0.000000	1026	1557	1557	1557	1.51754
GO:0042093_T-helper_cell_differentiation	2	0	0	-0.000000	1026	1557	1557	1557	1.51754
GO:0042094_interleukin-2_biosynthesis	2	0	0	-0.000000	1026	1557	1557	1557	1.51754
GO:0042097_interleukin-4_biosynthesis	2	0	0	-0.000000	1026	1557	1557	1557	1.51754
GO:0042100_B-cell_proliferation	2	0	0	-0.000000	1026	1557	1557	1557	1.51754
GO:0042102_positive_regulation_of_T-cell_proliferation	2	0	0	-0.000000	1026	1557	1557	1557	1.51754
GO:0042107_cytokine_metabolism	2	0	0	-0.000000	1026	1557	1557	1557	1.51754
GO:0042108_positive_regulation_of_cytokine_biosynthesis	2	0	0	-0.000000	1026	1557	1557	1557	1.51754
GO:0042129_regulation_of_T-cell_proliferation	2	0	0	-0.000000	1026	1557	1557	1557	1.51754
GO:0042147_retrograde_transport__endosome_to_Golgi	2	0	0	-0.000000	1026	1557	1557	1557	1.51754
GO:0042158_lipoprotein_biosynthesis	2	0	0	-0.000000	1026	1557	1557	1557	1.51754
GO:0042307_positive_regulation_of_protein-nucleus_import	2	0	0	-0.000000	1026	1557	1557	1557	1.51754
GO:0042308_negative_regulation_of_protein-nucleus_import	2	0	0	-0.000000	1026	1557	1557	1557	1.51754
GO:0042325_regulation_of_phosphorylation	2	0	0	-0.000000	1026	1557	1557	1557	1.51754
GO:0042346_positive_regulation_of_NF-kappaB-nucleus_import	2	0	0	-0.000000	1026	1557	1557	1557	1.51754
GO:0042347_negative_regulation_of_NF-kappaB-nucleus_import	2	0	0	-0.000000	1026	1557	1557	1557	1.51754
GO:0042354_L-fucose_metabolism	2	0	0	-0.000000	1026	1557	1557	1557	1.51754
GO:0042386_hemocyte_differentiation_(sensu_Arthropoda)	2	0	0	-0.000000	1026	1557	1557	1557	1.51754
GO:0042436_indole_derivative_catabolism	2	0	0	-0.000000	1026	1557	1557	1557	1.51754
GO:0042438_melanin_biosynthesis	2	0	0	-0.000000	1026	1557	1557	1557	1.51754
GO:0042446_hormone_biosynthesis	2	0	0	-0.000000	1026	1557	1557	1557	1.51754
GO:0042558_pteridine_and_derivative_metabolism	2	0	0	-0.000000	1026	1557	1557	1557	1.51754
GO:0042828_response_to_pathogen	2	0	0	-0.000000	1026	1557	1557	1557	1.51754
GO:0042829_defense_response_to_pathogen	2	0	0	-0.000000	1026	1557	1557	1557	1.51754
GO:0042993_positive_regulation_of_transcription_factor-nucleus_import	2	0	0	-0.000000	1026	1557	1557	1557	1.51754
GO:0043087_regulation_of_GTPase_activity	2	0	0	-0.000000	1026	1557	1557	1557	1.51754
GO:0043118_negative_regulation_of_physiological_process	2	0	0	-0.000000	1026	1557	1557	1557	1.51754
GO:0045069_regulation_of_viral_genome_replication	2	0	0	-0.000000	1026	1557	1557	1557	1.51754
GO:0045076_regulation_of_interleukin-2_biosynthesis	2	0	0	-0.000000	1026	1557	1557	1557	1.51754
GO:0045086_positive_regulation_of_interleukin-2_biosynthesis	2	0	0	-0.000000	1026	1557	1557	1557	1.51754
GO:0045402_regulation_of_interleukin-4_biosynthesis	2	0	0	-0.000000	1026	1557	1557	1557	1.51754
GO:0045404_positive_regulation_of_interleukin-4_biosynthesis	2	0	0	-0.000000	1026	1557	1557	1557	1.51754
GO:0045428_regulation_of_nitric_oxide_biosynthesis	2	0	0	-0.000000	1026	1557	1557	1557	1.51754
GO:0045429_positive_regulation_of_nitric_oxide_biosynthesis	2	0	0	-0.000000	1026	1557	1557	1557	1.51754
GO:0045444_adipocyte_differentiation	2	0	0	-0.000000	1026	1557	1557	1557	1.51754
GO:0045622_regulation_of_T-helper_cell_differentiation	2	0	0	-0.000000	1026	1557	1557	1557	1.51754
GO:0045664_regulation_of_neuron_differentiation	2	0	0	-0.000000	1026	1557	1557	1557	1.51754
GO:0045727_positive_regulation_of_protein_biosynthesis	2	0	0	-0.000000	1026	1557	1557	1557	1.51754
GO:0045765_regulation_of_angiogenesis	2	0	0	-0.000000	1026	1557	1557	1557	1.51754
GO:0045767_regulation_of_anti-apoptosis	2	0	0	-0.000000	1026	1557	1557	1557	1.51754
GO:0045787_positive_regulation_of_cell_cycle	2	0	0	-0.000000	1026	1557	1557	1557	1.51754
GO:0045834_positive_regulation_of_lipid_metabolism	2	0	0	-0.000000	1026	1557	1557	1557	1.51754
GO:0045840_positive_regulation_of_mitosis	2	0	0	-0.000000	1026	1557	1557	1557	1.51754
GO:0045843_negative_regulation_of_myogenesis	2	0	0	-0.000000	1026	1557	1557	1557	1.51754
GO:0046125_pyrimidine_deoxyribonucleoside_metabolism	2	0	0	-0.000000	1026	1557	1557	1557	1.51754
GO:0046218_indolalkylamine_catabolism	2	0	0	-0.000000	1026	1557	1557	1557	1.51754
GO:0046323_glucose_import	2	0	0	-0.000000	1026	1557	1557	1557	1.51754
GO:0046324_regulation_of_glucose_import	2	0	0	-0.000000	1026	1557	1557	1557	1.51754
GO:0046476_glycosylceramide_biosynthesis	2	0	0	-0.000000	1026	1557	1557	1557	1.51754
GO:0046486_glycerolipid_metabolism	2	0	0	-0.000000	1026	1557	1557	1557	1.51754
GO:0046487_glyoxylate_metabolism	2	0	0	-0.000000	1026	1557	1557	1557	1.51754
GO:0046513_ceramide_biosynthesis	2	0	0	-0.000000	1026	1557	1557	1557	1.51754
GO:0046520_sphingoid_biosynthesis	2	0	0	-0.000000	1026	1557	1557	1557	1.51754
GO:0046823_negative_regulation_of_nucleocytoplasmic_transport	2	0	0	-0.000000	1026	1557	1557	1557	1.51754
GO:0046824_positive_regulation_of_nucleocytoplasmic_transport	2	0	0	-0.000000	1026	1557	1557	1557	1.51754
GO:0046967_cytosol_to_ER_transport	2	0	0	-0.000000	1026	1557	1557	1557	1.51754
GO:0048002_antigen_presentation__peptide_antigen	2	0	0	-0.000000	1026	1557	1557	1557	1.51754
GO:0048004_antigen_presentation__endogenous_peptide_antigen	2	0	0	-0.000000	1026	1557	1557	1557	1.51754
GO:0048247_lymphocyte_chemotaxis	2	0	0	-0.000000	1026	1557	1557	1557	1.51754
GO:0050730_regulation_of_peptidyl-tyrosine_phosphorylation	2	0	0	-0.000000	1026	1557	1557	1557	1.51754
GO:0050818_regulation_of_coagulation	2	0	0	-0.000000	1026	1557	1557	1557	1.51754
GO:0050819_negative_regulation_of_coagulation	2	0	0	-0.000000	1026	1557	1557	1557	1.51754
GO:0050918_positive_chemotaxis	2	0	0	-0.000000	1026	1557	1557	1557	1.51754
GO:0050920_regulation_of_chemotaxis	2	0	0	-0.000000	1026	1557	1557	1557	1.51754
GO:0050921_positive_regulation_of_chemotaxis	2	0	0	-0.000000	1026	1557	1557	1557	1.51754
GO:0050926_regulation_of_positive_chemotaxis	2	0	0	-0.000000	1026	1557	1557	1557	1.51754
GO:0050927_positive_regulation_of_positive_chemotaxis	2	0	0	-0.000000	1026	1557	1557	1557	1.51754
GO:0050930_induction_of_positive_chemotaxis	2	0	0	-0.000000	1026	1557	1557	1557	1.51754
GO:0051014_actin_filament_severing	2	0	0	-0.000000	1026	1557	1557	1557	1.51754
GO:0051016_barbed-end_actin_filament_capping	2	0	0	-0.000000	1026	1557	1557	1557	1.51754
GO:0051017_actin_filament_bundle_formation	2	0	0	-0.000000	1026	1557	1557	1557	1.51754
GO:0051053_negative_regulation_of_DNA_metabolism	2	0	0	-0.000000	1026	1557	1557	1557	1.51754
GO:0007160_cell-matrix_adhesion	20	0	0	-0.000000	1031	1557	1557	1557	1.51018
GO:0007596_blood_coagulation	20	0	0	-0.000000	1031	1557	1557	1557	1.51018
GO:0015985_energy_coupled_proton_transport__down_electrochemical_gradient	20	0	0	-0.000000	1031	1557	1557	1557	1.51018
GO:0015986_ATP_synthesis_coupled_proton_transport	20	0	0	-0.000000	1031	1557	1557	1557	1.51018
GO:0048193_Golgi_vesicle_transport	20	0	0	-0.000000	1031	1557	1557	1557	1.51018
GO:0006096_glycolysis	21	0	0	-0.000000	1038	1557	1557	1557	1.5
GO:0006753_nucleoside_phosphate_metabolism	21	0	0	-0.000000	1038	1557	1557	1557	1.5
GO:0006754_ATP_biosynthesis	21	0	0	-0.000000	1038	1557	1557	1557	1.5
GO:0006800_oxygen_and_reactive_oxygen_species_metabolism	21	0	0	-0.000000	1038	1557	1557	1557	1.5
GO:0009451_RNA_modification	21	0	0	-0.000000	1038	1557	1557	1557	1.5
GO:0050790_regulation_of_enzyme_activity	21	0	0	-0.000000	1038	1557	1557	1557	1.5
GO:0050817_coagulation	21	0	0	-0.000000	1038	1557	1557	1557	1.5
GO:0000003_reproduction	22	0	0	-0.000000	1047	1557	1557	1557	1.48711
GO:0000165_MAPKKK_cascade	22	0	0	-0.000000	1047	1557	1557	1557	1.48711
GO:0001775_cell_activation	22	0	0	-0.000000	1047	1557	1557	1557	1.48711
GO:0006413_translational_initiation	22	0	0	-0.000000	1047	1557	1557	1557	1.48711
GO:0007017_microtubule-based_process	22	0	0	-0.000000	1047	1557	1557	1557	1.48711
GO:0007517_muscle_development	22	0	0	-0.000000	1047	1557	1557	1557	1.48711
GO:0007599_hemostasis	22	0	0	-0.000000	1047	1557	1557	1557	1.48711
GO:0019953_sexual_reproduction	22	0	0	-0.000000	1047	1557	1557	1557	1.48711
GO:0045321_immune_cell_activation	22	0	0	-0.000000	1047	1557	1557	1557	1.48711
GO:0006399_tRNA_metabolism	23	0	0	-0.000000	1050	1557	1557	1557	1.48286
GO:0046034_ATP_metabolism	23	0	0	-0.000000	1050	1557	1557	1557	1.48286
GO:0050878_regulation_of_body_fluids	23	0	0	-0.000000	1050	1557	1557	1557	1.48286
GO:0008150_biological_process	2310	20	1	-0.000000	1051	1557	1557	1557	1.48145
GO:0007242_intracellular_signaling_cascade	234	0	0	-0.000000	1052	1557	1557	1557	1.48004
GO:0006007_glucose_catabolism	24	0	0	-0.000000	1053	1557	1557	1557	1.47863
GO:0006261_DNA-dependent_DNA_replication	25	0	0	-0.000000	1061	1557	1557	1557	1.46748
GO:0006486_protein_amino_acid_glycosylation	25	0	0	-0.000000	1061	1557	1557	1557	1.46748
GO:0006512_ubiquitin_cycle	25	0	0	-0.000000	1061	1557	1557	1557	1.46748
GO:0008361_regulation_of_cell_size	25	0	0	-0.000000	1061	1557	1557	1557	1.46748
GO:0016049_cell_growth	25	0	0	-0.000000	1061	1557	1557	1557	1.46748
GO:0016568_chromatin_modification	25	0	0	-0.000000	1061	1557	1557	1557	1.46748
GO:0019320_hexose_catabolism	25	0	0	-0.000000	1061	1557	1557	1557	1.46748
GO:0045786_negative_regulation_of_cell_cycle	25	0	0	-0.000000	1061	1557	1557	1557	1.46748
GO:0008202_steroid_metabolism	26	0	0	-0.000000	1066	1557	1557	1557	1.4606
GO:0040007_growth	26	0	0	-0.000000	1066	1557	1557	1557	1.4606
GO:0046164_alcohol_catabolism	26	0	0	-0.000000	1066	1557	1557	1557	1.4606
GO:0046365_monosaccharide_catabolism	26	0	0	-0.000000	1066	1557	1557	1557	1.4606
GO:0050793_regulation_of_development	26	0	0	-0.000000	1066	1557	1557	1557	1.4606
GO:0009059_macromolecule_biosynthesis	266	0	0	-0.000000	1067	1557	1557	1557	1.45923
GO:0006333_chromatin_assembly_disassembly	27	0	0	-0.000000	1076	1557	1557	1557	1.44703
GO:0006606_protein-nucleus_import	27	0	0	-0.000000	1076	1557	1557	1557	1.44703
GO:0006752_group_transfer_coenzyme_metabolism	27	0	0	-0.000000	1076	1557	1557	1557	1.44703
GO:0006818_hydrogen_transport	27	0	0	-0.000000	1076	1557	1557	1557	1.44703
GO:0009101_glycoprotein_biosynthesis	27	0	0	-0.000000	1076	1557	1557	1557	1.44703
GO:0009145_purine_nucleoside_triphosphate_biosynthesis	27	0	0	-0.000000	1076	1557	1557	1557	1.44703
GO:0009201_ribonucleoside_triphosphate_biosynthesis	27	0	0	-0.000000	1076	1557	1557	1557	1.44703
GO:0009206_purine_ribonucleoside_triphosphate_biosynthesis	27	0	0	-0.000000	1076	1557	1557	1557	1.44703
GO:0015992_proton_transport	27	0	0	-0.000000	1076	1557	1557	1557	1.44703
GO:0006643_membrane_lipid_metabolism	28	0	0	-0.000000	1078	1557	1557	1557	1.44434
GO:0009142_nucleoside_triphosphate_biosynthesis	28	0	0	-0.000000	1078	1557	1557	1557	1.44434
GO:0009100_glycoprotein_metabolism	29	0	0	-0.000000	1083	1557	1557	1557	1.43767
GO:0009144_purine_nucleoside_triphosphate_metabolism	29	0	0	-0.000000	1083	1557	1557	1557	1.43767
GO:0009199_ribonucleoside_triphosphate_metabolism	29	0	0	-0.000000	1083	1557	1557	1557	1.43767
GO:0009205_purine_ribonucleoside_triphosphate_metabolism	29	0	0	-0.000000	1083	1557	1557	1557	1.43767
GO:0045892_negative_regulation_of_transcription__DNA-dependent	29	0	0	-0.000000	1083	1557	1557	1557	1.43767
GO:0000070_mitotic_chromosome_segregation	3	0	0	-0.000000	1209	1557	1557	1557	1.28784
GO:0000097_sulfur_amino_acid_biosynthesis	3	0	0	-0.000000	1209	1557	1557	1557	1.28784
GO:0001503_ossification	3	0	0	-0.000000	1209	1557	1557	1557	1.28784
GO:0001516_prostaglandin_biosynthesis	3	0	0	-0.000000	1209	1557	1557	1557	1.28784
GO:0001666_response_to_hypoxia	3	0	0	-0.000000	1209	1557	1557	1557	1.28784
GO:0006004_fucose_metabolism	3	0	0	-0.000000	1209	1557	1557	1557	1.28784
GO:0006026_aminoglycan_catabolism	3	0	0	-0.000000	1209	1557	1557	1557	1.28784
GO:0006027_glycosaminoglycan_catabolism	3	0	0	-0.000000	1209	1557	1557	1557	1.28784
GO:0006098_pentose-phosphate_shunt	3	0	0	-0.000000	1209	1557	1557	1557	1.28784
GO:0006144_purine_base_metabolism	3	0	0	-0.000000	1209	1557	1557	1557	1.28784
GO:0006166_purine_ribonucleoside_salvage	3	0	0	-0.000000	1209	1557	1557	1557	1.28784
GO:0006177_GMP_biosynthesis	3	0	0	-0.000000	1209	1557	1557	1557	1.28784
GO:0006213_pyrimidine_nucleoside_metabolism	3	0	0	-0.000000	1209	1557	1557	1557	1.28784
GO:0006308_DNA_catabolism	3	0	0	-0.000000	1209	1557	1557	1557	1.28784
GO:0006309_DNA_fragmentation	3	0	0	-0.000000	1209	1557	1557	1557	1.28784
GO:0006368_RNA_elongation_from_Pol_II_promoter	3	0	0	-0.000000	1209	1557	1557	1557	1.28784
GO:0006378_mRNA_polyadenylation	3	0	0	-0.000000	1209	1557	1557	1557	1.28784
GO:0006402_mRNA_catabolism	3	0	0	-0.000000	1209	1557	1557	1557	1.28784
GO:0006541_glutamine_metabolism	3	0	0	-0.000000	1209	1557	1557	1557	1.28784
GO:0006555_methionine_metabolism	3	0	0	-0.000000	1209	1557	1557	1557	1.28784
GO:0006584_catecholamine_metabolism	3	0	0	-0.000000	1209	1557	1557	1557	1.28784
GO:0006586_indolalkylamine_metabolism	3	0	0	-0.000000	1209	1557	1557	1557	1.28784
GO:0006596_polyamine_biosynthesis	3	0	0	-0.000000	1209	1557	1557	1557	1.28784
GO:0006614_SRP-dependent_cotranslational_membrane_targeting	3	0	0	-0.000000	1209	1557	1557	1557	1.28784
GO:0006650_glycerophospholipid_metabolism	3	0	0	-0.000000	1209	1557	1557	1557	1.28784
GO:0006677_glycosylceramide_metabolism	3	0	0	-0.000000	1209	1557	1557	1557	1.28784
GO:0006692_prostanoid_metabolism	3	0	0	-0.000000	1209	1557	1557	1557	1.28784
GO:0006693_prostaglandin_metabolism	3	0	0	-0.000000	1209	1557	1557	1557	1.28784
GO:0006720_isoprenoid_metabolism	3	0	0	-0.000000	1209	1557	1557	1557	1.28784
GO:0006739_NADPH_metabolism	3	0	0	-0.000000	1209	1557	1557	1557	1.28784
GO:0006740_NADPH_regeneration	3	0	0	-0.000000	1209	1557	1557	1557	1.28784
GO:0006749_glutathione_metabolism	3	0	0	-0.000000	1209	1557	1557	1557	1.28784
GO:0006750_glutathione_biosynthesis	3	0	0	-0.000000	1209	1557	1557	1557	1.28784
GO:0006760_folic_acid_and_derivative_metabolism	3	0	0	-0.000000	1209	1557	1557	1557	1.28784
GO:0006769_nicotinamide_metabolism	3	0	0	-0.000000	1209	1557	1557	1557	1.28784
GO:0006779_porphyrin_biosynthesis	3	0	0	-0.000000	1209	1557	1557	1557	1.28784
GO:0006783_heme_biosynthesis	3	0	0	-0.000000	1209	1557	1557	1557	1.28784
GO:0006809_nitric_oxide_biosynthesis	3	0	0	-0.000000	1209	1557	1557	1557	1.28784
GO:0006879_iron_ion_homeostasis	3	0	0	-0.000000	1209	1557	1557	1557	1.28784
GO:0006892_post-Golgi_transport	3	0	0	-0.000000	1209	1557	1557	1557	1.28784
GO:0006914_autophagy	3	0	0	-0.000000	1209	1557	1557	1557	1.28784
GO:0006921_disassembly_of_cell_structures	3	0	0	-0.000000	1209	1557	1557	1557	1.28784
GO:0006939_smooth_muscle_contraction	3	0	0	-0.000000	1209	1557	1557	1557	1.28784
GO:0007020_microtubule_nucleation	3	0	0	-0.000000	1209	1557	1557	1557	1.28784
GO:0007062_sister_chromatid_cohesion	3	0	0	-0.000000	1209	1557	1557	1557	1.28784
GO:0007131_meiotic_recombination	3	0	0	-0.000000	1209	1557	1557	1557	1.28784
GO:0007173_epidermal_growth_factor_receptor_signaling_pathway	3	0	0	-0.000000	1209	1557	1557	1557	1.28784
GO:0007189_G-protein_signaling__adenylate_cyclase_activating_pathway	3	0	0	-0.000000	1209	1557	1557	1557	1.28784
GO:0007190_adenylate_cyclase_activation	3	0	0	-0.000000	1209	1557	1557	1557	1.28784
GO:0007202_phospholipase_C_activation	3	0	0	-0.000000	1209	1557	1557	1557	1.28784
GO:0007250_activation_of_NF-kappaB-inducing_kinase	3	0	0	-0.000000	1209	1557	1557	1557	1.28784
GO:0007257_activation_of_JUNK	3	0	0	-0.000000	1209	1557	1557	1557	1.28784
GO:0007338_fertilization_(sensu_Animalia)	3	0	0	-0.000000	1209	1557	1557	1557	1.28784
GO:0007386_compartment_specification	3	0	0	-0.000000	1209	1557	1557	1557	1.28784
GO:0007411_axon_guidance	3	0	0	-0.000000	1209	1557	1557	1557	1.28784
GO:0007422_peripheral_nervous_system_development	3	0	0	-0.000000	1209	1557	1557	1557	1.28784
GO:0007606_sensory_perception_of_chemical_stimulus	3	0	0	-0.000000	1209	1557	1557	1557	1.28784
GO:0008104_protein_localization	3	0	0	-0.000000	1209	1557	1557	1557	1.28784
GO:0008299_isoprenoid_biosynthesis	3	0	0	-0.000000	1209	1557	1557	1557	1.28784
GO:0008625_induction_of_apoptosis_via_death_domain_receptors	3	0	0	-0.000000	1209	1557	1557	1557	1.28784
GO:0008630_DNA_damage_response__signal_transduction_resulting_in_induction_of_apoptosis	3	0	0	-0.000000	1209	1557	1557	1557	1.28784
GO:0009065_glutamine_family_amino_acid_catabolism	3	0	0	-0.000000	1209	1557	1557	1557	1.28784
GO:0009074_aromatic_amino_acid_family_catabolism	3	0	0	-0.000000	1209	1557	1557	1557	1.28784
GO:0009219_pyrimidine_deoxyribonucleotide_metabolism	3	0	0	-0.000000	1209	1557	1557	1557	1.28784
GO:0009247_glycolipid_biosynthesis	3	0	0	-0.000000	1209	1557	1557	1557	1.28784
GO:0009262_deoxyribonucleotide_metabolism	3	0	0	-0.000000	1209	1557	1557	1557	1.28784
GO:0009266_response_to_temperature	3	0	0	-0.000000	1209	1557	1557	1557	1.28784
GO:0009396_folic_acid_and_derivative_biosynthesis	3	0	0	-0.000000	1209	1557	1557	1557	1.28784
GO:0009416_response_to_light	3	0	0	-0.000000	1209	1557	1557	1557	1.28784
GO:0009566_fertilization	3	0	0	-0.000000	1209	1557	1557	1557	1.28784
GO:0009890_negative_regulation_of_biosynthesis	3	0	0	-0.000000	1209	1557	1557	1557	1.28784
GO:0015669_gas_transport	3	0	0	-0.000000	1209	1557	1557	1557	1.28784
GO:0015671_oxygen_transport	3	0	0	-0.000000	1209	1557	1557	1557	1.28784
GO:0015711_organic_anion_transport	3	0	0	-0.000000	1209	1557	1557	1557	1.28784
GO:0015833_peptide_transport	3	0	0	-0.000000	1209	1557	1557	1557	1.28784
GO:0015875_vitamin_cofactor_transport	3	0	0	-0.000000	1209	1557	1557	1557	1.28784
GO:0015936_coenzyme_A_metabolism	3	0	0	-0.000000	1209	1557	1557	1557	1.28784
GO:0016202_regulation_of_myogenesis	3	0	0	-0.000000	1209	1557	1557	1557	1.28784
GO:0017148_negative_regulation_of_protein_biosynthesis	3	0	0	-0.000000	1209	1557	1557	1557	1.28784
GO:0018958_phenol_metabolism	3	0	0	-0.000000	1209	1557	1557	1557	1.28784
GO:0019221_cytokine_and_chemokine_mediated_signaling_pathway	3	0	0	-0.000000	1209	1557	1557	1557	1.28784
GO:0019362_pyridine_nucleotide_metabolism	3	0	0	-0.000000	1209	1557	1557	1557	1.28784
GO:0019439_aromatic_compound_catabolism	3	0	0	-0.000000	1209	1557	1557	1557	1.28784
GO:0019722_calcium-mediated_signaling	3	0	0	-0.000000	1209	1557	1557	1557	1.28784
GO:0030148_sphingolipid_biosynthesis	3	0	0	-0.000000	1209	1557	1557	1557	1.28784
GO:0030149_sphingolipid_catabolism	3	0	0	-0.000000	1209	1557	1557	1557	1.28784
GO:0030182_neuron_differentiation	3	0	0	-0.000000	1209	1557	1557	1557	1.28784
GO:0030224_monocyte_differentiation	3	0	0	-0.000000	1209	1557	1557	1557	1.28784
GO:0030521_androgen_receptor_signaling_pathway	3	0	0	-0.000000	1209	1557	1557	1557	1.28784
GO:0030833_regulation_of_actin_filament_polymerization	3	0	0	-0.000000	1209	1557	1557	1557	1.28784
GO:0042087_cell-mediated_immune_response	3	0	0	-0.000000	1209	1557	1557	1557	1.28784
GO:0042088_T-helper_1_type_immune_response	3	0	0	-0.000000	1209	1557	1557	1557	1.28784
GO:0042098_T-cell_proliferation	3	0	0	-0.000000	1209	1557	1557	1557	1.28784
GO:0042157_lipoprotein_metabolism	3	0	0	-0.000000	1209	1557	1557	1557	1.28784
GO:0042219_amino_acid_derivative_catabolism	3	0	0	-0.000000	1209	1557	1557	1557	1.28784
GO:0042402_biogenic_amine_catabolism	3	0	0	-0.000000	1209	1557	1557	1557	1.28784
GO:0042430_indole_and_derivative_metabolism	3	0	0	-0.000000	1209	1557	1557	1557	1.28784
GO:0042434_indole_derivative_metabolism	3	0	0	-0.000000	1209	1557	1557	1557	1.28784
GO:0042445_hormone_metabolism	3	0	0	-0.000000	1209	1557	1557	1557	1.28784
GO:0042493_response_to_drug	3	0	0	-0.000000	1209	1557	1557	1557	1.28784
GO:0042503_tyrosine_phosphorylation_of_Stat3_protein	3	0	0	-0.000000	1209	1557	1557	1557	1.28784
GO:0042509_regulation_of_tyrosine_phosphorylation_of_STAT_protein	3	0	0	-0.000000	1209	1557	1557	1557	1.28784
GO:0042516_regulation_of_tyrosine_phosphorylation_of_Stat3_protein	3	0	0	-0.000000	1209	1557	1557	1557	1.28784
GO:0042518_negative_regulation_of_tyrosine_phosphorylation_of_Stat3_protein	3	0	0	-0.000000	1209	1557	1557	1557	1.28784
GO:0042532_negative_regulation_of_tyrosine_phosphorylation_of_STAT_protein	3	0	0	-0.000000	1209	1557	1557	1557	1.28784
GO:0042992_negative_regulation_of_transcription_factor-nucleus_import	3	0	0	-0.000000	1209	1557	1557	1557	1.28784
GO:0042994_cytoplasmic_sequestering_of_transcription_factor	3	0	0	-0.000000	1209	1557	1557	1557	1.28784
GO:0043085_positive_regulation_of_enzyme_activity	3	0	0	-0.000000	1209	1557	1557	1557	1.28784
GO:0043094_metabolic_compound_salvage	3	0	0	-0.000000	1209	1557	1557	1557	1.28784
GO:0043101_purine_salvage	3	0	0	-0.000000	1209	1557	1557	1557	1.28784
GO:0045580_regulation_of_T-cell_differentiation	3	0	0	-0.000000	1209	1557	1557	1557	1.28784
GO:0045597_positive_regulation_of_cell_differentiation	3	0	0	-0.000000	1209	1557	1557	1557	1.28784
GO:0045619_regulation_of_lymphocyte_differentiation	3	0	0	-0.000000	1209	1557	1557	1557	1.28784
GO:0045637_regulation_of_myeloid_blood_cell_differentiation	3	0	0	-0.000000	1209	1557	1557	1557	1.28784
GO:0045762_positive_regulation_of_adenylate_cyclase_activity	3	0	0	-0.000000	1209	1557	1557	1557	1.28784
GO:0046037_GMP_metabolism	3	0	0	-0.000000	1209	1557	1557	1557	1.28784
GO:0046112_nucleobase_biosynthesis	3	0	0	-0.000000	1209	1557	1557	1557	1.28784
GO:0046209_nitric_oxide_metabolism	3	0	0	-0.000000	1209	1557	1557	1557	1.28784
GO:0046457_prostanoid_biosynthesis	3	0	0	-0.000000	1209	1557	1557	1557	1.28784
GO:0046474_glycerophospholipid_biosynthesis	3	0	0	-0.000000	1209	1557	1557	1557	1.28784
GO:0046849_bone_remodeling	3	0	0	-0.000000	1209	1557	1557	1557	1.28784
GO:0050671_positive_regulation_of_lymphocyte_proliferation	3	0	0	-0.000000	1209	1557	1557	1557	1.28784
GO:0050792_regulation_of_viral_life_cycle	3	0	0	-0.000000	1209	1557	1557	1557	1.28784
GO:0050821_protein_stabilization	3	0	0	-0.000000	1209	1557	1557	1557	1.28784
GO:0051050_positive_regulation_of_transport	3	0	0	-0.000000	1209	1557	1557	1557	1.28784
GO:0051051_negative_regulation_of_transport	3	0	0	-0.000000	1209	1557	1557	1557	1.28784
GO:0006006_glucose_metabolism	30	0	0	-0.000000	1212	1557	1557	1557	1.28465
GO:0009108_coenzyme_biosynthesis	30	0	0	-0.000000	1212	1557	1557	1557	1.28465
GO:0030001_metal_ion_transport	30	0	0	-0.000000	1212	1557	1557	1557	1.28465
GO:0009058_biosynthesis	301	0	0	-0.000000	1213	1557	1557	1557	1.28359
GO:0000910_cytokinesis	31	0	0	-0.000000	1216	1557	1557	1557	1.28043
GO:0006897_endocytosis	31	0	0	-0.000000	1216	1557	1557	1557	1.28043
GO:0009141_nucleoside_triphosphate_metabolism	31	0	0	-0.000000	1216	1557	1557	1557	1.28043
GO:0016052_carbohydrate_catabolism	32	0	0	-0.000000	1217	1557	1557	1557	1.27938
GO:0006445_regulation_of_translation	33	0	0	-0.000000	1223	1557	1557	1557	1.2731
GO:0009967_positive_regulation_of_signal_transduction	33	0	0	-0.000000	1223	1557	1557	1557	1.2731
GO:0030036_actin_cytoskeleton_organization_and_biogenesis	33	0	0	-0.000000	1223	1557	1557	1557	1.2731
GO:0043123_positive_regulation_of_I-kappaB_kinase_NF-kappaB_cascade	33	0	0	-0.000000	1223	1557	1557	1557	1.2731
GO:0046138_coenzyme_and_prosthetic_group_biosynthesis	33	0	0	-0.000000	1223	1557	1557	1557	1.2731
GO:0050879_organismal_movement	33	0	0	-0.000000	1223	1557	1557	1557	1.2731
GO:0006461_protein_complex_assembly	34	0	0	-0.000000	1226	1557	1557	1557	1.26998
GO:0030029_actin_filament-based_process	34	0	0	-0.000000	1226	1557	1557	1557	1.26998
GO:0043122_regulation_of_I-kappaB_kinase_NF-kappaB_cascade	34	0	0	-0.000000	1226	1557	1557	1557	1.26998
GO:0000902_cellular_morphogenesis	36	0	0	-0.000000	1231	1557	1557	1557	1.26483
GO:0006164_purine_nucleotide_biosynthesis	36	0	0	-0.000000	1231	1557	1557	1557	1.26483
GO:0008285_negative_regulation_of_cell_proliferation	36	0	0	-0.000000	1231	1557	1557	1557	1.26483
GO:0009152_purine_ribonucleotide_biosynthesis	36	0	0	-0.000000	1231	1557	1557	1557	1.26483
GO:0030154_cell_differentiation	36	0	0	-0.000000	1231	1557	1557	1557	1.26483
GO:0006913_nucleocytoplasmic_transport	37	0	0	-0.000000	1234	1557	1557	1557	1.26175
GO:0015672_monovalent_inorganic_cation_transport	37	0	0	-0.000000	1234	1557	1557	1557	1.26175
GO:0019318_hexose_metabolism	37	0	0	-0.000000	1234	1557	1557	1557	1.26175
GO:0005996_monosaccharide_metabolism	38	0	0	-0.000000	1239	1557	1557	1557	1.25666
GO:0006163_purine_nucleotide_metabolism	38	0	0	-0.000000	1239	1557	1557	1557	1.25666
GO:0006732_coenzyme_metabolism	38	0	0	-0.000000	1239	1557	1557	1557	1.25666
GO:0007600_sensory_perception	38	0	0	-0.000000	1239	1557	1557	1557	1.25666
GO:0009150_purine_ribonucleotide_metabolism	38	0	0	-0.000000	1239	1557	1557	1557	1.25666
GO:0006417_regulation_of_protein_biosynthesis	39	0	0	-0.000000	1242	1557	1557	1557	1.25362
GO:0006631_fatty_acid_metabolism	39	0	0	-0.000000	1242	1557	1557	1557	1.25362
GO:0009260_ribonucleotide_biosynthesis	39	0	0	-0.000000	1242	1557	1557	1557	1.25362
GO:0000060_protein-nucleus_import__translocation	4	0	0	-0.000000	1331	1557	1557	1557	1.1698
GO:0000080_G1_phase_of_mitotic_cell_cycle	4	0	0	-0.000000	1331	1557	1557	1557	1.1698
GO:0000723_telomere_maintenance	4	0	0	-0.000000	1331	1557	1557	1557	1.1698
GO:0001505_regulation_of_neurotransmitter_levels	4	0	0	-0.000000	1331	1557	1557	1557	1.1698
GO:0001709_cell_fate_determination	4	0	0	-0.000000	1331	1557	1557	1557	1.1698
GO:0005978_glycogen_biosynthesis	4	0	0	-0.000000	1331	1557	1557	1557	1.1698
GO:0006040_amino_sugar_metabolism	4	0	0	-0.000000	1331	1557	1557	1557	1.1698
GO:0006041_glucosamine_metabolism	4	0	0	-0.000000	1331	1557	1557	1557	1.1698
GO:0006044_N-acetylglucosamine_metabolism	4	0	0	-0.000000	1331	1557	1557	1557	1.1698
GO:0006081_aldehyde_metabolism	4	0	0	-0.000000	1331	1557	1557	1557	1.1698
GO:0006094_gluconeogenesis	4	0	0	-0.000000	1331	1557	1557	1557	1.1698
GO:0006171_cAMP_biosynthesis	4	0	0	-0.000000	1331	1557	1557	1557	1.1698
GO:0006228_UTP_biosynthesis	4	0	0	-0.000000	1331	1557	1557	1557	1.1698
GO:0006241_CTP_biosynthesis	4	0	0	-0.000000	1331	1557	1557	1557	1.1698
GO:0006270_DNA_replication_initiation	4	0	0	-0.000000	1331	1557	1557	1557	1.1698
GO:0006298_mismatch_repair	4	0	0	-0.000000	1331	1557	1557	1557	1.1698
GO:0006304_DNA_modification	4	0	0	-0.000000	1331	1557	1557	1557	1.1698
GO:0006305_DNA_alkylation	4	0	0	-0.000000	1331	1557	1557	1557	1.1698
GO:0006306_DNA_methylation	4	0	0	-0.000000	1331	1557	1557	1557	1.1698
GO:0006376_mRNA_splice_site_selection	4	0	0	-0.000000	1331	1557	1557	1557	1.1698
GO:0006476_protein_amino_acid_deacetylation	4	0	0	-0.000000	1331	1557	1557	1557	1.1698
GO:0006536_glutamate_metabolism	4	0	0	-0.000000	1331	1557	1557	1557	1.1698
GO:0006691_leukotriene_metabolism	4	0	0	-0.000000	1331	1557	1557	1557	1.1698
GO:0006733_oxidoreduction_coenzyme_metabolism	4	0	0	-0.000000	1331	1557	1557	1557	1.1698
GO:0006767_water-soluble_vitamin_metabolism	4	0	0	-0.000000	1331	1557	1557	1557	1.1698
GO:0006778_porphyrin_metabolism	4	0	0	-0.000000	1331	1557	1557	1557	1.1698
GO:0006839_mitochondrial_transport	4	0	0	-0.000000	1331	1557	1557	1557	1.1698
GO:0006874_calcium_ion_homeostasis	4	0	0	-0.000000	1331	1557	1557	1557	1.1698
GO:0006898_receptor_mediated_endocytosis	4	0	0	-0.000000	1331	1557	1557	1557	1.1698
GO:0006953_acute-phase_response	4	0	0	-0.000000	1331	1557	1557	1557	1.1698
GO:0006986_response_to_unfolded_protein	4	0	0	-0.000000	1331	1557	1557	1557	1.1698
GO:0007004_telomerase-dependent_telomere_maintenance	4	0	0	-0.000000	1331	1557	1557	1557	1.1698
GO:0007016_cytoskeletal_anchoring	4	0	0	-0.000000	1331	1557	1557	1557	1.1698
GO:0007031_peroxisome_organization_and_biogenesis	4	0	0	-0.000000	1331	1557	1557	1557	1.1698
GO:0007127_meiosis_I	4	0	0	-0.000000	1331	1557	1557	1557	1.1698
GO:0007128_meiotic_prophase_I	4	0	0	-0.000000	1331	1557	1557	1557	1.1698
GO:0007292_female_gamete_generation	4	0	0	-0.000000	1331	1557	1557	1557	1.1698
GO:0007498_mesoderm_development	4	0	0	-0.000000	1331	1557	1557	1557	1.1698
GO:0007584_response_to_nutrients	4	0	0	-0.000000	1331	1557	1557	1557	1.1698
GO:0007585_respiratory_gaseous_exchange	4	0	0	-0.000000	1331	1557	1557	1557	1.1698
GO:0007588_excretion	4	0	0	-0.000000	1331	1557	1557	1557	1.1698
GO:0008645_hexose_transport	4	0	0	-0.000000	1331	1557	1557	1557	1.1698
GO:0009066_aspartate_family_amino_acid_metabolism	4	0	0	-0.000000	1331	1557	1557	1557	1.1698
GO:0009084_glutamine_family_amino_acid_biosynthesis	4	0	0	-0.000000	1331	1557	1557	1557	1.1698
GO:0009112_nucleobase_metabolism	4	0	0	-0.000000	1331	1557	1557	1557	1.1698
GO:0009190_cyclic_nucleotide_biosynthesis	4	0	0	-0.000000	1331	1557	1557	1557	1.1698
GO:0009208_pyrimidine_ribonucleoside_triphosphate_metabolism	4	0	0	-0.000000	1331	1557	1557	1557	1.1698
GO:0009209_pyrimidine_ribonucleoside_triphosphate_biosynthesis	4	0	0	-0.000000	1331	1557	1557	1557	1.1698
GO:0009218_pyrimidine_ribonucleotide_metabolism	4	0	0	-0.000000	1331	1557	1557	1557	1.1698
GO:0009220_pyrimidine_ribonucleotide_biosynthesis	4	0	0	-0.000000	1331	1557	1557	1557	1.1698
GO:0009250_glucan_biosynthesis	4	0	0	-0.000000	1331	1557	1557	1557	1.1698
GO:0009306_protein_secretion	4	0	0	-0.000000	1331	1557	1557	1557	1.1698
GO:0015749_monosaccharide_transport	4	0	0	-0.000000	1331	1557	1557	1557	1.1698
GO:0015758_glucose_transport	4	0	0	-0.000000	1331	1557	1557	1557	1.1698
GO:0016066_cellular_defense_response_(sensu_Vertebrata)	4	0	0	-0.000000	1331	1557	1557	1557	1.1698
GO:0016569_covalent_chromatin_modification	4	0	0	-0.000000	1331	1557	1557	1557	1.1698
GO:0016570_histone_modification	4	0	0	-0.000000	1331	1557	1557	1557	1.1698
GO:0016575_histone_deacetylation	4	0	0	-0.000000	1331	1557	1557	1557	1.1698
GO:0019370_leukotriene_biosynthesis	4	0	0	-0.000000	1331	1557	1557	1557	1.1698
GO:0030041_actin_filament_polymerization	4	0	0	-0.000000	1331	1557	1557	1557	1.1698
GO:0030111_regulation_of_Wnt_receptor_signaling_pathway	4	0	0	-0.000000	1331	1557	1557	1557	1.1698
GO:0030217_T-cell_differentiation	4	0	0	-0.000000	1331	1557	1557	1557	1.1698
GO:0030262_apoptotic_nuclear_changes	4	0	0	-0.000000	1331	1557	1557	1557	1.1698
GO:0030308_negative_regulation_of_cell_growth	4	0	0	-0.000000	1331	1557	1557	1557	1.1698
GO:0030518_steroid_hormone_receptor_signaling_pathway	4	0	0	-0.000000	1331	1557	1557	1557	1.1698
GO:0030522_intracellular_receptor-mediated_signaling_pathway	4	0	0	-0.000000	1331	1557	1557	1557	1.1698
GO:0030574_collagen_catabolism	4	0	0	-0.000000	1331	1557	1557	1557	1.1698
GO:0030593_neutrophil_chemotaxis	4	0	0	-0.000000	1331	1557	1557	1557	1.1698
GO:0042168_heme_metabolism	4	0	0	-0.000000	1331	1557	1557	1557	1.1698
GO:0042278_purine_nucleoside_metabolism	4	0	0	-0.000000	1331	1557	1557	1557	1.1698
GO:0042345_regulation_of_NF-kappaB-nucleus_import	4	0	0	-0.000000	1331	1557	1557	1557	1.1698
GO:0042348_NF-kappaB-nucleus_import	4	0	0	-0.000000	1331	1557	1557	1557	1.1698
GO:0042401_biogenic_amine_biosynthesis	4	0	0	-0.000000	1331	1557	1557	1557	1.1698
GO:0042742_defense_response_to_bacteria	4	0	0	-0.000000	1331	1557	1557	1557	1.1698
GO:0043086_negative_regulation_of_enzyme_activity	4	0	0	-0.000000	1331	1557	1557	1557	1.1698
GO:0045005_maintenance_of_fidelity_during_DNA-dependent_DNA_replication	4	0	0	-0.000000	1331	1557	1557	1557	1.1698
GO:0045165_cell_fate_commitment	4	0	0	-0.000000	1331	1557	1557	1557	1.1698
GO:0045792_negative_regulation_of_cell_size	4	0	0	-0.000000	1331	1557	1557	1557	1.1698
GO:0045893_positive_regulation_of_transcription__DNA-dependent	4	0	0	-0.000000	1331	1557	1557	1557	1.1698
GO:0045926_negative_regulation_of_growth	4	0	0	-0.000000	1331	1557	1557	1557	1.1698
GO:0046036_CTP_metabolism	4	0	0	-0.000000	1331	1557	1557	1557	1.1698
GO:0046051_UTP_metabolism	4	0	0	-0.000000	1331	1557	1557	1557	1.1698
GO:0046058_cAMP_metabolism	4	0	0	-0.000000	1331	1557	1557	1557	1.1698
GO:0046128_purine_ribonucleoside_metabolism	4	0	0	-0.000000	1331	1557	1557	1557	1.1698
GO:0046425_regulation_of_JAK-STAT_cascade	4	0	0	-0.000000	1331	1557	1557	1557	1.1698
GO:0046426_negative_regulation_of_JAK-STAT_cascade	4	0	0	-0.000000	1331	1557	1557	1557	1.1698
GO:0046466_membrane_lipid_catabolism	4	0	0	-0.000000	1331	1557	1557	1557	1.1698
GO:0046916_transition_metal_ion_homeostasis	4	0	0	-0.000000	1331	1557	1557	1557	1.1698
GO:0050670_regulation_of_lymphocyte_proliferation	4	0	0	-0.000000	1331	1557	1557	1557	1.1698
GO:0007067_mitosis	40	0	0	-0.000000	1332	1557	1557	1557	1.16892
GO:0000087_M_phase_of_mitotic_cell_cycle	41	0	0	-0.000000	1340	1557	1557	1557	1.16194
GO:0006092_main_pathways_of_carbohydrate_metabolism	41	0	0	-0.000000	1340	1557	1557	1557	1.16194
GO:0006119_oxidative_phosphorylation	41	0	0	-0.000000	1340	1557	1557	1557	1.16194
GO:0006916_anti-apoptosis	41	0	0	-0.000000	1340	1557	1557	1557	1.16194
GO:0008610_lipid_biosynthesis	41	0	0	-0.000000	1340	1557	1557	1557	1.16194
GO:0009259_ribonucleotide_metabolism	41	0	0	-0.000000	1340	1557	1557	1557	1.16194
GO:0009889_regulation_of_biosynthesis	41	0	0	-0.000000	1340	1557	1557	1557	1.16194
GO:0016481_negative_regulation_of_transcription	41	0	0	-0.000000	1340	1557	1557	1557	1.16194
GO:0006731_coenzyme_and_prosthetic_group_metabolism	42	0	0	-0.000000	1342	1557	1557	1557	1.16021
GO:0045045_secretory_pathway	42	0	0	-0.000000	1342	1557	1557	1557	1.16021
GO:0007249_I-kappaB_kinase_NF-kappaB_cascade	43	0	0	-0.000000	1344	1557	1557	1557	1.15848
GO:0009581_detection_of_external_stimulus	43	0	0	-0.000000	1344	1557	1557	1557	1.15848
GO:0000280_nuclear_division	44	0	0	-0.000000	1351	1557	1557	1557	1.15248
GO:0006260_DNA_replication	44	0	0	-0.000000	1351	1557	1557	1557	1.15248
GO:0006511_ubiquitin-dependent_protein_catabolism	44	0	0	-0.000000	1351	1557	1557	1557	1.15248
GO:0019941_modification-dependent_protein_catabolism	44	0	0	-0.000000	1351	1557	1557	1557	1.15248
GO:0043066_negative_regulation_of_apoptosis	44	0	0	-0.000000	1351	1557	1557	1557	1.15248
GO:0043069_negative_regulation_of_programmed_cell_death	44	0	0	-0.000000	1351	1557	1557	1557	1.15248
GO:0045934_negative_regulation_of_nucleobase__nucleoside__nucleotide_and_nucleic_acid_metabolism	44	0	0	-0.000000	1351	1557	1557	1557	1.15248
GO:0009892_negative_regulation_of_metabolism	47	0	0	-0.000000	1352	1557	1557	1557	1.15163
GO:0000279_M_phase	48	0	0	-0.000000	1355	1557	1557	1557	1.14908
GO:0006917_induction_of_apoptosis	48	0	0	-0.000000	1355	1557	1557	1557	1.14908
GO:0012502_induction_of_programmed_cell_death	48	0	0	-0.000000	1355	1557	1557	1557	1.14908
GO:0009165_nucleotide_biosynthesis	49	0	0	-0.000000	1356	1557	1557	1557	1.14823
GO:0000090_mitotic_anaphase	5	0	0	-0.000000	1405	1557	1557	1557	1.10819
GO:0000271_polysaccharide_biosynthesis	5	0	0	-0.000000	1405	1557	1557	1557	1.10819
GO:0006342_chromatin_silencing	5	0	0	-0.000000	1405	1557	1557	1557	1.10819
GO:0006687_glycosphingolipid_metabolism	5	0	0	-0.000000	1405	1557	1557	1557	1.10819
GO:0006814_sodium_ion_transport	5	0	0	-0.000000	1405	1557	1557	1557	1.10819
GO:0006816_calcium_ion_transport	5	0	0	-0.000000	1405	1557	1557	1557	1.10819
GO:0006825_copper_ion_transport	5	0	0	-0.000000	1405	1557	1557	1557	1.10819
GO:0006826_iron_ion_transport	5	0	0	-0.000000	1405	1557	1557	1557	1.10819
GO:0006904_vesicle_docking_during_exocytosis	5	0	0	-0.000000	1405	1557	1557	1557	1.10819
GO:0006941_striated_muscle_contraction	5	0	0	-0.000000	1405	1557	1557	1557	1.10819
GO:0006958_complement_activation__classical_pathway	5	0	0	-0.000000	1405	1557	1557	1557	1.10819
GO:0007015_actin_filament_organization	5	0	0	-0.000000	1405	1557	1557	1557	1.10819
GO:0007156_homophilic_cell_adhesion	5	0	0	-0.000000	1405	1557	1557	1557	1.10819
GO:0007159_leukocyte_cell_adhesion	5	0	0	-0.000000	1405	1557	1557	1557	1.10819
GO:0007162_negative_regulation_of_cell_adhesion	5	0	0	-0.000000	1405	1557	1557	1557	1.10819
GO:0007163_establishment_and_or_maintenance_of_cell_polarity	5	0	0	-0.000000	1405	1557	1557	1557	1.10819
GO:0007260_tyrosine_phosphorylation_of_STAT_protein	5	0	0	-0.000000	1405	1557	1557	1557	1.10819
GO:0007409_axonogenesis	5	0	0	-0.000000	1405	1557	1557	1557	1.10819
GO:0007519_myogenesis	5	0	0	-0.000000	1405	1557	1557	1557	1.10819
GO:0007565_pregnancy	5	0	0	-0.000000	1405	1557	1557	1557	1.10819
GO:0007622_rhythmic_behavior	5	0	0	-0.000000	1405	1557	1557	1557	1.10819
GO:0007623_circadian_rhythm	5	0	0	-0.000000	1405	1557	1557	1557	1.10819
GO:0008064_regulation_of_actin_polymerization_and_or_depolymerization	5	0	0	-0.000000	1405	1557	1557	1557	1.10819
GO:0008629_induction_of_apoptosis_by_intracellular_signals	5	0	0	-0.000000	1405	1557	1557	1557	1.10819
GO:0009072_aromatic_amino_acid_family_metabolism	5	0	0	-0.000000	1405	1557	1557	1557	1.10819
GO:0009119_ribonucleoside_metabolism	5	0	0	-0.000000	1405	1557	1557	1557	1.10819
GO:0009187_cyclic_nucleotide_metabolism	5	0	0	-0.000000	1405	1557	1557	1557	1.10819
GO:0009405_pathogenesis	5	0	0	-0.000000	1405	1557	1557	1557	1.10819
GO:0009595_detection_of_biotic_stimulus	5	0	0	-0.000000	1405	1557	1557	1557	1.10819
GO:0009596_detection_of_pest_pathogen_parasite	5	0	0	-0.000000	1405	1557	1557	1557	1.10819
GO:0009790_embryonic_development	5	0	0	-0.000000	1405	1557	1557	1557	1.10819
GO:0009891_positive_regulation_of_biosynthesis	5	0	0	-0.000000	1405	1557	1557	1557	1.10819
GO:0009968_negative_regulation_of_signal_transduction	5	0	0	-0.000000	1405	1557	1557	1557	1.10819
GO:0009991_response_to_extracellular_stimulus	5	0	0	-0.000000	1405	1557	1557	1557	1.10819
GO:0016567_protein_ubiquitination	5	0	0	-0.000000	1405	1557	1557	1557	1.10819
GO:0030099_myeloid_blood_cell_differentiation	5	0	0	-0.000000	1405	1557	1557	1557	1.10819
GO:0030168_platelet_activation	5	0	0	-0.000000	1405	1557	1557	1557	1.10819
GO:0030261_chromosome_condensation	5	0	0	-0.000000	1405	1557	1557	1557	1.10819
GO:0030832_regulation_of_actin_filament_length	5	0	0	-0.000000	1405	1557	1557	1557	1.10819
GO:0042306_regulation_of_protein-nucleus_import	5	0	0	-0.000000	1405	1557	1557	1557	1.10819
GO:0042398_amino_acid_derivative_biosynthesis	5	0	0	-0.000000	1405	1557	1557	1557	1.10819
GO:0042770_DNA_damage_response__signal_transduction	5	0	0	-0.000000	1405	1557	1557	1557	1.10819
GO:0042990_regulation_of_transcription_factor-nucleus_import	5	0	0	-0.000000	1405	1557	1557	1557	1.10819
GO:0042991_transcription_factor-nucleus_import	5	0	0	-0.000000	1405	1557	1557	1557	1.10819
GO:0045761_regulation_of_adenylate_cyclase_activity	5	0	0	-0.000000	1405	1557	1557	1557	1.10819
GO:0045814_negative_regulation_of_gene_expression__epigenetic	5	0	0	-0.000000	1405	1557	1557	1557	1.10819
GO:0046822_regulation_of_nucleocytoplasmic_transport	5	0	0	-0.000000	1405	1557	1557	1557	1.10819
GO:0048278_vesicle_docking	5	0	0	-0.000000	1405	1557	1557	1557	1.10819
GO:0050876_reproductive_physiological_process	5	0	0	-0.000000	1405	1557	1557	1557	1.10819
GO:0006325_establishment_and_or_maintenance_of_chromatin_architecture	50	0	0	-0.000000	1410	1557	1557	1557	1.10426
GO:0006520_amino_acid_metabolism	50	0	0	-0.000000	1410	1557	1557	1557	1.10426
GO:0006605_protein_targeting	50	0	0	-0.000000	1410	1557	1557	1557	1.10426
GO:0043065_positive_regulation_of_apoptosis	50	0	0	-0.000000	1410	1557	1557	1557	1.10426
GO:0043068_positive_regulation_of_programmed_cell_death	50	0	0	-0.000000	1410	1557	1557	1557	1.10426
GO:0006323_DNA_packaging	51	0	0	-0.000000	1412	1557	1557	1557	1.10269
GO:0006457_protein_folding	51	0	0	-0.000000	1412	1557	1557	1557	1.10269
GO:0006281_DNA_repair	53	0	0	-0.000000	1413	1557	1557	1557	1.10191
GO:0007399_neurogenesis	54	0	0	-0.000000	1415	1557	1557	1557	1.10035
GO:0050877_neurophysiological_process	54	0	0	-0.000000	1415	1557	1557	1557	1.10035
GO:0000067_DNA_replication_and_chromosome_cycle	56	0	0	-0.000000	1416	1557	1557	1557	1.09958
GO:0015980_energy_derivation_by_oxidation_of_organic_compounds	58	0	0	-0.000000	1417	1557	1557	1557	1.0988
GO:0006519_amino_acid_and_derivative_metabolism	59	0	0	-0.000000	1421	1557	1557	1557	1.09571
GO:0006812_cation_transport	59	0	0	-0.000000	1421	1557	1557	1557	1.09571
GO:0007001_chromosome_organization_and_biogenesis_(sensu_Eukarya)	59	0	0	-0.000000	1421	1557	1557	1557	1.09571
GO:0009117_nucleotide_metabolism	59	0	0	-0.000000	1421	1557	1557	1557	1.09571
GO:0000059_protein-nucleus_import__docking	6	0	0	-0.000000	1452	1557	1557	1557	1.07231
GO:0000188_inactivation_of_MAPK	6	0	0	-0.000000	1452	1557	1557	1557	1.07231
GO:0006000_fructose_metabolism	6	0	0	-0.000000	1452	1557	1557	1557	1.07231
GO:0006100_TCA_intermediate_metabolism	6	0	0	-0.000000	1452	1557	1557	1557	1.07231
GO:0006183_GTP_biosynthesis	6	0	0	-0.000000	1452	1557	1557	1557	1.07231
GO:0006275_regulation_of_DNA_replication	6	0	0	-0.000000	1452	1557	1557	1557	1.07231
GO:0006493_O-linked_glycosylation	6	0	0	-0.000000	1452	1557	1557	1557	1.07231
GO:0006595_polyamine_metabolism	6	0	0	-0.000000	1452	1557	1557	1557	1.07231
GO:0006635_fatty_acid_beta-oxidation	6	0	0	-0.000000	1452	1557	1557	1557	1.07231
GO:0006766_vitamin_metabolism	6	0	0	-0.000000	1452	1557	1557	1557	1.07231
GO:0006801_superoxide_metabolism	6	0	0	-0.000000	1452	1557	1557	1557	1.07231
GO:0006821_chloride_transport	6	0	0	-0.000000	1452	1557	1557	1557	1.07231
GO:0006909_phagocytosis	6	0	0	-0.000000	1452	1557	1557	1557	1.07231
GO:0007059_chromosome_segregation	6	0	0	-0.000000	1452	1557	1557	1557	1.07231
GO:0007193_G-protein_signaling__adenylate_cyclase_inhibiting_pathway	6	0	0	-0.000000	1452	1557	1557	1557	1.07231
GO:0007265_RAS_protein_signal_transduction	6	0	0	-0.000000	1452	1557	1557	1557	1.07231
GO:0008643_carbohydrate_transport	6	0	0	-0.000000	1452	1557	1557	1557	1.07231
GO:0009069_serine_family_amino_acid_metabolism	6	0	0	-0.000000	1452	1557	1557	1557	1.07231
GO:0009147_pyrimidine_nucleoside_triphosphate_metabolism	6	0	0	-0.000000	1452	1557	1557	1557	1.07231
GO:0009225_nucleotide-sugar_metabolism	6	0	0	-0.000000	1452	1557	1557	1557	1.07231
GO:0009618_response_to_pathogenic_bacteria	6	0	0	-0.000000	1452	1557	1557	1557	1.07231
GO:0010033_response_to_organic_substance	6	0	0	-0.000000	1452	1557	1557	1557	1.07231
GO:0016458_gene_silencing	6	0	0	-0.000000	1452	1557	1557	1557	1.07231
GO:0019319_hexose_biosynthesis	6	0	0	-0.000000	1452	1557	1557	1557	1.07231
GO:0019835_cytolysis	6	0	0	-0.000000	1452	1557	1557	1557	1.07231
GO:0046039_GTP_metabolism	6	0	0	-0.000000	1452	1557	1557	1557	1.07231
GO:0046148_pigment_biosynthesis	6	0	0	-0.000000	1452	1557	1557	1557	1.07231
GO:0046165_alcohol_biosynthesis	6	0	0	-0.000000	1452	1557	1557	1557	1.07231
GO:0046364_monosaccharide_biosynthesis	6	0	0	-0.000000	1452	1557	1557	1557	1.07231
GO:0046651_lymphocyte_proliferation	6	0	0	-0.000000	1452	1557	1557	1557	1.07231
GO:0046903_secretion	6	0	0	-0.000000	1452	1557	1557	1557	1.07231
GO:0006997_nuclear_organization_and_biogenesis	60	0	0	-0.000000	1453	1557	1557	1557	1.07158
GO:0006066_alcohol_metabolism	61	0	0	-0.000000	1454	1557	1557	1557	1.07084
GO:0000278_mitotic_cell_cycle	62	0	0	-0.000000	1455	1557	1557	1557	1.0701
GO:0006974_response_to_DNA_damage_stimulus	64	0	0	-0.000000	1456	1557	1557	1557	1.06937
GO:0007264_small_GTPase_mediated_signal_transduction	65	0	0	-0.000000	1457	1557	1557	1557	1.06863
GO:0009719_response_to_endogenous_stimulus	66	0	0	-0.000000	1458	1557	1557	1557	1.0679
GO:0043037_translation	67	0	0	-0.000000	1459	1557	1557	1557	1.06717
GO:0006118_electron_transport	68	0	0	-0.000000	1460	1557	1557	1557	1.06644
GO:0006954_inflammatory_response	69	0	0	-0.000000	1461	1557	1557	1557	1.06571
GO:0000096_sulfur_amino_acid_metabolism	7	0	0	-0.000000	1490	1557	1557	1557	1.04497
GO:0006221_pyrimidine_nucleotide_biosynthesis	7	0	0	-0.000000	1490	1557	1557	1557	1.04497
GO:0006302_double-strand_break_repair	7	0	0	-0.000000	1490	1557	1557	1557	1.04497
GO:0006383_transcription_from_Pol_III_promoter	7	0	0	-0.000000	1490	1557	1557	1557	1.04497
GO:0006613_cotranslational_membrane_targeting	7	0	0	-0.000000	1490	1557	1557	1557	1.04497
GO:0006664_glycolipid_metabolism	7	0	0	-0.000000	1490	1557	1557	1557	1.04497
GO:0006690_icosanoid_metabolism	7	0	0	-0.000000	1490	1557	1557	1557	1.04497
GO:0006807_nitrogen_metabolism	7	0	0	-0.000000	1490	1557	1557	1557	1.04497
GO:0006813_potassium_ion_transport	7	0	0	-0.000000	1490	1557	1557	1557	1.04497
GO:0006944_membrane_fusion	7	0	0	-0.000000	1490	1557	1557	1557	1.04497
GO:0006956_complement_activation	7	0	0	-0.000000	1490	1557	1557	1557	1.04497
GO:0007051_spindle_assembly	7	0	0	-0.000000	1490	1557	1557	1557	1.04497
GO:0007052_mitotic_spindle_assembly	7	0	0	-0.000000	1490	1557	1557	1557	1.04497
GO:0007204_cytosolic_calcium_ion_concentration_elevation	7	0	0	-0.000000	1490	1557	1557	1557	1.04497
GO:0007205_protein_kinase_C_activation	7	0	0	-0.000000	1490	1557	1557	1557	1.04497
GO:0008033_tRNA_processing	7	0	0	-0.000000	1490	1557	1557	1557	1.04497
GO:0008154_actin_polymerization_and_or_depolymerization	7	0	0	-0.000000	1490	1557	1557	1557	1.04497
GO:0008544_epidermis_development	7	0	0	-0.000000	1490	1557	1557	1557	1.04497
GO:0008654_phospholipid_biosynthesis	7	0	0	-0.000000	1490	1557	1557	1557	1.04497
GO:0009060_aerobic_respiration	7	0	0	-0.000000	1490	1557	1557	1557	1.04497
GO:0018108_peptidyl-tyrosine_phosphorylation	7	0	0	-0.000000	1490	1557	1557	1557	1.04497
GO:0030098_lymphocyte_differentiation	7	0	0	-0.000000	1490	1557	1557	1557	1.04497
GO:0030595_immune_cell_chemotaxis	7	0	0	-0.000000	1490	1557	1557	1557	1.04497
GO:0042113_B-cell_activation	7	0	0	-0.000000	1490	1557	1557	1557	1.04497
GO:0042440_pigment_metabolism	7	0	0	-0.000000	1490	1557	1557	1557	1.04497
GO:0045333_cellular_respiration	7	0	0	-0.000000	1490	1557	1557	1557	1.04497
GO:0046456_icosanoid_biosynthesis	7	0	0	-0.000000	1490	1557	1557	1557	1.04497
GO:0048066_pigmentation	7	0	0	-0.000000	1490	1557	1557	1557	1.04497
GO:0050900_immune_cell_migration	7	0	0	-0.000000	1490	1557	1557	1557	1.04497
GO:0007010_cytoskeleton_organization_and_biogenesis	70	0	0	-0.000000	1491	1557	1557	1557	1.04427
GO:0006357_regulation_of_transcription_from_Pol_II_promoter	71	0	0	-0.000000	1492	1557	1557	1557	1.04357
GO:0009308_amine_metabolism	72	0	0	-0.000000	1493	1557	1557	1557	1.04287
GO:0006928_cell_motility	74	0	0	-0.000000	1494	1557	1557	1557	1.04217
GO:0006811_ion_transport	78	0	0	-0.000000	1495	1557	1557	1557	1.04147
GO:0006091_energy_pathways	79	0	0	-0.000000	1496	1557	1557	1557	1.04078
GO:0000187_activation_of_MAPK	8	0	0	-0.000000	1524	1557	1557	1557	1.02165
GO:0006289_nucleotide-excision_repair	8	0	0	-0.000000	1524	1557	1557	1557	1.02165
GO:0006401_RNA_catabolism	8	0	0	-0.000000	1524	1557	1557	1557	1.02165
GO:0006607_NLS-bearing_substrate-nucleus_import	8	0	0	-0.000000	1524	1557	1557	1557	1.02165
GO:0006612_protein-membrane_targeting	8	0	0	-0.000000	1524	1557	1557	1557	1.02165
GO:0006626_protein-mitochondrial_targeting	8	0	0	-0.000000	1524	1557	1557	1557	1.02165
GO:0006730_one-carbon_compound_metabolism	8	0	0	-0.000000	1524	1557	1557	1557	1.02165
GO:0006865_amino_acid_transport	8	0	0	-0.000000	1524	1557	1557	1557	1.02165
GO:0006875_metal_ion_homeostasis	8	0	0	-0.000000	1524	1557	1557	1557	1.02165
GO:0006888_ER_to_Golgi_transport	8	0	0	-0.000000	1524	1557	1557	1557	1.02165
GO:0006891_intra-Golgi_transport	8	0	0	-0.000000	1524	1557	1557	1557	1.02165
GO:0006919_caspase_activation	8	0	0	-0.000000	1524	1557	1557	1557	1.02165
GO:0007126_meiosis	8	0	0	-0.000000	1524	1557	1557	1557	1.02165
GO:0007188_G-protein_signaling__coupled_to_cAMP_nucleotide_second_messenger	8	0	0	-0.000000	1524	1557	1557	1557	1.02165
GO:0007254_JNK_cascade	8	0	0	-0.000000	1524	1557	1557	1557	1.02165
GO:0007398_ectoderm_development	8	0	0	-0.000000	1524	1557	1557	1557	1.02165
GO:0009063_amino_acid_catabolism	8	0	0	-0.000000	1524	1557	1557	1557	1.02165
GO:0009064_glutamine_family_amino_acid_metabolism	8	0	0	-0.000000	1524	1557	1557	1557	1.02165
GO:0009314_response_to_radiation	8	0	0	-0.000000	1524	1557	1557	1557	1.02165
GO:0018212_peptidyl-tyrosine_modification	8	0	0	-0.000000	1524	1557	1557	1557	1.02165
GO:0019079_viral_genome_replication	8	0	0	-0.000000	1524	1557	1557	1557	1.02165
GO:0019395_fatty_acid_oxidation	8	0	0	-0.000000	1524	1557	1557	1557	1.02165
GO:0019883_antigen_presentation__endogenous_antigen	8	0	0	-0.000000	1524	1557	1557	1557	1.02165
GO:0030005_di-__tri-valent_inorganic_cation_homeostasis	8	0	0	-0.000000	1524	1557	1557	1557	1.02165
GO:0030203_glycosaminoglycan_metabolism	8	0	0	-0.000000	1524	1557	1557	1557	1.02165
GO:0045047_protein-ER_targeting	8	0	0	-0.000000	1524	1557	1557	1557	1.02165
GO:0045935_positive_regulation_of_nucleobase__nucleoside__nucleotide_and_nucleic_acid_metabolism	8	0	0	-0.000000	1524	1557	1557	1557	1.02165
GO:0045941_positive_regulation_of_transcription	8	0	0	-0.000000	1524	1557	1557	1557	1.02165
GO:0007243_protein_kinase_cascade	86	0	0	-0.000000	1525	1557	1557	1557	1.02098
GO:0000072_M_phase_specific_microtubule_process	9	0	0	-0.000000	1554	1557	1557	1557	1.00193
GO:0000075_cell_cycle_checkpoint	9	0	0	-0.000000	1554	1557	1557	1557	1.00193
GO:0001525_angiogenesis	9	0	0	-0.000000	1554	1557	1557	1557	1.00193
GO:0001568_blood_vessel_development	9	0	0	-0.000000	1554	1557	1557	1557	1.00193
GO:0006022_aminoglycan_metabolism	9	0	0	-0.000000	1554	1557	1557	1557	1.00193
GO:0006338_chromatin_remodeling	9	0	0	-0.000000	1554	1557	1557	1557	1.00193
GO:0006406_mRNA-nucleus_export	9	0	0	-0.000000	1554	1557	1557	1557	1.00193
GO:0006790_sulfur_metabolism	9	0	0	-0.000000	1554	1557	1557	1557	1.00193
GO:0006873_cell_ion_homeostasis	9	0	0	-0.000000	1554	1557	1557	1557	1.00193
GO:0007018_microtubule-based_movement	9	0	0	-0.000000	1554	1557	1557	1557	1.00193
GO:0007187_G-protein_signaling__coupled_to_cyclic_nucleotide_second_messenger	9	0	0	-0.000000	1554	1557	1557	1557	1.00193
GO:0007389_pattern_specification	9	0	0	-0.000000	1554	1557	1557	1557	1.00193
GO:0007417_central_nervous_system_development	9	0	0	-0.000000	1554	1557	1557	1557	1.00193
GO:0008652_amino_acid_biosynthesis	9	0	0	-0.000000	1554	1557	1557	1557	1.00193
GO:0009126_purine_nucleoside_monophosphate_metabolism	9	0	0	-0.000000	1554	1557	1557	1557	1.00193
GO:0009127_purine_nucleoside_monophosphate_biosynthesis	9	0	0	-0.000000	1554	1557	1557	1557	1.00193
GO:0009167_purine_ribonucleoside_monophosphate_metabolism	9	0	0	-0.000000	1554	1557	1557	1557	1.00193
GO:0009168_purine_ribonucleoside_monophosphate_biosynthesis	9	0	0	-0.000000	1554	1557	1557	1557	1.00193
GO:0009310_amine_catabolism	9	0	0	-0.000000	1554	1557	1557	1557	1.00193
GO:0015698_inorganic_anion_transport	9	0	0	-0.000000	1554	1557	1557	1557	1.00193
GO:0016582_non-covalent_chromatin_modification	9	0	0	-0.000000	1554	1557	1557	1557	1.00193
GO:0019885_antigen_processing__endogenous_antigen_via_MHC_class_I	9	0	0	-0.000000	1554	1557	1557	1557	1.00193
GO:0019933_cAMP-mediated_signaling	9	0	0	-0.000000	1554	1557	1557	1557	1.00193
GO:0030003_cation_homeostasis	9	0	0	-0.000000	1554	1557	1557	1557	1.00193
GO:0030155_regulation_of_cell_adhesion	9	0	0	-0.000000	1554	1557	1557	1557	1.00193
GO:0030705_cytoskeleton-dependent_intracellular_transport	9	0	0	-0.000000	1554	1557	1557	1557	1.00193
GO:0050801_ion_homeostasis	9	0	0	-0.000000	1554	1557	1557	1557	1.00193
GO:0051028_mRNA_transport	9	0	0	-0.000000	1554	1557	1557	1557	1.00193
GO:0051049_regulation_of_transport	9	0	0	-0.000000	1554	1557	1557	1557	1.00193
GO:0042981_regulation_of_apoptosis	93	0	0	-0.000000	1556	1557	1557	1557	1.00064
GO:0043067_regulation_of_programmed_cell_death	93	0	0	-0.000000	1556	1557	1557	1557	1.00064
GO:0019752_carboxylic_acid_metabolism	99	0	0	-0.000000	1557	1557	1557	1557	1
