# Supplementary material for: High-Throughput GoMiner, an 'industrial-strength' integrative gene ontology tool for interpretation of multiple-microarray experiments, with application to studies of Common Variable Immune Deficiency (CVID)
Source: BMC Bioinformatics. 2005 Jul 5;6:168. doi: 10.1186/1471-2105-6-168 (PMC1190154; doi:10.1186/1471-2105-6-168)
Supplement: Additional File 3 — Output Files Generated from High-Throughput GoMiner [file 1471-2105-6-168-S3.tar › cvidoutput/total.txt.dir/cvidchanged.txt.dir/cvidchanged.txt.over.gce]

GO:0006955_immune_response	CHS1	264	9	3.9375	-3.805810	1	0	0
GO:0006955_immune_response	CLECSF2	264	9	3.9375	-3.805810	1	0	0
GO:0006955_immune_response	DEFB1	264	9	3.9375	-3.805810	1	0	0
GO:0006955_immune_response	GNLY	264	9	3.9375	-3.805810	1	0	0
GO:0006955_immune_response	HLA-DQA1	264	9	3.9375	-3.805810	1	0	0
GO:0006955_immune_response	KLRC3	264	9	3.9375	-3.805810	1	0	0
GO:0006955_immune_response	LY9	264	9	3.9375	-3.805810	1	0	0
GO:0006955_immune_response	OAS1	264	9	3.9375	-3.805810	1	0	0
GO:0006955_immune_response	XCL2	264	9	3.9375	-3.805810	1	0	0
GO:0006952_defense_response	CHS1	284	9	3.66021	-3.557313	3	-0.241411	0.0133333
GO:0006952_defense_response	CLECSF2	284	9	3.66021	-3.557313	3	-0.241411	0.0133333
GO:0006952_defense_response	DEFB1	284	9	3.66021	-3.557313	3	-0.241411	0.0133333
GO:0006952_defense_response	GNLY	284	9	3.66021	-3.557313	3	-0.241411	0.0133333
GO:0006952_defense_response	HLA-DQA1	284	9	3.66021	-3.557313	3	-0.241411	0.0133333
GO:0006952_defense_response	KLRC3	284	9	3.66021	-3.557313	3	-0.241411	0.0133333
GO:0006952_defense_response	LY9	284	9	3.66021	-3.557313	3	-0.241411	0.0133333
GO:0006952_defense_response	OAS1	284	9	3.66021	-3.557313	3	-0.241411	0.0133333
GO:0006952_defense_response	XCL2	284	9	3.66021	-3.557313	3	-0.241411	0.0133333
GO:0009613_response_to_pest_pathogen_parasite	CHS1	159	7	5.08491	-3.634822	2	-0.241411	0.02
GO:0009613_response_to_pest_pathogen_parasite	CLECSF2	159	7	5.08491	-3.634822	2	-0.241411	0.02
GO:0009613_response_to_pest_pathogen_parasite	DEFB1	159	7	5.08491	-3.634822	2	-0.241411	0.02
GO:0009613_response_to_pest_pathogen_parasite	GNLY	159	7	5.08491	-3.634822	2	-0.241411	0.02
GO:0009613_response_to_pest_pathogen_parasite	KLRC3	159	7	5.08491	-3.634822	2	-0.241411	0.02
GO:0009613_response_to_pest_pathogen_parasite	LY9	159	7	5.08491	-3.634822	2	-0.241411	0.02
GO:0009613_response_to_pest_pathogen_parasite	OAS1	159	7	5.08491	-3.634822	2	-0.241411	0.02
GO:0009607_response_to_biotic_stimulus	CHS1	313	9	3.32109	-3.232346	4	-0.287355	0.02
GO:0009607_response_to_biotic_stimulus	CLECSF2	313	9	3.32109	-3.232346	4	-0.287355	0.02
GO:0009607_response_to_biotic_stimulus	DEFB1	313	9	3.32109	-3.232346	4	-0.287355	0.02
GO:0009607_response_to_biotic_stimulus	GNLY	313	9	3.32109	-3.232346	4	-0.287355	0.02
GO:0009607_response_to_biotic_stimulus	HLA-DQA1	313	9	3.32109	-3.232346	4	-0.287355	0.02
GO:0009607_response_to_biotic_stimulus	KLRC3	313	9	3.32109	-3.232346	4	-0.287355	0.02
GO:0009607_response_to_biotic_stimulus	LY9	313	9	3.32109	-3.232346	4	-0.287355	0.02
GO:0009607_response_to_biotic_stimulus	OAS1	313	9	3.32109	-3.232346	4	-0.287355	0.02
GO:0009607_response_to_biotic_stimulus	XCL2	313	9	3.32109	-3.232346	4	-0.287355	0.02
GO:0006805_xenobiotic_metabolism	DEFB1	5	2	46.2	-3.154042	5	-0.399512	0.034
GO:0006805_xenobiotic_metabolism	GNLY	5	2	46.2	-3.154042	5	-0.399512	0.034
GO:0050874_organismal_physiological_process	CHS1	351	9	2.96154	-2.858926	7	-0.49366	0.0357143
GO:0050874_organismal_physiological_process	CLECSF2	351	9	2.96154	-2.858926	7	-0.49366	0.0357143
GO:0050874_organismal_physiological_process	DEFB1	351	9	2.96154	-2.858926	7	-0.49366	0.0357143
GO:0050874_organismal_physiological_process	GNLY	351	9	2.96154	-2.858926	7	-0.49366	0.0357143
GO:0050874_organismal_physiological_process	HLA-DQA1	351	9	2.96154	-2.858926	7	-0.49366	0.0357143
GO:0050874_organismal_physiological_process	KLRC3	351	9	2.96154	-2.858926	7	-0.49366	0.0357143
GO:0050874_organismal_physiological_process	LY9	351	9	2.96154	-2.858926	7	-0.49366	0.0357143
GO:0050874_organismal_physiological_process	OAS1	351	9	2.96154	-2.858926	7	-0.49366	0.0357143
GO:0050874_organismal_physiological_process	XCL2	351	9	2.96154	-2.858926	7	-0.49366	0.0357143
GO:0009410_response_to_xenobiotic_stimulus	DEFB1	6	2	38.5	-2.980212	6	-0.464204	0.0383333
GO:0009410_response_to_xenobiotic_stimulus	GNLY	6	2	38.5	-2.980212	6	-0.464204	0.0383333
GO:0006968_cellular_defense_response	CHS1	33	3	10.5	-2.590513	10	-0.65345	0.039
GO:0006968_cellular_defense_response	GNLY	33	3	10.5	-2.590513	10	-0.65345	0.039
GO:0006968_cellular_defense_response	KLRC3	33	3	10.5	-2.590513	10	-0.65345	0.039
GO:0007178_transmembrane_receptor_protein_serine_threonine_kinase_signaling_pathway	TGFBR2	9	2	25.6667	-2.606781	9	-0.65345	0.0433333
GO:0007178_transmembrane_receptor_protein_serine_threonine_kinase_signaling_pathway	TGFBR3	9	2	25.6667	-2.606781	9	-0.65345	0.0433333
GO:0009605_response_to_external_stimulus	CHS1	376	9	2.76463	-2.640200	8	-0.611187	0.04625
GO:0009605_response_to_external_stimulus	CLECSF2	376	9	2.76463	-2.640200	8	-0.611187	0.04625
GO:0009605_response_to_external_stimulus	DEFB1	376	9	2.76463	-2.640200	8	-0.611187	0.04625
GO:0009605_response_to_external_stimulus	GNLY	376	9	2.76463	-2.640200	8	-0.611187	0.04625
GO:0009605_response_to_external_stimulus	HLA-DQA1	376	9	2.76463	-2.640200	8	-0.611187	0.04625
GO:0009605_response_to_external_stimulus	KLRC3	376	9	2.76463	-2.640200	8	-0.611187	0.04625
GO:0009605_response_to_external_stimulus	LY9	376	9	2.76463	-2.640200	8	-0.611187	0.04625
GO:0009605_response_to_external_stimulus	OAS1	376	9	2.76463	-2.640200	8	-0.611187	0.04625
GO:0009605_response_to_external_stimulus	XCL2	376	9	2.76463	-2.640200	8	-0.611187	0.04625
GO:0006950_response_to_stress	CHS1	266	7	3.03947	-2.291662	11	-0.88056	0.07
GO:0006950_response_to_stress	CLECSF2	266	7	3.03947	-2.291662	11	-0.88056	0.07
GO:0006950_response_to_stress	DEFB1	266	7	3.03947	-2.291662	11	-0.88056	0.07
GO:0006950_response_to_stress	GNLY	266	7	3.03947	-2.291662	11	-0.88056	0.07
GO:0006950_response_to_stress	KLRC3	266	7	3.03947	-2.291662	11	-0.88056	0.07
GO:0006950_response_to_stress	LY9	266	7	3.03947	-2.291662	11	-0.88056	0.07
GO:0006950_response_to_stress	OAS1	266	7	3.03947	-2.291662	11	-0.88056	0.07
GO:0050896_response_to_stimulus	CHS1	451	9	2.30488	-2.084879	12	-0.95641	0.0966667
GO:0050896_response_to_stimulus	CLECSF2	451	9	2.30488	-2.084879	12	-0.95641	0.0966667
GO:0050896_response_to_stimulus	DEFB1	451	9	2.30488	-2.084879	12	-0.95641	0.0966667
GO:0050896_response_to_stimulus	GNLY	451	9	2.30488	-2.084879	12	-0.95641	0.0966667
GO:0050896_response_to_stimulus	HLA-DQA1	451	9	2.30488	-2.084879	12	-0.95641	0.0966667
GO:0050896_response_to_stimulus	KLRC3	451	9	2.30488	-2.084879	12	-0.95641	0.0966667
GO:0050896_response_to_stimulus	LY9	451	9	2.30488	-2.084879	12	-0.95641	0.0966667
GO:0050896_response_to_stimulus	OAS1	451	9	2.30488	-2.084879	12	-0.95641	0.0966667
GO:0050896_response_to_stimulus	XCL2	451	9	2.30488	-2.084879	12	-0.95641	0.0966667
GO:0042221_response_to_chemical_substance	DEFB1	57	3	6.07895	-1.918775	13	0.97408	0.521538
GO:0042221_response_to_chemical_substance	GNLY	57	3	6.07895	-1.918775	13	0.97408	0.521538
GO:0042221_response_to_chemical_substance	XCL2	57	3	6.07895	-1.918775	13	0.97408	0.521538
GO:0007167_enzyme_linked_receptor_protein_signaling_pathway	TGFBR2	28	2	8.25	-1.628371	18	2.99699	0.653333
GO:0007167_enzyme_linked_receptor_protein_signaling_pathway	TGFBR3	28	2	8.25	-1.628371	18	2.99699	0.653333
GO:0007157_heterophilic_cell_adhesion	CLECSF2	27	2	8.55556	-1.658311	17	2.94579	0.682941
GO:0007157_heterophilic_cell_adhesion	KLRC3	27	2	8.55556	-1.658311	17	2.94579	0.682941
GO:0007154_cell_communication	CHS1	607	10	1.9028	-1.715284	16	2.73656	0.701875
GO:0007154_cell_communication	CLECSF2	607	10	1.9028	-1.715284	16	2.73656	0.701875
GO:0007154_cell_communication	GPR56	607	10	1.9028	-1.715284	16	2.73656	0.701875
GO:0007154_cell_communication	KLRC3	607	10	1.9028	-1.715284	16	2.73656	0.701875
GO:0007154_cell_communication	LY9	607	10	1.9028	-1.715284	16	2.73656	0.701875
GO:0007154_cell_communication	PDE4D	607	10	1.9028	-1.715284	16	2.73656	0.701875
GO:0007154_cell_communication	RGS2	607	10	1.9028	-1.715284	16	2.73656	0.701875
GO:0007154_cell_communication	TGFBR2	607	10	1.9028	-1.715284	16	2.73656	0.701875
GO:0007154_cell_communication	TGFBR3	607	10	1.9028	-1.715284	16	2.73656	0.701875
GO:0007154_cell_communication	XCL2	607	10	1.9028	-1.715284	16	2.73656	0.701875
GO:0007041_lysosomal_transport	CHS1	2	1	57.75	-1.763343	15	2.60666	0.734
GO:0008333_endosome_to_lysosome_transport	CHS1	2	1	57.75	-1.763343	15	2.60666	0.734
GO:0009628_response_to_abiotic_stimulus	DEFB1	87	3	3.98276	-1.431696	23	7.5298	0.820435
GO:0009628_response_to_abiotic_stimulus	GNLY	87	3	3.98276	-1.431696	23	7.5298	0.820435
GO:0009628_response_to_abiotic_stimulus	XCL2	87	3	3.98276	-1.431696	23	7.5298	0.820435
GO:0007040_lysosome_organization_and_biogenesis	CHS1	4	1	28.875	-1.465888	22	7.2708	0.846364
GO:0008277_regulation_of_G-protein_coupled_receptor_protein_signaling_pathway	RGS2	4	1	28.875	-1.465888	22	7.2708	0.846364
GO:0009620_response_to_fungi	GNLY	4	1	28.875	-1.465888	22	7.2708	0.846364
GO:0050832_defense_response_to_fungi	GNLY	4	1	28.875	-1.465888	22	7.2708	0.846364
GO:0016064_humoral_defense_mechanism_(sensu_Vertebrata)	CLECSF2	41	2	5.63415	-1.321147	26	10.4669	0.869231
GO:0016064_humoral_defense_mechanism_(sensu_Vertebrata)	LY9	41	2	5.63415	-1.321147	26	10.4669	0.869231
GO:0016337_cell-cell_adhesion	CLECSF2	40	2	5.775	-1.340633	25	10.0983	0.8836
GO:0016337_cell-cell_adhesion	KLRC3	40	2	5.775	-1.340633	25	10.0983	0.8836
GO:0007155_cell_adhesion	CLECSF2	110	3	3.15	-1.177891	31	14.628	0.904839
GO:0007155_cell_adhesion	KLRC3	110	3	3.15	-1.177891	31	14.628	0.904839
GO:0007155_cell_adhesion	LY9	110	3	3.15	-1.177891	31	14.628	0.904839
GO:0007179_transforming_growth_factor_beta_receptor_signaling_pathway	TGFBR3	5	1	23.1	-1.370762	24	9.819	0.906667
GO:0009611_response_to_wounding	CHS1	99	3	3.5	-1.290214	27	11.7692	0.908519
GO:0009611_response_to_wounding	GNLY	99	3	3.5	-1.290214	27	11.7692	0.908519
GO:0009611_response_to_wounding	KLRC3	99	3	3.5	-1.290214	27	11.7692	0.908519
GO:0007166_cell_surface_receptor_linked_signal_transduction	GPR56	180	4	2.56667	-1.190639	30	14.1262	0.919667
GO:0007166_cell_surface_receptor_linked_signal_transduction	RGS2	180	4	2.56667	-1.190639	30	14.1262	0.919667
GO:0007166_cell_surface_receptor_linked_signal_transduction	TGFBR2	180	4	2.56667	-1.190639	30	14.1262	0.919667
GO:0007166_cell_surface_receptor_linked_signal_transduction	TGFBR3	180	4	2.56667	-1.190639	30	14.1262	0.919667
GO:0007032_endosome_organization_and_biogenesis	CHS1	7	1	16.5	-1.228198	29	13.6984	0.932414
GO:0016197_endosome_transport	CHS1	7	1	16.5	-1.228198	29	13.6984	0.932414
GO:0006959_humoral_immune_response	CLECSF2	54	2	4.27778	-1.108271	34	17.9701	0.968824
GO:0006959_humoral_immune_response	LY9	54	2	4.27778	-1.108271	34	17.9701	0.968824
GO:0009617_response_to_bacteria	DEFB1	10	1	11.55	-1.078626	35	18.6142	0.979429
GO:0019884_antigen_presentation__exogenous_antigen	HLA-DQA1	9	1	12.8333	-1.122609	33	17.7746	0.989091
GO:0019886_antigen_processing__exogenous_antigen_via_MHC_class_II	HLA-DQA1	9	1	12.8333	-1.122609	33	17.7746	0.989091
GO:0007218_neuropeptide_signaling_pathway	GPR56	11	1	10.5	-1.039006	36	20.2939	1.02111
GO:0009615_response_to_virus	OAS1	15	1	7.7	-0.911379	37	25.4575	1.17622
GO:0007186_G-protein_coupled_receptor_protein_signaling_pathway	GPR56	74	2	3.12162	-0.876618	39	26.9724	1.17692
GO:0007186_G-protein_coupled_receptor_protein_signaling_pathway	RGS2	74	2	3.12162	-0.876618	39	26.9724	1.17692
GO:0019882_antigen_presentation	HLA-DQA1	18	1	6.41667	-0.837481	42	29.4494	1.17714
GO:0030333_antigen_processing	HLA-DQA1	18	1	6.41667	-0.837481	42	29.4494	1.17714
GO:0008015_circulation	XCL2	16	1	7.21875	-0.885113	38	26.6693	1.19816
GO:0007165_signal_transduction	CHS1	523	7	1.54589	-0.837746	40	28.5669	1.2045
GO:0007165_signal_transduction	GPR56	523	7	1.54589	-0.837746	40	28.5669	1.2045
GO:0007165_signal_transduction	PDE4D	523	7	1.54589	-0.837746	40	28.5669	1.2045
GO:0007165_signal_transduction	RGS2	523	7	1.54589	-0.837746	40	28.5669	1.2045
GO:0007165_signal_transduction	TGFBR2	523	7	1.54589	-0.837746	40	28.5669	1.2045
GO:0007165_signal_transduction	TGFBR3	523	7	1.54589	-0.837746	40	28.5669	1.2045
GO:0007165_signal_transduction	XCL2	523	7	1.54589	-0.837746	40	28.5669	1.2045
GO:0008150_biological_process	AMY2A	2310	20	1	-0.000000	1051	1557	1.48145
GO:0008150_biological_process	CHS1	2310	20	1	-0.000000	1051	1557	1.48145
GO:0008150_biological_process	CLECSF2	2310	20	1	-0.000000	1051	1557	1.48145
GO:0008150_biological_process	DEFB1	2310	20	1	-0.000000	1051	1557	1.48145
GO:0008150_biological_process	DSIPI	2310	20	1	-0.000000	1051	1557	1.48145
GO:0008150_biological_process	GNLY	2310	20	1	-0.000000	1051	1557	1.48145
GO:0008150_biological_process	GPR56	2310	20	1	-0.000000	1051	1557	1.48145
GO:0008150_biological_process	GZMK	2310	20	1	-0.000000	1051	1557	1.48145
GO:0008150_biological_process	HLA-DQA1	2310	20	1	-0.000000	1051	1557	1.48145
GO:0008150_biological_process	KLRC3	2310	20	1	-0.000000	1051	1557	1.48145
GO:0008150_biological_process	LY9	2310	20	1	-0.000000	1051	1557	1.48145
GO:0008150_biological_process	OAS1	2310	20	1	-0.000000	1051	1557	1.48145
GO:0008150_biological_process	PDE4D	2310	20	1	-0.000000	1051	1557	1.48145
GO:0008150_biological_process	PTPN4	2310	20	1	-0.000000	1051	1557	1.48145
GO:0008150_biological_process	RGS2	2310	20	1	-0.000000	1051	1557	1.48145
GO:0008150_biological_process	SF1	2310	20	1	-0.000000	1051	1557	1.48145
GO:0008150_biological_process	SYNE2	2310	20	1	-0.000000	1051	1557	1.48145
GO:0008150_biological_process	TGFBR2	2310	20	1	-0.000000	1051	1557	1.48145
GO:0008150_biological_process	TGFBR3	2310	20	1	-0.000000	1051	1557	1.48145
GO:0008150_biological_process	XCL2	2310	20	1	-0.000000	1051	1557	1.48145
GO:0008152_metabolism	AMY2A	1534	10	0.752934	-0.017336	98	119.079	1.48939
GO:0008152_metabolism	DEFB1	1534	10	0.752934	-0.017336	98	119.079	1.48939
GO:0008152_metabolism	DSIPI	1534	10	0.752934	-0.017336	98	119.079	1.48939
GO:0008152_metabolism	GNLY	1534	10	0.752934	-0.017336	98	119.079	1.48939
GO:0008152_metabolism	GZMK	1534	10	0.752934	-0.017336	98	119.079	1.48939
GO:0008152_metabolism	HLA-DQA1	1534	10	0.752934	-0.017336	98	119.079	1.48939
GO:0008152_metabolism	OAS1	1534	10	0.752934	-0.017336	98	119.079	1.48939
GO:0008152_metabolism	PTPN4	1534	10	0.752934	-0.017336	98	119.079	1.48939
GO:0008152_metabolism	SF1	1534	10	0.752934	-0.017336	98	119.079	1.48939
GO:0008152_metabolism	TGFBR2	1534	10	0.752934	-0.017336	98	119.079	1.48939
GO:0007582_physiological_process	AMY2A	2149	17	0.913681	-0.020339	97	118.819	1.50278
GO:0007582_physiological_process	CHS1	2149	17	0.913681	-0.020339	97	118.819	1.50278
GO:0007582_physiological_process	CLECSF2	2149	17	0.913681	-0.020339	97	118.819	1.50278
GO:0007582_physiological_process	DEFB1	2149	17	0.913681	-0.020339	97	118.819	1.50278
GO:0007582_physiological_process	DSIPI	2149	17	0.913681	-0.020339	97	118.819	1.50278
GO:0007582_physiological_process	GNLY	2149	17	0.913681	-0.020339	97	118.819	1.50278
GO:0007582_physiological_process	GZMK	2149	17	0.913681	-0.020339	97	118.819	1.50278
GO:0007582_physiological_process	HLA-DQA1	2149	17	0.913681	-0.020339	97	118.819	1.50278
GO:0007582_physiological_process	KLRC3	2149	17	0.913681	-0.020339	97	118.819	1.50278
GO:0007582_physiological_process	LY9	2149	17	0.913681	-0.020339	97	118.819	1.50278
GO:0007582_physiological_process	OAS1	2149	17	0.913681	-0.020339	97	118.819	1.50278
GO:0007582_physiological_process	PTPN4	2149	17	0.913681	-0.020339	97	118.819	1.50278
GO:0007582_physiological_process	RGS2	2149	17	0.913681	-0.020339	97	118.819	1.50278
GO:0007582_physiological_process	SF1	2149	17	0.913681	-0.020339	97	118.819	1.50278
GO:0007582_physiological_process	SYNE2	2149	17	0.913681	-0.020339	97	118.819	1.50278
GO:0007582_physiological_process	TGFBR2	2149	17	0.913681	-0.020339	97	118.819	1.50278
GO:0007582_physiological_process	XCL2	2149	17	0.913681	-0.020339	97	118.819	1.50278
GO:0008151_cell_growth_and_or_maintenance	CHS1	797	4	0.579674	-0.021383	96	118.585	1.51656
GO:0008151_cell_growth_and_or_maintenance	RGS2	797	4	0.579674	-0.021383	96	118.585	1.51656
GO:0008151_cell_growth_and_or_maintenance	SYNE2	797	4	0.579674	-0.021383	96	118.585	1.51656
GO:0008151_cell_growth_and_or_maintenance	TGFBR2	797	4	0.579674	-0.021383	96	118.585	1.51656
GO:0019538_protein_metabolism	GZMK	627	3	0.552632	-0.027358	95	118.098	1.52821
GO:0019538_protein_metabolism	PTPN4	627	3	0.552632	-0.027358	95	118.098	1.52821
GO:0019538_protein_metabolism	TGFBR2	627	3	0.552632	-0.027358	95	118.098	1.52821
GO:0007275_development	TGFBR3	278	1	0.415468	-0.034370	94	116.989	1.53468
GO:0007049_cell_cycle	RGS2	214	1	0.53972	-0.066451	91	112.009	1.53857
GO:0050875_cellular_physiological_process	CHS1	968	6	0.715909	-0.042223	93	115.745	1.53978
GO:0050875_cellular_physiological_process	GNLY	968	6	0.715909	-0.042223	93	115.745	1.53978
GO:0050875_cellular_physiological_process	KLRC3	968	6	0.715909	-0.042223	93	115.745	1.53978
GO:0050875_cellular_physiological_process	RGS2	968	6	0.715909	-0.042223	93	115.745	1.53978
GO:0050875_cellular_physiological_process	SYNE2	968	6	0.715909	-0.042223	93	115.745	1.53978
GO:0050875_cellular_physiological_process	TGFBR2	968	6	0.715909	-0.042223	93	115.745	1.53978
GO:0006810_transport	CHS1	353	2	0.654391	-0.078790	90	110.64	1.54178
GO:0006810_transport	SYNE2	353	2	0.654391	-0.078790	90	110.64	1.54178
GO:0006139_nucleobase__nucleoside__nucleotide_and_nucleic_acid_metabolism	DSIPI	676	4	0.683432	-0.055241	92	114.409	1.54348
GO:0006139_nucleobase__nucleoside__nucleotide_and_nucleic_acid_metabolism	HLA-DQA1	676	4	0.683432	-0.055241	92	114.409	1.54348
GO:0006139_nucleobase__nucleoside__nucleotide_and_nucleic_acid_metabolism	OAS1	676	4	0.683432	-0.055241	92	114.409	1.54348
GO:0006139_nucleobase__nucleoside__nucleotide_and_nucleic_acid_metabolism	SF1	676	4	0.683432	-0.055241	92	114.409	1.54348
GO:0009056_catabolism	GZMK	195	1	0.592308	-0.080964	89	109.823	1.55101
GO:0006886_intracellular_protein_transport	CHS1	146	1	0.791096	-0.136351	84	102.485	1.55714
GO:0008283_cell_proliferation	RGS2	294	2	0.785714	-0.128452	85	104.292	1.56035
GO:0008283_cell_proliferation	TGFBR2	294	2	0.785714	-0.128452	85	104.292	1.56035
GO:0008284_positive_regulation_of_cell_proliferation	TGFBR2	30	1	3.85	-0.636582	43	44.2242	1.56047
GO:0016043_cell_organization_and_biogenesis	CHS1	186	1	0.620968	-0.088963	88	109.518	1.56511
GO:0016310_phosphorylation	TGFBR2	179	1	0.645251	-0.095763	87	107.987	1.56598
GO:0050791_regulation_of_physiological_process	DSIPI	416	3	0.832933	-0.138640	83	101.863	1.56783
GO:0050791_regulation_of_physiological_process	HLA-DQA1	416	3	0.832933	-0.138640	83	101.863	1.56783
GO:0050791_regulation_of_physiological_process	SF1	416	3	0.832933	-0.138640	83	101.863	1.56783
GO:0019222_regulation_of_metabolism	DSIPI	411	3	0.843066	-0.143633	82	101.016	1.57707
GO:0019222_regulation_of_metabolism	HLA-DQA1	411	3	0.843066	-0.143633	82	101.016	1.57707
GO:0019222_regulation_of_metabolism	SF1	411	3	0.843066	-0.143633	82	101.016	1.57707
GO:0046907_intracellular_transport	CHS1	178	1	0.648876	-0.096779	86	107.589	1.58023
GO:0006468_protein_amino_acid_phosphorylation	TGFBR2	138	1	0.836957	-0.148854	81	100.485	1.59111
GO:0006935_chemotaxis	XCL2	36	1	3.20833	-0.567767	47	50.5697	1.59489
GO:0042330_taxis	XCL2	36	1	3.20833	-0.567767	47	50.5697	1.59489
GO:0009057_macromolecule_catabolism	GZMK	133	1	0.868421	-0.157330	80	99.925	1.60387
GO:0016070_RNA_metabolism	SF1	133	1	0.868421	-0.157330	80	99.925	1.60387
GO:0006350_transcription	DSIPI	390	3	0.888462	-0.166452	78	97.804	1.61833
GO:0006350_transcription	HLA-DQA1	390	3	0.888462	-0.166452	78	97.804	1.61833
GO:0006350_transcription	SF1	390	3	0.888462	-0.166452	78	97.804	1.61833
GO:0019730_antimicrobial_humoral_response	CLECSF2	35	1	3.3	-0.578279	45	49.0417	1.61867
GO:0019735_antimicrobial_humoral_response_(sensu_Vertebrata)	CLECSF2	35	1	3.3	-0.578279	45	49.0417	1.61867
GO:0006464_protein_modification	PTPN4	261	2	0.885057	-0.168300	77	97.6224	1.63701
GO:0006464_protein_modification	TGFBR2	261	2	0.885057	-0.168300	77	97.6224	1.63701
GO:0030163_protein_catabolism	GZMK	125	1	0.924	-0.172075	76	97.3422	1.65487
GO:0006508_proteolysis_and_peptidolysis	GZMK	122	1	0.946721	-0.178016	75	96.4953	1.66333
GO:0019219_regulation_of_nucleobase__nucleoside__nucleotide_and_nucleic_acid_metabolism	DSIPI	373	3	0.928954	-0.187319	74	95.4206	1.67176
GO:0019219_regulation_of_nucleobase__nucleoside__nucleotide_and_nucleic_acid_metabolism	HLA-DQA1	373	3	0.928954	-0.187319	74	95.4206	1.67176
GO:0019219_regulation_of_nucleobase__nucleoside__nucleotide_and_nucleic_acid_metabolism	SF1	373	3	0.928954	-0.187319	74	95.4206	1.67176
GO:0006351_transcription__DNA-dependent	DSIPI	370	3	0.936486	-0.191244	73	95.177	1.69151
GO:0006351_transcription__DNA-dependent	HLA-DQA1	370	3	0.936486	-0.191244	73	95.177	1.69151
GO:0006351_transcription__DNA-dependent	SF1	370	3	0.936486	-0.191244	73	95.177	1.69151
GO:0050789_regulation_of_biological_process	DSIPI	606	5	0.95297	-0.197512	72	94.3207	1.70417
GO:0050789_regulation_of_biological_process	HLA-DQA1	606	5	0.95297	-0.197512	72	94.3207	1.70417
GO:0050789_regulation_of_biological_process	RGS2	606	5	0.95297	-0.197512	72	94.3207	1.70417
GO:0050789_regulation_of_biological_process	SF1	606	5	0.95297	-0.197512	72	94.3207	1.70417
GO:0050789_regulation_of_biological_process	TGFBR2	606	5	0.95297	-0.197512	72	94.3207	1.70417
GO:0006470_protein_amino_acid_dephosphorylation	PTPN4	41	1	2.81707	-0.519868	49	58.0819	1.71184
GO:0016311_dephosphorylation	PTPN4	41	1	2.81707	-0.519868	49	58.0819	1.71184
GO:0000375_RNA_splicing__via_transesterification_reactions	SF1	49	1	2.35714	-0.456080	53	64.5195	1.71377
GO:0000377_RNA_splicing__via_transesterification_reactions_with_bulged_adenosine_as_nucleophile	SF1	49	1	2.35714	-0.456080	53	64.5195	1.71377
GO:0000398_nuclear_mRNA_splicing__via_spliceosome	SF1	49	1	2.35714	-0.456080	53	64.5195	1.71377
GO:0045449_regulation_of_transcription	DSIPI	365	3	0.949315	-0.197956	71	94.1632	1.72592
GO:0045449_regulation_of_transcription	HLA-DQA1	365	3	0.949315	-0.197956	71	94.1632	1.72592
GO:0045449_regulation_of_transcription	SF1	365	3	0.949315	-0.197956	71	94.1632	1.72592
GO:0005975_carbohydrate_metabolism	AMY2A	106	1	1.08962	-0.214159	70	93.0632	1.736
GO:0006396_RNA_processing	SF1	106	1	1.08962	-0.214159	70	93.0632	1.736
GO:0006355_regulation_of_transcription__DNA-dependent	DSIPI	350	3	0.99	-0.219435	68	91.8912	1.77029
GO:0006355_regulation_of_transcription__DNA-dependent	HLA-DQA1	350	3	0.99	-0.219435	68	91.8912	1.77029
GO:0006355_regulation_of_transcription__DNA-dependent	SF1	350	3	0.99	-0.219435	68	91.8912	1.77029
GO:0015031_protein_transport	CHS1	151	2	1.5298	-0.420452	54	69.1726	1.77852
GO:0015031_protein_transport	SYNE2	151	2	1.5298	-0.420452	54	69.1726	1.77852
GO:0050794_regulation_of_cellular_process	RGS2	220	2	1.05	-0.235450	66	89.7781	1.78894
GO:0050794_regulation_of_cellular_process	TGFBR2	220	2	1.05	-0.235450	66	89.7781	1.78894
GO:0009966_regulation_of_signal_transduction	RGS2	48	1	2.40625	-0.463339	50	63.4074	1.7902
GO:0007028_cytoplasm_organization_and_biogenesis	CHS1	103	1	1.12136	-0.221896	67	91.6446	1.79343
GO:0045087_innate_immune_response	DEFB1	70	1	1.65	-0.336310	60	80.2043	1.798
GO:0006793_phosphorus_metabolism	PTPN4	219	2	1.05479	-0.237394	65	89.5339	1.81231
GO:0006793_phosphorus_metabolism	TGFBR2	219	2	1.05479	-0.237394	65	89.5339	1.81231
GO:0006796_phosphate_metabolism	PTPN4	219	2	1.05479	-0.237394	65	89.5339	1.81231
GO:0006796_phosphate_metabolism	TGFBR2	219	2	1.05479	-0.237394	65	89.5339	1.81231
GO:0016192_vesicle-mediated_transport	CHS1	77	1	1.5	-0.306422	62	84.3357	1.81258
GO:0006397_mRNA_processing	SF1	69	1	1.67391	-0.340907	59	79.4791	1.81492
GO:0016071_mRNA_metabolism	SF1	75	1	1.54	-0.314575	61	83.4679	1.82705
GO:0007267_cell-cell_signaling	XCL2	68	1	1.69853	-0.345593	58	78.5971	1.82845
GO:0006996_organelle_organization_and_biogenesis	CHS1	88	1	1.3125	-0.266299	63	87.0972	1.83143
GO:0008380_RNA_splicing	SF1	60	1	1.925	-0.386642	55	74.0245	1.84055
GO:0009987_cellular_process	CHS1	1293	12	1.07193	-0.347904	57	77.9646	1.84947
GO:0009987_cellular_process	CLECSF2	1293	12	1.07193	-0.347904	57	77.9646	1.84947
GO:0009987_cellular_process	GNLY	1293	12	1.07193	-0.347904	57	77.9646	1.84947
GO:0009987_cellular_process	GPR56	1293	12	1.07193	-0.347904	57	77.9646	1.84947
GO:0009987_cellular_process	KLRC3	1293	12	1.07193	-0.347904	57	77.9646	1.84947
GO:0009987_cellular_process	LY9	1293	12	1.07193	-0.347904	57	77.9646	1.84947
GO:0009987_cellular_process	PDE4D	1293	12	1.07193	-0.347904	57	77.9646	1.84947
GO:0009987_cellular_process	RGS2	1293	12	1.07193	-0.347904	57	77.9646	1.84947
GO:0009987_cellular_process	SYNE2	1293	12	1.07193	-0.347904	57	77.9646	1.84947
GO:0009987_cellular_process	TGFBR2	1293	12	1.07193	-0.347904	57	77.9646	1.84947
GO:0009987_cellular_process	TGFBR3	1293	12	1.07193	-0.347904	57	77.9646	1.84947
GO:0009987_cellular_process	XCL2	1293	12	1.07193	-0.347904	57	77.9646	1.84947
GO:0042127_regulation_of_cell_proliferation	TGFBR2	67	1	1.72388	-0.350371	56	77.8246	1.88
