# Supplementary material for: High-Throughput GoMiner, an 'industrial-strength' integrative gene ontology tool for interpretation of multiple-microarray experiments, with application to studies of Common Variable Immune Deficiency (CVID)
Source: BMC Bioinformatics. 2005 Jul 5;6:168. doi: 10.1186/1471-2105-6-168 (PMC1190154; doi:10.1186/1471-2105-6-168)
Supplement: Additional File 3 — Output Files Generated from High-Throughput GoMiner [file 1471-2105-6-168-S3.tar › cvidoutput/total.txt.dir/cvidchanged.txt.dir/cvidchanged.txt.over.gce.TF/GO-0006952_defense_response.TF]

	CHS1	CLECSF2	DEFB1	GNLY	KLRC3	LY9	OAS1	XCL2
ANF-site_I|GGAAGGC	1	0	0	0	0	0	1	0
CAC-bp-beta-globin-HS-3_(1)|GGTGGGG	1	0	0	1	0	0	0	0
CCAC-box|CCCACCC	1	0	0	1	0	0	0	0
E1A-BS10|AGGAAGT	1	0	0	0	0	0	1	1
E2A-CAMLG|GCAGCTG	1	0	0	1	0	0	0	0
EBV-ZRE5|TGTGCAA	1	1	1	0	0	0	0	0
HCRE_core_sequence|GTCTGGGT	1	0	0	0	0	0	0	1
LyF-1-consensus|YYTGGGAGR	1	0	1	1	0	0	1	1
NFkB_CS1|GGGRHTYYHC	1	0	0	1	0	0	0	0
PuF_RS|GGGTGGG	1	0	1	0	0	0	0	0
Sp1-VGF_(1)|AGGGAGG	1	0	0	0	0	0	0	1
Sp1-calpain_(1)|CCTGGAGG	1	0	0	1	0	0	0	0
Sp1-complement_factor_I|CAGCCCC	1	0	0	0	1	0	0	0
TCF-2-alpha_CS|SAGGAAGY	1	0	0	0	0	0	1	1
hFAST-1-ARE|TGTKKATT	1	1	0	0	0	0	0	0
p300-consensus|GGGAGTG	1	0	0	1	0	0	1	0
AP-1-IHABP|TGAGTAA	0	1	0	0	1	0	1	0
Ad2MLP_US.4|TATAAAA	0	1	0	0	0	1	0	0
Anteriory_Pituitary_ES|AWWTATNCAT	0	1	0	0	1	0	0	0
Est-vWF_site|TTTCCTTT	0	1	0	0	0	0	0	1
GAGA_box/CT_element|AGAGARRRR	0	1	1	0	0	1	1	0
GH-CSE2|AATAAAT	0	1	1	0	1	0	0	1
HNF5-erk1|TATTTGT	0	1	0	1	0	0	0	0
HSV/CRH/DE2_consensus|GCATNNNTAAT	0	1	0	0	1	0	0	0
Hepta|CTCATGA	0	1	0	0	0	0	0	1
IL6RP-VGF_(2)|CTGGGAA	0	1	0	1	0	0	0	0
LVb-Mo-MuLV|CAGGATA	0	1	0	1	0	1	0	0
SV40.13|TGGAAAG	0	1	0	1	0	0	1	0
c-mos_DS3|GTTTTAA	0	1	0	0	1	0	0	0
prolactin-D1|ATGAAAA	0	1	1	0	0	1	0	1
unknown-insulin|GTGGAAA	0	1	0	1	0	0	0	0
AlphaCE2Maf-Bfsp1|TGCTGAC	0	0	1	0	1	0	0	0
CK-8-mer|AANCCAAA	0	0	1	0	0	1	0	0
EGR1-high-affinity-site|GNTKGGGYG	0	0	1	1	0	0	0	1
NFI_CS3|TGGNNNNNNGCCA	0	0	1	0	0	0	1	0
NP-TCII-consensus|ANANTTTCC	0	0	1	0	0	1	0	1
PU1/Spi1_site|AAGGGAAG	0	0	1	0	0	0	0	1
T3R_TRE1_CS|CWGGAGGW	0	0	1	1	0	1	1	0
TS-undefined-site-2|AGTTTCCCA	0	0	1	0	0	1	0	0
TonEBP-CS|TGGAAANNYNY	0	0	1	1	0	0	1	1
keratinocyte_CS|AARCCAAA	0	0	1	0	0	1	0	0
AP-1-involucrin_3|TGAAACC	0	0	0	1	1	0	0	0
APRT-CHO_US|GCCCCACC	0	0	0	1	0	0	1	0
DQ-beta-US1|ATTTGTAT	0	0	0	1	0	0	0	1
EBV-ZRE3/TGTG1|TGACACA	0	0	0	1	0	0	0	1
FHX-type-A-CS|WMARYAAAYA	0	0	0	1	1	1	1	1
GH-CSE1|TAAATTA	0	0	0	1	1	0	0	0
GT-IIBa-SV40|ACAGCTG	0	0	0	1	1	0	0	0
MEF-2-consensus|YTWWAAATAR	0	0	0	1	1	0	0	0
MEF-2_CS|YTAWAAATAR	0	0	0	1	1	0	0	0
delta-rpL7|GGAGGCTG	0	0	0	1	0	0	1	0
forkhead_CS|WAARYAAAYW	0	0	0	1	1	1	1	1
BAR1.2|AATTACAT	0	0	0	0	1	0	0	1
IgNF-A-IgH_(2)|ATGCAAAT	0	0	0	0	1	0	1	0
Ig_cd|ATGCAAATNA	0	0	0	0	1	0	1	0
MMTV-undefined-site|ATCATTTT	0	0	0	0	1	0	0	1
TATA_(3)|TATAAGA	0	0	0	0	1	0	0	1
AP-1-IL-3_(2)|AGAGTCA	0	0	0	0	0	1	0	1
AP-1-c-jun-2|TCAGTCA	0	0	0	0	0	1	1	0
AP-1-gamma-INF|AACTACA	0	0	0	0	0	1	0	1
GRE_CS7|WCTGWTCT	0	0	0	0	0	1	0	1
MAF-consensus|GRRGSAAGK	0	0	0	0	0	1	0	1
NRE_Box1_CS|ANCCTCTCY	0	0	0	0	0	1	0	1
Pdx-1-insulin-P1|CCTTAATG	0	0	0	0	0	1	1	0
U2snRNA.1|STGCAAAT	0	0	0	0	0	1	1	0
ApoE_B1|SCCCACCTC	0	0	0	0	0	0	1	1
Ets1-Fgf8|CAGGAAGT	0	0	0	0	0	0	1	1
PEA3_site_CS|CMGGAAGT	0	0	0	0	0	0	1	1
apoE-B1-II|CCCCACCTC	0	0	0	0	0	0	1	1
prolactin-D7|AATTCAG	0	0	0	0	0	0	1	1
