# Supplementary material for: High-Throughput GoMiner, an 'industrial-strength' integrative gene ontology tool for interpretation of multiple-microarray experiments, with application to studies of Common Variable Immune Deficiency (CVID)
Source: BMC Bioinformatics. 2005 Jul 5;6:168. doi: 10.1186/1471-2105-6-168 (PMC1190154; doi:10.1186/1471-2105-6-168)
Supplement: Additional File 3 — Output Files Generated from High-Throughput GoMiner [file 1471-2105-6-168-S3.tar › cvidoutput/total.txt.dir/cvidchanged.txt.dir/cvidchanged.txt.over.gce.TF/TF.FDR]

TF-sites	GO:0006805_xenobiotic_metabolism	GO:0006950_response_to_stress	GO:0006952_defense_response	GO:0006955_immune_response	GO:0006968_cellular_defense_response	GO:0007178_transmembrane_receptor_protein_serine_threonine_kinase_signaling_pathway	GO:0009410_response_to_xenobiotic_stimulus	GO:0009605_response_to_external_stimulus	GO:0009607_response_to_biotic_stimulus	GO:0009613_response_to_pest_pathogen_parasite	GO:0050874_organismal_physiological_process	GO:0050896_response_to_stimulus
ANF-site_I|GGAAGGC	-	0.07	0.0133333	0	-	-	-	0.04625	0.02	0.02	0.0357143	0.0966667
AP-1-IHABP|TGAGTAA	-	0.07	0.0133333	0	-	-	-	0.04625	0.02	0.02	0.0357143	0.0966667
AP-1-IL-3_(2)|AGAGTCA	-	-	0.0133333	0	-	-	-	0.04625	0.02	-	0.0357143	0.0966667
AP-1-c-jun-2|TCAGTCA	-	0.07	0.0133333	0	-	-	-	0.04625	0.02	0.02	0.0357143	0.0966667
AP-1-gamma-INF|AACTACA	-	-	0.0133333	0	-	-	-	0.04625	0.02	-	0.0357143	0.0966667
AP-1-involucrin_3|TGAAACC	-	0.07	0.0133333	0	0.039	-	-	0.04625	0.02	0.02	0.0357143	0.0966667
AP-1_site_2|TTAGTCA	-	-	-	-	-	0.0433333	-	-	-	-	-	-
APRT-CHO_US|GCCCCACC	-	0.07	0.0133333	0	-	-	-	0.04625	0.02	0.02	0.0357143	0.0966667
Ad2MLP_US.4|TATAAAA	-	0.07	0.0133333	0	-	-	-	0.04625	0.02	0.02	0.0357143	0.0966667
AlphaCE2Maf-Bfsp1|TGCTGAC	-	0.07	0.0133333	0	-	-	-	0.04625	0.02	0.02	0.0357143	0.0966667
Anteriory_Pituitary_ES|AWWTATNCAT	-	0.07	0.0133333	0	-	-	-	0.04625	0.02	0.02	0.0357143	0.0966667
ApoE_B1|SCCCACCTC	-	-	0.0133333	0	-	-	-	0.04625	0.02	-	0.0357143	0.0966667
BAR1.2|AATTACAT	-	-	0.0133333	0	-	-	-	0.04625	0.02	-	0.0357143	0.0966667
CAC-bp-beta-globin-HS-3_(1)|GGTGGGG	-	0.07	0.0133333	0	0.039	-	-	0.04625	0.02	0.02	0.0357143	0.0966667
CCAC-box|CCCACCC	-	0.07	0.0133333	0	0.039	-	-	0.04625	0.02	0.02	0.0357143	0.0966667
CK-8-mer|AANCCAAA	-	0.07	0.0133333	0	-	-	-	0.04625	0.02	0.02	0.0357143	0.0966667
DQ-beta-US1|ATTTGTAT	-	-	0.0133333	0	-	-	-	0.04625	0.02	-	0.0357143	0.0966667
E1A-BS10|AGGAAGT	-	0.07	0.0133333	0	-	-	-	0.04625	0.02	0.02	0.0357143	0.0966667
E2A-CAMLG|GCAGCTG	-	0.07	0.0133333	0	0.039	-	-	0.04625	0.02	0.02	0.0357143	0.0966667
E2F_site_(7)|TCCCGGG	-	-	-	-	-	0.0433333	-	-	-	-	-	-
EBV-ZRE3/TGTG1|TGACACA	-	-	0.0133333	0	-	-	-	0.04625	0.02	-	0.0357143	0.0966667
EBV-ZRE5|TGTGCAA	-	0.07	0.0133333	0	-	-	-	0.04625	0.02	0.02	0.0357143	0.0966667
EGR1-high-affinity-site|GNTKGGGYG	0.034	0.07	0.0133333	0	-	-	0.0383333	0.04625	0.02	0.02	0.0357143	0.0966667
Est-vWF_site|TTTCCTTT	-	-	0.0133333	0	-	-	-	0.04625	0.02	-	0.0357143	0.0966667
Ets1-Fgf8|CAGGAAGT	-	-	0.0133333	0	-	-	-	0.04625	0.02	-	0.0357143	0.0966667
FHX-type-A-CS|WMARYAAAYA	-	0.07	0.0133333	0	0.039	-	-	0.04625	0.02	0.02	0.0357143	0.0966667
GAGA_box/CT_element|AGAGARRRR	-	0.07	0.0133333	0	-	0.0433333	-	0.04625	0.02	0.02	0.0357143	0.0966667
GH-CSE1|TAAATTA	-	0.07	0.0133333	0	0.039	-	-	0.04625	0.02	0.02	0.0357143	0.0966667
GH-CSE2|AATAAAT	-	0.07	0.0133333	0	-	-	-	0.04625	0.02	0.02	0.0357143	0.0966667
GRE_CS7|WCTGWTCT	-	-	0.0133333	0	-	-	-	0.04625	0.02	-	0.0357143	0.0966667
GT-IIBa-SV40|ACAGCTG	-	0.07	0.0133333	0	0.039	-	-	0.04625	0.02	0.02	0.0357143	0.0966667
HCRE_core_sequence|GTCTGGGT	-	-	0.0133333	0	-	-	-	0.04625	0.02	-	0.0357143	0.0966667
HNF5-erk1|TATTTGT	-	0.07	0.0133333	0	-	-	-	0.04625	0.02	0.02	0.0357143	0.0966667
HSV/CRH/DE2_consensus|GCATNNNTAAT	-	0.07	0.0133333	0	-	-	-	0.04625	0.02	0.02	0.0357143	0.0966667
Hepta|CTCATGA	-	-	0.0133333	0	-	-	-	0.04625	0.02	-	0.0357143	0.0966667
IL6RP-VGF_(2)|CTGGGAA	-	0.07	0.0133333	0	-	-	-	0.04625	0.02	0.02	0.0357143	0.0966667
IgNF-A-IgH_(2)|ATGCAAAT	-	0.07	0.0133333	0	-	-	-	0.04625	0.02	0.02	0.0357143	0.0966667
Ig_cd|ATGCAAATNA	-	0.07	0.0133333	0	-	-	-	0.04625	0.02	0.02	0.0357143	0.0966667
LVb-Mo-MuLV|CAGGATA	-	0.07	0.0133333	0	-	-	-	0.04625	0.02	0.02	0.0357143	0.0966667
LyF-1-consensus|YYTGGGAGR	0.034	0.07	0.0133333	0	0.039	-	0.0383333	0.04625	0.02	0.02	0.0357143	0.0966667
MAF-consensus|GRRGSAAGK	-	-	0.0133333	0	-	-	-	0.04625	0.02	-	0.0357143	0.0966667
MEF-2-consensus|YTWWAAATAR	-	0.07	0.0133333	0	0.039	-	-	0.04625	0.02	0.02	0.0357143	0.0966667
MEF-2_CS|YTAWAAATAR	-	0.07	0.0133333	0	0.039	-	-	0.04625	0.02	0.02	0.0357143	0.0966667
MMTV-undefined-site|ATCATTTT	-	-	0.0133333	0	-	-	-	0.04625	0.02	-	0.0357143	0.0966667
NFI_CS3|TGGNNNNNNGCCA	-	0.07	0.0133333	0	-	-	-	0.04625	0.02	0.02	0.0357143	0.0966667
NFkB_CS1|GGGRHTYYHC	-	0.07	0.0133333	0	0.039	-	-	0.04625	0.02	0.02	0.0357143	0.0966667
NP-TCII-consensus|ANANTTTCC	-	0.07	0.0133333	0	-	-	-	0.04625	0.02	0.02	0.0357143	0.0966667
NRE_Box1_CS|ANCCTCTCY	-	-	0.0133333	0	-	-	-	0.04625	0.02	-	0.0357143	0.0966667
PEA3_site_CS|CMGGAAGT	-	-	0.0133333	0	-	-	-	0.04625	0.02	-	0.0357143	0.0966667
PU1/Spi1_site|AAGGGAAG	-	-	0.0133333	0	-	-	-	0.04625	0.02	-	0.0357143	0.0966667
Pdx-1-insulin-P1|CCTTAATG	-	0.07	0.0133333	0	-	-	-	0.04625	0.02	0.02	0.0357143	0.0966667
PuF_RS|GGGTGGG	-	0.07	0.0133333	0	-	-	-	0.04625	0.02	0.02	0.0357143	0.0966667
SV40.13|TGGAAAG	-	0.07	0.0133333	0	-	-	-	0.04625	0.02	0.02	0.0357143	0.0966667
Sp1-NPY|CCCCTCC	-	-	-	-	-	0.0433333	-	-	-	-	-	-
Sp1-VGF_(1)|AGGGAGG	-	-	0.0133333	0	-	-	-	0.04625	0.02	-	0.0357143	0.0966667
Sp1-calpain_(1)|CCTGGAGG	-	0.07	0.0133333	0	0.039	-	-	0.04625	0.02	0.02	0.0357143	0.0966667
Sp1-complement_factor_I|CAGCCCC	-	0.07	0.0133333	0	0.039	-	-	0.04625	0.02	0.02	0.0357143	0.0966667
T3R_TRE1_CS|CWGGAGGW	0.034	0.07	0.0133333	0	-	-	0.0383333	0.04625	0.02	0.02	0.0357143	0.0966667
TATA_(3)|TATAAGA	-	-	0.0133333	0	-	-	-	0.04625	0.02	-	0.0357143	0.0966667
TCF-2-alpha_CS|SAGGAAGY	-	0.07	0.0133333	0	-	-	-	0.04625	0.02	0.02	0.0357143	0.0966667
TS-undefined-site-2|AGTTTCCCA	-	0.07	0.0133333	0	-	-	-	0.04625	0.02	0.02	0.0357143	0.0966667
TonEBP-CS|TGGAAANNYNY	0.034	0.07	0.0133333	0	-	-	0.0383333	0.04625	0.02	0.02	0.0357143	0.0966667
U2snRNA.1|STGCAAAT	-	0.07	0.0133333	0	-	-	-	0.04625	0.02	0.02	0.0357143	0.0966667
apoE-B1-II|CCCCACCTC	-	-	0.0133333	0	-	-	-	0.04625	0.02	-	0.0357143	0.0966667
c-mos_DS3|GTTTTAA	-	0.07	0.0133333	0	-	-	-	0.04625	0.02	0.02	0.0357143	0.0966667
delta-rpL7|GGAGGCTG	-	0.07	0.0133333	0	-	-	-	0.04625	0.02	0.02	0.0357143	0.0966667
forkhead_CS|WAARYAAAYW	-	0.07	0.0133333	0	0.039	-	-	0.04625	0.02	0.02	0.0357143	0.0966667
hFAST-1-ARE|TGTKKATT	-	0.07	0.0133333	0	-	-	-	0.04625	0.02	0.02	0.0357143	0.0966667
keratinocyte_CS|AARCCAAA	-	0.07	0.0133333	0	-	-	-	0.04625	0.02	0.02	0.0357143	0.0966667
p300-consensus|GGGAGTG	-	0.07	0.0133333	0	0.039	-	-	0.04625	0.02	0.02	0.0357143	0.0966667
prolactin-D1|ATGAAAA	-	0.07	0.0133333	0	-	-	-	0.04625	0.02	0.02	0.0357143	0.0966667
prolactin-D7|AATTCAG	-	-	0.0133333	0	-	-	-	0.04625	0.02	-	0.0357143	0.0966667
unknown-insulin|GTGGAAA	-	0.07	0.0133333	0	-	-	-	0.04625	0.02	0.02	0.0357143	0.0966667
