# Supplementary material for: High-Throughput GoMiner, an 'industrial-strength' integrative gene ontology tool for interpretation of multiple-microarray experiments, with application to studies of Common Variable Immune Deficiency (CVID)
Source: BMC Bioinformatics. 2005 Jul 5;6:168. doi: 10.1186/1471-2105-6-168 (PMC1190154; doi:10.1186/1471-2105-6-168)
Supplement: Additional File 3 — Output Files Generated from High-Throughput GoMiner [file 1471-2105-6-168-S3.tar › cvidoutput/total.txt.dir/cvidchanged.txt.dir/cvidchanged.txt.over.gce.TF/TFavg.CIM]

	GO-0006805_xenobiotic_metabolism	GO-0006950_response_to_stress	GO-0006952_defense_response	GO-0006955_immune_response	GO-0006968_cellular_defense_response	GO-0007178_transmembrane_receptor_protein_serine_threonine_kinase_signaling_pathway	GO-0009410_response_to_xenobiotic_stimulus	GO-0009605_response_to_external_stimulus	GO-0009607_response_to_biotic_stimulus	GO-0009613_response_to_pest_pathogen_parasite	GO-0050874_organismal_physiological_process	GO-0050896_response_to_stimulus
ANF-site_I|GGAAGGC	0	0.285714	0.222222	0.222222	0	0	0	0.222222	0.222222	0.285714	0.222222	0.222222
AP-1-IHABP|TGAGTAA	0	0.428571	0.333333	0.333333	0	0	0	0.333333	0.333333	0.428571	0.333333	0.333333
AP-1-IL-3_(2)|AGAGTCA	0	0	0.222222	0.222222	0	0	0	0.222222	0.222222	0	0.222222	0.222222
AP-1-c-jun-2|TCAGTCA	0	0.285714	0.222222	0.222222	0	0	0	0.222222	0.222222	0.285714	0.222222	0.222222
AP-1-gamma-INF|AACTACA	0	0	0.222222	0.222222	0	0	0	0.222222	0.222222	0	0.222222	0.222222
AP-1-involucrin_3|TGAAACC	0	0.285714	0.222222	0.222222	0.666667	0	0	0.222222	0.222222	0.285714	0.222222	0.222222
AP-1_site_2|TTAGTCA	0	0	0	0	0	1	0	0	0	0	0	0
APRT-CHO_US|GCCCCACC	0	0.285714	0.222222	0.222222	0	0	0	0.222222	0.222222	0.285714	0.222222	0.222222
Ad2MLP_US.4|TATAAAA	0	0.285714	0.222222	0.222222	0	0	0	0.222222	0.222222	0.285714	0.222222	0.222222
AlphaCE2Maf-Bfsp1|TGCTGAC	0	0.285714	0.222222	0.222222	0	0	0	0.222222	0.222222	0.285714	0.222222	0.222222
Anteriory_Pituitary_ES|AWWTATNCAT	0	0.285714	0.222222	0.222222	0	0	0	0.222222	0.222222	0.285714	0.222222	0.222222
ApoE_B1|SCCCACCTC	0	0	0.222222	0.222222	0	0	0	0.222222	0.222222	0	0.222222	0.222222
BAR1.2|AATTACAT	0	0	0.222222	0.222222	0	0	0	0.222222	0.222222	0	0.222222	0.222222
CAC-bp-beta-globin-HS-3_(1)|GGTGGGG	0	0.285714	0.222222	0.222222	0.666667	0	0	0.222222	0.222222	0.285714	0.222222	0.222222
CCAC-box|CCCACCC	0	0.285714	0.222222	0.222222	0.666667	0	0	0.222222	0.222222	0.285714	0.222222	0.222222
CK-8-mer|AANCCAAA	0	0.285714	0.222222	0.222222	0	0	0	0.222222	0.222222	0.285714	0.222222	0.222222
DQ-beta-US1|ATTTGTAT	0	0	0.222222	0.222222	0	0	0	0.222222	0.222222	0	0.222222	0.222222
E1A-BS10|AGGAAGT	0	0.285714	0.333333	0.333333	0	0	0	0.333333	0.333333	0.285714	0.333333	0.333333
E2A-CAMLG|GCAGCTG	0	0.285714	0.222222	0.222222	0.666667	0	0	0.222222	0.222222	0.285714	0.222222	0.222222
E2F_site_(7)|TCCCGGG	0	0	0	0	0	1	0	0	0	0	0	0
EBV-ZRE3/TGTG1|TGACACA	0	0	0.222222	0.222222	0	0	0	0.222222	0.222222	0	0.222222	0.222222
EBV-ZRE5|TGTGCAA	0	0.428571	0.333333	0.333333	0	0	0	0.333333	0.333333	0.428571	0.333333	0.333333
EGR1-high-affinity-site|GNTKGGGYG	1	0.285714	0.333333	0.333333	0	0	1	0.333333	0.333333	0.285714	0.333333	0.333333
Est-vWF_site|TTTCCTTT	0	0	0.222222	0.222222	0	0	0	0.222222	0.222222	0	0.222222	0.222222
Ets1-Fgf8|CAGGAAGT	0	0	0.222222	0.222222	0	0	0	0.222222	0.222222	0	0.222222	0.222222
FHX-type-A-CS|WMARYAAAYA	0	0.571429	0.555556	0.555556	0.666667	0	0	0.555556	0.555556	0.571429	0.555556	0.555556
GAGA_box/CT_element|AGAGARRRR	0	0.571429	0.444444	0.444444	0	1	0	0.444444	0.444444	0.571429	0.444444	0.444444
GH-CSE1|TAAATTA	0	0.285714	0.222222	0.222222	0.666667	0	0	0.222222	0.222222	0.285714	0.222222	0.222222
GH-CSE2|AATAAAT	0	0.428571	0.444444	0.444444	0	0	0	0.444444	0.444444	0.428571	0.444444	0.444444
GRE_CS7|WCTGWTCT	0	0	0.222222	0.222222	0	0	0	0.222222	0.222222	0	0.222222	0.222222
GT-IIBa-SV40|ACAGCTG	0	0.285714	0.222222	0.222222	0.666667	0	0	0.222222	0.222222	0.285714	0.222222	0.222222
HCRE_core_sequence|GTCTGGGT	0	0	0.222222	0.222222	0	0	0	0.222222	0.222222	0	0.222222	0.222222
HNF5-erk1|TATTTGT	0	0.285714	0.222222	0.222222	0	0	0	0.222222	0.222222	0.285714	0.222222	0.222222
HSV/CRH/DE2_consensus|GCATNNNTAAT	0	0.285714	0.222222	0.222222	0	0	0	0.222222	0.222222	0.285714	0.222222	0.222222
Hepta|CTCATGA	0	0	0.222222	0.222222	0	0	0	0.222222	0.222222	0	0.222222	0.222222
IL6RP-VGF_(2)|CTGGGAA	0	0.285714	0.222222	0.222222	0	0	0	0.222222	0.222222	0.285714	0.222222	0.222222
IgNF-A-IgH_(2)|ATGCAAAT	0	0.285714	0.222222	0.222222	0	0	0	0.222222	0.222222	0.285714	0.222222	0.222222
Ig_cd|ATGCAAATNA	0	0.285714	0.222222	0.222222	0	0	0	0.222222	0.222222	0.285714	0.222222	0.222222
LVb-Mo-MuLV|CAGGATA	0	0.428571	0.333333	0.333333	0	0	0	0.333333	0.333333	0.428571	0.333333	0.333333
LyF-1-consensus|YYTGGGAGR	1	0.571429	0.555556	0.555556	0.666667	0	1	0.555556	0.555556	0.571429	0.555556	0.555556
MAF-consensus|GRRGSAAGK	0	0	0.222222	0.222222	0	0	0	0.222222	0.222222	0	0.222222	0.222222
MEF-2-consensus|YTWWAAATAR	0	0.285714	0.222222	0.222222	0.666667	0	0	0.222222	0.222222	0.285714	0.222222	0.222222
MEF-2_CS|YTAWAAATAR	0	0.285714	0.222222	0.222222	0.666667	0	0	0.222222	0.222222	0.285714	0.222222	0.222222
MMTV-undefined-site|ATCATTTT	0	0	0.222222	0.222222	0	0	0	0.222222	0.222222	0	0.222222	0.222222
NFI_CS3|TGGNNNNNNGCCA	0	0.285714	0.222222	0.222222	0	0	0	0.222222	0.222222	0.285714	0.222222	0.222222
NFkB_CS1|GGGRHTYYHC	0	0.285714	0.222222	0.222222	0.666667	0	0	0.222222	0.222222	0.285714	0.222222	0.222222
NP-TCII-consensus|ANANTTTCC	0	0.285714	0.333333	0.333333	0	0	0	0.333333	0.333333	0.285714	0.333333	0.333333
NRE_Box1_CS|ANCCTCTCY	0	0	0.222222	0.222222	0	0	0	0.222222	0.222222	0	0.222222	0.222222
PEA3_site_CS|CMGGAAGT	0	0	0.222222	0.222222	0	0	0	0.222222	0.222222	0	0.222222	0.222222
PU1/Spi1_site|AAGGGAAG	0	0	0.222222	0.222222	0	0	0	0.222222	0.222222	0	0.222222	0.222222
Pdx-1-insulin-P1|CCTTAATG	0	0.285714	0.222222	0.222222	0	0	0	0.222222	0.222222	0.285714	0.222222	0.222222
PuF_RS|GGGTGGG	0	0.285714	0.222222	0.222222	0	0	0	0.222222	0.222222	0.285714	0.222222	0.222222
SV40.13|TGGAAAG	0	0.428571	0.333333	0.333333	0	0	0	0.333333	0.333333	0.428571	0.333333	0.333333
Sp1-NPY|CCCCTCC	0	0	0	0	0	1	0	0	0	0	0	0
Sp1-VGF_(1)|AGGGAGG	0	0	0.222222	0.222222	0	0	0	0.222222	0.222222	0	0.222222	0.222222
Sp1-calpain_(1)|CCTGGAGG	0	0.285714	0.222222	0.222222	0.666667	0	0	0.222222	0.222222	0.285714	0.222222	0.222222
Sp1-complement_factor_I|CAGCCCC	0	0.285714	0.222222	0.222222	0.666667	0	0	0.222222	0.222222	0.285714	0.222222	0.222222
T3R_TRE1_CS|CWGGAGGW	1	0.571429	0.444444	0.444444	0	0	1	0.444444	0.444444	0.571429	0.444444	0.444444
TATA_(3)|TATAAGA	0	0	0.222222	0.222222	0	0	0	0.222222	0.222222	0	0.222222	0.222222
TCF-2-alpha_CS|SAGGAAGY	0	0.285714	0.333333	0.333333	0	0	0	0.333333	0.333333	0.285714	0.333333	0.333333
TS-undefined-site-2|AGTTTCCCA	0	0.285714	0.222222	0.222222	0	0	0	0.222222	0.222222	0.285714	0.222222	0.222222
TonEBP-CS|TGGAAANNYNY	1	0.428571	0.444444	0.444444	0	0	1	0.444444	0.444444	0.428571	0.444444	0.444444
U2snRNA.1|STGCAAAT	0	0.285714	0.222222	0.222222	0	0	0	0.222222	0.222222	0.285714	0.222222	0.222222
apoE-B1-II|CCCCACCTC	0	0	0.222222	0.222222	0	0	0	0.222222	0.222222	0	0.222222	0.222222
c-mos_DS3|GTTTTAA	0	0.285714	0.222222	0.222222	0	0	0	0.222222	0.222222	0.285714	0.222222	0.222222
delta-rpL7|GGAGGCTG	0	0.285714	0.222222	0.222222	0	0	0	0.222222	0.222222	0.285714	0.222222	0.222222
forkhead_CS|WAARYAAAYW	0	0.571429	0.555556	0.555556	0.666667	0	0	0.555556	0.555556	0.571429	0.555556	0.555556
hFAST-1-ARE|TGTKKATT	0	0.285714	0.222222	0.222222	0	0	0	0.222222	0.222222	0.285714	0.222222	0.222222
keratinocyte_CS|AARCCAAA	0	0.285714	0.222222	0.222222	0	0	0	0.222222	0.222222	0.285714	0.222222	0.222222
p300-consensus|GGGAGTG	0	0.428571	0.333333	0.333333	0.666667	0	0	0.333333	0.333333	0.428571	0.333333	0.333333
prolactin-D1|ATGAAAA	0	0.428571	0.444444	0.444444	0	0	0	0.444444	0.444444	0.428571	0.444444	0.444444
prolactin-D7|AATTCAG	0	0	0.222222	0.222222	0	0	0	0.222222	0.222222	0	0.222222	0.222222
unknown-insulin|GTGGAAA	0	0.285714	0.222222	0.222222	0	0	0	0.222222	0.222222	0.285714	0.222222	0.222222
