# Supplementary material for: High-Throughput GoMiner, an 'industrial-strength' integrative gene ontology tool for interpretation of multiple-microarray experiments, with application to studies of Common Variable Immune Deficiency (CVID)
Source: BMC Bioinformatics. 2005 Jul 5;6:168. doi: 10.1186/1471-2105-6-168 (PMC1190154; doi:10.1186/1471-2105-6-168)
Supplement: Additional File 3 — Output Files Generated from High-Throughput GoMiner [file 1471-2105-6-168-S3.tar › cvidoutput/total.txt.dir/cvidchanged.txt.dir/cvidchanged.txt.over.gce.TF/TFcat.CIM]

	GO-0006805_xenobiotic_metabolism	GO-0006950_response_to_stress	GO-0006952_defense_response	GO-0006955_immune_response	GO-0006968_cellular_defense_response	GO-0007178_transmembrane_receptor_protein_serine_threonine_kinase_signaling_pathway	GO-0009410_response_to_xenobiotic_stimulus	GO-0009605_response_to_external_stimulus	GO-0009607_response_to_biotic_stimulus	GO-0009613_response_to_pest_pathogen_parasite	GO-0050874_organismal_physiological_process	GO-0050896_response_to_stimulus
ANF-site_I|GGAAGGC	0	2	2	2	0	0	0	2	2	2	2	2
AP-1-IHABP|TGAGTAA	0	3	3	3	0	0	0	3	3	3	3	3
AP-1-IL-3_(2)|AGAGTCA	0	0	2	2	0	0	0	2	2	0	2	2
AP-1-c-jun-2|TCAGTCA	0	2	2	2	0	0	0	2	2	2	2	2
AP-1-gamma-INF|AACTACA	0	0	2	2	0	0	0	2	2	0	2	2
AP-1-involucrin_3|TGAAACC	0	2	2	2	2	0	0	2	2	2	2	2
AP-1_site_2|TTAGTCA	0	0	0	0	0	2	0	0	0	0	0	0
APRT-CHO_US|GCCCCACC	0	2	2	2	0	0	0	2	2	2	2	2
Ad2MLP_US.4|TATAAAA	0	2	2	2	0	0	0	2	2	2	2	2
AlphaCE2Maf-Bfsp1|TGCTGAC	0	2	2	2	0	0	0	2	2	2	2	2
Anteriory_Pituitary_ES|AWWTATNCAT	0	2	2	2	0	0	0	2	2	2	2	2
ApoE_B1|SCCCACCTC	0	0	2	2	0	0	0	2	2	0	2	2
BAR1.2|AATTACAT	0	0	2	2	0	0	0	2	2	0	2	2
CAC-bp-beta-globin-HS-3_(1)|GGTGGGG	0	2	2	2	2	0	0	2	2	2	2	2
CCAC-box|CCCACCC	0	2	2	2	2	0	0	2	2	2	2	2
CK-8-mer|AANCCAAA	0	2	2	2	0	0	0	2	2	2	2	2
DQ-beta-US1|ATTTGTAT	0	0	2	2	0	0	0	2	2	0	2	2
E1A-BS10|AGGAAGT	0	2	3	3	0	0	0	3	3	2	3	3
E2A-CAMLG|GCAGCTG	0	2	2	2	2	0	0	2	2	2	2	2
E2F_site_(7)|TCCCGGG	0	0	0	0	0	2	0	0	0	0	0	0
EBV-ZRE3/TGTG1|TGACACA	0	0	2	2	0	0	0	2	2	0	2	2
EBV-ZRE5|TGTGCAA	0	3	3	3	0	0	0	3	3	3	3	3
EGR1-high-affinity-site|GNTKGGGYG	2	2	3	3	0	0	2	3	3	2	3	3
Est-vWF_site|TTTCCTTT	0	0	2	2	0	0	0	2	2	0	2	2
Ets1-Fgf8|CAGGAAGT	0	0	2	2	0	0	0	2	2	0	2	2
FHX-type-A-CS|WMARYAAAYA	0	4	5	5	2	0	0	5	5	4	5	5
GAGA_box/CT_element|AGAGARRRR	0	4	4	4	0	2	0	4	4	4	4	4
GH-CSE1|TAAATTA	0	2	2	2	2	0	0	2	2	2	2	2
GH-CSE2|AATAAAT	0	3	4	4	0	0	0	4	4	3	4	4
GRE_CS7|WCTGWTCT	0	0	2	2	0	0	0	2	2	0	2	2
GT-IIBa-SV40|ACAGCTG	0	2	2	2	2	0	0	2	2	2	2	2
HCRE_core_sequence|GTCTGGGT	0	0	2	2	0	0	0	2	2	0	2	2
HNF5-erk1|TATTTGT	0	2	2	2	0	0	0	2	2	2	2	2
HSV/CRH/DE2_consensus|GCATNNNTAAT	0	2	2	2	0	0	0	2	2	2	2	2
Hepta|CTCATGA	0	0	2	2	0	0	0	2	2	0	2	2
IL6RP-VGF_(2)|CTGGGAA	0	2	2	2	0	0	0	2	2	2	2	2
IgNF-A-IgH_(2)|ATGCAAAT	0	2	2	2	0	0	0	2	2	2	2	2
Ig_cd|ATGCAAATNA	0	2	2	2	0	0	0	2	2	2	2	2
LVb-Mo-MuLV|CAGGATA	0	3	3	3	0	0	0	3	3	3	3	3
LyF-1-consensus|YYTGGGAGR	2	4	5	5	2	0	2	5	5	4	5	5
MAF-consensus|GRRGSAAGK	0	0	2	2	0	0	0	2	2	0	2	2
MEF-2-consensus|YTWWAAATAR	0	2	2	2	2	0	0	2	2	2	2	2
MEF-2_CS|YTAWAAATAR	0	2	2	2	2	0	0	2	2	2	2	2
MMTV-undefined-site|ATCATTTT	0	0	2	2	0	0	0	2	2	0	2	2
NFI_CS3|TGGNNNNNNGCCA	0	2	2	2	0	0	0	2	2	2	2	2
NFkB_CS1|GGGRHTYYHC	0	2	2	2	2	0	0	2	2	2	2	2
NP-TCII-consensus|ANANTTTCC	0	2	3	3	0	0	0	3	3	2	3	3
NRE_Box1_CS|ANCCTCTCY	0	0	2	2	0	0	0	2	2	0	2	2
PEA3_site_CS|CMGGAAGT	0	0	2	2	0	0	0	2	2	0	2	2
PU1/Spi1_site|AAGGGAAG	0	0	2	2	0	0	0	2	2	0	2	2
Pdx-1-insulin-P1|CCTTAATG	0	2	2	2	0	0	0	2	2	2	2	2
PuF_RS|GGGTGGG	0	2	2	2	0	0	0	2	2	2	2	2
SV40.13|TGGAAAG	0	3	3	3	0	0	0	3	3	3	3	3
Sp1-NPY|CCCCTCC	0	0	0	0	0	2	0	0	0	0	0	0
Sp1-VGF_(1)|AGGGAGG	0	0	2	2	0	0	0	2	2	0	2	2
Sp1-calpain_(1)|CCTGGAGG	0	2	2	2	2	0	0	2	2	2	2	2
Sp1-complement_factor_I|CAGCCCC	0	2	2	2	2	0	0	2	2	2	2	2
T3R_TRE1_CS|CWGGAGGW	2	4	4	4	0	0	2	4	4	4	4	4
TATA_(3)|TATAAGA	0	0	2	2	0	0	0	2	2	0	2	2
TCF-2-alpha_CS|SAGGAAGY	0	2	3	3	0	0	0	3	3	2	3	3
TS-undefined-site-2|AGTTTCCCA	0	2	2	2	0	0	0	2	2	2	2	2
TonEBP-CS|TGGAAANNYNY	2	3	4	4	0	0	2	4	4	3	4	4
U2snRNA.1|STGCAAAT	0	2	2	2	0	0	0	2	2	2	2	2
apoE-B1-II|CCCCACCTC	0	0	2	2	0	0	0	2	2	0	2	2
c-mos_DS3|GTTTTAA	0	2	2	2	0	0	0	2	2	2	2	2
delta-rpL7|GGAGGCTG	0	2	2	2	0	0	0	2	2	2	2	2
forkhead_CS|WAARYAAAYW	0	4	5	5	2	0	0	5	5	4	5	5
hFAST-1-ARE|TGTKKATT	0	2	2	2	0	0	0	2	2	2	2	2
keratinocyte_CS|AARCCAAA	0	2	2	2	0	0	0	2	2	2	2	2
p300-consensus|GGGAGTG	0	3	3	3	2	0	0	3	3	3	3	3
prolactin-D1|ATGAAAA	0	3	4	4	0	0	0	4	4	3	4	4
prolactin-D7|AATTCAG	0	0	2	2	0	0	0	2	2	0	2	2
unknown-insulin|GTGGAAA	0	2	2	2	0	0	0	2	2	2	2	2
