# Supplementary material for: High-Throughput GoMiner, an 'industrial-strength' integrative gene ontology tool for interpretation of multiple-microarray experiments, with application to studies of Common Variable Immune Deficiency (CVID)
Source: BMC Bioinformatics. 2005 Jul 5;6:168. doi: 10.1186/1471-2105-6-168 (PMC1190154; doi:10.1186/1471-2105-6-168)
Supplement: Additional File 3 — Output Files Generated from High-Throughput GoMiner [file 1471-2105-6-168-S3.tar › cvidoutput/total.txt.dir/cvidchanged.txt.dir/cvidchanged.txt.over.gce.xls]

=HYPERLINK("http://discover.nci.nih.gov/gominer/hi-thruput-defs.jsp#GO","HYPERLINKED GO CATEGORY")	=HYPERLINK("http://discover.nci.nih.gov/gominer/hi-thruput-defs.jsp#GENE","HYPERLINKED GENE NAME")	=HYPERLINK("http://discover.nci.nih.gov/gominer/hi-thruput-defs.jsp#TOTAL","TOTAL GENES")	=HYPERLINK("http://discover.nci.nih.gov/gominer/hi-thruput-defs.jsp#OVER","OVEREXPRESSED GENES")	=HYPERLINK("http://discover.nci.nih.gov/gominer/hi-thruput-defs.jsp#ENRICH","ENRICHMENT")	=HYPERLINK("http://discover.nci.nih.gov/gominer/hi-thruput-defs.jsp#LOG10","LOG10(p)")	=HYPERLINK("http://discover.nci.nih.gov/gominer/hi-thruput-defs.jsp#NUMB","CUMULATIVE NUMBER OF CATEGORIES")	=HYPERLINK("http://discover.nci.nih.gov/gominer/hi-thruput-defs.jsp#RM","CUMULATIVE RANDOMS MEAN")	=HYPERLINK("http://discover.nci.nih.gov/gominer/hi-thruput-defs.jsp#FDR","FALSE DISCOVERY RATE")
=HYPERLINK("http://www.godatabase.org/cgi-bin/go.cgi?query=GO:0006955&auto_wild_cards=yes&view=query&action=query&search_constraint=terms","GO:0006955_immune_response")	=HYPERLINK("http://www.ncbi.nih.gov/gquery/gquery.fcgi?term=CHS1","CHS1")	264	9	3.9375	-3.805810	1	0	0
=HYPERLINK("http://www.godatabase.org/cgi-bin/go.cgi?query=GO:0006955&auto_wild_cards=yes&view=query&action=query&search_constraint=terms","GO:0006955_immune_response")	=HYPERLINK("http://www.ncbi.nih.gov/gquery/gquery.fcgi?term=CLECSF2","CLECSF2")	264	9	3.9375	-3.805810	1	0	0
=HYPERLINK("http://www.godatabase.org/cgi-bin/go.cgi?query=GO:0006955&auto_wild_cards=yes&view=query&action=query&search_constraint=terms","GO:0006955_immune_response")	=HYPERLINK("http://www.ncbi.nih.gov/gquery/gquery.fcgi?term=DEFB1","DEFB1")	264	9	3.9375	-3.805810	1	0	0
=HYPERLINK("http://www.godatabase.org/cgi-bin/go.cgi?query=GO:0006955&auto_wild_cards=yes&view=query&action=query&search_constraint=terms","GO:0006955_immune_response")	=HYPERLINK("http://www.ncbi.nih.gov/gquery/gquery.fcgi?term=GNLY","GNLY")	264	9	3.9375	-3.805810	1	0	0
=HYPERLINK("http://www.godatabase.org/cgi-bin/go.cgi?query=GO:0006955&auto_wild_cards=yes&view=query&action=query&search_constraint=terms","GO:0006955_immune_response")	=HYPERLINK("http://www.ncbi.nih.gov/gquery/gquery.fcgi?term=HLA-DQA1","HLA-DQA1")	264	9	3.9375	-3.805810	1	0	0
=HYPERLINK("http://www.godatabase.org/cgi-bin/go.cgi?query=GO:0006955&auto_wild_cards=yes&view=query&action=query&search_constraint=terms","GO:0006955_immune_response")	=HYPERLINK("http://www.ncbi.nih.gov/gquery/gquery.fcgi?term=KLRC3","KLRC3")	264	9	3.9375	-3.805810	1	0	0
=HYPERLINK("http://www.godatabase.org/cgi-bin/go.cgi?query=GO:0006955&auto_wild_cards=yes&view=query&action=query&search_constraint=terms","GO:0006955_immune_response")	=HYPERLINK("http://www.ncbi.nih.gov/gquery/gquery.fcgi?term=LY9","LY9")	264	9	3.9375	-3.805810	1	0	0
=HYPERLINK("http://www.godatabase.org/cgi-bin/go.cgi?query=GO:0006955&auto_wild_cards=yes&view=query&action=query&search_constraint=terms","GO:0006955_immune_response")	=HYPERLINK("http://www.ncbi.nih.gov/gquery/gquery.fcgi?term=OAS1","OAS1")	264	9	3.9375	-3.805810	1	0	0
=HYPERLINK("http://www.godatabase.org/cgi-bin/go.cgi?query=GO:0006955&auto_wild_cards=yes&view=query&action=query&search_constraint=terms","GO:0006955_immune_response")	=HYPERLINK("http://www.ncbi.nih.gov/gquery/gquery.fcgi?term=XCL2","XCL2")	264	9	3.9375	-3.805810	1	0	0
=HYPERLINK("http://www.godatabase.org/cgi-bin/go.cgi?query=GO:0006952&auto_wild_cards=yes&view=query&action=query&search_constraint=terms","GO:0006952_defense_response")	=HYPERLINK("http://www.ncbi.nih.gov/gquery/gquery.fcgi?term=CHS1","CHS1")	284	9	3.66021	-3.557313	3	-0.241411	0.0133333
=HYPERLINK("http://www.godatabase.org/cgi-bin/go.cgi?query=GO:0006952&auto_wild_cards=yes&view=query&action=query&search_constraint=terms","GO:0006952_defense_response")	=HYPERLINK("http://www.ncbi.nih.gov/gquery/gquery.fcgi?term=CLECSF2","CLECSF2")	284	9	3.66021	-3.557313	3	-0.241411	0.0133333
=HYPERLINK("http://www.godatabase.org/cgi-bin/go.cgi?query=GO:0006952&auto_wild_cards=yes&view=query&action=query&search_constraint=terms","GO:0006952_defense_response")	=HYPERLINK("http://www.ncbi.nih.gov/gquery/gquery.fcgi?term=DEFB1","DEFB1")	284	9	3.66021	-3.557313	3	-0.241411	0.0133333
=HYPERLINK("http://www.godatabase.org/cgi-bin/go.cgi?query=GO:0006952&auto_wild_cards=yes&view=query&action=query&search_constraint=terms","GO:0006952_defense_response")	=HYPERLINK("http://www.ncbi.nih.gov/gquery/gquery.fcgi?term=GNLY","GNLY")	284	9	3.66021	-3.557313	3	-0.241411	0.0133333
=HYPERLINK("http://www.godatabase.org/cgi-bin/go.cgi?query=GO:0006952&auto_wild_cards=yes&view=query&action=query&search_constraint=terms","GO:0006952_defense_response")	=HYPERLINK("http://www.ncbi.nih.gov/gquery/gquery.fcgi?term=HLA-DQA1","HLA-DQA1")	284	9	3.66021	-3.557313	3	-0.241411	0.0133333
=HYPERLINK("http://www.godatabase.org/cgi-bin/go.cgi?query=GO:0006952&auto_wild_cards=yes&view=query&action=query&search_constraint=terms","GO:0006952_defense_response")	=HYPERLINK("http://www.ncbi.nih.gov/gquery/gquery.fcgi?term=KLRC3","KLRC3")	284	9	3.66021	-3.557313	3	-0.241411	0.0133333
=HYPERLINK("http://www.godatabase.org/cgi-bin/go.cgi?query=GO:0006952&auto_wild_cards=yes&view=query&action=query&search_constraint=terms","GO:0006952_defense_response")	=HYPERLINK("http://www.ncbi.nih.gov/gquery/gquery.fcgi?term=LY9","LY9")	284	9	3.66021	-3.557313	3	-0.241411	0.0133333
=HYPERLINK("http://www.godatabase.org/cgi-bin/go.cgi?query=GO:0006952&auto_wild_cards=yes&view=query&action=query&search_constraint=terms","GO:0006952_defense_response")	=HYPERLINK("http://www.ncbi.nih.gov/gquery/gquery.fcgi?term=OAS1","OAS1")	284	9	3.66021	-3.557313	3	-0.241411	0.0133333
=HYPERLINK("http://www.godatabase.org/cgi-bin/go.cgi?query=GO:0006952&auto_wild_cards=yes&view=query&action=query&search_constraint=terms","GO:0006952_defense_response")	=HYPERLINK("http://www.ncbi.nih.gov/gquery/gquery.fcgi?term=XCL2","XCL2")	284	9	3.66021	-3.557313	3	-0.241411	0.0133333
=HYPERLINK("http://www.godatabase.org/cgi-bin/go.cgi?query=GO:0009613&auto_wild_cards=yes&view=query&action=query&search_constraint=terms","GO:0009613_response_to_pest_pathogen_parasite")	=HYPERLINK("http://www.ncbi.nih.gov/gquery/gquery.fcgi?term=CHS1","CHS1")	159	7	5.08491	-3.634822	2	-0.241411	0.02
=HYPERLINK("http://www.godatabase.org/cgi-bin/go.cgi?query=GO:0009613&auto_wild_cards=yes&view=query&action=query&search_constraint=terms","GO:0009613_response_to_pest_pathogen_parasite")	=HYPERLINK("http://www.ncbi.nih.gov/gquery/gquery.fcgi?term=CLECSF2","CLECSF2")	159	7	5.08491	-3.634822	2	-0.241411	0.02
=HYPERLINK("http://www.godatabase.org/cgi-bin/go.cgi?query=GO:0009613&auto_wild_cards=yes&view=query&action=query&search_constraint=terms","GO:0009613_response_to_pest_pathogen_parasite")	=HYPERLINK("http://www.ncbi.nih.gov/gquery/gquery.fcgi?term=DEFB1","DEFB1")	159	7	5.08491	-3.634822	2	-0.241411	0.02
=HYPERLINK("http://www.godatabase.org/cgi-bin/go.cgi?query=GO:0009613&auto_wild_cards=yes&view=query&action=query&search_constraint=terms","GO:0009613_response_to_pest_pathogen_parasite")	=HYPERLINK("http://www.ncbi.nih.gov/gquery/gquery.fcgi?term=GNLY","GNLY")	159	7	5.08491	-3.634822	2	-0.241411	0.02
=HYPERLINK("http://www.godatabase.org/cgi-bin/go.cgi?query=GO:0009613&auto_wild_cards=yes&view=query&action=query&search_constraint=terms","GO:0009613_response_to_pest_pathogen_parasite")	=HYPERLINK("http://www.ncbi.nih.gov/gquery/gquery.fcgi?term=KLRC3","KLRC3")	159	7	5.08491	-3.634822	2	-0.241411	0.02
=HYPERLINK("http://www.godatabase.org/cgi-bin/go.cgi?query=GO:0009613&auto_wild_cards=yes&view=query&action=query&search_constraint=terms","GO:0009613_response_to_pest_pathogen_parasite")	=HYPERLINK("http://www.ncbi.nih.gov/gquery/gquery.fcgi?term=LY9","LY9")	159	7	5.08491	-3.634822	2	-0.241411	0.02
=HYPERLINK("http://www.godatabase.org/cgi-bin/go.cgi?query=GO:0009613&auto_wild_cards=yes&view=query&action=query&search_constraint=terms","GO:0009613_response_to_pest_pathogen_parasite")	=HYPERLINK("http://www.ncbi.nih.gov/gquery/gquery.fcgi?term=OAS1","OAS1")	159	7	5.08491	-3.634822	2	-0.241411	0.02
=HYPERLINK("http://www.godatabase.org/cgi-bin/go.cgi?query=GO:0009607&auto_wild_cards=yes&view=query&action=query&search_constraint=terms","GO:0009607_response_to_biotic_stimulus")	=HYPERLINK("http://www.ncbi.nih.gov/gquery/gquery.fcgi?term=CHS1","CHS1")	313	9	3.32109	-3.232346	4	-0.287355	0.02
=HYPERLINK("http://www.godatabase.org/cgi-bin/go.cgi?query=GO:0009607&auto_wild_cards=yes&view=query&action=query&search_constraint=terms","GO:0009607_response_to_biotic_stimulus")	=HYPERLINK("http://www.ncbi.nih.gov/gquery/gquery.fcgi?term=CLECSF2","CLECSF2")	313	9	3.32109	-3.232346	4	-0.287355	0.02
=HYPERLINK("http://www.godatabase.org/cgi-bin/go.cgi?query=GO:0009607&auto_wild_cards=yes&view=query&action=query&search_constraint=terms","GO:0009607_response_to_biotic_stimulus")	=HYPERLINK("http://www.ncbi.nih.gov/gquery/gquery.fcgi?term=DEFB1","DEFB1")	313	9	3.32109	-3.232346	4	-0.287355	0.02
=HYPERLINK("http://www.godatabase.org/cgi-bin/go.cgi?query=GO:0009607&auto_wild_cards=yes&view=query&action=query&search_constraint=terms","GO:0009607_response_to_biotic_stimulus")	=HYPERLINK("http://www.ncbi.nih.gov/gquery/gquery.fcgi?term=GNLY","GNLY")	313	9	3.32109	-3.232346	4	-0.287355	0.02
=HYPERLINK("http://www.godatabase.org/cgi-bin/go.cgi?query=GO:0009607&auto_wild_cards=yes&view=query&action=query&search_constraint=terms","GO:0009607_response_to_biotic_stimulus")	=HYPERLINK("http://www.ncbi.nih.gov/gquery/gquery.fcgi?term=HLA-DQA1","HLA-DQA1")	313	9	3.32109	-3.232346	4	-0.287355	0.02
=HYPERLINK("http://www.godatabase.org/cgi-bin/go.cgi?query=GO:0009607&auto_wild_cards=yes&view=query&action=query&search_constraint=terms","GO:0009607_response_to_biotic_stimulus")	=HYPERLINK("http://www.ncbi.nih.gov/gquery/gquery.fcgi?term=KLRC3","KLRC3")	313	9	3.32109	-3.232346	4	-0.287355	0.02
=HYPERLINK("http://www.godatabase.org/cgi-bin/go.cgi?query=GO:0009607&auto_wild_cards=yes&view=query&action=query&search_constraint=terms","GO:0009607_response_to_biotic_stimulus")	=HYPERLINK("http://www.ncbi.nih.gov/gquery/gquery.fcgi?term=LY9","LY9")	313	9	3.32109	-3.232346	4	-0.287355	0.02
=HYPERLINK("http://www.godatabase.org/cgi-bin/go.cgi?query=GO:0009607&auto_wild_cards=yes&view=query&action=query&search_constraint=terms","GO:0009607_response_to_biotic_stimulus")	=HYPERLINK("http://www.ncbi.nih.gov/gquery/gquery.fcgi?term=OAS1","OAS1")	313	9	3.32109	-3.232346	4	-0.287355	0.02
=HYPERLINK("http://www.godatabase.org/cgi-bin/go.cgi?query=GO:0009607&auto_wild_cards=yes&view=query&action=query&search_constraint=terms","GO:0009607_response_to_biotic_stimulus")	=HYPERLINK("http://www.ncbi.nih.gov/gquery/gquery.fcgi?term=XCL2","XCL2")	313	9	3.32109	-3.232346	4	-0.287355	0.02
=HYPERLINK("http://www.godatabase.org/cgi-bin/go.cgi?query=GO:0006805&auto_wild_cards=yes&view=query&action=query&search_constraint=terms","GO:0006805_xenobiotic_metabolism")	=HYPERLINK("http://www.ncbi.nih.gov/gquery/gquery.fcgi?term=DEFB1","DEFB1")	5	2	46.2	-3.154042	5	-0.399512	0.034
=HYPERLINK("http://www.godatabase.org/cgi-bin/go.cgi?query=GO:0006805&auto_wild_cards=yes&view=query&action=query&search_constraint=terms","GO:0006805_xenobiotic_metabolism")	=HYPERLINK("http://www.ncbi.nih.gov/gquery/gquery.fcgi?term=GNLY","GNLY")	5	2	46.2	-3.154042	5	-0.399512	0.034
=HYPERLINK("http://www.godatabase.org/cgi-bin/go.cgi?query=GO:0050874&auto_wild_cards=yes&view=query&action=query&search_constraint=terms","GO:0050874_organismal_physiological_process")	=HYPERLINK("http://www.ncbi.nih.gov/gquery/gquery.fcgi?term=CHS1","CHS1")	351	9	2.96154	-2.858926	7	-0.49366	0.0357143
=HYPERLINK("http://www.godatabase.org/cgi-bin/go.cgi?query=GO:0050874&auto_wild_cards=yes&view=query&action=query&search_constraint=terms","GO:0050874_organismal_physiological_process")	=HYPERLINK("http://www.ncbi.nih.gov/gquery/gquery.fcgi?term=CLECSF2","CLECSF2")	351	9	2.96154	-2.858926	7	-0.49366	0.0357143
=HYPERLINK("http://www.godatabase.org/cgi-bin/go.cgi?query=GO:0050874&auto_wild_cards=yes&view=query&action=query&search_constraint=terms","GO:0050874_organismal_physiological_process")	=HYPERLINK("http://www.ncbi.nih.gov/gquery/gquery.fcgi?term=DEFB1","DEFB1")	351	9	2.96154	-2.858926	7	-0.49366	0.0357143
=HYPERLINK("http://www.godatabase.org/cgi-bin/go.cgi?query=GO:0050874&auto_wild_cards=yes&view=query&action=query&search_constraint=terms","GO:0050874_organismal_physiological_process")	=HYPERLINK("http://www.ncbi.nih.gov/gquery/gquery.fcgi?term=GNLY","GNLY")	351	9	2.96154	-2.858926	7	-0.49366	0.0357143
=HYPERLINK("http://www.godatabase.org/cgi-bin/go.cgi?query=GO:0050874&auto_wild_cards=yes&view=query&action=query&search_constraint=terms","GO:0050874_organismal_physiological_process")	=HYPERLINK("http://www.ncbi.nih.gov/gquery/gquery.fcgi?term=HLA-DQA1","HLA-DQA1")	351	9	2.96154	-2.858926	7	-0.49366	0.0357143
=HYPERLINK("http://www.godatabase.org/cgi-bin/go.cgi?query=GO:0050874&auto_wild_cards=yes&view=query&action=query&search_constraint=terms","GO:0050874_organismal_physiological_process")	=HYPERLINK("http://www.ncbi.nih.gov/gquery/gquery.fcgi?term=KLRC3","KLRC3")	351	9	2.96154	-2.858926	7	-0.49366	0.0357143
=HYPERLINK("http://www.godatabase.org/cgi-bin/go.cgi?query=GO:0050874&auto_wild_cards=yes&view=query&action=query&search_constraint=terms","GO:0050874_organismal_physiological_process")	=HYPERLINK("http://www.ncbi.nih.gov/gquery/gquery.fcgi?term=LY9","LY9")	351	9	2.96154	-2.858926	7	-0.49366	0.0357143
=HYPERLINK("http://www.godatabase.org/cgi-bin/go.cgi?query=GO:0050874&auto_wild_cards=yes&view=query&action=query&search_constraint=terms","GO:0050874_organismal_physiological_process")	=HYPERLINK("http://www.ncbi.nih.gov/gquery/gquery.fcgi?term=OAS1","OAS1")	351	9	2.96154	-2.858926	7	-0.49366	0.0357143
=HYPERLINK("http://www.godatabase.org/cgi-bin/go.cgi?query=GO:0050874&auto_wild_cards=yes&view=query&action=query&search_constraint=terms","GO:0050874_organismal_physiological_process")	=HYPERLINK("http://www.ncbi.nih.gov/gquery/gquery.fcgi?term=XCL2","XCL2")	351	9	2.96154	-2.858926	7	-0.49366	0.0357143
=HYPERLINK("http://www.godatabase.org/cgi-bin/go.cgi?query=GO:0009410&auto_wild_cards=yes&view=query&action=query&search_constraint=terms","GO:0009410_response_to_xenobiotic_stimulus")	=HYPERLINK("http://www.ncbi.nih.gov/gquery/gquery.fcgi?term=DEFB1","DEFB1")	6	2	38.5	-2.980212	6	-0.464204	0.0383333
=HYPERLINK("http://www.godatabase.org/cgi-bin/go.cgi?query=GO:0009410&auto_wild_cards=yes&view=query&action=query&search_constraint=terms","GO:0009410_response_to_xenobiotic_stimulus")	=HYPERLINK("http://www.ncbi.nih.gov/gquery/gquery.fcgi?term=GNLY","GNLY")	6	2	38.5	-2.980212	6	-0.464204	0.0383333
=HYPERLINK("http://www.godatabase.org/cgi-bin/go.cgi?query=GO:0006968&auto_wild_cards=yes&view=query&action=query&search_constraint=terms","GO:0006968_cellular_defense_response")	=HYPERLINK("http://www.ncbi.nih.gov/gquery/gquery.fcgi?term=CHS1","CHS1")	33	3	10.5	-2.590513	10	-0.65345	0.039
=HYPERLINK("http://www.godatabase.org/cgi-bin/go.cgi?query=GO:0006968&auto_wild_cards=yes&view=query&action=query&search_constraint=terms","GO:0006968_cellular_defense_response")	=HYPERLINK("http://www.ncbi.nih.gov/gquery/gquery.fcgi?term=GNLY","GNLY")	33	3	10.5	-2.590513	10	-0.65345	0.039
=HYPERLINK("http://www.godatabase.org/cgi-bin/go.cgi?query=GO:0006968&auto_wild_cards=yes&view=query&action=query&search_constraint=terms","GO:0006968_cellular_defense_response")	=HYPERLINK("http://www.ncbi.nih.gov/gquery/gquery.fcgi?term=KLRC3","KLRC3")	33	3	10.5	-2.590513	10	-0.65345	0.039
=HYPERLINK("http://www.godatabase.org/cgi-bin/go.cgi?query=GO:0007178&auto_wild_cards=yes&view=query&action=query&search_constraint=terms","GO:0007178_transmembrane_receptor_protein_serine_threonine_kinase_signaling_pathway")	=HYPERLINK("http://www.ncbi.nih.gov/gquery/gquery.fcgi?term=TGFBR2","TGFBR2")	9	2	25.6667	-2.606781	9	-0.65345	0.0433333
=HYPERLINK("http://www.godatabase.org/cgi-bin/go.cgi?query=GO:0007178&auto_wild_cards=yes&view=query&action=query&search_constraint=terms","GO:0007178_transmembrane_receptor_protein_serine_threonine_kinase_signaling_pathway")	=HYPERLINK("http://www.ncbi.nih.gov/gquery/gquery.fcgi?term=TGFBR3","TGFBR3")	9	2	25.6667	-2.606781	9	-0.65345	0.0433333
=HYPERLINK("http://www.godatabase.org/cgi-bin/go.cgi?query=GO:0009605&auto_wild_cards=yes&view=query&action=query&search_constraint=terms","GO:0009605_response_to_external_stimulus")	=HYPERLINK("http://www.ncbi.nih.gov/gquery/gquery.fcgi?term=CHS1","CHS1")	376	9	2.76463	-2.640200	8	-0.611187	0.04625
=HYPERLINK("http://www.godatabase.org/cgi-bin/go.cgi?query=GO:0009605&auto_wild_cards=yes&view=query&action=query&search_constraint=terms","GO:0009605_response_to_external_stimulus")	=HYPERLINK("http://www.ncbi.nih.gov/gquery/gquery.fcgi?term=CLECSF2","CLECSF2")	376	9	2.76463	-2.640200	8	-0.611187	0.04625
=HYPERLINK("http://www.godatabase.org/cgi-bin/go.cgi?query=GO:0009605&auto_wild_cards=yes&view=query&action=query&search_constraint=terms","GO:0009605_response_to_external_stimulus")	=HYPERLINK("http://www.ncbi.nih.gov/gquery/gquery.fcgi?term=DEFB1","DEFB1")	376	9	2.76463	-2.640200	8	-0.611187	0.04625
=HYPERLINK("http://www.godatabase.org/cgi-bin/go.cgi?query=GO:0009605&auto_wild_cards=yes&view=query&action=query&search_constraint=terms","GO:0009605_response_to_external_stimulus")	=HYPERLINK("http://www.ncbi.nih.gov/gquery/gquery.fcgi?term=GNLY","GNLY")	376	9	2.76463	-2.640200	8	-0.611187	0.04625
=HYPERLINK("http://www.godatabase.org/cgi-bin/go.cgi?query=GO:0009605&auto_wild_cards=yes&view=query&action=query&search_constraint=terms","GO:0009605_response_to_external_stimulus")	=HYPERLINK("http://www.ncbi.nih.gov/gquery/gquery.fcgi?term=HLA-DQA1","HLA-DQA1")	376	9	2.76463	-2.640200	8	-0.611187	0.04625
=HYPERLINK("http://www.godatabase.org/cgi-bin/go.cgi?query=GO:0009605&auto_wild_cards=yes&view=query&action=query&search_constraint=terms","GO:0009605_response_to_external_stimulus")	=HYPERLINK("http://www.ncbi.nih.gov/gquery/gquery.fcgi?term=KLRC3","KLRC3")	376	9	2.76463	-2.640200	8	-0.611187	0.04625
=HYPERLINK("http://www.godatabase.org/cgi-bin/go.cgi?query=GO:0009605&auto_wild_cards=yes&view=query&action=query&search_constraint=terms","GO:0009605_response_to_external_stimulus")	=HYPERLINK("http://www.ncbi.nih.gov/gquery/gquery.fcgi?term=LY9","LY9")	376	9	2.76463	-2.640200	8	-0.611187	0.04625
=HYPERLINK("http://www.godatabase.org/cgi-bin/go.cgi?query=GO:0009605&auto_wild_cards=yes&view=query&action=query&search_constraint=terms","GO:0009605_response_to_external_stimulus")	=HYPERLINK("http://www.ncbi.nih.gov/gquery/gquery.fcgi?term=OAS1","OAS1")	376	9	2.76463	-2.640200	8	-0.611187	0.04625
=HYPERLINK("http://www.godatabase.org/cgi-bin/go.cgi?query=GO:0009605&auto_wild_cards=yes&view=query&action=query&search_constraint=terms","GO:0009605_response_to_external_stimulus")	=HYPERLINK("http://www.ncbi.nih.gov/gquery/gquery.fcgi?term=XCL2","XCL2")	376	9	2.76463	-2.640200	8	-0.611187	0.04625
=HYPERLINK("http://www.godatabase.org/cgi-bin/go.cgi?query=GO:0006950&auto_wild_cards=yes&view=query&action=query&search_constraint=terms","GO:0006950_response_to_stress")	=HYPERLINK("http://www.ncbi.nih.gov/gquery/gquery.fcgi?term=CHS1","CHS1")	266	7	3.03947	-2.291662	11	-0.88056	0.07
=HYPERLINK("http://www.godatabase.org/cgi-bin/go.cgi?query=GO:0006950&auto_wild_cards=yes&view=query&action=query&search_constraint=terms","GO:0006950_response_to_stress")	=HYPERLINK("http://www.ncbi.nih.gov/gquery/gquery.fcgi?term=CLECSF2","CLECSF2")	266	7	3.03947	-2.291662	11	-0.88056	0.07
=HYPERLINK("http://www.godatabase.org/cgi-bin/go.cgi?query=GO:0006950&auto_wild_cards=yes&view=query&action=query&search_constraint=terms","GO:0006950_response_to_stress")	=HYPERLINK("http://www.ncbi.nih.gov/gquery/gquery.fcgi?term=DEFB1","DEFB1")	266	7	3.03947	-2.291662	11	-0.88056	0.07
=HYPERLINK("http://www.godatabase.org/cgi-bin/go.cgi?query=GO:0006950&auto_wild_cards=yes&view=query&action=query&search_constraint=terms","GO:0006950_response_to_stress")	=HYPERLINK("http://www.ncbi.nih.gov/gquery/gquery.fcgi?term=GNLY","GNLY")	266	7	3.03947	-2.291662	11	-0.88056	0.07
=HYPERLINK("http://www.godatabase.org/cgi-bin/go.cgi?query=GO:0006950&auto_wild_cards=yes&view=query&action=query&search_constraint=terms","GO:0006950_response_to_stress")	=HYPERLINK("http://www.ncbi.nih.gov/gquery/gquery.fcgi?term=KLRC3","KLRC3")	266	7	3.03947	-2.291662	11	-0.88056	0.07
=HYPERLINK("http://www.godatabase.org/cgi-bin/go.cgi?query=GO:0006950&auto_wild_cards=yes&view=query&action=query&search_constraint=terms","GO:0006950_response_to_stress")	=HYPERLINK("http://www.ncbi.nih.gov/gquery/gquery.fcgi?term=LY9","LY9")	266	7	3.03947	-2.291662	11	-0.88056	0.07
=HYPERLINK("http://www.godatabase.org/cgi-bin/go.cgi?query=GO:0006950&auto_wild_cards=yes&view=query&action=query&search_constraint=terms","GO:0006950_response_to_stress")	=HYPERLINK("http://www.ncbi.nih.gov/gquery/gquery.fcgi?term=OAS1","OAS1")	266	7	3.03947	-2.291662	11	-0.88056	0.07
=HYPERLINK("http://www.godatabase.org/cgi-bin/go.cgi?query=GO:0050896&auto_wild_cards=yes&view=query&action=query&search_constraint=terms","GO:0050896_response_to_stimulus")	=HYPERLINK("http://www.ncbi.nih.gov/gquery/gquery.fcgi?term=CHS1","CHS1")	451	9	2.30488	-2.084879	12	-0.95641	0.0966667
=HYPERLINK("http://www.godatabase.org/cgi-bin/go.cgi?query=GO:0050896&auto_wild_cards=yes&view=query&action=query&search_constraint=terms","GO:0050896_response_to_stimulus")	=HYPERLINK("http://www.ncbi.nih.gov/gquery/gquery.fcgi?term=CLECSF2","CLECSF2")	451	9	2.30488	-2.084879	12	-0.95641	0.0966667
=HYPERLINK("http://www.godatabase.org/cgi-bin/go.cgi?query=GO:0050896&auto_wild_cards=yes&view=query&action=query&search_constraint=terms","GO:0050896_response_to_stimulus")	=HYPERLINK("http://www.ncbi.nih.gov/gquery/gquery.fcgi?term=DEFB1","DEFB1")	451	9	2.30488	-2.084879	12	-0.95641	0.0966667
=HYPERLINK("http://www.godatabase.org/cgi-bin/go.cgi?query=GO:0050896&auto_wild_cards=yes&view=query&action=query&search_constraint=terms","GO:0050896_response_to_stimulus")	=HYPERLINK("http://www.ncbi.nih.gov/gquery/gquery.fcgi?term=GNLY","GNLY")	451	9	2.30488	-2.084879	12	-0.95641	0.0966667
=HYPERLINK("http://www.godatabase.org/cgi-bin/go.cgi?query=GO:0050896&auto_wild_cards=yes&view=query&action=query&search_constraint=terms","GO:0050896_response_to_stimulus")	=HYPERLINK("http://www.ncbi.nih.gov/gquery/gquery.fcgi?term=HLA-DQA1","HLA-DQA1")	451	9	2.30488	-2.084879	12	-0.95641	0.0966667
=HYPERLINK("http://www.godatabase.org/cgi-bin/go.cgi?query=GO:0050896&auto_wild_cards=yes&view=query&action=query&search_constraint=terms","GO:0050896_response_to_stimulus")	=HYPERLINK("http://www.ncbi.nih.gov/gquery/gquery.fcgi?term=KLRC3","KLRC3")	451	9	2.30488	-2.084879	12	-0.95641	0.0966667
=HYPERLINK("http://www.godatabase.org/cgi-bin/go.cgi?query=GO:0050896&auto_wild_cards=yes&view=query&action=query&search_constraint=terms","GO:0050896_response_to_stimulus")	=HYPERLINK("http://www.ncbi.nih.gov/gquery/gquery.fcgi?term=LY9","LY9")	451	9	2.30488	-2.084879	12	-0.95641	0.0966667
=HYPERLINK("http://www.godatabase.org/cgi-bin/go.cgi?query=GO:0050896&auto_wild_cards=yes&view=query&action=query&search_constraint=terms","GO:0050896_response_to_stimulus")	=HYPERLINK("http://www.ncbi.nih.gov/gquery/gquery.fcgi?term=OAS1","OAS1")	451	9	2.30488	-2.084879	12	-0.95641	0.0966667
=HYPERLINK("http://www.godatabase.org/cgi-bin/go.cgi?query=GO:0050896&auto_wild_cards=yes&view=query&action=query&search_constraint=terms","GO:0050896_response_to_stimulus")	=HYPERLINK("http://www.ncbi.nih.gov/gquery/gquery.fcgi?term=XCL2","XCL2")	451	9	2.30488	-2.084879	12	-0.95641	0.0966667
=HYPERLINK("http://www.godatabase.org/cgi-bin/go.cgi?query=GO:0042221&auto_wild_cards=yes&view=query&action=query&search_constraint=terms","GO:0042221_response_to_chemical_substance")	=HYPERLINK("http://www.ncbi.nih.gov/gquery/gquery.fcgi?term=DEFB1","DEFB1")	57	3	6.07895	-1.918775	13	0.97408	0.521538
=HYPERLINK("http://www.godatabase.org/cgi-bin/go.cgi?query=GO:0042221&auto_wild_cards=yes&view=query&action=query&search_constraint=terms","GO:0042221_response_to_chemical_substance")	=HYPERLINK("http://www.ncbi.nih.gov/gquery/gquery.fcgi?term=GNLY","GNLY")	57	3	6.07895	-1.918775	13	0.97408	0.521538
=HYPERLINK("http://www.godatabase.org/cgi-bin/go.cgi?query=GO:0042221&auto_wild_cards=yes&view=query&action=query&search_constraint=terms","GO:0042221_response_to_chemical_substance")	=HYPERLINK("http://www.ncbi.nih.gov/gquery/gquery.fcgi?term=XCL2","XCL2")	57	3	6.07895	-1.918775	13	0.97408	0.521538
=HYPERLINK("http://www.godatabase.org/cgi-bin/go.cgi?query=GO:0007167&auto_wild_cards=yes&view=query&action=query&search_constraint=terms","GO:0007167_enzyme_linked_receptor_protein_signaling_pathway")	=HYPERLINK("http://www.ncbi.nih.gov/gquery/gquery.fcgi?term=TGFBR2","TGFBR2")	28	2	8.25	-1.628371	18	2.99699	0.653333
=HYPERLINK("http://www.godatabase.org/cgi-bin/go.cgi?query=GO:0007167&auto_wild_cards=yes&view=query&action=query&search_constraint=terms","GO:0007167_enzyme_linked_receptor_protein_signaling_pathway")	=HYPERLINK("http://www.ncbi.nih.gov/gquery/gquery.fcgi?term=TGFBR3","TGFBR3")	28	2	8.25	-1.628371	18	2.99699	0.653333
=HYPERLINK("http://www.godatabase.org/cgi-bin/go.cgi?query=GO:0007157&auto_wild_cards=yes&view=query&action=query&search_constraint=terms","GO:0007157_heterophilic_cell_adhesion")	=HYPERLINK("http://www.ncbi.nih.gov/gquery/gquery.fcgi?term=CLECSF2","CLECSF2")	27	2	8.55556	-1.658311	17	2.94579	0.682941
=HYPERLINK("http://www.godatabase.org/cgi-bin/go.cgi?query=GO:0007157&auto_wild_cards=yes&view=query&action=query&search_constraint=terms","GO:0007157_heterophilic_cell_adhesion")	=HYPERLINK("http://www.ncbi.nih.gov/gquery/gquery.fcgi?term=KLRC3","KLRC3")	27	2	8.55556	-1.658311	17	2.94579	0.682941
=HYPERLINK("http://www.godatabase.org/cgi-bin/go.cgi?query=GO:0007154&auto_wild_cards=yes&view=query&action=query&search_constraint=terms","GO:0007154_cell_communication")	=HYPERLINK("http://www.ncbi.nih.gov/gquery/gquery.fcgi?term=CHS1","CHS1")	607	10	1.9028	-1.715284	16	2.73656	0.701875
=HYPERLINK("http://www.godatabase.org/cgi-bin/go.cgi?query=GO:0007154&auto_wild_cards=yes&view=query&action=query&search_constraint=terms","GO:0007154_cell_communication")	=HYPERLINK("http://www.ncbi.nih.gov/gquery/gquery.fcgi?term=CLECSF2","CLECSF2")	607	10	1.9028	-1.715284	16	2.73656	0.701875
=HYPERLINK("http://www.godatabase.org/cgi-bin/go.cgi?query=GO:0007154&auto_wild_cards=yes&view=query&action=query&search_constraint=terms","GO:0007154_cell_communication")	=HYPERLINK("http://www.ncbi.nih.gov/gquery/gquery.fcgi?term=GPR56","GPR56")	607	10	1.9028	-1.715284	16	2.73656	0.701875
=HYPERLINK("http://www.godatabase.org/cgi-bin/go.cgi?query=GO:0007154&auto_wild_cards=yes&view=query&action=query&search_constraint=terms","GO:0007154_cell_communication")	=HYPERLINK("http://www.ncbi.nih.gov/gquery/gquery.fcgi?term=KLRC3","KLRC3")	607	10	1.9028	-1.715284	16	2.73656	0.701875
=HYPERLINK("http://www.godatabase.org/cgi-bin/go.cgi?query=GO:0007154&auto_wild_cards=yes&view=query&action=query&search_constraint=terms","GO:0007154_cell_communication")	=HYPERLINK("http://www.ncbi.nih.gov/gquery/gquery.fcgi?term=LY9","LY9")	607	10	1.9028	-1.715284	16	2.73656	0.701875
=HYPERLINK("http://www.godatabase.org/cgi-bin/go.cgi?query=GO:0007154&auto_wild_cards=yes&view=query&action=query&search_constraint=terms","GO:0007154_cell_communication")	=HYPERLINK("http://www.ncbi.nih.gov/gquery/gquery.fcgi?term=PDE4D","PDE4D")	607	10	1.9028	-1.715284	16	2.73656	0.701875
=HYPERLINK("http://www.godatabase.org/cgi-bin/go.cgi?query=GO:0007154&auto_wild_cards=yes&view=query&action=query&search_constraint=terms","GO:0007154_cell_communication")	=HYPERLINK("http://www.ncbi.nih.gov/gquery/gquery.fcgi?term=RGS2","RGS2")	607	10	1.9028	-1.715284	16	2.73656	0.701875
=HYPERLINK("http://www.godatabase.org/cgi-bin/go.cgi?query=GO:0007154&auto_wild_cards=yes&view=query&action=query&search_constraint=terms","GO:0007154_cell_communication")	=HYPERLINK("http://www.ncbi.nih.gov/gquery/gquery.fcgi?term=TGFBR2","TGFBR2")	607	10	1.9028	-1.715284	16	2.73656	0.701875
=HYPERLINK("http://www.godatabase.org/cgi-bin/go.cgi?query=GO:0007154&auto_wild_cards=yes&view=query&action=query&search_constraint=terms","GO:0007154_cell_communication")	=HYPERLINK("http://www.ncbi.nih.gov/gquery/gquery.fcgi?term=TGFBR3","TGFBR3")	607	10	1.9028	-1.715284	16	2.73656	0.701875
=HYPERLINK("http://www.godatabase.org/cgi-bin/go.cgi?query=GO:0007154&auto_wild_cards=yes&view=query&action=query&search_constraint=terms","GO:0007154_cell_communication")	=HYPERLINK("http://www.ncbi.nih.gov/gquery/gquery.fcgi?term=XCL2","XCL2")	607	10	1.9028	-1.715284	16	2.73656	0.701875
=HYPERLINK("http://www.godatabase.org/cgi-bin/go.cgi?query=GO:0007041&auto_wild_cards=yes&view=query&action=query&search_constraint=terms","GO:0007041_lysosomal_transport")	=HYPERLINK("http://www.ncbi.nih.gov/gquery/gquery.fcgi?term=CHS1","CHS1")	2	1	57.75	-1.763343	15	2.60666	0.734
=HYPERLINK("http://www.godatabase.org/cgi-bin/go.cgi?query=GO:0008333&auto_wild_cards=yes&view=query&action=query&search_constraint=terms","GO:0008333_endosome_to_lysosome_transport")	=HYPERLINK("http://www.ncbi.nih.gov/gquery/gquery.fcgi?term=CHS1","CHS1")	2	1	57.75	-1.763343	15	2.60666	0.734
=HYPERLINK("http://www.godatabase.org/cgi-bin/go.cgi?query=GO:0009628&auto_wild_cards=yes&view=query&action=query&search_constraint=terms","GO:0009628_response_to_abiotic_stimulus")	=HYPERLINK("http://www.ncbi.nih.gov/gquery/gquery.fcgi?term=DEFB1","DEFB1")	87	3	3.98276	-1.431696	23	7.5298	0.820435
=HYPERLINK("http://www.godatabase.org/cgi-bin/go.cgi?query=GO:0009628&auto_wild_cards=yes&view=query&action=query&search_constraint=terms","GO:0009628_response_to_abiotic_stimulus")	=HYPERLINK("http://www.ncbi.nih.gov/gquery/gquery.fcgi?term=GNLY","GNLY")	87	3	3.98276	-1.431696	23	7.5298	0.820435
=HYPERLINK("http://www.godatabase.org/cgi-bin/go.cgi?query=GO:0009628&auto_wild_cards=yes&view=query&action=query&search_constraint=terms","GO:0009628_response_to_abiotic_stimulus")	=HYPERLINK("http://www.ncbi.nih.gov/gquery/gquery.fcgi?term=XCL2","XCL2")	87	3	3.98276	-1.431696	23	7.5298	0.820435
=HYPERLINK("http://www.godatabase.org/cgi-bin/go.cgi?query=GO:0007040&auto_wild_cards=yes&view=query&action=query&search_constraint=terms","GO:0007040_lysosome_organization_and_biogenesis")	=HYPERLINK("http://www.ncbi.nih.gov/gquery/gquery.fcgi?term=CHS1","CHS1")	4	1	28.875	-1.465888	22	7.2708	0.846364
=HYPERLINK("http://www.godatabase.org/cgi-bin/go.cgi?query=GO:0008277&auto_wild_cards=yes&view=query&action=query&search_constraint=terms","GO:0008277_regulation_of_G-protein_coupled_receptor_protein_signaling_pathway")	=HYPERLINK("http://www.ncbi.nih.gov/gquery/gquery.fcgi?term=RGS2","RGS2")	4	1	28.875	-1.465888	22	7.2708	0.846364
=HYPERLINK("http://www.godatabase.org/cgi-bin/go.cgi?query=GO:0009620&auto_wild_cards=yes&view=query&action=query&search_constraint=terms","GO:0009620_response_to_fungi")	=HYPERLINK("http://www.ncbi.nih.gov/gquery/gquery.fcgi?term=GNLY","GNLY")	4	1	28.875	-1.465888	22	7.2708	0.846364
=HYPERLINK("http://www.godatabase.org/cgi-bin/go.cgi?query=GO:0050832&auto_wild_cards=yes&view=query&action=query&search_constraint=terms","GO:0050832_defense_response_to_fungi")	=HYPERLINK("http://www.ncbi.nih.gov/gquery/gquery.fcgi?term=GNLY","GNLY")	4	1	28.875	-1.465888	22	7.2708	0.846364
=HYPERLINK("http://www.godatabase.org/cgi-bin/go.cgi?query=GO:0016064&auto_wild_cards=yes&view=query&action=query&search_constraint=terms","GO:0016064_humoral_defense_mechanism_(sensu_Vertebrata)")	=HYPERLINK("http://www.ncbi.nih.gov/gquery/gquery.fcgi?term=CLECSF2","CLECSF2")	41	2	5.63415	-1.321147	26	10.4669	0.869231
=HYPERLINK("http://www.godatabase.org/cgi-bin/go.cgi?query=GO:0016064&auto_wild_cards=yes&view=query&action=query&search_constraint=terms","GO:0016064_humoral_defense_mechanism_(sensu_Vertebrata)")	=HYPERLINK("http://www.ncbi.nih.gov/gquery/gquery.fcgi?term=LY9","LY9")	41	2	5.63415	-1.321147	26	10.4669	0.869231
=HYPERLINK("http://www.godatabase.org/cgi-bin/go.cgi?query=GO:0016337&auto_wild_cards=yes&view=query&action=query&search_constraint=terms","GO:0016337_cell-cell_adhesion")	=HYPERLINK("http://www.ncbi.nih.gov/gquery/gquery.fcgi?term=CLECSF2","CLECSF2")	40	2	5.775	-1.340633	25	10.0983	0.8836
=HYPERLINK("http://www.godatabase.org/cgi-bin/go.cgi?query=GO:0016337&auto_wild_cards=yes&view=query&action=query&search_constraint=terms","GO:0016337_cell-cell_adhesion")	=HYPERLINK("http://www.ncbi.nih.gov/gquery/gquery.fcgi?term=KLRC3","KLRC3")	40	2	5.775	-1.340633	25	10.0983	0.8836
=HYPERLINK("http://www.godatabase.org/cgi-bin/go.cgi?query=GO:0007155&auto_wild_cards=yes&view=query&action=query&search_constraint=terms","GO:0007155_cell_adhesion")	=HYPERLINK("http://www.ncbi.nih.gov/gquery/gquery.fcgi?term=CLECSF2","CLECSF2")	110	3	3.15	-1.177891	31	14.628	0.904839
=HYPERLINK("http://www.godatabase.org/cgi-bin/go.cgi?query=GO:0007155&auto_wild_cards=yes&view=query&action=query&search_constraint=terms","GO:0007155_cell_adhesion")	=HYPERLINK("http://www.ncbi.nih.gov/gquery/gquery.fcgi?term=KLRC3","KLRC3")	110	3	3.15	-1.177891	31	14.628	0.904839
=HYPERLINK("http://www.godatabase.org/cgi-bin/go.cgi?query=GO:0007155&auto_wild_cards=yes&view=query&action=query&search_constraint=terms","GO:0007155_cell_adhesion")	=HYPERLINK("http://www.ncbi.nih.gov/gquery/gquery.fcgi?term=LY9","LY9")	110	3	3.15	-1.177891	31	14.628	0.904839
=HYPERLINK("http://www.godatabase.org/cgi-bin/go.cgi?query=GO:0007179&auto_wild_cards=yes&view=query&action=query&search_constraint=terms","GO:0007179_transforming_growth_factor_beta_receptor_signaling_pathway")	=HYPERLINK("http://www.ncbi.nih.gov/gquery/gquery.fcgi?term=TGFBR3","TGFBR3")	5	1	23.1	-1.370762	24	9.819	0.906667
=HYPERLINK("http://www.godatabase.org/cgi-bin/go.cgi?query=GO:0009611&auto_wild_cards=yes&view=query&action=query&search_constraint=terms","GO:0009611_response_to_wounding")	=HYPERLINK("http://www.ncbi.nih.gov/gquery/gquery.fcgi?term=CHS1","CHS1")	99	3	3.5	-1.290214	27	11.7692	0.908519
=HYPERLINK("http://www.godatabase.org/cgi-bin/go.cgi?query=GO:0009611&auto_wild_cards=yes&view=query&action=query&search_constraint=terms","GO:0009611_response_to_wounding")	=HYPERLINK("http://www.ncbi.nih.gov/gquery/gquery.fcgi?term=GNLY","GNLY")	99	3	3.5	-1.290214	27	11.7692	0.908519
=HYPERLINK("http://www.godatabase.org/cgi-bin/go.cgi?query=GO:0009611&auto_wild_cards=yes&view=query&action=query&search_constraint=terms","GO:0009611_response_to_wounding")	=HYPERLINK("http://www.ncbi.nih.gov/gquery/gquery.fcgi?term=KLRC3","KLRC3")	99	3	3.5	-1.290214	27	11.7692	0.908519
=HYPERLINK("http://www.godatabase.org/cgi-bin/go.cgi?query=GO:0007166&auto_wild_cards=yes&view=query&action=query&search_constraint=terms","GO:0007166_cell_surface_receptor_linked_signal_transduction")	=HYPERLINK("http://www.ncbi.nih.gov/gquery/gquery.fcgi?term=GPR56","GPR56")	180	4	2.56667	-1.190639	30	14.1262	0.919667
=HYPERLINK("http://www.godatabase.org/cgi-bin/go.cgi?query=GO:0007166&auto_wild_cards=yes&view=query&action=query&search_constraint=terms","GO:0007166_cell_surface_receptor_linked_signal_transduction")	=HYPERLINK("http://www.ncbi.nih.gov/gquery/gquery.fcgi?term=RGS2","RGS2")	180	4	2.56667	-1.190639	30	14.1262	0.919667
=HYPERLINK("http://www.godatabase.org/cgi-bin/go.cgi?query=GO:0007166&auto_wild_cards=yes&view=query&action=query&search_constraint=terms","GO:0007166_cell_surface_receptor_linked_signal_transduction")	=HYPERLINK("http://www.ncbi.nih.gov/gquery/gquery.fcgi?term=TGFBR2","TGFBR2")	180	4	2.56667	-1.190639	30	14.1262	0.919667
=HYPERLINK("http://www.godatabase.org/cgi-bin/go.cgi?query=GO:0007166&auto_wild_cards=yes&view=query&action=query&search_constraint=terms","GO:0007166_cell_surface_receptor_linked_signal_transduction")	=HYPERLINK("http://www.ncbi.nih.gov/gquery/gquery.fcgi?term=TGFBR3","TGFBR3")	180	4	2.56667	-1.190639	30	14.1262	0.919667
=HYPERLINK("http://www.godatabase.org/cgi-bin/go.cgi?query=GO:0007032&auto_wild_cards=yes&view=query&action=query&search_constraint=terms","GO:0007032_endosome_organization_and_biogenesis")	=HYPERLINK("http://www.ncbi.nih.gov/gquery/gquery.fcgi?term=CHS1","CHS1")	7	1	16.5	-1.228198	29	13.6984	0.932414
=HYPERLINK("http://www.godatabase.org/cgi-bin/go.cgi?query=GO:0016197&auto_wild_cards=yes&view=query&action=query&search_constraint=terms","GO:0016197_endosome_transport")	=HYPERLINK("http://www.ncbi.nih.gov/gquery/gquery.fcgi?term=CHS1","CHS1")	7	1	16.5	-1.228198	29	13.6984	0.932414
=HYPERLINK("http://www.godatabase.org/cgi-bin/go.cgi?query=GO:0006959&auto_wild_cards=yes&view=query&action=query&search_constraint=terms","GO:0006959_humoral_immune_response")	=HYPERLINK("http://www.ncbi.nih.gov/gquery/gquery.fcgi?term=CLECSF2","CLECSF2")	54	2	4.27778	-1.108271	34	17.9701	0.968824
=HYPERLINK("http://www.godatabase.org/cgi-bin/go.cgi?query=GO:0006959&auto_wild_cards=yes&view=query&action=query&search_constraint=terms","GO:0006959_humoral_immune_response")	=HYPERLINK("http://www.ncbi.nih.gov/gquery/gquery.fcgi?term=LY9","LY9")	54	2	4.27778	-1.108271	34	17.9701	0.968824
=HYPERLINK("http://www.godatabase.org/cgi-bin/go.cgi?query=GO:0009617&auto_wild_cards=yes&view=query&action=query&search_constraint=terms","GO:0009617_response_to_bacteria")	=HYPERLINK("http://www.ncbi.nih.gov/gquery/gquery.fcgi?term=DEFB1","DEFB1")	10	1	11.55	-1.078626	35	18.6142	0.979429
=HYPERLINK("http://www.godatabase.org/cgi-bin/go.cgi?query=GO:0019884&auto_wild_cards=yes&view=query&action=query&search_constraint=terms","GO:0019884_antigen_presentation__exogenous_antigen")	=HYPERLINK("http://www.ncbi.nih.gov/gquery/gquery.fcgi?term=HLA-DQA1","HLA-DQA1")	9	1	12.8333	-1.122609	33	17.7746	0.989091
=HYPERLINK("http://www.godatabase.org/cgi-bin/go.cgi?query=GO:0019886&auto_wild_cards=yes&view=query&action=query&search_constraint=terms","GO:0019886_antigen_processing__exogenous_antigen_via_MHC_class_II")	=HYPERLINK("http://www.ncbi.nih.gov/gquery/gquery.fcgi?term=HLA-DQA1","HLA-DQA1")	9	1	12.8333	-1.122609	33	17.7746	0.989091
=HYPERLINK("http://www.godatabase.org/cgi-bin/go.cgi?query=GO:0007218&auto_wild_cards=yes&view=query&action=query&search_constraint=terms","GO:0007218_neuropeptide_signaling_pathway")	=HYPERLINK("http://www.ncbi.nih.gov/gquery/gquery.fcgi?term=GPR56","GPR56")	11	1	10.5	-1.039006	36	20.2939	1.02111
=HYPERLINK("http://www.godatabase.org/cgi-bin/go.cgi?query=GO:0009615&auto_wild_cards=yes&view=query&action=query&search_constraint=terms","GO:0009615_response_to_virus")	=HYPERLINK("http://www.ncbi.nih.gov/gquery/gquery.fcgi?term=OAS1","OAS1")	15	1	7.7	-0.911379	37	25.4575	1.17622
=HYPERLINK("http://www.godatabase.org/cgi-bin/go.cgi?query=GO:0007186&auto_wild_cards=yes&view=query&action=query&search_constraint=terms","GO:0007186_G-protein_coupled_receptor_protein_signaling_pathway")	=HYPERLINK("http://www.ncbi.nih.gov/gquery/gquery.fcgi?term=GPR56","GPR56")	74	2	3.12162	-0.876618	39	26.9724	1.17692
=HYPERLINK("http://www.godatabase.org/cgi-bin/go.cgi?query=GO:0007186&auto_wild_cards=yes&view=query&action=query&search_constraint=terms","GO:0007186_G-protein_coupled_receptor_protein_signaling_pathway")	=HYPERLINK("http://www.ncbi.nih.gov/gquery/gquery.fcgi?term=RGS2","RGS2")	74	2	3.12162	-0.876618	39	26.9724	1.17692
=HYPERLINK("http://www.godatabase.org/cgi-bin/go.cgi?query=GO:0019882&auto_wild_cards=yes&view=query&action=query&search_constraint=terms","GO:0019882_antigen_presentation")	=HYPERLINK("http://www.ncbi.nih.gov/gquery/gquery.fcgi?term=HLA-DQA1","HLA-DQA1")	18	1	6.41667	-0.837481	42	29.4494	1.17714
=HYPERLINK("http://www.godatabase.org/cgi-bin/go.cgi?query=GO:0030333&auto_wild_cards=yes&view=query&action=query&search_constraint=terms","GO:0030333_antigen_processing")	=HYPERLINK("http://www.ncbi.nih.gov/gquery/gquery.fcgi?term=HLA-DQA1","HLA-DQA1")	18	1	6.41667	-0.837481	42	29.4494	1.17714
=HYPERLINK("http://www.godatabase.org/cgi-bin/go.cgi?query=GO:0008015&auto_wild_cards=yes&view=query&action=query&search_constraint=terms","GO:0008015_circulation")	=HYPERLINK("http://www.ncbi.nih.gov/gquery/gquery.fcgi?term=XCL2","XCL2")	16	1	7.21875	-0.885113	38	26.6693	1.19816
=HYPERLINK("http://www.godatabase.org/cgi-bin/go.cgi?query=GO:0007165&auto_wild_cards=yes&view=query&action=query&search_constraint=terms","GO:0007165_signal_transduction")	=HYPERLINK("http://www.ncbi.nih.gov/gquery/gquery.fcgi?term=CHS1","CHS1")	523	7	1.54589	-0.837746	40	28.5669	1.2045
=HYPERLINK("http://www.godatabase.org/cgi-bin/go.cgi?query=GO:0007165&auto_wild_cards=yes&view=query&action=query&search_constraint=terms","GO:0007165_signal_transduction")	=HYPERLINK("http://www.ncbi.nih.gov/gquery/gquery.fcgi?term=GPR56","GPR56")	523	7	1.54589	-0.837746	40	28.5669	1.2045
=HYPERLINK("http://www.godatabase.org/cgi-bin/go.cgi?query=GO:0007165&auto_wild_cards=yes&view=query&action=query&search_constraint=terms","GO:0007165_signal_transduction")	=HYPERLINK("http://www.ncbi.nih.gov/gquery/gquery.fcgi?term=PDE4D","PDE4D")	523	7	1.54589	-0.837746	40	28.5669	1.2045
=HYPERLINK("http://www.godatabase.org/cgi-bin/go.cgi?query=GO:0007165&auto_wild_cards=yes&view=query&action=query&search_constraint=terms","GO:0007165_signal_transduction")	=HYPERLINK("http://www.ncbi.nih.gov/gquery/gquery.fcgi?term=RGS2","RGS2")	523	7	1.54589	-0.837746	40	28.5669	1.2045
=HYPERLINK("http://www.godatabase.org/cgi-bin/go.cgi?query=GO:0007165&auto_wild_cards=yes&view=query&action=query&search_constraint=terms","GO:0007165_signal_transduction")	=HYPERLINK("http://www.ncbi.nih.gov/gquery/gquery.fcgi?term=TGFBR2","TGFBR2")	523	7	1.54589	-0.837746	40	28.5669	1.2045
=HYPERLINK("http://www.godatabase.org/cgi-bin/go.cgi?query=GO:0007165&auto_wild_cards=yes&view=query&action=query&search_constraint=terms","GO:0007165_signal_transduction")	=HYPERLINK("http://www.ncbi.nih.gov/gquery/gquery.fcgi?term=TGFBR3","TGFBR3")	523	7	1.54589	-0.837746	40	28.5669	1.2045
=HYPERLINK("http://www.godatabase.org/cgi-bin/go.cgi?query=GO:0007165&auto_wild_cards=yes&view=query&action=query&search_constraint=terms","GO:0007165_signal_transduction")	=HYPERLINK("http://www.ncbi.nih.gov/gquery/gquery.fcgi?term=XCL2","XCL2")	523	7	1.54589	-0.837746	40	28.5669	1.2045
=HYPERLINK("http://www.godatabase.org/cgi-bin/go.cgi?query=GO:0008150&auto_wild_cards=yes&view=query&action=query&search_constraint=terms","GO:0008150_biological_process")	=HYPERLINK("http://www.ncbi.nih.gov/gquery/gquery.fcgi?term=AMY2A","AMY2A")	2310	20	1	-0.000000	1051	1557	1.48145
=HYPERLINK("http://www.godatabase.org/cgi-bin/go.cgi?query=GO:0008150&auto_wild_cards=yes&view=query&action=query&search_constraint=terms","GO:0008150_biological_process")	=HYPERLINK("http://www.ncbi.nih.gov/gquery/gquery.fcgi?term=CHS1","CHS1")	2310	20	1	-0.000000	1051	1557	1.48145
=HYPERLINK("http://www.godatabase.org/cgi-bin/go.cgi?query=GO:0008150&auto_wild_cards=yes&view=query&action=query&search_constraint=terms","GO:0008150_biological_process")	=HYPERLINK("http://www.ncbi.nih.gov/gquery/gquery.fcgi?term=CLECSF2","CLECSF2")	2310	20	1	-0.000000	1051	1557	1.48145
=HYPERLINK("http://www.godatabase.org/cgi-bin/go.cgi?query=GO:0008150&auto_wild_cards=yes&view=query&action=query&search_constraint=terms","GO:0008150_biological_process")	=HYPERLINK("http://www.ncbi.nih.gov/gquery/gquery.fcgi?term=DEFB1","DEFB1")	2310	20	1	-0.000000	1051	1557	1.48145
=HYPERLINK("http://www.godatabase.org/cgi-bin/go.cgi?query=GO:0008150&auto_wild_cards=yes&view=query&action=query&search_constraint=terms","GO:0008150_biological_process")	=HYPERLINK("http://www.ncbi.nih.gov/gquery/gquery.fcgi?term=DSIPI","DSIPI")	2310	20	1	-0.000000	1051	1557	1.48145
=HYPERLINK("http://www.godatabase.org/cgi-bin/go.cgi?query=GO:0008150&auto_wild_cards=yes&view=query&action=query&search_constraint=terms","GO:0008150_biological_process")	=HYPERLINK("http://www.ncbi.nih.gov/gquery/gquery.fcgi?term=GNLY","GNLY")	2310	20	1	-0.000000	1051	1557	1.48145
=HYPERLINK("http://www.godatabase.org/cgi-bin/go.cgi?query=GO:0008150&auto_wild_cards=yes&view=query&action=query&search_constraint=terms","GO:0008150_biological_process")	=HYPERLINK("http://www.ncbi.nih.gov/gquery/gquery.fcgi?term=GPR56","GPR56")	2310	20	1	-0.000000	1051	1557	1.48145
=HYPERLINK("http://www.godatabase.org/cgi-bin/go.cgi?query=GO:0008150&auto_wild_cards=yes&view=query&action=query&search_constraint=terms","GO:0008150_biological_process")	=HYPERLINK("http://www.ncbi.nih.gov/gquery/gquery.fcgi?term=GZMK","GZMK")	2310	20	1	-0.000000	1051	1557	1.48145
=HYPERLINK("http://www.godatabase.org/cgi-bin/go.cgi?query=GO:0008150&auto_wild_cards=yes&view=query&action=query&search_constraint=terms","GO:0008150_biological_process")	=HYPERLINK("http://www.ncbi.nih.gov/gquery/gquery.fcgi?term=HLA-DQA1","HLA-DQA1")	2310	20	1	-0.000000	1051	1557	1.48145
=HYPERLINK("http://www.godatabase.org/cgi-bin/go.cgi?query=GO:0008150&auto_wild_cards=yes&view=query&action=query&search_constraint=terms","GO:0008150_biological_process")	=HYPERLINK("http://www.ncbi.nih.gov/gquery/gquery.fcgi?term=KLRC3","KLRC3")	2310	20	1	-0.000000	1051	1557	1.48145
=HYPERLINK("http://www.godatabase.org/cgi-bin/go.cgi?query=GO:0008150&auto_wild_cards=yes&view=query&action=query&search_constraint=terms","GO:0008150_biological_process")	=HYPERLINK("http://www.ncbi.nih.gov/gquery/gquery.fcgi?term=LY9","LY9")	2310	20	1	-0.000000	1051	1557	1.48145
=HYPERLINK("http://www.godatabase.org/cgi-bin/go.cgi?query=GO:0008150&auto_wild_cards=yes&view=query&action=query&search_constraint=terms","GO:0008150_biological_process")	=HYPERLINK("http://www.ncbi.nih.gov/gquery/gquery.fcgi?term=OAS1","OAS1")	2310	20	1	-0.000000	1051	1557	1.48145
=HYPERLINK("http://www.godatabase.org/cgi-bin/go.cgi?query=GO:0008150&auto_wild_cards=yes&view=query&action=query&search_constraint=terms","GO:0008150_biological_process")	=HYPERLINK("http://www.ncbi.nih.gov/gquery/gquery.fcgi?term=PDE4D","PDE4D")	2310	20	1	-0.000000	1051	1557	1.48145
=HYPERLINK("http://www.godatabase.org/cgi-bin/go.cgi?query=GO:0008150&auto_wild_cards=yes&view=query&action=query&search_constraint=terms","GO:0008150_biological_process")	=HYPERLINK("http://www.ncbi.nih.gov/gquery/gquery.fcgi?term=PTPN4","PTPN4")	2310	20	1	-0.000000	1051	1557	1.48145
=HYPERLINK("http://www.godatabase.org/cgi-bin/go.cgi?query=GO:0008150&auto_wild_cards=yes&view=query&action=query&search_constraint=terms","GO:0008150_biological_process")	=HYPERLINK("http://www.ncbi.nih.gov/gquery/gquery.fcgi?term=RGS2","RGS2")	2310	20	1	-0.000000	1051	1557	1.48145
=HYPERLINK("http://www.godatabase.org/cgi-bin/go.cgi?query=GO:0008150&auto_wild_cards=yes&view=query&action=query&search_constraint=terms","GO:0008150_biological_process")	=HYPERLINK("http://www.ncbi.nih.gov/gquery/gquery.fcgi?term=SF1","SF1")	2310	20	1	-0.000000	1051	1557	1.48145
=HYPERLINK("http://www.godatabase.org/cgi-bin/go.cgi?query=GO:0008150&auto_wild_cards=yes&view=query&action=query&search_constraint=terms","GO:0008150_biological_process")	=HYPERLINK("http://www.ncbi.nih.gov/gquery/gquery.fcgi?term=SYNE2","SYNE2")	2310	20	1	-0.000000	1051	1557	1.48145
=HYPERLINK("http://www.godatabase.org/cgi-bin/go.cgi?query=GO:0008150&auto_wild_cards=yes&view=query&action=query&search_constraint=terms","GO:0008150_biological_process")	=HYPERLINK("http://www.ncbi.nih.gov/gquery/gquery.fcgi?term=TGFBR2","TGFBR2")	2310	20	1	-0.000000	1051	1557	1.48145
=HYPERLINK("http://www.godatabase.org/cgi-bin/go.cgi?query=GO:0008150&auto_wild_cards=yes&view=query&action=query&search_constraint=terms","GO:0008150_biological_process")	=HYPERLINK("http://www.ncbi.nih.gov/gquery/gquery.fcgi?term=TGFBR3","TGFBR3")	2310	20	1	-0.000000	1051	1557	1.48145
=HYPERLINK("http://www.godatabase.org/cgi-bin/go.cgi?query=GO:0008150&auto_wild_cards=yes&view=query&action=query&search_constraint=terms","GO:0008150_biological_process")	=HYPERLINK("http://www.ncbi.nih.gov/gquery/gquery.fcgi?term=XCL2","XCL2")	2310	20	1	-0.000000	1051	1557	1.48145
=HYPERLINK("http://www.godatabase.org/cgi-bin/go.cgi?query=GO:0008152&auto_wild_cards=yes&view=query&action=query&search_constraint=terms","GO:0008152_metabolism")	=HYPERLINK("http://www.ncbi.nih.gov/gquery/gquery.fcgi?term=AMY2A","AMY2A")	1534	10	0.752934	-0.017336	98	119.079	1.48939
=HYPERLINK("http://www.godatabase.org/cgi-bin/go.cgi?query=GO:0008152&auto_wild_cards=yes&view=query&action=query&search_constraint=terms","GO:0008152_metabolism")	=HYPERLINK("http://www.ncbi.nih.gov/gquery/gquery.fcgi?term=DEFB1","DEFB1")	1534	10	0.752934	-0.017336	98	119.079	1.48939
=HYPERLINK("http://www.godatabase.org/cgi-bin/go.cgi?query=GO:0008152&auto_wild_cards=yes&view=query&action=query&search_constraint=terms","GO:0008152_metabolism")	=HYPERLINK("http://www.ncbi.nih.gov/gquery/gquery.fcgi?term=DSIPI","DSIPI")	1534	10	0.752934	-0.017336	98	119.079	1.48939
=HYPERLINK("http://www.godatabase.org/cgi-bin/go.cgi?query=GO:0008152&auto_wild_cards=yes&view=query&action=query&search_constraint=terms","GO:0008152_metabolism")	=HYPERLINK("http://www.ncbi.nih.gov/gquery/gquery.fcgi?term=GNLY","GNLY")	1534	10	0.752934	-0.017336	98	119.079	1.48939
=HYPERLINK("http://www.godatabase.org/cgi-bin/go.cgi?query=GO:0008152&auto_wild_cards=yes&view=query&action=query&search_constraint=terms","GO:0008152_metabolism")	=HYPERLINK("http://www.ncbi.nih.gov/gquery/gquery.fcgi?term=GZMK","GZMK")	1534	10	0.752934	-0.017336	98	119.079	1.48939
=HYPERLINK("http://www.godatabase.org/cgi-bin/go.cgi?query=GO:0008152&auto_wild_cards=yes&view=query&action=query&search_constraint=terms","GO:0008152_metabolism")	=HYPERLINK("http://www.ncbi.nih.gov/gquery/gquery.fcgi?term=HLA-DQA1","HLA-DQA1")	1534	10	0.752934	-0.017336	98	119.079	1.48939
=HYPERLINK("http://www.godatabase.org/cgi-bin/go.cgi?query=GO:0008152&auto_wild_cards=yes&view=query&action=query&search_constraint=terms","GO:0008152_metabolism")	=HYPERLINK("http://www.ncbi.nih.gov/gquery/gquery.fcgi?term=OAS1","OAS1")	1534	10	0.752934	-0.017336	98	119.079	1.48939
=HYPERLINK("http://www.godatabase.org/cgi-bin/go.cgi?query=GO:0008152&auto_wild_cards=yes&view=query&action=query&search_constraint=terms","GO:0008152_metabolism")	=HYPERLINK("http://www.ncbi.nih.gov/gquery/gquery.fcgi?term=PTPN4","PTPN4")	1534	10	0.752934	-0.017336	98	119.079	1.48939
=HYPERLINK("http://www.godatabase.org/cgi-bin/go.cgi?query=GO:0008152&auto_wild_cards=yes&view=query&action=query&search_constraint=terms","GO:0008152_metabolism")	=HYPERLINK("http://www.ncbi.nih.gov/gquery/gquery.fcgi?term=SF1","SF1")	1534	10	0.752934	-0.017336	98	119.079	1.48939
=HYPERLINK("http://www.godatabase.org/cgi-bin/go.cgi?query=GO:0008152&auto_wild_cards=yes&view=query&action=query&search_constraint=terms","GO:0008152_metabolism")	=HYPERLINK("http://www.ncbi.nih.gov/gquery/gquery.fcgi?term=TGFBR2","TGFBR2")	1534	10	0.752934	-0.017336	98	119.079	1.48939
=HYPERLINK("http://www.godatabase.org/cgi-bin/go.cgi?query=GO:0007582&auto_wild_cards=yes&view=query&action=query&search_constraint=terms","GO:0007582_physiological_process")	=HYPERLINK("http://www.ncbi.nih.gov/gquery/gquery.fcgi?term=AMY2A","AMY2A")	2149	17	0.913681	-0.020339	97	118.819	1.50278
=HYPERLINK("http://www.godatabase.org/cgi-bin/go.cgi?query=GO:0007582&auto_wild_cards=yes&view=query&action=query&search_constraint=terms","GO:0007582_physiological_process")	=HYPERLINK("http://www.ncbi.nih.gov/gquery/gquery.fcgi?term=CHS1","CHS1")	2149	17	0.913681	-0.020339	97	118.819	1.50278
=HYPERLINK("http://www.godatabase.org/cgi-bin/go.cgi?query=GO:0007582&auto_wild_cards=yes&view=query&action=query&search_constraint=terms","GO:0007582_physiological_process")	=HYPERLINK("http://www.ncbi.nih.gov/gquery/gquery.fcgi?term=CLECSF2","CLECSF2")	2149	17	0.913681	-0.020339	97	118.819	1.50278
=HYPERLINK("http://www.godatabase.org/cgi-bin/go.cgi?query=GO:0007582&auto_wild_cards=yes&view=query&action=query&search_constraint=terms","GO:0007582_physiological_process")	=HYPERLINK("http://www.ncbi.nih.gov/gquery/gquery.fcgi?term=DEFB1","DEFB1")	2149	17	0.913681	-0.020339	97	118.819	1.50278
=HYPERLINK("http://www.godatabase.org/cgi-bin/go.cgi?query=GO:0007582&auto_wild_cards=yes&view=query&action=query&search_constraint=terms","GO:0007582_physiological_process")	=HYPERLINK("http://www.ncbi.nih.gov/gquery/gquery.fcgi?term=DSIPI","DSIPI")	2149	17	0.913681	-0.020339	97	118.819	1.50278
=HYPERLINK("http://www.godatabase.org/cgi-bin/go.cgi?query=GO:0007582&auto_wild_cards=yes&view=query&action=query&search_constraint=terms","GO:0007582_physiological_process")	=HYPERLINK("http://www.ncbi.nih.gov/gquery/gquery.fcgi?term=GNLY","GNLY")	2149	17	0.913681	-0.020339	97	118.819	1.50278
=HYPERLINK("http://www.godatabase.org/cgi-bin/go.cgi?query=GO:0007582&auto_wild_cards=yes&view=query&action=query&search_constraint=terms","GO:0007582_physiological_process")	=HYPERLINK("http://www.ncbi.nih.gov/gquery/gquery.fcgi?term=GZMK","GZMK")	2149	17	0.913681	-0.020339	97	118.819	1.50278
=HYPERLINK("http://www.godatabase.org/cgi-bin/go.cgi?query=GO:0007582&auto_wild_cards=yes&view=query&action=query&search_constraint=terms","GO:0007582_physiological_process")	=HYPERLINK("http://www.ncbi.nih.gov/gquery/gquery.fcgi?term=HLA-DQA1","HLA-DQA1")	2149	17	0.913681	-0.020339	97	118.819	1.50278
=HYPERLINK("http://www.godatabase.org/cgi-bin/go.cgi?query=GO:0007582&auto_wild_cards=yes&view=query&action=query&search_constraint=terms","GO:0007582_physiological_process")	=HYPERLINK("http://www.ncbi.nih.gov/gquery/gquery.fcgi?term=KLRC3","KLRC3")	2149	17	0.913681	-0.020339	97	118.819	1.50278
=HYPERLINK("http://www.godatabase.org/cgi-bin/go.cgi?query=GO:0007582&auto_wild_cards=yes&view=query&action=query&search_constraint=terms","GO:0007582_physiological_process")	=HYPERLINK("http://www.ncbi.nih.gov/gquery/gquery.fcgi?term=LY9","LY9")	2149	17	0.913681	-0.020339	97	118.819	1.50278
=HYPERLINK("http://www.godatabase.org/cgi-bin/go.cgi?query=GO:0007582&auto_wild_cards=yes&view=query&action=query&search_constraint=terms","GO:0007582_physiological_process")	=HYPERLINK("http://www.ncbi.nih.gov/gquery/gquery.fcgi?term=OAS1","OAS1")	2149	17	0.913681	-0.020339	97	118.819	1.50278
=HYPERLINK("http://www.godatabase.org/cgi-bin/go.cgi?query=GO:0007582&auto_wild_cards=yes&view=query&action=query&search_constraint=terms","GO:0007582_physiological_process")	=HYPERLINK("http://www.ncbi.nih.gov/gquery/gquery.fcgi?term=PTPN4","PTPN4")	2149	17	0.913681	-0.020339	97	118.819	1.50278
=HYPERLINK("http://www.godatabase.org/cgi-bin/go.cgi?query=GO:0007582&auto_wild_cards=yes&view=query&action=query&search_constraint=terms","GO:0007582_physiological_process")	=HYPERLINK("http://www.ncbi.nih.gov/gquery/gquery.fcgi?term=RGS2","RGS2")	2149	17	0.913681	-0.020339	97	118.819	1.50278
=HYPERLINK("http://www.godatabase.org/cgi-bin/go.cgi?query=GO:0007582&auto_wild_cards=yes&view=query&action=query&search_constraint=terms","GO:0007582_physiological_process")	=HYPERLINK("http://www.ncbi.nih.gov/gquery/gquery.fcgi?term=SF1","SF1")	2149	17	0.913681	-0.020339	97	118.819	1.50278
=HYPERLINK("http://www.godatabase.org/cgi-bin/go.cgi?query=GO:0007582&auto_wild_cards=yes&view=query&action=query&search_constraint=terms","GO:0007582_physiological_process")	=HYPERLINK("http://www.ncbi.nih.gov/gquery/gquery.fcgi?term=SYNE2","SYNE2")	2149	17	0.913681	-0.020339	97	118.819	1.50278
=HYPERLINK("http://www.godatabase.org/cgi-bin/go.cgi?query=GO:0007582&auto_wild_cards=yes&view=query&action=query&search_constraint=terms","GO:0007582_physiological_process")	=HYPERLINK("http://www.ncbi.nih.gov/gquery/gquery.fcgi?term=TGFBR2","TGFBR2")	2149	17	0.913681	-0.020339	97	118.819	1.50278
=HYPERLINK("http://www.godatabase.org/cgi-bin/go.cgi?query=GO:0007582&auto_wild_cards=yes&view=query&action=query&search_constraint=terms","GO:0007582_physiological_process")	=HYPERLINK("http://www.ncbi.nih.gov/gquery/gquery.fcgi?term=XCL2","XCL2")	2149	17	0.913681	-0.020339	97	118.819	1.50278
=HYPERLINK("http://www.godatabase.org/cgi-bin/go.cgi?query=GO:0008151&auto_wild_cards=yes&view=query&action=query&search_constraint=terms","GO:0008151_cell_growth_and_or_maintenance")	=HYPERLINK("http://www.ncbi.nih.gov/gquery/gquery.fcgi?term=CHS1","CHS1")	797	4	0.579674	-0.021383	96	118.585	1.51656
=HYPERLINK("http://www.godatabase.org/cgi-bin/go.cgi?query=GO:0008151&auto_wild_cards=yes&view=query&action=query&search_constraint=terms","GO:0008151_cell_growth_and_or_maintenance")	=HYPERLINK("http://www.ncbi.nih.gov/gquery/gquery.fcgi?term=RGS2","RGS2")	797	4	0.579674	-0.021383	96	118.585	1.51656
=HYPERLINK("http://www.godatabase.org/cgi-bin/go.cgi?query=GO:0008151&auto_wild_cards=yes&view=query&action=query&search_constraint=terms","GO:0008151_cell_growth_and_or_maintenance")	=HYPERLINK("http://www.ncbi.nih.gov/gquery/gquery.fcgi?term=SYNE2","SYNE2")	797	4	0.579674	-0.021383	96	118.585	1.51656
=HYPERLINK("http://www.godatabase.org/cgi-bin/go.cgi?query=GO:0008151&auto_wild_cards=yes&view=query&action=query&search_constraint=terms","GO:0008151_cell_growth_and_or_maintenance")	=HYPERLINK("http://www.ncbi.nih.gov/gquery/gquery.fcgi?term=TGFBR2","TGFBR2")	797	4	0.579674	-0.021383	96	118.585	1.51656
=HYPERLINK("http://www.godatabase.org/cgi-bin/go.cgi?query=GO:0019538&auto_wild_cards=yes&view=query&action=query&search_constraint=terms","GO:0019538_protein_metabolism")	=HYPERLINK("http://www.ncbi.nih.gov/gquery/gquery.fcgi?term=GZMK","GZMK")	627	3	0.552632	-0.027358	95	118.098	1.52821
=HYPERLINK("http://www.godatabase.org/cgi-bin/go.cgi?query=GO:0019538&auto_wild_cards=yes&view=query&action=query&search_constraint=terms","GO:0019538_protein_metabolism")	=HYPERLINK("http://www.ncbi.nih.gov/gquery/gquery.fcgi?term=PTPN4","PTPN4")	627	3	0.552632	-0.027358	95	118.098	1.52821
=HYPERLINK("http://www.godatabase.org/cgi-bin/go.cgi?query=GO:0019538&auto_wild_cards=yes&view=query&action=query&search_constraint=terms","GO:0019538_protein_metabolism")	=HYPERLINK("http://www.ncbi.nih.gov/gquery/gquery.fcgi?term=TGFBR2","TGFBR2")	627	3	0.552632	-0.027358	95	118.098	1.52821
=HYPERLINK("http://www.godatabase.org/cgi-bin/go.cgi?query=GO:0007275&auto_wild_cards=yes&view=query&action=query&search_constraint=terms","GO:0007275_development")	=HYPERLINK("http://www.ncbi.nih.gov/gquery/gquery.fcgi?term=TGFBR3","TGFBR3")	278	1	0.415468	-0.034370	94	116.989	1.53468
=HYPERLINK("http://www.godatabase.org/cgi-bin/go.cgi?query=GO:0007049&auto_wild_cards=yes&view=query&action=query&search_constraint=terms","GO:0007049_cell_cycle")	=HYPERLINK("http://www.ncbi.nih.gov/gquery/gquery.fcgi?term=RGS2","RGS2")	214	1	0.53972	-0.066451	91	112.009	1.53857
=HYPERLINK("http://www.godatabase.org/cgi-bin/go.cgi?query=GO:0050875&auto_wild_cards=yes&view=query&action=query&search_constraint=terms","GO:0050875_cellular_physiological_process")	=HYPERLINK("http://www.ncbi.nih.gov/gquery/gquery.fcgi?term=CHS1","CHS1")	968	6	0.715909	-0.042223	93	115.745	1.53978
=HYPERLINK("http://www.godatabase.org/cgi-bin/go.cgi?query=GO:0050875&auto_wild_cards=yes&view=query&action=query&search_constraint=terms","GO:0050875_cellular_physiological_process")	=HYPERLINK("http://www.ncbi.nih.gov/gquery/gquery.fcgi?term=GNLY","GNLY")	968	6	0.715909	-0.042223	93	115.745	1.53978
=HYPERLINK("http://www.godatabase.org/cgi-bin/go.cgi?query=GO:0050875&auto_wild_cards=yes&view=query&action=query&search_constraint=terms","GO:0050875_cellular_physiological_process")	=HYPERLINK("http://www.ncbi.nih.gov/gquery/gquery.fcgi?term=KLRC3","KLRC3")	968	6	0.715909	-0.042223	93	115.745	1.53978
=HYPERLINK("http://www.godatabase.org/cgi-bin/go.cgi?query=GO:0050875&auto_wild_cards=yes&view=query&action=query&search_constraint=terms","GO:0050875_cellular_physiological_process")	=HYPERLINK("http://www.ncbi.nih.gov/gquery/gquery.fcgi?term=RGS2","RGS2")	968	6	0.715909	-0.042223	93	115.745	1.53978
=HYPERLINK("http://www.godatabase.org/cgi-bin/go.cgi?query=GO:0050875&auto_wild_cards=yes&view=query&action=query&search_constraint=terms","GO:0050875_cellular_physiological_process")	=HYPERLINK("http://www.ncbi.nih.gov/gquery/gquery.fcgi?term=SYNE2","SYNE2")	968	6	0.715909	-0.042223	93	115.745	1.53978
=HYPERLINK("http://www.godatabase.org/cgi-bin/go.cgi?query=GO:0050875&auto_wild_cards=yes&view=query&action=query&search_constraint=terms","GO:0050875_cellular_physiological_process")	=HYPERLINK("http://www.ncbi.nih.gov/gquery/gquery.fcgi?term=TGFBR2","TGFBR2")	968	6	0.715909	-0.042223	93	115.745	1.53978
=HYPERLINK("http://www.godatabase.org/cgi-bin/go.cgi?query=GO:0006810&auto_wild_cards=yes&view=query&action=query&search_constraint=terms","GO:0006810_transport")	=HYPERLINK("http://www.ncbi.nih.gov/gquery/gquery.fcgi?term=CHS1","CHS1")	353	2	0.654391	-0.078790	90	110.64	1.54178
=HYPERLINK("http://www.godatabase.org/cgi-bin/go.cgi?query=GO:0006810&auto_wild_cards=yes&view=query&action=query&search_constraint=terms","GO:0006810_transport")	=HYPERLINK("http://www.ncbi.nih.gov/gquery/gquery.fcgi?term=SYNE2","SYNE2")	353	2	0.654391	-0.078790	90	110.64	1.54178
=HYPERLINK("http://www.godatabase.org/cgi-bin/go.cgi?query=GO:0006139&auto_wild_cards=yes&view=query&action=query&search_constraint=terms","GO:0006139_nucleobase__nucleoside__nucleotide_and_nucleic_acid_metabolism")	=HYPERLINK("http://www.ncbi.nih.gov/gquery/gquery.fcgi?term=DSIPI","DSIPI")	676	4	0.683432	-0.055241	92	114.409	1.54348
=HYPERLINK("http://www.godatabase.org/cgi-bin/go.cgi?query=GO:0006139&auto_wild_cards=yes&view=query&action=query&search_constraint=terms","GO:0006139_nucleobase__nucleoside__nucleotide_and_nucleic_acid_metabolism")	=HYPERLINK("http://www.ncbi.nih.gov/gquery/gquery.fcgi?term=HLA-DQA1","HLA-DQA1")	676	4	0.683432	-0.055241	92	114.409	1.54348
=HYPERLINK("http://www.godatabase.org/cgi-bin/go.cgi?query=GO:0006139&auto_wild_cards=yes&view=query&action=query&search_constraint=terms","GO:0006139_nucleobase__nucleoside__nucleotide_and_nucleic_acid_metabolism")	=HYPERLINK("http://www.ncbi.nih.gov/gquery/gquery.fcgi?term=OAS1","OAS1")	676	4	0.683432	-0.055241	92	114.409	1.54348
=HYPERLINK("http://www.godatabase.org/cgi-bin/go.cgi?query=GO:0006139&auto_wild_cards=yes&view=query&action=query&search_constraint=terms","GO:0006139_nucleobase__nucleoside__nucleotide_and_nucleic_acid_metabolism")	=HYPERLINK("http://www.ncbi.nih.gov/gquery/gquery.fcgi?term=SF1","SF1")	676	4	0.683432	-0.055241	92	114.409	1.54348
=HYPERLINK("http://www.godatabase.org/cgi-bin/go.cgi?query=GO:0009056&auto_wild_cards=yes&view=query&action=query&search_constraint=terms","GO:0009056_catabolism")	=HYPERLINK("http://www.ncbi.nih.gov/gquery/gquery.fcgi?term=GZMK","GZMK")	195	1	0.592308	-0.080964	89	109.823	1.55101
=HYPERLINK("http://www.godatabase.org/cgi-bin/go.cgi?query=GO:0006886&auto_wild_cards=yes&view=query&action=query&search_constraint=terms","GO:0006886_intracellular_protein_transport")	=HYPERLINK("http://www.ncbi.nih.gov/gquery/gquery.fcgi?term=CHS1","CHS1")	146	1	0.791096	-0.136351	84	102.485	1.55714
=HYPERLINK("http://www.godatabase.org/cgi-bin/go.cgi?query=GO:0008283&auto_wild_cards=yes&view=query&action=query&search_constraint=terms","GO:0008283_cell_proliferation")	=HYPERLINK("http://www.ncbi.nih.gov/gquery/gquery.fcgi?term=RGS2","RGS2")	294	2	0.785714	-0.128452	85	104.292	1.56035
=HYPERLINK("http://www.godatabase.org/cgi-bin/go.cgi?query=GO:0008283&auto_wild_cards=yes&view=query&action=query&search_constraint=terms","GO:0008283_cell_proliferation")	=HYPERLINK("http://www.ncbi.nih.gov/gquery/gquery.fcgi?term=TGFBR2","TGFBR2")	294	2	0.785714	-0.128452	85	104.292	1.56035
=HYPERLINK("http://www.godatabase.org/cgi-bin/go.cgi?query=GO:0008284&auto_wild_cards=yes&view=query&action=query&search_constraint=terms","GO:0008284_positive_regulation_of_cell_proliferation")	=HYPERLINK("http://www.ncbi.nih.gov/gquery/gquery.fcgi?term=TGFBR2","TGFBR2")	30	1	3.85	-0.636582	43	44.2242	1.56047
=HYPERLINK("http://www.godatabase.org/cgi-bin/go.cgi?query=GO:0016043&auto_wild_cards=yes&view=query&action=query&search_constraint=terms","GO:0016043_cell_organization_and_biogenesis")	=HYPERLINK("http://www.ncbi.nih.gov/gquery/gquery.fcgi?term=CHS1","CHS1")	186	1	0.620968	-0.088963	88	109.518	1.56511
=HYPERLINK("http://www.godatabase.org/cgi-bin/go.cgi?query=GO:0016310&auto_wild_cards=yes&view=query&action=query&search_constraint=terms","GO:0016310_phosphorylation")	=HYPERLINK("http://www.ncbi.nih.gov/gquery/gquery.fcgi?term=TGFBR2","TGFBR2")	179	1	0.645251	-0.095763	87	107.987	1.56598
=HYPERLINK("http://www.godatabase.org/cgi-bin/go.cgi?query=GO:0050791&auto_wild_cards=yes&view=query&action=query&search_constraint=terms","GO:0050791_regulation_of_physiological_process")	=HYPERLINK("http://www.ncbi.nih.gov/gquery/gquery.fcgi?term=DSIPI","DSIPI")	416	3	0.832933	-0.138640	83	101.863	1.56783
=HYPERLINK("http://www.godatabase.org/cgi-bin/go.cgi?query=GO:0050791&auto_wild_cards=yes&view=query&action=query&search_constraint=terms","GO:0050791_regulation_of_physiological_process")	=HYPERLINK("http://www.ncbi.nih.gov/gquery/gquery.fcgi?term=HLA-DQA1","HLA-DQA1")	416	3	0.832933	-0.138640	83	101.863	1.56783
=HYPERLINK("http://www.godatabase.org/cgi-bin/go.cgi?query=GO:0050791&auto_wild_cards=yes&view=query&action=query&search_constraint=terms","GO:0050791_regulation_of_physiological_process")	=HYPERLINK("http://www.ncbi.nih.gov/gquery/gquery.fcgi?term=SF1","SF1")	416	3	0.832933	-0.138640	83	101.863	1.56783
=HYPERLINK("http://www.godatabase.org/cgi-bin/go.cgi?query=GO:0019222&auto_wild_cards=yes&view=query&action=query&search_constraint=terms","GO:0019222_regulation_of_metabolism")	=HYPERLINK("http://www.ncbi.nih.gov/gquery/gquery.fcgi?term=DSIPI","DSIPI")	411	3	0.843066	-0.143633	82	101.016	1.57707
=HYPERLINK("http://www.godatabase.org/cgi-bin/go.cgi?query=GO:0019222&auto_wild_cards=yes&view=query&action=query&search_constraint=terms","GO:0019222_regulation_of_metabolism")	=HYPERLINK("http://www.ncbi.nih.gov/gquery/gquery.fcgi?term=HLA-DQA1","HLA-DQA1")	411	3	0.843066	-0.143633	82	101.016	1.57707
=HYPERLINK("http://www.godatabase.org/cgi-bin/go.cgi?query=GO:0019222&auto_wild_cards=yes&view=query&action=query&search_constraint=terms","GO:0019222_regulation_of_metabolism")	=HYPERLINK("http://www.ncbi.nih.gov/gquery/gquery.fcgi?term=SF1","SF1")	411	3	0.843066	-0.143633	82	101.016	1.57707
=HYPERLINK("http://www.godatabase.org/cgi-bin/go.cgi?query=GO:0046907&auto_wild_cards=yes&view=query&action=query&search_constraint=terms","GO:0046907_intracellular_transport")	=HYPERLINK("http://www.ncbi.nih.gov/gquery/gquery.fcgi?term=CHS1","CHS1")	178	1	0.648876	-0.096779	86	107.589	1.58023
=HYPERLINK("http://www.godatabase.org/cgi-bin/go.cgi?query=GO:0006468&auto_wild_cards=yes&view=query&action=query&search_constraint=terms","GO:0006468_protein_amino_acid_phosphorylation")	=HYPERLINK("http://www.ncbi.nih.gov/gquery/gquery.fcgi?term=TGFBR2","TGFBR2")	138	1	0.836957	-0.148854	81	100.485	1.59111
=HYPERLINK("http://www.godatabase.org/cgi-bin/go.cgi?query=GO:0006935&auto_wild_cards=yes&view=query&action=query&search_constraint=terms","GO:0006935_chemotaxis")	=HYPERLINK("http://www.ncbi.nih.gov/gquery/gquery.fcgi?term=XCL2","XCL2")	36	1	3.20833	-0.567767	47	50.5697	1.59489
=HYPERLINK("http://www.godatabase.org/cgi-bin/go.cgi?query=GO:0042330&auto_wild_cards=yes&view=query&action=query&search_constraint=terms","GO:0042330_taxis")	=HYPERLINK("http://www.ncbi.nih.gov/gquery/gquery.fcgi?term=XCL2","XCL2")	36	1	3.20833	-0.567767	47	50.5697	1.59489
=HYPERLINK("http://www.godatabase.org/cgi-bin/go.cgi?query=GO:0009057&auto_wild_cards=yes&view=query&action=query&search_constraint=terms","GO:0009057_macromolecule_catabolism")	=HYPERLINK("http://www.ncbi.nih.gov/gquery/gquery.fcgi?term=GZMK","GZMK")	133	1	0.868421	-0.157330	80	99.925	1.60387
=HYPERLINK("http://www.godatabase.org/cgi-bin/go.cgi?query=GO:0016070&auto_wild_cards=yes&view=query&action=query&search_constraint=terms","GO:0016070_RNA_metabolism")	=HYPERLINK("http://www.ncbi.nih.gov/gquery/gquery.fcgi?term=SF1","SF1")	133	1	0.868421	-0.157330	80	99.925	1.60387
=HYPERLINK("http://www.godatabase.org/cgi-bin/go.cgi?query=GO:0006350&auto_wild_cards=yes&view=query&action=query&search_constraint=terms","GO:0006350_transcription")	=HYPERLINK("http://www.ncbi.nih.gov/gquery/gquery.fcgi?term=DSIPI","DSIPI")	390	3	0.888462	-0.166452	78	97.804	1.61833
=HYPERLINK("http://www.godatabase.org/cgi-bin/go.cgi?query=GO:0006350&auto_wild_cards=yes&view=query&action=query&search_constraint=terms","GO:0006350_transcription")	=HYPERLINK("http://www.ncbi.nih.gov/gquery/gquery.fcgi?term=HLA-DQA1","HLA-DQA1")	390	3	0.888462	-0.166452	78	97.804	1.61833
=HYPERLINK("http://www.godatabase.org/cgi-bin/go.cgi?query=GO:0006350&auto_wild_cards=yes&view=query&action=query&search_constraint=terms","GO:0006350_transcription")	=HYPERLINK("http://www.ncbi.nih.gov/gquery/gquery.fcgi?term=SF1","SF1")	390	3	0.888462	-0.166452	78	97.804	1.61833
=HYPERLINK("http://www.godatabase.org/cgi-bin/go.cgi?query=GO:0019730&auto_wild_cards=yes&view=query&action=query&search_constraint=terms","GO:0019730_antimicrobial_humoral_response")	=HYPERLINK("http://www.ncbi.nih.gov/gquery/gquery.fcgi?term=CLECSF2","CLECSF2")	35	1	3.3	-0.578279	45	49.0417	1.61867
=HYPERLINK("http://www.godatabase.org/cgi-bin/go.cgi?query=GO:0019735&auto_wild_cards=yes&view=query&action=query&search_constraint=terms","GO:0019735_antimicrobial_humoral_response_(sensu_Vertebrata)")	=HYPERLINK("http://www.ncbi.nih.gov/gquery/gquery.fcgi?term=CLECSF2","CLECSF2")	35	1	3.3	-0.578279	45	49.0417	1.61867
=HYPERLINK("http://www.godatabase.org/cgi-bin/go.cgi?query=GO:0006464&auto_wild_cards=yes&view=query&action=query&search_constraint=terms","GO:0006464_protein_modification")	=HYPERLINK("http://www.ncbi.nih.gov/gquery/gquery.fcgi?term=PTPN4","PTPN4")	261	2	0.885057	-0.168300	77	97.6224	1.63701
=HYPERLINK("http://www.godatabase.org/cgi-bin/go.cgi?query=GO:0006464&auto_wild_cards=yes&view=query&action=query&search_constraint=terms","GO:0006464_protein_modification")	=HYPERLINK("http://www.ncbi.nih.gov/gquery/gquery.fcgi?term=TGFBR2","TGFBR2")	261	2	0.885057	-0.168300	77	97.6224	1.63701
=HYPERLINK("http://www.godatabase.org/cgi-bin/go.cgi?query=GO:0030163&auto_wild_cards=yes&view=query&action=query&search_constraint=terms","GO:0030163_protein_catabolism")	=HYPERLINK("http://www.ncbi.nih.gov/gquery/gquery.fcgi?term=GZMK","GZMK")	125	1	0.924	-0.172075	76	97.3422	1.65487
=HYPERLINK("http://www.godatabase.org/cgi-bin/go.cgi?query=GO:0006508&auto_wild_cards=yes&view=query&action=query&search_constraint=terms","GO:0006508_proteolysis_and_peptidolysis")	=HYPERLINK("http://www.ncbi.nih.gov/gquery/gquery.fcgi?term=GZMK","GZMK")	122	1	0.946721	-0.178016	75	96.4953	1.66333
=HYPERLINK("http://www.godatabase.org/cgi-bin/go.cgi?query=GO:0019219&auto_wild_cards=yes&view=query&action=query&search_constraint=terms","GO:0019219_regulation_of_nucleobase__nucleoside__nucleotide_and_nucleic_acid_metabolism")	=HYPERLINK("http://www.ncbi.nih.gov/gquery/gquery.fcgi?term=DSIPI","DSIPI")	373	3	0.928954	-0.187319	74	95.4206	1.67176
=HYPERLINK("http://www.godatabase.org/cgi-bin/go.cgi?query=GO:0019219&auto_wild_cards=yes&view=query&action=query&search_constraint=terms","GO:0019219_regulation_of_nucleobase__nucleoside__nucleotide_and_nucleic_acid_metabolism")	=HYPERLINK("http://www.ncbi.nih.gov/gquery/gquery.fcgi?term=HLA-DQA1","HLA-DQA1")	373	3	0.928954	-0.187319	74	95.4206	1.67176
=HYPERLINK("http://www.godatabase.org/cgi-bin/go.cgi?query=GO:0019219&auto_wild_cards=yes&view=query&action=query&search_constraint=terms","GO:0019219_regulation_of_nucleobase__nucleoside__nucleotide_and_nucleic_acid_metabolism")	=HYPERLINK("http://www.ncbi.nih.gov/gquery/gquery.fcgi?term=SF1","SF1")	373	3	0.928954	-0.187319	74	95.4206	1.67176
=HYPERLINK("http://www.godatabase.org/cgi-bin/go.cgi?query=GO:0006351&auto_wild_cards=yes&view=query&action=query&search_constraint=terms","GO:0006351_transcription__DNA-dependent")	=HYPERLINK("http://www.ncbi.nih.gov/gquery/gquery.fcgi?term=DSIPI","DSIPI")	370	3	0.936486	-0.191244	73	95.177	1.69151
=HYPERLINK("http://www.godatabase.org/cgi-bin/go.cgi?query=GO:0006351&auto_wild_cards=yes&view=query&action=query&search_constraint=terms","GO:0006351_transcription__DNA-dependent")	=HYPERLINK("http://www.ncbi.nih.gov/gquery/gquery.fcgi?term=HLA-DQA1","HLA-DQA1")	370	3	0.936486	-0.191244	73	95.177	1.69151
=HYPERLINK("http://www.godatabase.org/cgi-bin/go.cgi?query=GO:0006351&auto_wild_cards=yes&view=query&action=query&search_constraint=terms","GO:0006351_transcription__DNA-dependent")	=HYPERLINK("http://www.ncbi.nih.gov/gquery/gquery.fcgi?term=SF1","SF1")	370	3	0.936486	-0.191244	73	95.177	1.69151
=HYPERLINK("http://www.godatabase.org/cgi-bin/go.cgi?query=GO:0050789&auto_wild_cards=yes&view=query&action=query&search_constraint=terms","GO:0050789_regulation_of_biological_process")	=HYPERLINK("http://www.ncbi.nih.gov/gquery/gquery.fcgi?term=DSIPI","DSIPI")	606	5	0.95297	-0.197512	72	94.3207	1.70417
=HYPERLINK("http://www.godatabase.org/cgi-bin/go.cgi?query=GO:0050789&auto_wild_cards=yes&view=query&action=query&search_constraint=terms","GO:0050789_regulation_of_biological_process")	=HYPERLINK("http://www.ncbi.nih.gov/gquery/gquery.fcgi?term=HLA-DQA1","HLA-DQA1")	606	5	0.95297	-0.197512	72	94.3207	1.70417
=HYPERLINK("http://www.godatabase.org/cgi-bin/go.cgi?query=GO:0050789&auto_wild_cards=yes&view=query&action=query&search_constraint=terms","GO:0050789_regulation_of_biological_process")	=HYPERLINK("http://www.ncbi.nih.gov/gquery/gquery.fcgi?term=RGS2","RGS2")	606	5	0.95297	-0.197512	72	94.3207	1.70417
=HYPERLINK("http://www.godatabase.org/cgi-bin/go.cgi?query=GO:0050789&auto_wild_cards=yes&view=query&action=query&search_constraint=terms","GO:0050789_regulation_of_biological_process")	=HYPERLINK("http://www.ncbi.nih.gov/gquery/gquery.fcgi?term=SF1","SF1")	606	5	0.95297	-0.197512	72	94.3207	1.70417
=HYPERLINK("http://www.godatabase.org/cgi-bin/go.cgi?query=GO:0050789&auto_wild_cards=yes&view=query&action=query&search_constraint=terms","GO:0050789_regulation_of_biological_process")	=HYPERLINK("http://www.ncbi.nih.gov/gquery/gquery.fcgi?term=TGFBR2","TGFBR2")	606	5	0.95297	-0.197512	72	94.3207	1.70417
=HYPERLINK("http://www.godatabase.org/cgi-bin/go.cgi?query=GO:0006470&auto_wild_cards=yes&view=query&action=query&search_constraint=terms","GO:0006470_protein_amino_acid_dephosphorylation")	=HYPERLINK("http://www.ncbi.nih.gov/gquery/gquery.fcgi?term=PTPN4","PTPN4")	41	1	2.81707	-0.519868	49	58.0819	1.71184
=HYPERLINK("http://www.godatabase.org/cgi-bin/go.cgi?query=GO:0016311&auto_wild_cards=yes&view=query&action=query&search_constraint=terms","GO:0016311_dephosphorylation")	=HYPERLINK("http://www.ncbi.nih.gov/gquery/gquery.fcgi?term=PTPN4","PTPN4")	41	1	2.81707	-0.519868	49	58.0819	1.71184
=HYPERLINK("http://www.godatabase.org/cgi-bin/go.cgi?query=GO:0000375&auto_wild_cards=yes&view=query&action=query&search_constraint=terms","GO:0000375_RNA_splicing__via_transesterification_reactions")	=HYPERLINK("http://www.ncbi.nih.gov/gquery/gquery.fcgi?term=SF1","SF1")	49	1	2.35714	-0.456080	53	64.5195	1.71377
=HYPERLINK("http://www.godatabase.org/cgi-bin/go.cgi?query=GO:0000377&auto_wild_cards=yes&view=query&action=query&search_constraint=terms","GO:0000377_RNA_splicing__via_transesterification_reactions_with_bulged_adenosine_as_nucleophile")	=HYPERLINK("http://www.ncbi.nih.gov/gquery/gquery.fcgi?term=SF1","SF1")	49	1	2.35714	-0.456080	53	64.5195	1.71377
=HYPERLINK("http://www.godatabase.org/cgi-bin/go.cgi?query=GO:0000398&auto_wild_cards=yes&view=query&action=query&search_constraint=terms","GO:0000398_nuclear_mRNA_splicing__via_spliceosome")	=HYPERLINK("http://www.ncbi.nih.gov/gquery/gquery.fcgi?term=SF1","SF1")	49	1	2.35714	-0.456080	53	64.5195	1.71377
=HYPERLINK("http://www.godatabase.org/cgi-bin/go.cgi?query=GO:0045449&auto_wild_cards=yes&view=query&action=query&search_constraint=terms","GO:0045449_regulation_of_transcription")	=HYPERLINK("http://www.ncbi.nih.gov/gquery/gquery.fcgi?term=DSIPI","DSIPI")	365	3	0.949315	-0.197956	71	94.1632	1.72592
=HYPERLINK("http://www.godatabase.org/cgi-bin/go.cgi?query=GO:0045449&auto_wild_cards=yes&view=query&action=query&search_constraint=terms","GO:0045449_regulation_of_transcription")	=HYPERLINK("http://www.ncbi.nih.gov/gquery/gquery.fcgi?term=HLA-DQA1","HLA-DQA1")	365	3	0.949315	-0.197956	71	94.1632	1.72592
=HYPERLINK("http://www.godatabase.org/cgi-bin/go.cgi?query=GO:0045449&auto_wild_cards=yes&view=query&action=query&search_constraint=terms","GO:0045449_regulation_of_transcription")	=HYPERLINK("http://www.ncbi.nih.gov/gquery/gquery.fcgi?term=SF1","SF1")	365	3	0.949315	-0.197956	71	94.1632	1.72592
=HYPERLINK("http://www.godatabase.org/cgi-bin/go.cgi?query=GO:0005975&auto_wild_cards=yes&view=query&action=query&search_constraint=terms","GO:0005975_carbohydrate_metabolism")	=HYPERLINK("http://www.ncbi.nih.gov/gquery/gquery.fcgi?term=AMY2A","AMY2A")	106	1	1.08962	-0.214159	70	93.0632	1.736
=HYPERLINK("http://www.godatabase.org/cgi-bin/go.cgi?query=GO:0006396&auto_wild_cards=yes&view=query&action=query&search_constraint=terms","GO:0006396_RNA_processing")	=HYPERLINK("http://www.ncbi.nih.gov/gquery/gquery.fcgi?term=SF1","SF1")	106	1	1.08962	-0.214159	70	93.0632	1.736
=HYPERLINK("http://www.godatabase.org/cgi-bin/go.cgi?query=GO:0006355&auto_wild_cards=yes&view=query&action=query&search_constraint=terms","GO:0006355_regulation_of_transcription__DNA-dependent")	=HYPERLINK("http://www.ncbi.nih.gov/gquery/gquery.fcgi?term=DSIPI","DSIPI")	350	3	0.99	-0.219435	68	91.8912	1.77029
=HYPERLINK("http://www.godatabase.org/cgi-bin/go.cgi?query=GO:0006355&auto_wild_cards=yes&view=query&action=query&search_constraint=terms","GO:0006355_regulation_of_transcription__DNA-dependent")	=HYPERLINK("http://www.ncbi.nih.gov/gquery/gquery.fcgi?term=HLA-DQA1","HLA-DQA1")	350	3	0.99	-0.219435	68	91.8912	1.77029
=HYPERLINK("http://www.godatabase.org/cgi-bin/go.cgi?query=GO:0006355&auto_wild_cards=yes&view=query&action=query&search_constraint=terms","GO:0006355_regulation_of_transcription__DNA-dependent")	=HYPERLINK("http://www.ncbi.nih.gov/gquery/gquery.fcgi?term=SF1","SF1")	350	3	0.99	-0.219435	68	91.8912	1.77029
=HYPERLINK("http://www.godatabase.org/cgi-bin/go.cgi?query=GO:0015031&auto_wild_cards=yes&view=query&action=query&search_constraint=terms","GO:0015031_protein_transport")	=HYPERLINK("http://www.ncbi.nih.gov/gquery/gquery.fcgi?term=CHS1","CHS1")	151	2	1.5298	-0.420452	54	69.1726	1.77852
=HYPERLINK("http://www.godatabase.org/cgi-bin/go.cgi?query=GO:0015031&auto_wild_cards=yes&view=query&action=query&search_constraint=terms","GO:0015031_protein_transport")	=HYPERLINK("http://www.ncbi.nih.gov/gquery/gquery.fcgi?term=SYNE2","SYNE2")	151	2	1.5298	-0.420452	54	69.1726	1.77852
=HYPERLINK("http://www.godatabase.org/cgi-bin/go.cgi?query=GO:0050794&auto_wild_cards=yes&view=query&action=query&search_constraint=terms","GO:0050794_regulation_of_cellular_process")	=HYPERLINK("http://www.ncbi.nih.gov/gquery/gquery.fcgi?term=RGS2","RGS2")	220	2	1.05	-0.235450	66	89.7781	1.78894
=HYPERLINK("http://www.godatabase.org/cgi-bin/go.cgi?query=GO:0050794&auto_wild_cards=yes&view=query&action=query&search_constraint=terms","GO:0050794_regulation_of_cellular_process")	=HYPERLINK("http://www.ncbi.nih.gov/gquery/gquery.fcgi?term=TGFBR2","TGFBR2")	220	2	1.05	-0.235450	66	89.7781	1.78894
=HYPERLINK("http://www.godatabase.org/cgi-bin/go.cgi?query=GO:0009966&auto_wild_cards=yes&view=query&action=query&search_constraint=terms","GO:0009966_regulation_of_signal_transduction")	=HYPERLINK("http://www.ncbi.nih.gov/gquery/gquery.fcgi?term=RGS2","RGS2")	48	1	2.40625	-0.463339	50	63.4074	1.7902
=HYPERLINK("http://www.godatabase.org/cgi-bin/go.cgi?query=GO:0007028&auto_wild_cards=yes&view=query&action=query&search_constraint=terms","GO:0007028_cytoplasm_organization_and_biogenesis")	=HYPERLINK("http://www.ncbi.nih.gov/gquery/gquery.fcgi?term=CHS1","CHS1")	103	1	1.12136	-0.221896	67	91.6446	1.79343
=HYPERLINK("http://www.godatabase.org/cgi-bin/go.cgi?query=GO:0045087&auto_wild_cards=yes&view=query&action=query&search_constraint=terms","GO:0045087_innate_immune_response")	=HYPERLINK("http://www.ncbi.nih.gov/gquery/gquery.fcgi?term=DEFB1","DEFB1")	70	1	1.65	-0.336310	60	80.2043	1.798
=HYPERLINK("http://www.godatabase.org/cgi-bin/go.cgi?query=GO:0006793&auto_wild_cards=yes&view=query&action=query&search_constraint=terms","GO:0006793_phosphorus_metabolism")	=HYPERLINK("http://www.ncbi.nih.gov/gquery/gquery.fcgi?term=PTPN4","PTPN4")	219	2	1.05479	-0.237394	65	89.5339	1.81231
=HYPERLINK("http://www.godatabase.org/cgi-bin/go.cgi?query=GO:0006793&auto_wild_cards=yes&view=query&action=query&search_constraint=terms","GO:0006793_phosphorus_metabolism")	=HYPERLINK("http://www.ncbi.nih.gov/gquery/gquery.fcgi?term=TGFBR2","TGFBR2")	219	2	1.05479	-0.237394	65	89.5339	1.81231
=HYPERLINK("http://www.godatabase.org/cgi-bin/go.cgi?query=GO:0006796&auto_wild_cards=yes&view=query&action=query&search_constraint=terms","GO:0006796_phosphate_metabolism")	=HYPERLINK("http://www.ncbi.nih.gov/gquery/gquery.fcgi?term=PTPN4","PTPN4")	219	2	1.05479	-0.237394	65	89.5339	1.81231
=HYPERLINK("http://www.godatabase.org/cgi-bin/go.cgi?query=GO:0006796&auto_wild_cards=yes&view=query&action=query&search_constraint=terms","GO:0006796_phosphate_metabolism")	=HYPERLINK("http://www.ncbi.nih.gov/gquery/gquery.fcgi?term=TGFBR2","TGFBR2")	219	2	1.05479	-0.237394	65	89.5339	1.81231
=HYPERLINK("http://www.godatabase.org/cgi-bin/go.cgi?query=GO:0016192&auto_wild_cards=yes&view=query&action=query&search_constraint=terms","GO:0016192_vesicle-mediated_transport")	=HYPERLINK("http://www.ncbi.nih.gov/gquery/gquery.fcgi?term=CHS1","CHS1")	77	1	1.5	-0.306422	62	84.3357	1.81258
=HYPERLINK("http://www.godatabase.org/cgi-bin/go.cgi?query=GO:0006397&auto_wild_cards=yes&view=query&action=query&search_constraint=terms","GO:0006397_mRNA_processing")	=HYPERLINK("http://www.ncbi.nih.gov/gquery/gquery.fcgi?term=SF1","SF1")	69	1	1.67391	-0.340907	59	79.4791	1.81492
=HYPERLINK("http://www.godatabase.org/cgi-bin/go.cgi?query=GO:0016071&auto_wild_cards=yes&view=query&action=query&search_constraint=terms","GO:0016071_mRNA_metabolism")	=HYPERLINK("http://www.ncbi.nih.gov/gquery/gquery.fcgi?term=SF1","SF1")	75	1	1.54	-0.314575	61	83.4679	1.82705
=HYPERLINK("http://www.godatabase.org/cgi-bin/go.cgi?query=GO:0007267&auto_wild_cards=yes&view=query&action=query&search_constraint=terms","GO:0007267_cell-cell_signaling")	=HYPERLINK("http://www.ncbi.nih.gov/gquery/gquery.fcgi?term=XCL2","XCL2")	68	1	1.69853	-0.345593	58	78.5971	1.82845
=HYPERLINK("http://www.godatabase.org/cgi-bin/go.cgi?query=GO:0006996&auto_wild_cards=yes&view=query&action=query&search_constraint=terms","GO:0006996_organelle_organization_and_biogenesis")	=HYPERLINK("http://www.ncbi.nih.gov/gquery/gquery.fcgi?term=CHS1","CHS1")	88	1	1.3125	-0.266299	63	87.0972	1.83143
=HYPERLINK("http://www.godatabase.org/cgi-bin/go.cgi?query=GO:0008380&auto_wild_cards=yes&view=query&action=query&search_constraint=terms","GO:0008380_RNA_splicing")	=HYPERLINK("http://www.ncbi.nih.gov/gquery/gquery.fcgi?term=SF1","SF1")	60	1	1.925	-0.386642	55	74.0245	1.84055
=HYPERLINK("http://www.godatabase.org/cgi-bin/go.cgi?query=GO:0009987&auto_wild_cards=yes&view=query&action=query&search_constraint=terms","GO:0009987_cellular_process")	=HYPERLINK("http://www.ncbi.nih.gov/gquery/gquery.fcgi?term=CHS1","CHS1")	1293	12	1.07193	-0.347904	57	77.9646	1.84947
=HYPERLINK("http://www.godatabase.org/cgi-bin/go.cgi?query=GO:0009987&auto_wild_cards=yes&view=query&action=query&search_constraint=terms","GO:0009987_cellular_process")	=HYPERLINK("http://www.ncbi.nih.gov/gquery/gquery.fcgi?term=CLECSF2","CLECSF2")	1293	12	1.07193	-0.347904	57	77.9646	1.84947
=HYPERLINK("http://www.godatabase.org/cgi-bin/go.cgi?query=GO:0009987&auto_wild_cards=yes&view=query&action=query&search_constraint=terms","GO:0009987_cellular_process")	=HYPERLINK("http://www.ncbi.nih.gov/gquery/gquery.fcgi?term=GNLY","GNLY")	1293	12	1.07193	-0.347904	57	77.9646	1.84947
=HYPERLINK("http://www.godatabase.org/cgi-bin/go.cgi?query=GO:0009987&auto_wild_cards=yes&view=query&action=query&search_constraint=terms","GO:0009987_cellular_process")	=HYPERLINK("http://www.ncbi.nih.gov/gquery/gquery.fcgi?term=GPR56","GPR56")	1293	12	1.07193	-0.347904	57	77.9646	1.84947
=HYPERLINK("http://www.godatabase.org/cgi-bin/go.cgi?query=GO:0009987&auto_wild_cards=yes&view=query&action=query&search_constraint=terms","GO:0009987_cellular_process")	=HYPERLINK("http://www.ncbi.nih.gov/gquery/gquery.fcgi?term=KLRC3","KLRC3")	1293	12	1.07193	-0.347904	57	77.9646	1.84947
=HYPERLINK("http://www.godatabase.org/cgi-bin/go.cgi?query=GO:0009987&auto_wild_cards=yes&view=query&action=query&search_constraint=terms","GO:0009987_cellular_process")	=HYPERLINK("http://www.ncbi.nih.gov/gquery/gquery.fcgi?term=LY9","LY9")	1293	12	1.07193	-0.347904	57	77.9646	1.84947
=HYPERLINK("http://www.godatabase.org/cgi-bin/go.cgi?query=GO:0009987&auto_wild_cards=yes&view=query&action=query&search_constraint=terms","GO:0009987_cellular_process")	=HYPERLINK("http://www.ncbi.nih.gov/gquery/gquery.fcgi?term=PDE4D","PDE4D")	1293	12	1.07193	-0.347904	57	77.9646	1.84947
=HYPERLINK("http://www.godatabase.org/cgi-bin/go.cgi?query=GO:0009987&auto_wild_cards=yes&view=query&action=query&search_constraint=terms","GO:0009987_cellular_process")	=HYPERLINK("http://www.ncbi.nih.gov/gquery/gquery.fcgi?term=RGS2","RGS2")	1293	12	1.07193	-0.347904	57	77.9646	1.84947
=HYPERLINK("http://www.godatabase.org/cgi-bin/go.cgi?query=GO:0009987&auto_wild_cards=yes&view=query&action=query&search_constraint=terms","GO:0009987_cellular_process")	=HYPERLINK("http://www.ncbi.nih.gov/gquery/gquery.fcgi?term=SYNE2","SYNE2")	1293	12	1.07193	-0.347904	57	77.9646	1.84947
=HYPERLINK("http://www.godatabase.org/cgi-bin/go.cgi?query=GO:0009987&auto_wild_cards=yes&view=query&action=query&search_constraint=terms","GO:0009987_cellular_process")	=HYPERLINK("http://www.ncbi.nih.gov/gquery/gquery.fcgi?term=TGFBR2","TGFBR2")	1293	12	1.07193	-0.347904	57	77.9646	1.84947
=HYPERLINK("http://www.godatabase.org/cgi-bin/go.cgi?query=GO:0009987&auto_wild_cards=yes&view=query&action=query&search_constraint=terms","GO:0009987_cellular_process")	=HYPERLINK("http://www.ncbi.nih.gov/gquery/gquery.fcgi?term=TGFBR3","TGFBR3")	1293	12	1.07193	-0.347904	57	77.9646	1.84947
=HYPERLINK("http://www.godatabase.org/cgi-bin/go.cgi?query=GO:0009987&auto_wild_cards=yes&view=query&action=query&search_constraint=terms","GO:0009987_cellular_process")	=HYPERLINK("http://www.ncbi.nih.gov/gquery/gquery.fcgi?term=XCL2","XCL2")	1293	12	1.07193	-0.347904	57	77.9646	1.84947
=HYPERLINK("http://www.godatabase.org/cgi-bin/go.cgi?query=GO:0042127&auto_wild_cards=yes&view=query&action=query&search_constraint=terms","GO:0042127_regulation_of_cell_proliferation")	=HYPERLINK("http://www.ncbi.nih.gov/gquery/gquery.fcgi?term=TGFBR2","TGFBR2")	67	1	1.72388	-0.350371	56	77.8246	1.88
