# Supplementary material for: High-Throughput GoMiner, an 'industrial-strength' integrative gene ontology tool for interpretation of multiple-microarray experiments, with application to studies of Common Variable Immune Deficiency (CVID)
Source: BMC Bioinformatics. 2005 Jul 5;6:168. doi: 10.1186/1471-2105-6-168 (PMC1190154; doi:10.1186/1471-2105-6-168)
Supplement: Additional File 3 — Output Files Generated from High-Throughput GoMiner [file 1471-2105-6-168-S3.tar › cvidoutput/total.txt.dir/cvidchanged.txt.dir/cvidchanged.txt.under.gce]

GO:0006955_immune_response	CCL2	264	7	3.40278	-2.609293	13	-0.569551	0.0253846
GO:0006955_immune_response	CCL7	264	7	3.40278	-2.609293	13	-0.569551	0.0253846
GO:0006955_immune_response	CD163	264	7	3.40278	-2.609293	13	-0.569551	0.0253846
GO:0006955_immune_response	CXCL9	264	7	3.40278	-2.609293	13	-0.569551	0.0253846
GO:0006955_immune_response	HLA-DRA	264	7	3.40278	-2.609293	13	-0.569551	0.0253846
GO:0006955_immune_response	LILRA3	264	7	3.40278	-2.609293	13	-0.569551	0.0253846
GO:0006955_immune_response	PLA2G7	264	7	3.40278	-2.609293	13	-0.569551	0.0253846
GO:0006935_chemotaxis	CCL2	36	3	10.6944	-2.616805	12	-0.569551	0.0275
GO:0006935_chemotaxis	CCL7	36	3	10.6944	-2.616805	12	-0.569551	0.0275
GO:0006935_chemotaxis	CXCL9	36	3	10.6944	-2.616805	12	-0.569551	0.0275
GO:0042330_taxis	CCL2	36	3	10.6944	-2.616805	12	-0.569551	0.0275
GO:0042330_taxis	CCL7	36	3	10.6944	-2.616805	12	-0.569551	0.0275
GO:0042330_taxis	CXCL9	36	3	10.6944	-2.616805	12	-0.569551	0.0275
GO:0050874_organismal_physiological_process	ACSL1	351	9	3.2906	-3.274300	2	-0.362116	0.03
GO:0050874_organismal_physiological_process	CCL2	351	9	3.2906	-3.274300	2	-0.362116	0.03
GO:0050874_organismal_physiological_process	CCL7	351	9	3.2906	-3.274300	2	-0.362116	0.03
GO:0050874_organismal_physiological_process	CD163	351	9	3.2906	-3.274300	2	-0.362116	0.03
GO:0050874_organismal_physiological_process	CXCL9	351	9	3.2906	-3.274300	2	-0.362116	0.03
GO:0050874_organismal_physiological_process	FER1L3	351	9	3.2906	-3.274300	2	-0.362116	0.03
GO:0050874_organismal_physiological_process	HLA-DRA	351	9	3.2906	-3.274300	2	-0.362116	0.03
GO:0050874_organismal_physiological_process	LILRA3	351	9	3.2906	-3.274300	2	-0.362116	0.03
GO:0050874_organismal_physiological_process	PLA2G7	351	9	3.2906	-3.274300	2	-0.362116	0.03
GO:0019935_cyclic-nucleotide-mediated_signaling	CCL2	10	2	25.6667	-2.604182	14	-0.66414	0.03
GO:0019935_cyclic-nucleotide-mediated_signaling	TGM2	10	2	25.6667	-2.604182	14	-0.66414	0.03
GO:0007186_G-protein_coupled_receptor_protein_signaling_pathway	CCL2	74	4	6.93694	-2.675232	10	-0.574148	0.031
GO:0007186_G-protein_coupled_receptor_protein_signaling_pathway	CXCL9	74	4	6.93694	-2.675232	10	-0.574148	0.031
GO:0007186_G-protein_coupled_receptor_protein_signaling_pathway	EMR2	74	4	6.93694	-2.675232	10	-0.574148	0.031
GO:0007186_G-protein_coupled_receptor_protein_signaling_pathway	TGM2	74	4	6.93694	-2.675232	10	-0.574148	0.031
GO:0006873_cell_ion_homeostasis	CCL2	9	2	28.5185	-2.699084	9	-0.581917	0.0333333
GO:0006873_cell_ion_homeostasis	CCL7	9	2	28.5185	-2.699084	9	-0.581917	0.0333333
GO:0030003_cation_homeostasis	CCL2	9	2	28.5185	-2.699084	9	-0.581917	0.0333333
GO:0030003_cation_homeostasis	CCL7	9	2	28.5185	-2.699084	9	-0.581917	0.0333333
GO:0050801_ion_homeostasis	CCL2	9	2	28.5185	-2.699084	9	-0.581917	0.0333333
GO:0050801_ion_homeostasis	CCL7	9	2	28.5185	-2.699084	9	-0.581917	0.0333333
GO:0006874_calcium_ion_homeostasis	CCL2	4	2	64.1667	-3.467186	1	-0.275268	0.04
GO:0006874_calcium_ion_homeostasis	CCL7	4	2	64.1667	-3.467186	1	-0.275268	0.04
GO:0045087_innate_immune_response	CCL2	70	4	7.33333	-2.765305	6	-0.600115	0.0433333
GO:0045087_innate_immune_response	CCL7	70	4	7.33333	-2.765305	6	-0.600115	0.0433333
GO:0045087_innate_immune_response	CXCL9	70	4	7.33333	-2.765305	6	-0.600115	0.0433333
GO:0045087_innate_immune_response	PLA2G7	70	4	7.33333	-2.765305	6	-0.600115	0.0433333
GO:0006952_defense_response	CCL2	284	7	3.16315	-2.424421	15	-0.8715	0.046
GO:0006952_defense_response	CCL7	284	7	3.16315	-2.424421	15	-0.8715	0.046
GO:0006952_defense_response	CD163	284	7	3.16315	-2.424421	15	-0.8715	0.046
GO:0006952_defense_response	CXCL9	284	7	3.16315	-2.424421	15	-0.8715	0.046
GO:0006952_defense_response	HLA-DRA	284	7	3.16315	-2.424421	15	-0.8715	0.046
GO:0006952_defense_response	LILRA3	284	7	3.16315	-2.424421	15	-0.8715	0.046
GO:0006952_defense_response	PLA2G7	284	7	3.16315	-2.424421	15	-0.8715	0.046
GO:0009607_response_to_biotic_stimulus	CCL2	313	7	2.87007	-2.183683	19	-0.84303	0.0505263
GO:0009607_response_to_biotic_stimulus	CCL7	313	7	2.87007	-2.183683	19	-0.84303	0.0505263
GO:0009607_response_to_biotic_stimulus	CD163	313	7	2.87007	-2.183683	19	-0.84303	0.0505263
GO:0009607_response_to_biotic_stimulus	CXCL9	313	7	2.87007	-2.183683	19	-0.84303	0.0505263
GO:0009607_response_to_biotic_stimulus	HLA-DRA	313	7	2.87007	-2.183683	19	-0.84303	0.0505263
GO:0009607_response_to_biotic_stimulus	LILRA3	313	7	2.87007	-2.183683	19	-0.84303	0.0505263
GO:0009607_response_to_biotic_stimulus	PLA2G7	313	7	2.87007	-2.183683	19	-0.84303	0.0505263
GO:0009611_response_to_wounding	CCL2	99	4	5.18519	-2.213957	18	-0.88168	0.0511111
GO:0009611_response_to_wounding	CCL7	99	4	5.18519	-2.213957	18	-0.88168	0.0511111
GO:0009611_response_to_wounding	CXCL9	99	4	5.18519	-2.213957	18	-0.88168	0.0511111
GO:0009611_response_to_wounding	PLA2G7	99	4	5.18519	-2.213957	18	-0.88168	0.0511111
GO:0006959_humoral_immune_response	CCL2	54	3	7.12963	-2.114204	21	-0.84373	0.0519048
GO:0006959_humoral_immune_response	CCL7	54	3	7.12963	-2.114204	21	-0.84373	0.0519048
GO:0006959_humoral_immune_response	CD163	54	3	7.12963	-2.114204	21	-0.84373	0.0519048
GO:0006954_inflammatory_response	CCL2	69	4	7.43961	-2.788725	5	-0.600115	0.052
GO:0006954_inflammatory_response	CCL7	69	4	7.43961	-2.788725	5	-0.600115	0.052
GO:0006954_inflammatory_response	CXCL9	69	4	7.43961	-2.788725	5	-0.600115	0.052
GO:0006954_inflammatory_response	PLA2G7	69	4	7.43961	-2.788725	5	-0.600115	0.052
GO:0019932_second-messenger-mediated_signaling	CCL2	17	2	15.098	-2.137897	20	-0.81068	0.0525
GO:0019932_second-messenger-mediated_signaling	TGM2	17	2	15.098	-2.137897	20	-0.81068	0.0525
GO:0019725_cell_homeostasis	CCL2	14	2	18.3333	-2.306380	16	-0.86373	0.053125
GO:0019725_cell_homeostasis	CCL7	14	2	18.3333	-2.306380	16	-0.86373	0.053125
GO:0009613_response_to_pest_pathogen_parasite	CCL2	159	5	4.03564	-2.224516	17	-0.88168	0.0541176
GO:0009613_response_to_pest_pathogen_parasite	CCL7	159	5	4.03564	-2.224516	17	-0.88168	0.0541176
GO:0009613_response_to_pest_pathogen_parasite	CD163	159	5	4.03564	-2.224516	17	-0.88168	0.0541176
GO:0009613_response_to_pest_pathogen_parasite	CXCL9	159	5	4.03564	-2.224516	17	-0.88168	0.0541176
GO:0009613_response_to_pest_pathogen_parasite	PLA2G7	159	5	4.03564	-2.224516	17	-0.88168	0.0541176
GO:0006875_metal_ion_homeostasis	CCL2	8	2	32.0833	-2.806219	4	-0.600115	0.065
GO:0006875_metal_ion_homeostasis	CCL7	8	2	32.0833	-2.806219	4	-0.600115	0.065
GO:0030005_di-__tri-valent_inorganic_cation_homeostasis	CCL2	8	2	32.0833	-2.806219	4	-0.600115	0.065
GO:0030005_di-__tri-valent_inorganic_cation_homeostasis	CCL7	8	2	32.0833	-2.806219	4	-0.600115	0.065
GO:0042221_response_to_chemical_substance	CCL2	57	3	6.75439	-2.048821	36	0.8001	0.173889
GO:0042221_response_to_chemical_substance	CCL7	57	3	6.75439	-2.048821	36	0.8001	0.173889
GO:0042221_response_to_chemical_substance	CXCL9	57	3	6.75439	-2.048821	36	0.8001	0.173889
GO:0042592_homeostasis	CCL2	18	2	14.2593	-2.088748	35	0.7882	0.178
GO:0042592_homeostasis	CCL7	18	2	14.2593	-2.088748	35	0.7882	0.178
GO:0006231_dTMP_biosynthesis	TYMS	1	1	128.333	-2.108339	34	0.70723	0.180882
GO:0007423_sensory_organ_development	MAFB	1	1	128.333	-2.108339	34	0.70723	0.180882
GO:0007586_digestion	ACSL1	1	1	128.333	-2.108339	34	0.70723	0.180882
GO:0009129_pyrimidine_nucleoside_monophosphate_metabolism	TYMS	1	1	128.333	-2.108339	34	0.70723	0.180882
GO:0009130_pyrimidine_nucleoside_monophosphate_biosynthesis	TYMS	1	1	128.333	-2.108339	34	0.70723	0.180882
GO:0009157_deoxyribonucleoside_monophosphate_biosynthesis	TYMS	1	1	128.333	-2.108339	34	0.70723	0.180882
GO:0009162_deoxyribonucleoside_monophosphate_metabolism	TYMS	1	1	128.333	-2.108339	34	0.70723	0.180882
GO:0009176_pyrimidine_deoxyribonucleoside_monophosphate_metabolism	TYMS	1	1	128.333	-2.108339	34	0.70723	0.180882
GO:0009177_pyrimidine_deoxyribonucleoside_monophosphate_biosynthesis	TYMS	1	1	128.333	-2.108339	34	0.70723	0.180882
GO:0018201_peptidyl-glycine_modification	TGM2	1	1	128.333	-2.108339	34	0.70723	0.180882
GO:0018262_isopeptide_cross-linking	TGM2	1	1	128.333	-2.108339	34	0.70723	0.180882
GO:0018276_isopeptide_cross-linking_via_N6-glycyl-L-lysine	TGM2	1	1	128.333	-2.108339	34	0.70723	0.180882
GO:0046073_dTMP_metabolism	TYMS	1	1	128.333	-2.108339	34	0.70723	0.180882
GO:0007267_cell-cell_signaling	CCL2	68	3	5.66176	-1.838471	37	1.05221	0.191892
GO:0007267_cell-cell_signaling	CCL7	68	3	5.66176	-1.838471	37	1.05221	0.191892
GO:0007267_cell-cell_signaling	CXCL9	68	3	5.66176	-1.838471	37	1.05221	0.191892
GO:0009605_response_to_external_stimulus	CCL2	376	7	2.38918	-1.748739	42	2.20773	0.262381
GO:0009605_response_to_external_stimulus	CCL7	376	7	2.38918	-1.748739	42	2.20773	0.262381
GO:0009605_response_to_external_stimulus	CD163	376	7	2.38918	-1.748739	42	2.20773	0.262381
GO:0009605_response_to_external_stimulus	CXCL9	376	7	2.38918	-1.748739	42	2.20773	0.262381
GO:0009605_response_to_external_stimulus	HLA-DRA	376	7	2.38918	-1.748739	42	2.20773	0.262381
GO:0009605_response_to_external_stimulus	LILRA3	376	7	2.38918	-1.748739	42	2.20773	0.262381
GO:0009605_response_to_external_stimulus	PLA2G7	376	7	2.38918	-1.748739	42	2.20773	0.262381
GO:0009221_pyrimidine_deoxyribonucleotide_biosynthesis	TYMS	2	1	64.1667	-1.808911	41	1.97973	0.263659
GO:0009263_deoxyribonucleotide_biosynthesis	TYMS	2	1	64.1667	-1.808911	41	1.97973	0.263659
GO:0018149_peptide_cross-linking	TGM2	2	1	64.1667	-1.808911	41	1.97973	0.263659
GO:0018205_peptidyl-lysine_modification	TGM2	2	1	64.1667	-1.808911	41	1.97973	0.263659
GO:0019730_antimicrobial_humoral_response	CCL7	35	2	7.33333	-1.532900	49	4.2987	0.31551
GO:0019730_antimicrobial_humoral_response	CD163	35	2	7.33333	-1.532900	49	4.2987	0.31551
GO:0019735_antimicrobial_humoral_response_(sensu_Vertebrata)	CCL7	35	2	7.33333	-1.532900	49	4.2987	0.31551
GO:0019735_antimicrobial_humoral_response_(sensu_Vertebrata)	CD163	35	2	7.33333	-1.532900	49	4.2987	0.31551
GO:0007422_peripheral_nervous_system_development	MAFB	3	1	42.7778	-1.634420	46	3.7046	0.319565
GO:0009219_pyrimidine_deoxyribonucleotide_metabolism	TYMS	3	1	42.7778	-1.634420	46	3.7046	0.319565
GO:0009262_deoxyribonucleotide_metabolism	TYMS	3	1	42.7778	-1.634420	46	3.7046	0.319565
GO:0019221_cytokine_and_chemokine_mediated_signaling_pathway	TGM2	3	1	42.7778	-1.634420	46	3.7046	0.319565
GO:0009628_response_to_abiotic_stimulus	CCL2	87	3	4.42529	-1.553479	47	4.2171	0.32617
GO:0009628_response_to_abiotic_stimulus	CCL7	87	3	4.42529	-1.553479	47	4.2171	0.32617
GO:0009628_response_to_abiotic_stimulus	CXCL9	87	3	4.42529	-1.553479	47	4.2171	0.32617
GO:0030574_collagen_catabolism	MMP9	4	1	32.0833	-1.511080	50	6.202	0.36
GO:0050896_response_to_stimulus	CCL2	451	7	1.99187	-1.346738	56	8.5084	0.39
GO:0050896_response_to_stimulus	CCL7	451	7	1.99187	-1.346738	56	8.5084	0.39
GO:0050896_response_to_stimulus	CD163	451	7	1.99187	-1.346738	56	8.5084	0.39
GO:0050896_response_to_stimulus	CXCL9	451	7	1.99187	-1.346738	56	8.5084	0.39
GO:0050896_response_to_stimulus	HLA-DRA	451	7	1.99187	-1.346738	56	8.5084	0.39
GO:0050896_response_to_stimulus	LILRA3	451	7	1.99187	-1.346738	56	8.5084	0.39
GO:0050896_response_to_stimulus	PLA2G7	451	7	1.99187	-1.346738	56	8.5084	0.39
GO:0006950_response_to_stress	CCL2	266	5	2.41228	-1.324789	59	9.5737	0.395763
GO:0006950_response_to_stress	CCL7	266	5	2.41228	-1.324789	59	9.5737	0.395763
GO:0006950_response_to_stress	CD163	266	5	2.41228	-1.324789	59	9.5737	0.395763
GO:0006950_response_to_stress	CXCL9	266	5	2.41228	-1.324789	59	9.5737	0.395763
GO:0006950_response_to_stress	PLA2G7	266	5	2.41228	-1.324789	59	9.5737	0.395763
GO:0043066_negative_regulation_of_apoptosis	CCL2	44	2	5.83333	-1.349446	55	8.4981	0.396909
GO:0043066_negative_regulation_of_apoptosis	TGM2	44	2	5.83333	-1.349446	55	8.4981	0.396909
GO:0043069_negative_regulation_of_programmed_cell_death	CCL2	44	2	5.83333	-1.349446	55	8.4981	0.396909
GO:0043069_negative_regulation_of_programmed_cell_death	TGM2	44	2	5.83333	-1.349446	55	8.4981	0.396909
GO:0006916_anti-apoptosis	CCL2	41	2	6.26016	-1.405555	53	7.9011	0.398113
GO:0006916_anti-apoptosis	TGM2	41	2	6.26016	-1.405555	53	7.9011	0.398113
GO:0016064_humoral_defense_mechanism_(sensu_Vertebrata)	CCL7	41	2	6.26016	-1.405555	53	7.9011	0.398113
GO:0016064_humoral_defense_mechanism_(sensu_Vertebrata)	CD163	41	2	6.26016	-1.405555	53	7.9011	0.398113
GO:0007166_cell_surface_receptor_linked_signal_transduction	CCL2	180	4	2.85185	-1.337653	58	9.3657	0.399138
GO:0007166_cell_surface_receptor_linked_signal_transduction	CXCL9	180	4	2.85185	-1.337653	58	9.3657	0.399138
GO:0007166_cell_surface_receptor_linked_signal_transduction	EMR2	180	4	2.85185	-1.337653	58	9.3657	0.399138
GO:0007166_cell_surface_receptor_linked_signal_transduction	TGM2	180	4	2.85185	-1.337653	58	9.3657	0.399138
GO:0016567_protein_ubiquitination	TGM2	5	1	25.6667	-1.415767	51	7.5867	0.402941
GO:0009618_response_to_pathogenic_bacteria	CCL2	6	1	21.3889	-1.338182	57	9.3361	0.405263
GO:0006221_pyrimidine_nucleotide_biosynthesis	TYMS	7	1	18.3333	-1.272829	60	10.8495	0.423333
GO:0006629_lipid_metabolism	ACSL1	115	3	3.34783	-1.245587	61	11.3714	0.425738
GO:0006629_lipid_metabolism	OSBPL7	115	3	3.34783	-1.245587	61	11.3714	0.425738
GO:0006629_lipid_metabolism	PLA2G7	115	3	3.34783	-1.245587	61	11.3714	0.425738
GO:0019079_viral_genome_replication	CCL2	8	1	16.0417	-1.216429	62	12.6051	0.446129
GO:0006220_pyrimidine_nucleotide_metabolism	TYMS	10	1	12.8333	-1.122700	70	15.1194	0.450286
GO:0006869_lipid_transport	OSBPL7	10	1	12.8333	-1.122700	70	15.1194	0.450286
GO:0009617_response_to_bacteria	CCL2	10	1	12.8333	-1.122700	70	15.1194	0.450286
GO:0019058_viral_infectious_cycle	CCL2	10	1	12.8333	-1.122700	70	15.1194	0.450286
GO:0007187_G-protein_signaling__coupled_to_cyclic_nucleotide_second_messenger	CCL2	9	1	14.2593	-1.166868	66	13.992	0.454242
GO:0019884_antigen_presentation__exogenous_antigen	HLA-DRA	9	1	14.2593	-1.166868	66	13.992	0.454242
GO:0019886_antigen_processing__exogenous_antigen_via_MHC_class_II	HLA-DRA	9	1	14.2593	-1.166868	66	13.992	0.454242
GO:0019933_cAMP-mediated_signaling	TGM2	9	1	14.2593	-1.166868	66	13.992	0.454242
GO:0007218_neuropeptide_signaling_pathway	EMR2	11	1	11.6667	-1.082895	72	16.7085	0.465
GO:0018193_peptidyl-amino_acid_modification	TGM2	11	1	11.6667	-1.082895	72	16.7085	0.465
GO:0007259_JAK-STAT_cascade	CCL2	12	1	10.6944	-1.046693	75	17.9768	0.474533
GO:0016032_viral_life_cycle	CCL2	12	1	10.6944	-1.046693	75	17.9768	0.474533
GO:0016042_lipid_catabolism	PLA2G7	12	1	10.6944	-1.046693	75	17.9768	0.474533
GO:0009123_nucleoside_monophosphate_metabolism	TYMS	13	1	9.87179	-1.013516	77	18.6473	0.477143
GO:0009124_nucleoside_monophosphate_biosynthesis	TYMS	13	1	9.87179	-1.013516	77	18.6473	0.477143
GO:0008015_circulation	FER1L3	16	1	8.02083	-0.928085	78	23.1005	0.535769
GO:0019882_antigen_presentation	HLA-DRA	18	1	7.12963	-0.880088	80	26.0434	0.565125
GO:0030333_antigen_processing	HLA-DRA	18	1	7.12963	-0.880088	80	26.0434	0.565125
GO:0006936_muscle_contraction	FER1L3	19	1	6.75439	-0.858183	81	27.6036	0.57679
GO:0042981_regulation_of_apoptosis	CCL2	93	2	2.75986	-0.790727	83	31.6347	0.622169
GO:0042981_regulation_of_apoptosis	TGM2	93	2	2.75986	-0.790727	83	31.6347	0.622169
GO:0043067_regulation_of_programmed_cell_death	CCL2	93	2	2.75986	-0.790727	83	31.6347	0.622169
GO:0043067_regulation_of_programmed_cell_death	TGM2	93	2	2.75986	-0.790727	83	31.6347	0.622169
GO:0006512_ubiquitin_cycle	TGM2	25	1	5.13333	-0.748418	84	34.1189	0.649643
GO:0009056_catabolism	CTSL	195	3	1.97436	-0.721699	86	35.2131	0.652093
GO:0009056_catabolism	MMP9	195	3	1.97436	-0.721699	86	35.2131	0.652093
GO:0009056_catabolism	PLA2G7	195	3	1.97436	-0.721699	86	35.2131	0.652093
GO:0008202_steroid_metabolism	OSBPL7	26	1	4.9359	-0.732949	85	35.0075	0.655882
GO:0007155_cell_adhesion	CCL2	110	2	2.33333	-0.677301	88	39.3209	0.689318
GO:0007155_cell_adhesion	PTPNS1	110	2	2.33333	-0.677301	88	39.3209	0.689318
GO:0045892_negative_regulation_of_transcription__DNA-dependent	ZHX2	29	1	4.42529	-0.690209	87	39.1164	0.694483
GO:0006968_cellular_defense_response	CXCL9	33	1	3.88889	-0.640318	89	42.0786	0.721685
GO:0006508_proteolysis_and_peptidolysis	CTSL	122	2	2.10383	-0.610219	90	43.9234	0.735667
GO:0006508_proteolysis_and_peptidolysis	MMP9	122	2	2.10383	-0.610219	90	43.9234	0.735667
GO:0030163_protein_catabolism	CTSL	125	2	2.05333	-0.594825	91	46.0312	0.758462
GO:0030163_protein_catabolism	MMP9	125	2	2.05333	-0.594825	91	46.0312	0.758462
GO:0009887_organogenesis	CCL2	130	2	1.97436	-0.570261	93	48.1051	0.768925
GO:0009887_organogenesis	MAFB	130	2	1.97436	-0.570261	93	48.1051	0.768925
GO:0006631_fatty_acid_metabolism	ACSL1	39	1	3.2906	-0.577056	92	47.8435	0.774457
GO:0009057_macromolecule_catabolism	CTSL	133	2	1.92982	-0.556141	95	51.2725	0.794105
GO:0009057_macromolecule_catabolism	MMP9	133	2	1.92982	-0.556141	95	51.2725	0.794105
GO:0016481_negative_regulation_of_transcription	ZHX2	41	1	3.13008	-0.558421	94	50.8095	0.797234
GO:0009892_negative_regulation_of_metabolism	ZHX2	47	1	2.7305	-0.508320	97	54.7541	0.819278
GO:0045934_negative_regulation_of_nucleobase__nucleoside__nucleotide_and_nucleic_acid_metabolism	ZHX2	44	1	2.91667	-0.532366	96	54.2415	0.822188
GO:0006915_apoptosis	CCL2	148	2	1.73423	-0.491734	100	57.6533	0.8312
GO:0006915_apoptosis	TGM2	148	2	1.73423	-0.491734	100	57.6533	0.8312
GO:0012501_programmed_cell_death	CCL2	148	2	1.73423	-0.491734	100	57.6533	0.8312
GO:0012501_programmed_cell_death	TGM2	148	2	1.73423	-0.491734	100	57.6533	0.8312
GO:0007154_cell_communication	CCL2	607	6	1.26853	-0.485249	101	59.0444	0.841089
GO:0007154_cell_communication	CCL7	607	6	1.26853	-0.485249	101	59.0444	0.841089
GO:0007154_cell_communication	CXCL9	607	6	1.26853	-0.485249	101	59.0444	0.841089
GO:0007154_cell_communication	EMR2	607	6	1.26853	-0.485249	101	59.0444	0.841089
GO:0007154_cell_communication	PTPNS1	607	6	1.26853	-0.485249	101	59.0444	0.841089
GO:0007154_cell_communication	TGM2	607	6	1.26853	-0.485249	101	59.0444	0.841089
GO:0009165_nucleotide_biosynthesis	TYMS	49	1	2.61905	-0.493280	98	57.2385	0.842449
GO:0008219_cell_death	CCL2	154	2	1.66667	-0.468544	103	60.9714	0.846893
GO:0008219_cell_death	TGM2	154	2	1.66667	-0.468544	103	60.9714	0.846893
GO:0016265_death	CCL2	154	2	1.66667	-0.468544	103	60.9714	0.846893
GO:0016265_death	TGM2	154	2	1.66667	-0.468544	103	60.9714	0.846893
GO:0007399_neurogenesis	MAFB	54	1	2.37654	-0.458699	104	62.2902	0.852308
GO:0009117_nucleotide_metabolism	TYMS	59	1	2.17514	-0.427817	105	64.6906	0.872
GO:0009653_morphogenesis	CCL2	171	2	1.50097	-0.409554	107	66.7127	0.875888
GO:0009653_morphogenesis	MAFB	171	2	1.50097	-0.409554	107	66.7127	0.875888
GO:0007165_signal_transduction	CCL2	523	5	1.2269	-0.412619	106	66.2486	0.879717
GO:0007165_signal_transduction	CCL7	523	5	1.2269	-0.412619	106	66.2486	0.879717
GO:0007165_signal_transduction	CXCL9	523	5	1.2269	-0.412619	106	66.2486	0.879717
GO:0007165_signal_transduction	EMR2	523	5	1.2269	-0.412619	106	66.2486	0.879717
GO:0007165_signal_transduction	TGM2	523	5	1.2269	-0.412619	106	66.2486	0.879717
GO:0006928_cell_motility	FER1L3	74	1	1.73423	-0.351923	108	73.1919	0.936019
GO:0007243_protein_kinase_cascade	CCL2	86	1	1.49225	-0.304378	109	75.3411	0.949174
GO:0050794_regulation_of_cellular_process	CCL2	220	2	1.16667	-0.281488	110	77.0675	0.958455
GO:0050794_regulation_of_cellular_process	TGM2	220	2	1.16667	-0.281488	110	77.0675	0.958455
GO:0007242_intracellular_signaling_cascade	CCL2	234	2	1.09687	-0.253425	113	79.8091	0.962212
GO:0007242_intracellular_signaling_cascade	TGM2	234	2	1.09687	-0.253425	113	79.8091	0.962212
GO:0006082_organic_acid_metabolism	ACSL1	100	1	1.28333	-0.259249	112	79.6217	0.968393
GO:0019752_carboxylic_acid_metabolism	ACSL1	99	1	1.2963	-0.262169	111	79.3582	0.973874
GO:0006464_protein_modification	CCL2	261	2	0.983397	-0.207219	114	83.6808	0.990439
GO:0006464_protein_modification	TGM2	261	2	0.983397	-0.207219	114	83.6808	0.990439
GO:0006810_transport	OSBPL7	353	1	0.363551	-0.022247	136	107.232	0.992868
GO:0006139_nucleobase__nucleoside__nucleotide_and_nucleic_acid_metabolism	MAFB	676	3	0.569527	-0.030272	135	106.651	0.995852
GO:0006139_nucleobase__nucleoside__nucleotide_and_nucleic_acid_metabolism	TYMS	676	3	0.569527	-0.030272	135	106.651	0.995852
GO:0006139_nucleobase__nucleoside__nucleotide_and_nucleic_acid_metabolism	ZHX2	676	3	0.569527	-0.030272	135	106.651	0.995852
GO:0008151_cell_growth_and_or_maintenance	CCL2	797	3	0.483061	-0.011274	137	108.82	0.995912
GO:0008151_cell_growth_and_or_maintenance	CCL7	797	3	0.483061	-0.011274	137	108.82	0.995912
GO:0008151_cell_growth_and_or_maintenance	OSBPL7	797	3	0.483061	-0.011274	137	108.82	0.995912
GO:0009059_macromolecule_biosynthesis	TYMS	266	1	0.482456	-0.050423	133	104.869	0.997669
GO:0009058_biosynthesis	TYMS	301	1	0.426357	-0.036317	134	106.231	1.00015
GO:0009987_cellular_process	CCL2	1293	8	0.794019	-0.050704	132	104.383	1.00174
GO:0009987_cellular_process	CCL7	1293	8	0.794019	-0.050704	132	104.383	1.00174
GO:0009987_cellular_process	CXCL9	1293	8	0.794019	-0.050704	132	104.383	1.00174
GO:0009987_cellular_process	EMR2	1293	8	0.794019	-0.050704	132	104.383	1.00174
GO:0009987_cellular_process	FER1L3	1293	8	0.794019	-0.050704	132	104.383	1.00174
GO:0009987_cellular_process	OSBPL7	1293	8	0.794019	-0.050704	132	104.383	1.00174
GO:0009987_cellular_process	PTPNS1	1293	8	0.794019	-0.050704	132	104.383	1.00174
GO:0009987_cellular_process	TGM2	1293	8	0.794019	-0.050704	132	104.383	1.00174
GO:0008152_metabolism	ACSL1	1534	10	0.836593	-0.051237	131	103.981	1.00649
GO:0008152_metabolism	CCL2	1534	10	0.836593	-0.051237	131	103.981	1.00649
GO:0008152_metabolism	CTSL	1534	10	0.836593	-0.051237	131	103.981	1.00649
GO:0008152_metabolism	MAFB	1534	10	0.836593	-0.051237	131	103.981	1.00649
GO:0008152_metabolism	MMP9	1534	10	0.836593	-0.051237	131	103.981	1.00649
GO:0008152_metabolism	OSBPL7	1534	10	0.836593	-0.051237	131	103.981	1.00649
GO:0008152_metabolism	PLA2G7	1534	10	0.836593	-0.051237	131	103.981	1.00649
GO:0008152_metabolism	TGM2	1534	10	0.836593	-0.051237	131	103.981	1.00649
GO:0008152_metabolism	TYMS	1534	10	0.836593	-0.051237	131	103.981	1.00649
GO:0008152_metabolism	ZHX2	1534	10	0.836593	-0.051237	131	103.981	1.00649
GO:0007582_physiological_process	ACSL1	2149	16	0.955483	-0.058266	130	103.245	1.00892
GO:0007582_physiological_process	CCL2	2149	16	0.955483	-0.058266	130	103.245	1.00892
GO:0007582_physiological_process	CCL7	2149	16	0.955483	-0.058266	130	103.245	1.00892
GO:0007582_physiological_process	CD163	2149	16	0.955483	-0.058266	130	103.245	1.00892
GO:0007582_physiological_process	CTSL	2149	16	0.955483	-0.058266	130	103.245	1.00892
GO:0007582_physiological_process	CXCL9	2149	16	0.955483	-0.058266	130	103.245	1.00892
GO:0007582_physiological_process	FER1L3	2149	16	0.955483	-0.058266	130	103.245	1.00892
GO:0007582_physiological_process	HLA-DRA	2149	16	0.955483	-0.058266	130	103.245	1.00892
GO:0007582_physiological_process	LILRA3	2149	16	0.955483	-0.058266	130	103.245	1.00892
GO:0007582_physiological_process	MAFB	2149	16	0.955483	-0.058266	130	103.245	1.00892
GO:0007582_physiological_process	MMP9	2149	16	0.955483	-0.058266	130	103.245	1.00892
GO:0007582_physiological_process	OSBPL7	2149	16	0.955483	-0.058266	130	103.245	1.00892
GO:0007582_physiological_process	PLA2G7	2149	16	0.955483	-0.058266	130	103.245	1.00892
GO:0007582_physiological_process	TGM2	2149	16	0.955483	-0.058266	130	103.245	1.00892
GO:0007582_physiological_process	TYMS	2149	16	0.955483	-0.058266	130	103.245	1.00892
GO:0007582_physiological_process	ZHX2	2149	16	0.955483	-0.058266	130	103.245	1.00892
GO:0050791_regulation_of_physiological_process	MAFB	416	2	0.616987	-0.064434	129	102.988	1.01519
GO:0050791_regulation_of_physiological_process	ZHX2	416	2	0.616987	-0.064434	129	102.988	1.01519
GO:0007275_development	CCL2	278	2	0.923261	-0.182623	115	88.0771	1.01765
GO:0007275_development	MAFB	278	2	0.923261	-0.182623	115	88.0771	1.01765
GO:0006468_protein_amino_acid_phosphorylation	CCL2	138	1	0.929952	-0.172997	116	89.6516	1.02172
GO:0019222_regulation_of_metabolism	MAFB	411	2	0.624493	-0.066980	128	102.833	1.02195
GO:0019222_regulation_of_metabolism	ZHX2	411	2	0.624493	-0.066980	128	102.833	1.02195
GO:0050875_cellular_physiological_process	CCL2	968	6	0.795455	-0.077728	127	102.371	1.02677
GO:0050875_cellular_physiological_process	CCL7	968	6	0.795455	-0.077728	127	102.371	1.02677
GO:0050875_cellular_physiological_process	CXCL9	968	6	0.795455	-0.077728	127	102.371	1.02677
GO:0050875_cellular_physiological_process	FER1L3	968	6	0.795455	-0.077728	127	102.371	1.02677
GO:0050875_cellular_physiological_process	OSBPL7	968	6	0.795455	-0.077728	127	102.371	1.02677
GO:0050875_cellular_physiological_process	TGM2	968	6	0.795455	-0.077728	127	102.371	1.02677
GO:0006793_phosphorus_metabolism	CCL2	219	1	0.585997	-0.078481	126	101.692	1.03063
GO:0006796_phosphate_metabolism	CCL2	219	1	0.585997	-0.078481	126	101.692	1.03063
GO:0006350_transcription	MAFB	390	2	0.65812	-0.078733	124	101.064	1.04274
GO:0006350_transcription	ZHX2	390	2	0.65812	-0.078733	124	101.064	1.04274
GO:0019219_regulation_of_nucleobase__nucleoside__nucleotide_and_nucleic_acid_metabolism	MAFB	373	2	0.688114	-0.089638	123	100.161	1.04333
GO:0019219_regulation_of_nucleobase__nucleoside__nucleotide_and_nucleic_acid_metabolism	ZHX2	373	2	0.688114	-0.089638	123	100.161	1.04333
GO:0006351_transcription__DNA-dependent	MAFB	370	2	0.693694	-0.091704	122	99.7439	1.04877
GO:0006351_transcription__DNA-dependent	ZHX2	370	2	0.693694	-0.091704	122	99.7439	1.04877
GO:0016310_phosphorylation	CCL2	179	1	0.716946	-0.115114	119	96.887	1.05277
GO:0006355_regulation_of_transcription__DNA-dependent	MAFB	350	2	0.733333	-0.106678	120	98.1792	1.05433
GO:0006355_regulation_of_transcription__DNA-dependent	ZHX2	350	2	0.733333	-0.106678	120	98.1792	1.05433
GO:0050789_regulation_of_biological_process	CCL2	606	4	0.847085	-0.133365	117	94.8419	1.05436
GO:0050789_regulation_of_biological_process	MAFB	606	4	0.847085	-0.133365	117	94.8419	1.05436
GO:0050789_regulation_of_biological_process	TGM2	606	4	0.847085	-0.133365	117	94.8419	1.05436
GO:0050789_regulation_of_biological_process	ZHX2	606	4	0.847085	-0.133365	117	94.8419	1.05436
GO:0019538_protein_metabolism	CCL2	627	4	0.818713	-0.117464	118	96.054	1.05559
GO:0019538_protein_metabolism	CTSL	627	4	0.818713	-0.117464	118	96.054	1.05559
GO:0019538_protein_metabolism	MMP9	627	4	0.818713	-0.117464	118	96.054	1.05559
GO:0019538_protein_metabolism	TGM2	627	4	0.818713	-0.117464	118	96.054	1.05559
GO:0045449_regulation_of_transcription	MAFB	365	2	0.703196	-0.095248	121	99.5131	1.05579
GO:0045449_regulation_of_transcription	ZHX2	365	2	0.703196	-0.095248	121	99.5131	1.05579
GO:0008150_biological_process	ACSL1	2310	18	1	-0.000000	1063	1557	1.46472
GO:0008150_biological_process	CCL2	2310	18	1	-0.000000	1063	1557	1.46472
GO:0008150_biological_process	CCL7	2310	18	1	-0.000000	1063	1557	1.46472
GO:0008150_biological_process	CD163	2310	18	1	-0.000000	1063	1557	1.46472
GO:0008150_biological_process	CTSL	2310	18	1	-0.000000	1063	1557	1.46472
GO:0008150_biological_process	CXCL9	2310	18	1	-0.000000	1063	1557	1.46472
GO:0008150_biological_process	EMR2	2310	18	1	-0.000000	1063	1557	1.46472
GO:0008150_biological_process	FER1L3	2310	18	1	-0.000000	1063	1557	1.46472
GO:0008150_biological_process	HLA-DRA	2310	18	1	-0.000000	1063	1557	1.46472
GO:0008150_biological_process	LILRA3	2310	18	1	-0.000000	1063	1557	1.46472
GO:0008150_biological_process	MAFB	2310	18	1	-0.000000	1063	1557	1.46472
GO:0008150_biological_process	MMP9	2310	18	1	-0.000000	1063	1557	1.46472
GO:0008150_biological_process	OSBPL7	2310	18	1	-0.000000	1063	1557	1.46472
GO:0008150_biological_process	PLA2G7	2310	18	1	-0.000000	1063	1557	1.46472
GO:0008150_biological_process	PTPNS1	2310	18	1	-0.000000	1063	1557	1.46472
GO:0008150_biological_process	TGM2	2310	18	1	-0.000000	1063	1557	1.46472
GO:0008150_biological_process	TYMS	2310	18	1	-0.000000	1063	1557	1.46472
GO:0008150_biological_process	ZHX2	2310	18	1	-0.000000	1063	1557	1.46472
