# Supplementary material for: High-Throughput GoMiner, an 'industrial-strength' integrative gene ontology tool for interpretation of multiple-microarray experiments, with application to studies of Common Variable Immune Deficiency (CVID)
Source: BMC Bioinformatics. 2005 Jul 5;6:168. doi: 10.1186/1471-2105-6-168 (PMC1190154; doi:10.1186/1471-2105-6-168)
Supplement: Additional File 3 — Output Files Generated from High-Throughput GoMiner [file 1471-2105-6-168-S3.tar › cvidoutput/total.txt.dir/cvidchanged.txt.dir/cvidchanged.txt.under.gce.CIM]

	CD163	CXCL9	EMR2	FER1L3	HLA-DRA	LILRA3	PLA2G7	TGM2	ACSL1	CCL2	CCL7
GO:0030005_di-__tri-valent_inorganic_cation_homeostasis	0	0	0	0	0	0	0	0	0	1	1
GO:0006935_chemotaxis	0	1	0	0	0	0	0	0	0	1	1
GO:0042330_taxis	0	1	0	0	0	0	0	0	0	1	1
GO:0006952_defense_response	1	1	0	0	1	1	1	0	0	1	1
GO:0045087_innate_immune_response	0	1	0	0	0	0	1	0	0	1	1
GO:0006954_inflammatory_response	0	1	0	0	0	0	1	0	0	1	1
GO:0006955_immune_response	1	1	0	0	1	1	1	0	0	1	1
GO:0006959_humoral_immune_response	1	0	0	0	0	0	0	0	0	1	1
GO:0007186_G-protein_coupled_receptor_protein_signaling_pathway	0	1	1	0	0	0	0	1	0	1	0
GO:0009607_response_to_biotic_stimulus	1	1	0	0	1	1	1	0	0	1	1
GO:0050801_ion_homeostasis	0	0	0	0	0	0	0	0	0	1	1
GO:0009611_response_to_wounding	0	1	0	0	0	0	1	0	0	1	1
GO:0050874_organismal_physiological_process	1	1	0	1	1	1	1	0	1	1	1
GO:0009613_response_to_pest_pathogen_parasite	1	1	0	0	0	0	1	0	0	1	1
GO:0019725_cell_homeostasis	0	0	0	0	0	0	0	0	0	1	1
GO:0019932_second-messenger-mediated_signaling	0	0	0	0	0	0	0	1	0	1	0
GO:0006873_cell_ion_homeostasis	0	0	0	0	0	0	0	0	0	1	1
GO:0019935_cyclic-nucleotide-mediated_signaling	0	0	0	0	0	0	0	1	0	1	0
GO:0006874_calcium_ion_homeostasis	0	0	0	0	0	0	0	0	0	1	1
GO:0030003_cation_homeostasis	0	0	0	0	0	0	0	0	0	1	1
GO:0006875_metal_ion_homeostasis	0	0	0	0	0	0	0	0	0	1	1
