# Supplementary material for: High-Throughput GoMiner, an 'industrial-strength' integrative gene ontology tool for interpretation of multiple-microarray experiments, with application to studies of Common Variable Immune Deficiency (CVID)
Source: BMC Bioinformatics. 2005 Jul 5;6:168. doi: 10.1186/1471-2105-6-168 (PMC1190154; doi:10.1186/1471-2105-6-168)
Supplement: Additional File 3 — Output Files Generated from High-Throughput GoMiner [file 1471-2105-6-168-S3.tar › cvidoutput/total.txt.dir/cvidchanged.txt.dir/cvidchanged.txt.under.gce.TF/GO-0006935_chemotaxis.TF]

	CCL2	CCL7	CXCL9
CP2-consensus|GCNMNANCMAG	-1	-1	-1
EBV-ZRE2|TGAGCAA	-1	-1	-1
EBV-ZRE7|TTGCTCA	-1	-1	0
Ets-Rh50-distal|CAATTCC	-1	-1	0
GAGA_box/CT_element|AGAGARRRR	-1	-1	0
GRE_CS8|AGAWCAGW	-1	0	-1
RadLV-core|TGTGGTCA	-1	0	-1
TonEBP-CS|TGGAAANNYNY	-1	-1	0
FHX-type-A-CS|WMARYAAAYA	0	-1	-1
MRF4-E1|CCATCTGG	0	-1	-1
PR-uterogl.2|AGTCCTTT	0	-1	-1
forkhead_CS|WAARYAAAYW	0	-1	-1
