# Supplementary material for: High-Throughput GoMiner, an 'industrial-strength' integrative gene ontology tool for interpretation of multiple-microarray experiments, with application to studies of Common Variable Immune Deficiency (CVID)
Source: BMC Bioinformatics. 2005 Jul 5;6:168. doi: 10.1186/1471-2105-6-168 (PMC1190154; doi:10.1186/1471-2105-6-168)
Supplement: Additional File 3 — Output Files Generated from High-Throughput GoMiner [file 1471-2105-6-168-S3.tar › cvidoutput/total.txt.dir/cvidchanged.txt.dir/cvidchanged.txt.under.gce.TF/GO-0006954_inflammatory_response.TF]

	CCL2	CCL7	CXCL9	PLA2G7
CP2-consensus|GCNMNANCMAG	-1	-1	-1	0
EBV-ZRE2|TGAGCAA	-1	-1	-1	0
EBV-ZRE7|TTGCTCA	-1	-1	0	0
Ets-Rh50-distal|CAATTCC	-1	-1	0	0
GAGA_box/CT_element|AGAGARRRR	-1	-1	0	0
GRE_CS8|AGAWCAGW	-1	0	-1	0
HNF5-erk1|TATTTGT	-1	0	0	-1
MEF-2-consensus|YTWWAAATAR	-1	0	0	-1
MEF-2_CS|YTAWAAATAR	-1	0	0	-1
RadLV-core|TGTGGTCA	-1	0	-1	0
TonEBP-CS|TGGAAANNYNY	-1	-1	0	0
prolactin-D7|AATTCAG	-1	0	0	-1
ANF-site_I|GGAAGGC	0	-1	0	-1
AP-1-cyclinD2|TGAATAA	0	-1	0	-1
Ad2MLP_US.4|TATAAAA	0	-1	0	-1
CCAC-box|CCCACCC	0	-1	0	-1
FHX-type-A-CS|WMARYAAAYA	0	-1	-1	0
MRF4-E1|CCATCTGG	0	-1	-1	0
PR-uterogl.2|AGTCCTTT	0	-1	-1	0
c-mos_DS3|GTTTTAA	0	-1	0	-1
forkhead_CS|WAARYAAAYW	0	-1	-1	0
HNF1-HP1|CNNNTNNTNATTG	0	0	-1	-1
HiNF-Ahist|AGAAATG	0	0	-1	-1
Ig-kappa.2|ATTTGCAT	0	0	-1	-1
NF-E1.8|CCAATCT	0	0	-1	-1
OCTA-mutant-10|ATTTGCATNT	0	0	-1	-1
OCTA_(1)|ATTTGCATT	0	0	-1	-1
