# Supplementary material for: High-Throughput GoMiner, an 'industrial-strength' integrative gene ontology tool for interpretation of multiple-microarray experiments, with application to studies of Common Variable Immune Deficiency (CVID)
Source: BMC Bioinformatics. 2005 Jul 5;6:168. doi: 10.1186/1471-2105-6-168 (PMC1190154; doi:10.1186/1471-2105-6-168)
Supplement: Additional File 3 — Output Files Generated from High-Throughput GoMiner [file 1471-2105-6-168-S3.tar › cvidoutput/total.txt.dir/cvidchanged.txt.dir/cvidchanged.txt.under.gce.TF/GO-0006959_humoral_immune_response.TF]

	CCL2	CCL7	CD163
CP2-consensus|GCNMNANCMAG	-1	-1	0
EBV-ZRE1|TTACACA	-1	0	-1
EBV-ZRE2|TGAGCAA	-1	-1	-1
EBV-ZRE7|TTGCTCA	-1	-1	0
Ets-Rh50-distal|CAATTCC	-1	-1	0
GAGA_box/CT_element|AGAGARRRR	-1	-1	-1
HNF5-erk1|TATTTGT	-1	0	-1
TCR-beta-site-6|AATACAA	-1	0	-1
TonEBP-CS|TGGAAANNYNY	-1	-1	0
prolactin-D7|AATTCAG	-1	0	-1
ANF-site_I|GGAAGGC	0	-1	-1
Est-vWF_site|TTTCCTTT	0	-1	-1
UBP1_RS|CTCTCTGG	0	-1	-1
