# Supplementary material for: High-Throughput GoMiner, an 'industrial-strength' integrative gene ontology tool for interpretation of multiple-microarray experiments, with application to studies of Common Variable Immune Deficiency (CVID)
Source: BMC Bioinformatics. 2005 Jul 5;6:168. doi: 10.1186/1471-2105-6-168 (PMC1190154; doi:10.1186/1471-2105-6-168)
Supplement: Additional File 3 — Output Files Generated from High-Throughput GoMiner [file 1471-2105-6-168-S3.tar › cvidoutput/total.txt.dir/cvidchanged.txt.dir/cvidchanged.txt.under.gce.TF/GO-0050874_organismal_physiological_process.TF]

	CCL2	CCL7	CD163	CXCL9	FER1L3	HLA-DRA	LILRA3	PLA2G7
AP-1-involucrin-H2|TGCCTCA	-1	0	0	0	0	-1	0	0
AP-1-involucrin_3|TGAAACC	-1	0	0	0	-1	-1	0	0
B2_RS|TCCTATCA	-1	0	0	0	0	0	-1	0
CP2-consensus|GCNMNANCMAG	-1	-1	0	-1	-1	0	0	0
EBV-ZRE1|TTACACA	-1	0	-1	0	0	0	0	0
EBV-ZRE2|TGAGCAA	-1	-1	-1	-1	0	0	0	0
EBV-ZRE7|TTGCTCA	-1	-1	0	0	0	0	0	0
Ets-Rh50-distal|CAATTCC	-1	-1	0	0	0	0	0	0
GAGA_box/CT_element|AGAGARRRR	-1	-1	-1	0	-1	-1	0	0
GATA-1-beta-globin_(2)|CCTATCAT	-1	0	0	0	0	0	-1	0
GRE_CS8|AGAWCAGW	-1	0	0	-1	0	0	0	0
HNF5-erk1|TATTTGT	-1	0	-1	0	0	-1	0	-1
MEF-2-consensus|YTWWAAATAR	-1	0	0	0	0	0	0	-1
MEF-2_CS|YTAWAAATAR	-1	0	0	0	0	0	0	-1
RadLV-core|TGTGGTCA	-1	0	0	-1	0	0	0	0
TCR-beta-site-6|AATACAA	-1	0	-1	0	-1	-1	0	0
TonEBP-CS|TGGAAANNYNY	-1	-1	0	0	0	0	-1	0
prolactin-D7|AATTCAG	-1	0	-1	0	-1	-1	0	-1
ANF-site_I|GGAAGGC	0	-1	-1	0	0	0	0	-1
AP-1-cyclinD2|TGAATAA	0	-1	0	0	0	0	-1	-1
Ad2MLP_US.4|TATAAAA	0	-1	0	0	0	0	0	-1
BKLF_CS|CCMCACCCH	0	-1	0	0	0	0	-1	0
CCAC-box|CCCACCC	0	-1	0	0	0	0	-1	-1
E2A-CAMLG|GCAGCTG	0	-1	0	0	-1	0	0	0
Est-vWF_site|TTTCCTTT	0	-1	-1	0	0	0	0	0
FHX-type-A-CS|WMARYAAAYA	0	-1	0	-1	-1	0	0	0
MRF4-E1|CCATCTGG	0	-1	0	-1	0	0	0	0
NRE_Box1_CS|ANCCTCTCY	0	-1	0	0	0	0	-1	0
PR-uterogl.2|AGTCCTTT	0	-1	0	-1	-1	-1	0	0
SV40.13|TGGAAAG	0	-1	0	0	0	-1	0	0
Tcf-matrilysin|ATCAAAG	0	-1	0	0	0	-1	-1	0
UBP1_RS|CTCTCTGG	0	-1	-1	0	0	0	0	0
c-mos_DS3|GTTTTAA	0	-1	0	0	-1	0	0	-1
forkhead_CS|WAARYAAAYW	0	-1	0	-1	-1	0	0	0
Anteriory_Pituitary_ES|AWWTATNCAT	0	0	-1	0	-1	0	0	0
CK-8-mer|AANCCAAA	0	0	-1	0	0	0	0	-1
DQ-beta-US1|ATTTGTAT	0	0	-1	0	0	-1	0	0
HiNF-Ahist|AGAAATG	0	0	-1	-1	0	0	0	-1
KKLF_CS|GGGGNGGNG	0	0	-1	0	0	0	0	-1
Pit-1_CS1|WTATYCAT	0	0	-1	-1	0	-1	0	0
Sp1-VGF_(1)|AGGGAGG	0	0	-1	0	0	0	-1	0
albumin-undefined-site-7|TGAAATGG	0	0	-1	-1	0	0	0	0
c-Myc_RS1|TCTCTTA	0	0	-1	-1	0	0	0	0
gastrin-AT-rich-site|CTAAATGA	0	0	-1	0	0	-1	0	0
keratinocyte_CS|AARCCAAA	0	0	-1	0	0	0	0	-1
AlphaCE2Maf-Bfsp1|TGCTGAC	0	0	0	-1	0	0	-1	0
CK-2|TCAGGTA	0	0	0	-1	0	-1	0	0
CPSI-B1|TCTCCCA	0	0	0	-1	-1	0	-1	0
EBF/Olf-1_site_2|TCCCNNRRGRR	0	0	0	-1	0	0	-1	0
EBV-ZRE5|TGTGCAA	0	0	0	-1	-1	0	0	0
GH-CSE2|AATAAAT	0	0	0	-1	0	0	-1	0
HNF1-HP1|CNNNTNNTNATTG	0	0	0	-1	0	-1	0	-1
Ig-dc.2|TNATTTGCAT	0	0	0	-1	0	-1	0	0
Ig-kappa.2|ATTTGCAT	0	0	0	-1	0	-1	0	-1
Ig_dc|TGATTTGCAT	0	0	0	-1	0	-1	0	0
NF-E1.8|CCAATCT	0	0	0	-1	0	-1	0	-1
OCTA-mutant-10|ATTTGCATNT	0	0	0	-1	0	-1	0	-1
OCTA_(1)|ATTTGCATT	0	0	0	-1	0	-1	0	-1
TATA_(3)|TATAAGA	0	0	0	-1	0	-1	0	0
Y_box_(2)|CTGATTGG	0	0	0	-1	0	-1	0	0
dc_box|TSATTTGCAT	0	0	0	-1	0	-1	0	0
AP-1_CS1|STGACTMA	0	0	0	0	-1	0	-1	0
ELP_RS|CAAGGTCA	0	0	0	0	-1	0	0	-1
LyF-1-consensus|YYTGGGAGR	0	0	0	0	-1	0	-1	0
Nkx-2.5-GATA-6|TTTAGTG	0	0	0	0	-1	-1	0	-1
SDR_RS|GRGSGGTG	0	0	0	0	-1	0	0	-1
GRE_CS7|WCTGWTCT	0	0	0	0	0	-1	-1	0
MAF-consensus|GRRGSAAGK	0	0	0	0	0	-1	-1	-1
delta-rpL7|GGAGGCTG	0	0	0	0	0	-1	-1	0
unknown-insulin|GTGGAAA	0	0	0	0	0	-1	-1	0
C/EBP-apoB-intron-enhancer|GAGGAGGG	0	0	0	0	0	0	-1	-1
epsilon-globin-undefined-site2|GAATAAA	0	0	0	0	0	0	-1	-1
