# Supplementary material for: High-Throughput GoMiner, an 'industrial-strength' integrative gene ontology tool for interpretation of multiple-microarray experiments, with application to studies of Common Variable Immune Deficiency (CVID)
Source: BMC Bioinformatics. 2005 Jul 5;6:168. doi: 10.1186/1471-2105-6-168 (PMC1190154; doi:10.1186/1471-2105-6-168)
Supplement: Additional File 3 — Output Files Generated from High-Throughput GoMiner [file 1471-2105-6-168-S3.tar › cvidoutput/total.txt.dir/cvidchanged.txt.dir/cvidchanged.txt.under.gce.TF/TF.FDR.CIM]

TF-sites	GO:0006873_cell_ion_homeostasis	GO:0006874_calcium_ion_homeostasis	GO:0006875_metal_ion_homeostasis	GO:0006935_chemotaxis	GO:0006952_defense_response	GO:0006954_inflammatory_response	GO:0006955_immune_response	GO:0006959_humoral_immune_response	GO:0007186_G-protein_coupled_receptor_protein_signaling_pathway	GO:0009607_response_to_biotic_stimulus	GO:0009611_response_to_wounding	GO:0009613_response_to_pest_pathogen_parasite	GO:0019725_cell_homeostasis	GO:0019932_second-messenger-mediated_signaling	GO:0019935_cyclic-nucleotide-mediated_signaling	GO:0030003_cation_homeostasis	GO:0030005_di-__tri-valent_inorganic_cation_homeostasis	GO:0042330_taxis	GO:0045087_innate_immune_response	GO:0050801_ion_homeostasis	GO:0050874_organismal_physiological_process
ANF-site_I|GGAAGGC	-	-	-	-	0.0586	0.0532	0.0771539	0.0532857	-	0.0545263	0.054	0.0512942	-	-	-	-	-	-	0.061	-	0.073
AP-1-cyclinD2|TGAATAA	-	-	-	-	0.0586	0.0532	0.0771539	-	-	0.0545263	0.054	0.0512942	-	-	-	-	-	-	0.061	-	0.073
AP-1-involucrin-H2|TGCCTCA	-	-	-	-	0.0586	-	0.0771539	-	0.0721	0.0545263	-	-	-	-	-	-	-	-	-	-	0.073
AP-1-involucrin_3|TGAAACC	-	-	-	-	0.0586	-	0.0771539	-	-	0.0545263	-	-	-	-	-	-	-	-	-	-	0.073
AP-1_CS1|STGACTMA	-	-	-	-	-	-	-	-	-	-	-	-	-	-	-	-	-	-	-	-	0.073
AP-1_site_4|GTGAGTAT	-	-	-	-	-	-	-	-	0.0721	-	-	-	-	0.05275	0.073	-	-	-	-	-	-
Ad2MLP_US.4|TATAAAA	-	-	-	-	0.0586	0.0532	0.0771539	-	-	0.0545263	0.054	0.0512942	-	-	-	-	-	-	0.061	-	0.073
AlphaCE2Maf-Bfsp1|TGCTGAC	-	-	-	-	0.0586	-	0.0771539	-	-	0.0545263	-	-	-	-	-	-	-	-	-	-	0.073
Anteriory_Pituitary_ES|AWWTATNCAT	-	-	-	-	-	-	-	-	-	-	-	-	-	-	-	-	-	-	-	-	0.073
B2_RS|TCCTATCA	-	-	-	-	0.0586	-	0.0771539	-	0.0721	0.0545263	-	-	-	-	-	-	-	-	-	-	0.073
BKLF_CS|CCMCACCCH	-	-	-	-	0.0586	-	0.0771539	-	-	0.0545263	-	-	-	-	-	-	-	-	-	-	0.073
C/EBP-apoB-intron-enhancer|GAGGAGGG	-	-	-	-	0.0586	-	0.0771539	-	-	0.0545263	-	-	-	-	-	-	-	-	-	-	0.073
CCAC-box|CCCACCC	-	-	-	-	0.0586	0.0532	0.0771539	-	-	0.0545263	0.054	0.0512942	-	-	-	-	-	-	0.061	-	0.073
CK-2|TCAGGTA	-	-	-	-	0.0586	-	0.0771539	-	-	0.0545263	-	-	-	-	-	-	-	-	-	-	0.073
CK-8-mer|AANCCAAA	-	-	-	-	0.0586	-	0.0771539	-	-	0.0545263	-	0.0512942	-	-	-	-	-	-	-	-	0.073
CP2-consensus|GCNMNANCMAG	0.07	0.064	0.0415	0.07525	0.0586	0.0532	0.0771539	0.0532857	0.0721	0.0545263	0.054	0.0512942	0.0521875	-	-	0.07	0.0415	0.07525	0.061	0.07	0.073
CPSI-B1|TCTCCCA	-	-	-	-	0.0586	-	0.0771539	-	-	0.0545263	-	-	-	-	-	-	-	-	-	-	0.073
CuE5|TGCAGGTGT	-	-	-	-	-	-	-	-	0.0721	-	-	-	-	-	-	-	-	-	-	-	-
DQ-beta-US1|ATTTGTAT	-	-	-	-	0.0586	-	0.0771539	-	-	0.0545263	-	-	-	-	-	-	-	-	-	-	0.073
E2A-CAMLG|GCAGCTG	-	-	-	-	-	-	-	-	-	-	-	-	-	-	-	-	-	-	-	-	0.073
EARLY-SEQ1|YYCCGCCC	-	-	-	-	-	-	-	-	0.0721	-	-	-	-	0.05275	0.073	-	-	-	-	-	-
EBF/Olf-1_site_2|TCCCNNRRGRR	-	-	-	-	0.0586	-	0.0771539	-	0.0721	0.0545263	-	-	-	-	-	-	-	-	-	-	0.073
EBV-ZRE1|TTACACA	-	-	-	-	0.0586	-	0.0771539	0.0532857	-	0.0545263	-	0.0512942	-	-	-	-	-	-	-	-	0.073
EBV-ZRE2|TGAGCAA	0.07	0.064	0.0415	0.07525	0.0586	0.0532	0.0771539	0.0532857	0.0721	0.0545263	0.054	0.0512942	0.0521875	-	-	0.07	0.0415	0.07525	0.061	0.07	0.073
EBV-ZRE5|TGTGCAA	-	-	-	-	-	-	-	-	-	-	-	-	-	-	-	-	-	-	-	-	0.073
EBV-ZRE7|TTGCTCA	0.07	0.064	0.0415	0.07525	0.0586	0.0532	0.0771539	0.0532857	-	0.0545263	0.054	0.0512942	0.0521875	-	-	0.07	0.0415	0.07525	0.061	0.07	0.073
ELP_RS|CAAGGTCA	-	-	-	-	-	-	-	-	-	-	-	-	-	-	-	-	-	-	-	-	0.073
Est-vWF_site|TTTCCTTT	-	-	-	-	0.0586	-	0.0771539	0.0532857	-	0.0545263	-	0.0512942	-	-	-	-	-	-	-	-	0.073
Ets-Rh50-distal|CAATTCC	0.07	0.064	0.0415	0.07525	0.0586	0.0532	0.0771539	0.0532857	-	0.0545263	0.054	0.0512942	0.0521875	-	-	0.07	0.0415	0.07525	0.061	0.07	0.073
FHX-type-A-CS|WMARYAAAYA	-	-	-	0.07525	0.0586	0.0532	0.0771539	-	0.0721	0.0545263	0.054	0.0512942	-	-	-	-	-	0.07525	0.061	-	0.073
GAGA_box/CT_element|AGAGARRRR	0.07	0.064	0.0415	0.07525	0.0586	0.0532	0.0771539	0.0532857	0.0721	0.0545263	0.054	0.0512942	0.0521875	-	-	0.07	0.0415	0.07525	0.061	0.07	0.073
GATA-1-beta-globin_(2)|CCTATCAT	-	-	-	-	0.0586	-	0.0771539	-	-	0.0545263	-	-	-	-	-	-	-	-	-	-	0.073
GH-CSE2|AATAAAT	-	-	-	-	0.0586	-	0.0771539	-	0.0721	0.0545263	-	-	-	-	-	-	-	-	-	-	0.073
GR/PR-uteroglobin.1|TGTTCACT	-	-	-	-	-	-	-	-	0.0721	-	-	-	-	-	-	-	-	-	-	-	-
GRE_CS7|WCTGWTCT	-	-	-	-	0.0586	-	0.0771539	-	0.0721	0.0545263	-	-	-	-	-	-	-	-	-	-	0.073
GRE_CS8|AGAWCAGW	-	-	-	0.07525	0.0586	0.0532	0.0771539	-	0.0721	0.0545263	0.054	0.0512942	-	-	-	-	-	0.07525	0.061	-	0.073
GT-IIBa-SV40|ACAGCTG	-	-	-	-	-	-	-	-	0.0721	-	-	-	-	-	-	-	-	-	-	-	-
HNF1-HP1|CNNNTNNTNATTG	-	-	-	-	0.0586	0.0532	0.0771539	-	-	0.0545263	0.054	0.0512942	-	-	-	-	-	-	0.061	-	0.073
HNF5-erk1|TATTTGT	-	-	-	-	0.0586	0.0532	0.0771539	0.0532857	-	0.0545263	0.054	0.0512942	-	-	-	-	-	-	0.061	-	0.073
HiNF-Ahist|AGAAATG	-	-	-	-	0.0586	0.0532	0.0771539	-	-	0.0545263	0.054	0.0512942	-	-	-	-	-	-	0.061	-	0.073
Hox-1.3_RS|CATTAGTG	-	-	-	-	-	-	-	-	0.0721	-	-	-	-	-	-	-	-	-	-	-	-
Ig-dc.2|TNATTTGCAT	-	-	-	-	0.0586	-	0.0771539	-	-	0.0545263	-	-	-	-	-	-	-	-	-	-	0.073
Ig-kappa.2|ATTTGCAT	-	-	-	-	0.0586	0.0532	0.0771539	-	-	0.0545263	0.054	0.0512942	-	-	-	-	-	-	0.061	-	0.073
Ig_dc|TGATTTGCAT	-	-	-	-	0.0586	-	0.0771539	-	-	0.0545263	-	-	-	-	-	-	-	-	-	-	0.073
KKLF_CS|GGGGNGGNG	-	-	-	-	0.0586	-	0.0771539	-	-	0.0545263	-	0.0512942	-	-	-	-	-	-	-	-	0.073
LyF-1-consensus|YYTGGGAGR	-	-	-	-	-	-	-	-	-	-	-	-	-	-	-	-	-	-	-	-	0.073
MAF-consensus|GRRGSAAGK	-	-	-	-	0.0586	-	0.0771539	-	-	0.0545263	-	-	-	-	-	-	-	-	-	-	0.073
MEF-2-consensus|YTWWAAATAR	-	-	-	-	0.0586	0.0532	0.0771539	-	0.0721	0.0545263	0.054	0.0512942	-	-	-	-	-	-	0.061	-	0.073
MEF-2_CS|YTAWAAATAR	-	-	-	-	0.0586	0.0532	0.0771539	-	0.0721	0.0545263	0.054	0.0512942	-	-	-	-	-	-	0.061	-	0.073
MRF4-E1|CCATCTGG	-	-	-	0.07525	0.0586	0.0532	0.0771539	-	-	0.0545263	0.054	0.0512942	-	-	-	-	-	0.07525	0.061	-	0.073
NF-E1.8|CCAATCT	-	-	-	-	0.0586	0.0532	0.0771539	-	-	0.0545263	0.054	0.0512942	-	-	-	-	-	-	0.061	-	0.073
NRE_Box1_CS|ANCCTCTCY	-	-	-	-	0.0586	-	0.0771539	-	-	0.0545263	-	-	-	-	-	-	-	-	-	-	0.073
Nkx-2.5-GATA-6|TTTAGTG	-	-	-	-	0.0586	-	0.0771539	-	-	0.0545263	-	-	-	-	-	-	-	-	-	-	0.073
OCTA-mutant-10|ATTTGCATNT	-	-	-	-	0.0586	0.0532	0.0771539	-	-	0.0545263	0.054	0.0512942	-	-	-	-	-	-	0.061	-	0.073
OCTA_(1)|ATTTGCATT	-	-	-	-	0.0586	0.0532	0.0771539	-	-	0.0545263	0.054	0.0512942	-	-	-	-	-	-	0.061	-	0.073
PR-uterogl.2|AGTCCTTT	-	-	-	0.07525	0.0586	0.0532	0.0771539	-	-	0.0545263	0.054	0.0512942	-	-	-	-	-	0.07525	0.061	-	0.073
Pit-1_CS1|WTATYCAT	-	-	-	-	0.0586	-	0.0771539	-	-	0.0545263	-	0.0512942	-	-	-	-	-	-	-	-	0.073
RadLV-core|TGTGGTCA	-	-	-	0.07525	0.0586	0.0532	0.0771539	-	0.0721	0.0545263	0.054	0.0512942	-	-	-	-	-	0.07525	0.061	-	0.073
SDR_RS|GRGSGGTG	-	-	-	-	-	-	-	-	-	-	-	-	-	-	-	-	-	-	-	-	0.073
SV40.13|TGGAAAG	-	-	-	-	0.0586	-	0.0771539	-	-	0.0545263	-	-	-	-	-	-	-	-	-	-	0.073
Sp1-VGF_(1)|AGGGAGG	-	-	-	-	0.0586	-	0.0771539	-	-	0.0545263	-	-	-	-	-	-	-	-	-	-	0.073
TATA_(3)|TATAAGA	-	-	-	-	0.0586	-	0.0771539	-	-	0.0545263	-	-	-	-	-	-	-	-	-	-	0.073
TCR-beta-site-6|AATACAA	-	-	-	-	0.0586	-	0.0771539	0.0532857	0.0721	0.0545263	-	0.0512942	-	-	-	-	-	-	-	-	0.073
Tcf-matrilysin|ATCAAAG	-	-	-	-	0.0586	-	0.0771539	-	-	0.0545263	-	-	-	-	-	-	-	-	-	-	0.073
TonEBP-CS|TGGAAANNYNY	0.07	0.064	0.0415	0.07525	0.0586	0.0532	0.0771539	0.0532857	-	0.0545263	0.054	0.0512942	0.0521875	-	-	0.07	0.0415	0.07525	0.061	0.07	0.073
UBP1_RS|CTCTCTGG	-	-	-	-	0.0586	-	0.0771539	0.0532857	-	0.0545263	-	0.0512942	-	-	-	-	-	-	-	-	0.073
Y_box_(2)|CTGATTGG	-	-	-	-	0.0586	-	0.0771539	-	-	0.0545263	-	-	-	-	-	-	-	-	-	-	0.073
albumin-undefined-site-7|TGAAATGG	-	-	-	-	0.0586	-	0.0771539	-	-	0.0545263	-	0.0512942	-	-	-	-	-	-	-	-	0.073
c-Myc_RS1|TCTCTTA	-	-	-	-	0.0586	-	0.0771539	-	0.0721	0.0545263	-	0.0512942	-	-	-	-	-	-	-	-	0.073
c-mos_DS3|GTTTTAA	-	-	-	-	0.0586	0.0532	0.0771539	-	-	0.0545263	0.054	0.0512942	-	-	-	-	-	-	0.061	-	0.073
dc_box|TSATTTGCAT	-	-	-	-	0.0586	-	0.0771539	-	-	0.0545263	-	-	-	-	-	-	-	-	-	-	0.073
delta-rpL7|GGAGGCTG	-	-	-	-	0.0586	-	0.0771539	-	-	0.0545263	-	-	-	-	-	-	-	-	-	-	0.073
epsilon-globin-undefined-site2|GAATAAA	-	-	-	-	0.0586	-	0.0771539	-	-	0.0545263	-	-	-	-	-	-	-	-	-	-	0.073
forkhead_CS|WAARYAAAYW	-	-	-	0.07525	0.0586	0.0532	0.0771539	-	0.0721	0.0545263	0.054	0.0512942	-	-	-	-	-	0.07525	0.061	-	0.073
gastrin-AT-rich-site|CTAAATGA	-	-	-	-	0.0586	-	0.0771539	-	-	0.0545263	-	-	-	-	-	-	-	-	-	-	0.073
keratinocyte_CS|AARCCAAA	-	-	-	-	0.0586	-	0.0771539	-	-	0.0545263	-	0.0512942	-	-	-	-	-	-	-	-	0.073
prolactin-D7|AATTCAG	-	-	-	-	0.0586	0.0532	0.0771539	0.0532857	-	0.0545263	0.054	0.0512942	-	-	-	-	-	-	0.061	-	0.073
unknown-insulin|GTGGAAA	-	-	-	-	0.0586	-	0.0771539	-	-	0.0545263	-	-	-	-	-	-	-	-	-	-	0.073
