# Supplementary material for: High-Throughput GoMiner, an 'industrial-strength' integrative gene ontology tool for interpretation of multiple-microarray experiments, with application to studies of Common Variable Immune Deficiency (CVID)
Source: BMC Bioinformatics. 2005 Jul 5;6:168. doi: 10.1186/1471-2105-6-168 (PMC1190154; doi:10.1186/1471-2105-6-168)
Supplement: Additional File 3 — Output Files Generated from High-Throughput GoMiner [file 1471-2105-6-168-S3.tar › cvidoutput/total.txt.dir/cvidchanged.txt.dir/cvidchanged.txt.under.gce.TF/TFcat.CIM]

	GO-0006873_cell_ion_homeostasis	GO-0006874_calcium_ion_homeostasis	GO-0006875_metal_ion_homeostasis	GO-0006935_chemotaxis	GO-0006952_defense_response	GO-0006954_inflammatory_response	GO-0006955_immune_response	GO-0006959_humoral_immune_response	GO-0007186_G-protein_coupled_receptor_protein_signaling_pathway	GO-0009607_response_to_biotic_stimulus	GO-0009611_response_to_wounding	GO-0009613_response_to_pest_pathogen_parasite	GO-0019725_cell_homeostasis	GO-0019932_second-messenger-mediated_signaling	GO-0019935_cyclic-nucleotide-mediated_signaling	GO-0030003_cation_homeostasis	GO-0030005_di-__tri-valent_inorganic_cation_homeostasis	GO-0042330_taxis	GO-0045087_innate_immune_response	GO-0050801_ion_homeostasis	GO-0050874_organismal_physiological_process
ANF-site_I|GGAAGGC	0	0	0	0	3	2	3	2	0	3	2	3	0	0	0	0	0	0	2	0	3
AP-1-cyclinD2|TGAATAA	0	0	0	0	3	2	3	0	0	3	2	2	0	0	0	0	0	0	2	0	3
AP-1-involucrin-H2|TGCCTCA	0	0	0	0	2	0	2	0	2	2	0	0	0	0	0	0	0	0	0	0	2
AP-1-involucrin_3|TGAAACC	0	0	0	0	2	0	2	0	0	2	0	0	0	0	0	0	0	0	0	0	3
AP-1_CS1|STGACTMA	0	0	0	0	0	0	0	0	0	0	0	0	0	0	0	0	0	0	0	0	2
AP-1_site_4|GTGAGTAT	0	0	0	0	0	0	0	0	2	0	0	0	0	2	2	0	0	0	0	0	0
Ad2MLP_US.4|TATAAAA	0	0	0	0	2	2	2	0	0	2	2	2	0	0	0	0	0	0	2	0	2
AlphaCE2Maf-Bfsp1|TGCTGAC	0	0	0	0	2	0	2	0	0	2	0	0	0	0	0	0	0	0	0	0	2
Anteriory_Pituitary_ES|AWWTATNCAT	0	0	0	0	0	0	0	0	0	0	0	0	0	0	0	0	0	0	0	0	2
B2_RS|TCCTATCA	0	0	0	0	2	0	2	0	2	2	0	0	0	0	0	0	0	0	0	0	2
BKLF_CS|CCMCACCCH	0	0	0	0	2	0	2	0	0	2	0	0	0	0	0	0	0	0	0	0	2
C/EBP-apoB-intron-enhancer|GAGGAGGG	0	0	0	0	2	0	2	0	0	2	0	0	0	0	0	0	0	0	0	0	2
CCAC-box|CCCACCC	0	0	0	0	3	2	3	0	0	3	2	2	0	0	0	0	0	0	2	0	3
CK-2|TCAGGTA	0	0	0	0	2	0	2	0	0	2	0	0	0	0	0	0	0	0	0	0	2
CK-8-mer|AANCCAAA	0	0	0	0	2	0	2	0	0	2	0	2	0	0	0	0	0	0	0	0	2
CP2-consensus|GCNMNANCMAG	2	2	2	3	3	3	3	2	2	3	3	3	2	0	0	2	2	3	3	2	4
CPSI-B1|TCTCCCA	0	0	0	0	2	0	2	0	0	2	0	0	0	0	0	0	0	0	0	0	3
CuE5|TGCAGGTGT	0	0	0	0	0	0	0	0	2	0	0	0	0	0	0	0	0	0	0	0	0
DQ-beta-US1|ATTTGTAT	0	0	0	0	2	0	2	0	0	2	0	0	0	0	0	0	0	0	0	0	2
E2A-CAMLG|GCAGCTG	0	0	0	0	0	0	0	0	0	0	0	0	0	0	0	0	0	0	0	0	2
EARLY-SEQ1|YYCCGCCC	0	0	0	0	0	0	0	0	2	0	0	0	0	2	2	0	0	0	0	0	0
EBF/Olf-1_site_2|TCCCNNRRGRR	0	0	0	0	2	0	2	0	3	2	0	0	0	0	0	0	0	0	0	0	2
EBV-ZRE1|TTACACA	0	0	0	0	2	0	2	2	0	2	0	2	0	0	0	0	0	0	0	0	2
EBV-ZRE2|TGAGCAA	2	2	2	3	4	3	4	3	2	4	3	4	2	0	0	2	2	3	3	2	4
EBV-ZRE5|TGTGCAA	0	0	0	0	0	0	0	0	0	0	0	0	0	0	0	0	0	0	0	0	2
EBV-ZRE7|TTGCTCA	2	2	2	2	2	2	2	2	0	2	2	2	2	0	0	2	2	2	2	2	2
ELP_RS|CAAGGTCA	0	0	0	0	0	0	0	0	0	0	0	0	0	0	0	0	0	0	0	0	2
Est-vWF_site|TTTCCTTT	0	0	0	0	2	0	2	2	0	2	0	2	0	0	0	0	0	0	0	0	2
Ets-Rh50-distal|CAATTCC	2	2	2	2	2	2	2	2	0	2	2	2	2	0	0	2	2	2	2	2	2
FHX-type-A-CS|WMARYAAAYA	0	0	0	2	2	2	2	0	2	2	2	2	0	0	0	0	0	2	2	0	3
GAGA_box/CT_element|AGAGARRRR	2	2	2	2	4	2	4	3	2	4	2	3	2	0	0	2	2	2	2	2	5
GATA-1-beta-globin_(2)|CCTATCAT	0	0	0	0	2	0	2	0	0	2	0	0	0	0	0	0	0	0	0	0	2
GH-CSE2|AATAAAT	0	0	0	0	2	0	2	0	2	2	0	0	0	0	0	0	0	0	0	0	2
GR/PR-uteroglobin.1|TGTTCACT	0	0	0	0	0	0	0	0	2	0	0	0	0	0	0	0	0	0	0	0	0
GRE_CS7|WCTGWTCT	0	0	0	0	2	0	2	0	2	2	0	0	0	0	0	0	0	0	0	0	2
GRE_CS8|AGAWCAGW	0	0	0	2	2	2	2	0	2	2	2	2	0	0	0	0	0	2	2	0	2
GT-IIBa-SV40|ACAGCTG	0	0	0	0	0	0	0	0	2	0	0	0	0	0	0	0	0	0	0	0	0
HNF1-HP1|CNNNTNNTNATTG	0	0	0	0	3	2	3	0	0	3	2	2	0	0	0	0	0	0	2	0	3
HNF5-erk1|TATTTGT	0	0	0	0	4	2	4	2	0	4	2	3	0	0	0	0	0	0	2	0	4
HiNF-Ahist|AGAAATG	0	0	0	0	3	2	3	0	0	3	2	3	0	0	0	0	0	0	2	0	3
Hox-1.3_RS|CATTAGTG	0	0	0	0	0	0	0	0	2	0	0	0	0	0	0	0	0	0	0	0	0
Ig-dc.2|TNATTTGCAT	0	0	0	0	2	0	2	0	0	2	0	0	0	0	0	0	0	0	0	0	2
Ig-kappa.2|ATTTGCAT	0	0	0	0	3	2	3	0	0	3	2	2	0	0	0	0	0	0	2	0	3
Ig_dc|TGATTTGCAT	0	0	0	0	2	0	2	0	0	2	0	0	0	0	0	0	0	0	0	0	2
KKLF_CS|GGGGNGGNG	0	0	0	0	2	0	2	0	0	2	0	2	0	0	0	0	0	0	0	0	2
LyF-1-consensus|YYTGGGAGR	0	0	0	0	0	0	0	0	0	0	0	0	0	0	0	0	0	0	0	0	2
MAF-consensus|GRRGSAAGK	0	0	0	0	3	0	3	0	0	3	0	0	0	0	0	0	0	0	0	0	3
MEF-2-consensus|YTWWAAATAR	0	0	0	0	2	2	2	0	2	2	2	2	0	0	0	0	0	0	2	0	2
MEF-2_CS|YTAWAAATAR	0	0	0	0	2	2	2	0	2	2	2	2	0	0	0	0	0	0	2	0	2
MRF4-E1|CCATCTGG	0	0	0	2	2	2	2	0	0	2	2	2	0	0	0	0	0	2	2	0	2
NF-E1.8|CCAATCT	0	0	0	0	3	2	3	0	0	3	2	2	0	0	0	0	0	0	2	0	3
NRE_Box1_CS|ANCCTCTCY	0	0	0	0	2	0	2	0	0	2	0	0	0	0	0	0	0	0	0	0	2
Nkx-2.5-GATA-6|TTTAGTG	0	0	0	0	2	0	2	0	0	2	0	0	0	0	0	0	0	0	0	0	3
OCTA-mutant-10|ATTTGCATNT	0	0	0	0	3	2	3	0	0	3	2	2	0	0	0	0	0	0	2	0	3
OCTA_(1)|ATTTGCATT	0	0	0	0	3	2	3	0	0	3	2	2	0	0	0	0	0	0	2	0	3
PR-uterogl.2|AGTCCTTT	0	0	0	2	3	2	3	0	0	3	2	2	0	0	0	0	0	2	2	0	4
Pit-1_CS1|WTATYCAT	0	0	0	0	3	0	3	0	0	3	0	2	0	0	0	0	0	0	0	0	3
RadLV-core|TGTGGTCA	0	0	0	2	2	2	2	0	2	2	2	2	0	0	0	0	0	2	2	0	2
SDR_RS|GRGSGGTG	0	0	0	0	0	0	0	0	0	0	0	0	0	0	0	0	0	0	0	0	2
SV40.13|TGGAAAG	0	0	0	0	2	0	2	0	0	2	0	0	0	0	0	0	0	0	0	0	2
Sp1-VGF_(1)|AGGGAGG	0	0	0	0	2	0	2	0	0	2	0	0	0	0	0	0	0	0	0	0	2
TATA_(3)|TATAAGA	0	0	0	0	2	0	2	0	0	2	0	0	0	0	0	0	0	0	0	0	2
TCR-beta-site-6|AATACAA	0	0	0	0	3	0	3	2	2	3	0	2	0	0	0	0	0	0	0	0	4
Tcf-matrilysin|ATCAAAG	0	0	0	0	3	0	3	0	0	3	0	0	0	0	0	0	0	0	0	0	3
TonEBP-CS|TGGAAANNYNY	2	2	2	2	3	2	3	2	0	3	2	2	2	0	0	2	2	2	2	2	3
UBP1_RS|CTCTCTGG	0	0	0	0	2	0	2	2	0	2	0	2	0	0	0	0	0	0	0	0	2
Y_box_(2)|CTGATTGG	0	0	0	0	2	0	2	0	0	2	0	0	0	0	0	0	0	0	0	0	2
albumin-undefined-site-7|TGAAATGG	0	0	0	0	2	0	2	0	0	2	0	2	0	0	0	0	0	0	0	0	2
c-Myc_RS1|TCTCTTA	0	0	0	0	2	0	2	0	2	2	0	2	0	0	0	0	0	0	0	0	2
c-mos_DS3|GTTTTAA	0	0	0	0	2	2	2	0	0	2	2	2	0	0	0	0	0	0	2	0	3
dc_box|TSATTTGCAT	0	0	0	0	2	0	2	0	0	2	0	0	0	0	0	0	0	0	0	0	2
delta-rpL7|GGAGGCTG	0	0	0	0	2	0	2	0	0	2	0	0	0	0	0	0	0	0	0	0	2
epsilon-globin-undefined-site2|GAATAAA	0	0	0	0	2	0	2	0	0	2	0	0	0	0	0	0	0	0	0	0	2
forkhead_CS|WAARYAAAYW	0	0	0	2	2	2	2	0	2	2	2	2	0	0	0	0	0	2	2	0	3
gastrin-AT-rich-site|CTAAATGA	0	0	0	0	2	0	2	0	0	2	0	0	0	0	0	0	0	0	0	0	2
keratinocyte_CS|AARCCAAA	0	0	0	0	2	0	2	0	0	2	0	2	0	0	0	0	0	0	0	0	2
prolactin-D7|AATTCAG	0	0	0	0	4	2	4	2	0	4	2	3	0	0	0	0	0	0	2	0	5
unknown-insulin|GTGGAAA	0	0	0	0	2	0	2	0	0	2	0	0	0	0	0	0	0	0	0	0	2
