# Supplementary material for: High-Throughput GoMiner, an 'industrial-strength' integrative gene ontology tool for interpretation of multiple-microarray experiments, with application to studies of Common Variable Immune Deficiency (CVID)
Source: BMC Bioinformatics. 2005 Jul 5;6:168. doi: 10.1186/1471-2105-6-168 (PMC1190154; doi:10.1186/1471-2105-6-168)
Supplement: Additional File 3 — Output Files Generated from High-Throughput GoMiner [file 1471-2105-6-168-S3.tar › cvidoutput/total.txt.dir/cvidchanged.txt.dir/cvidchanged.txt.under.gce.xls]

=HYPERLINK("http://discover.nci.nih.gov/gominer/hi-thruput-defs.jsp#GO","HYPERLINKED GO CATEGORY")	=HYPERLINK("http://discover.nci.nih.gov/gominer/hi-thruput-defs.jsp#GENE","HYPERLINKED GENE NAME")	=HYPERLINK("http://discover.nci.nih.gov/gominer/hi-thruput-defs.jsp#TOTAL","TOTAL GENES")	=HYPERLINK("http://discover.nci.nih.gov/gominer/hi-thruput-defs.jsp#UNDER","UNDEREXPRESSED GENES")	=HYPERLINK("http://discover.nci.nih.gov/gominer/hi-thruput-defs.jsp#ENRICH","ENRICHMENT")	=HYPERLINK("http://discover.nci.nih.gov/gominer/hi-thruput-defs.jsp#LOG10","LOG10(p)")	=HYPERLINK("http://discover.nci.nih.gov/gominer/hi-thruput-defs.jsp#NUMB","CUMULATIVE NUMBER OF CATEGORIES")	=HYPERLINK("http://discover.nci.nih.gov/gominer/hi-thruput-defs.jsp#RM","CUMULATIVE RANDOMS MEAN")	=HYPERLINK("http://discover.nci.nih.gov/gominer/hi-thruput-defs.jsp#FDR","FALSE DISCOVERY RATE")
=HYPERLINK("http://www.godatabase.org/cgi-bin/go.cgi?query=GO:0006955&auto_wild_cards=yes&view=query&action=query&search_constraint=terms","GO:0006955_immune_response")	=HYPERLINK("http://www.ncbi.nih.gov/gquery/gquery.fcgi?term=CCL2","CCL2")	264	7	3.40278	-2.609293	13	-0.569551	0.0253846
=HYPERLINK("http://www.godatabase.org/cgi-bin/go.cgi?query=GO:0006955&auto_wild_cards=yes&view=query&action=query&search_constraint=terms","GO:0006955_immune_response")	=HYPERLINK("http://www.ncbi.nih.gov/gquery/gquery.fcgi?term=CCL7","CCL7")	264	7	3.40278	-2.609293	13	-0.569551	0.0253846
=HYPERLINK("http://www.godatabase.org/cgi-bin/go.cgi?query=GO:0006955&auto_wild_cards=yes&view=query&action=query&search_constraint=terms","GO:0006955_immune_response")	=HYPERLINK("http://www.ncbi.nih.gov/gquery/gquery.fcgi?term=CD163","CD163")	264	7	3.40278	-2.609293	13	-0.569551	0.0253846
=HYPERLINK("http://www.godatabase.org/cgi-bin/go.cgi?query=GO:0006955&auto_wild_cards=yes&view=query&action=query&search_constraint=terms","GO:0006955_immune_response")	=HYPERLINK("http://www.ncbi.nih.gov/gquery/gquery.fcgi?term=CXCL9","CXCL9")	264	7	3.40278	-2.609293	13	-0.569551	0.0253846
=HYPERLINK("http://www.godatabase.org/cgi-bin/go.cgi?query=GO:0006955&auto_wild_cards=yes&view=query&action=query&search_constraint=terms","GO:0006955_immune_response")	=HYPERLINK("http://www.ncbi.nih.gov/gquery/gquery.fcgi?term=HLA-DRA","HLA-DRA")	264	7	3.40278	-2.609293	13	-0.569551	0.0253846
=HYPERLINK("http://www.godatabase.org/cgi-bin/go.cgi?query=GO:0006955&auto_wild_cards=yes&view=query&action=query&search_constraint=terms","GO:0006955_immune_response")	=HYPERLINK("http://www.ncbi.nih.gov/gquery/gquery.fcgi?term=LILRA3","LILRA3")	264	7	3.40278	-2.609293	13	-0.569551	0.0253846
=HYPERLINK("http://www.godatabase.org/cgi-bin/go.cgi?query=GO:0006955&auto_wild_cards=yes&view=query&action=query&search_constraint=terms","GO:0006955_immune_response")	=HYPERLINK("http://www.ncbi.nih.gov/gquery/gquery.fcgi?term=PLA2G7","PLA2G7")	264	7	3.40278	-2.609293	13	-0.569551	0.0253846
=HYPERLINK("http://www.godatabase.org/cgi-bin/go.cgi?query=GO:0006935&auto_wild_cards=yes&view=query&action=query&search_constraint=terms","GO:0006935_chemotaxis")	=HYPERLINK("http://www.ncbi.nih.gov/gquery/gquery.fcgi?term=CCL2","CCL2")	36	3	10.6944	-2.616805	12	-0.569551	0.0275
=HYPERLINK("http://www.godatabase.org/cgi-bin/go.cgi?query=GO:0006935&auto_wild_cards=yes&view=query&action=query&search_constraint=terms","GO:0006935_chemotaxis")	=HYPERLINK("http://www.ncbi.nih.gov/gquery/gquery.fcgi?term=CCL7","CCL7")	36	3	10.6944	-2.616805	12	-0.569551	0.0275
=HYPERLINK("http://www.godatabase.org/cgi-bin/go.cgi?query=GO:0006935&auto_wild_cards=yes&view=query&action=query&search_constraint=terms","GO:0006935_chemotaxis")	=HYPERLINK("http://www.ncbi.nih.gov/gquery/gquery.fcgi?term=CXCL9","CXCL9")	36	3	10.6944	-2.616805	12	-0.569551	0.0275
=HYPERLINK("http://www.godatabase.org/cgi-bin/go.cgi?query=GO:0042330&auto_wild_cards=yes&view=query&action=query&search_constraint=terms","GO:0042330_taxis")	=HYPERLINK("http://www.ncbi.nih.gov/gquery/gquery.fcgi?term=CCL2","CCL2")	36	3	10.6944	-2.616805	12	-0.569551	0.0275
=HYPERLINK("http://www.godatabase.org/cgi-bin/go.cgi?query=GO:0042330&auto_wild_cards=yes&view=query&action=query&search_constraint=terms","GO:0042330_taxis")	=HYPERLINK("http://www.ncbi.nih.gov/gquery/gquery.fcgi?term=CCL7","CCL7")	36	3	10.6944	-2.616805	12	-0.569551	0.0275
=HYPERLINK("http://www.godatabase.org/cgi-bin/go.cgi?query=GO:0042330&auto_wild_cards=yes&view=query&action=query&search_constraint=terms","GO:0042330_taxis")	=HYPERLINK("http://www.ncbi.nih.gov/gquery/gquery.fcgi?term=CXCL9","CXCL9")	36	3	10.6944	-2.616805	12	-0.569551	0.0275
=HYPERLINK("http://www.godatabase.org/cgi-bin/go.cgi?query=GO:0050874&auto_wild_cards=yes&view=query&action=query&search_constraint=terms","GO:0050874_organismal_physiological_process")	=HYPERLINK("http://www.ncbi.nih.gov/gquery/gquery.fcgi?term=ACSL1","ACSL1")	351	9	3.2906	-3.274300	2	-0.362116	0.03
=HYPERLINK("http://www.godatabase.org/cgi-bin/go.cgi?query=GO:0050874&auto_wild_cards=yes&view=query&action=query&search_constraint=terms","GO:0050874_organismal_physiological_process")	=HYPERLINK("http://www.ncbi.nih.gov/gquery/gquery.fcgi?term=CCL2","CCL2")	351	9	3.2906	-3.274300	2	-0.362116	0.03
=HYPERLINK("http://www.godatabase.org/cgi-bin/go.cgi?query=GO:0050874&auto_wild_cards=yes&view=query&action=query&search_constraint=terms","GO:0050874_organismal_physiological_process")	=HYPERLINK("http://www.ncbi.nih.gov/gquery/gquery.fcgi?term=CCL7","CCL7")	351	9	3.2906	-3.274300	2	-0.362116	0.03
=HYPERLINK("http://www.godatabase.org/cgi-bin/go.cgi?query=GO:0050874&auto_wild_cards=yes&view=query&action=query&search_constraint=terms","GO:0050874_organismal_physiological_process")	=HYPERLINK("http://www.ncbi.nih.gov/gquery/gquery.fcgi?term=CD163","CD163")	351	9	3.2906	-3.274300	2	-0.362116	0.03
=HYPERLINK("http://www.godatabase.org/cgi-bin/go.cgi?query=GO:0050874&auto_wild_cards=yes&view=query&action=query&search_constraint=terms","GO:0050874_organismal_physiological_process")	=HYPERLINK("http://www.ncbi.nih.gov/gquery/gquery.fcgi?term=CXCL9","CXCL9")	351	9	3.2906	-3.274300	2	-0.362116	0.03
=HYPERLINK("http://www.godatabase.org/cgi-bin/go.cgi?query=GO:0050874&auto_wild_cards=yes&view=query&action=query&search_constraint=terms","GO:0050874_organismal_physiological_process")	=HYPERLINK("http://www.ncbi.nih.gov/gquery/gquery.fcgi?term=FER1L3","FER1L3")	351	9	3.2906	-3.274300	2	-0.362116	0.03
=HYPERLINK("http://www.godatabase.org/cgi-bin/go.cgi?query=GO:0050874&auto_wild_cards=yes&view=query&action=query&search_constraint=terms","GO:0050874_organismal_physiological_process")	=HYPERLINK("http://www.ncbi.nih.gov/gquery/gquery.fcgi?term=HLA-DRA","HLA-DRA")	351	9	3.2906	-3.274300	2	-0.362116	0.03
=HYPERLINK("http://www.godatabase.org/cgi-bin/go.cgi?query=GO:0050874&auto_wild_cards=yes&view=query&action=query&search_constraint=terms","GO:0050874_organismal_physiological_process")	=HYPERLINK("http://www.ncbi.nih.gov/gquery/gquery.fcgi?term=LILRA3","LILRA3")	351	9	3.2906	-3.274300	2	-0.362116	0.03
=HYPERLINK("http://www.godatabase.org/cgi-bin/go.cgi?query=GO:0050874&auto_wild_cards=yes&view=query&action=query&search_constraint=terms","GO:0050874_organismal_physiological_process")	=HYPERLINK("http://www.ncbi.nih.gov/gquery/gquery.fcgi?term=PLA2G7","PLA2G7")	351	9	3.2906	-3.274300	2	-0.362116	0.03
=HYPERLINK("http://www.godatabase.org/cgi-bin/go.cgi?query=GO:0019935&auto_wild_cards=yes&view=query&action=query&search_constraint=terms","GO:0019935_cyclic-nucleotide-mediated_signaling")	=HYPERLINK("http://www.ncbi.nih.gov/gquery/gquery.fcgi?term=CCL2","CCL2")	10	2	25.6667	-2.604182	14	-0.66414	0.03
=HYPERLINK("http://www.godatabase.org/cgi-bin/go.cgi?query=GO:0019935&auto_wild_cards=yes&view=query&action=query&search_constraint=terms","GO:0019935_cyclic-nucleotide-mediated_signaling")	=HYPERLINK("http://www.ncbi.nih.gov/gquery/gquery.fcgi?term=TGM2","TGM2")	10	2	25.6667	-2.604182	14	-0.66414	0.03
=HYPERLINK("http://www.godatabase.org/cgi-bin/go.cgi?query=GO:0007186&auto_wild_cards=yes&view=query&action=query&search_constraint=terms","GO:0007186_G-protein_coupled_receptor_protein_signaling_pathway")	=HYPERLINK("http://www.ncbi.nih.gov/gquery/gquery.fcgi?term=CCL2","CCL2")	74	4	6.93694	-2.675232	10	-0.574148	0.031
=HYPERLINK("http://www.godatabase.org/cgi-bin/go.cgi?query=GO:0007186&auto_wild_cards=yes&view=query&action=query&search_constraint=terms","GO:0007186_G-protein_coupled_receptor_protein_signaling_pathway")	=HYPERLINK("http://www.ncbi.nih.gov/gquery/gquery.fcgi?term=CXCL9","CXCL9")	74	4	6.93694	-2.675232	10	-0.574148	0.031
=HYPERLINK("http://www.godatabase.org/cgi-bin/go.cgi?query=GO:0007186&auto_wild_cards=yes&view=query&action=query&search_constraint=terms","GO:0007186_G-protein_coupled_receptor_protein_signaling_pathway")	=HYPERLINK("http://www.ncbi.nih.gov/gquery/gquery.fcgi?term=EMR2","EMR2")	74	4	6.93694	-2.675232	10	-0.574148	0.031
=HYPERLINK("http://www.godatabase.org/cgi-bin/go.cgi?query=GO:0007186&auto_wild_cards=yes&view=query&action=query&search_constraint=terms","GO:0007186_G-protein_coupled_receptor_protein_signaling_pathway")	=HYPERLINK("http://www.ncbi.nih.gov/gquery/gquery.fcgi?term=TGM2","TGM2")	74	4	6.93694	-2.675232	10	-0.574148	0.031
=HYPERLINK("http://www.godatabase.org/cgi-bin/go.cgi?query=GO:0006873&auto_wild_cards=yes&view=query&action=query&search_constraint=terms","GO:0006873_cell_ion_homeostasis")	=HYPERLINK("http://www.ncbi.nih.gov/gquery/gquery.fcgi?term=CCL2","CCL2")	9	2	28.5185	-2.699084	9	-0.581917	0.0333333
=HYPERLINK("http://www.godatabase.org/cgi-bin/go.cgi?query=GO:0006873&auto_wild_cards=yes&view=query&action=query&search_constraint=terms","GO:0006873_cell_ion_homeostasis")	=HYPERLINK("http://www.ncbi.nih.gov/gquery/gquery.fcgi?term=CCL7","CCL7")	9	2	28.5185	-2.699084	9	-0.581917	0.0333333
=HYPERLINK("http://www.godatabase.org/cgi-bin/go.cgi?query=GO:0030003&auto_wild_cards=yes&view=query&action=query&search_constraint=terms","GO:0030003_cation_homeostasis")	=HYPERLINK("http://www.ncbi.nih.gov/gquery/gquery.fcgi?term=CCL2","CCL2")	9	2	28.5185	-2.699084	9	-0.581917	0.0333333
=HYPERLINK("http://www.godatabase.org/cgi-bin/go.cgi?query=GO:0030003&auto_wild_cards=yes&view=query&action=query&search_constraint=terms","GO:0030003_cation_homeostasis")	=HYPERLINK("http://www.ncbi.nih.gov/gquery/gquery.fcgi?term=CCL7","CCL7")	9	2	28.5185	-2.699084	9	-0.581917	0.0333333
=HYPERLINK("http://www.godatabase.org/cgi-bin/go.cgi?query=GO:0050801&auto_wild_cards=yes&view=query&action=query&search_constraint=terms","GO:0050801_ion_homeostasis")	=HYPERLINK("http://www.ncbi.nih.gov/gquery/gquery.fcgi?term=CCL2","CCL2")	9	2	28.5185	-2.699084	9	-0.581917	0.0333333
=HYPERLINK("http://www.godatabase.org/cgi-bin/go.cgi?query=GO:0050801&auto_wild_cards=yes&view=query&action=query&search_constraint=terms","GO:0050801_ion_homeostasis")	=HYPERLINK("http://www.ncbi.nih.gov/gquery/gquery.fcgi?term=CCL7","CCL7")	9	2	28.5185	-2.699084	9	-0.581917	0.0333333
=HYPERLINK("http://www.godatabase.org/cgi-bin/go.cgi?query=GO:0006874&auto_wild_cards=yes&view=query&action=query&search_constraint=terms","GO:0006874_calcium_ion_homeostasis")	=HYPERLINK("http://www.ncbi.nih.gov/gquery/gquery.fcgi?term=CCL2","CCL2")	4	2	64.1667	-3.467186	1	-0.275268	0.04
=HYPERLINK("http://www.godatabase.org/cgi-bin/go.cgi?query=GO:0006874&auto_wild_cards=yes&view=query&action=query&search_constraint=terms","GO:0006874_calcium_ion_homeostasis")	=HYPERLINK("http://www.ncbi.nih.gov/gquery/gquery.fcgi?term=CCL7","CCL7")	4	2	64.1667	-3.467186	1	-0.275268	0.04
=HYPERLINK("http://www.godatabase.org/cgi-bin/go.cgi?query=GO:0045087&auto_wild_cards=yes&view=query&action=query&search_constraint=terms","GO:0045087_innate_immune_response")	=HYPERLINK("http://www.ncbi.nih.gov/gquery/gquery.fcgi?term=CCL2","CCL2")	70	4	7.33333	-2.765305	6	-0.600115	0.0433333
=HYPERLINK("http://www.godatabase.org/cgi-bin/go.cgi?query=GO:0045087&auto_wild_cards=yes&view=query&action=query&search_constraint=terms","GO:0045087_innate_immune_response")	=HYPERLINK("http://www.ncbi.nih.gov/gquery/gquery.fcgi?term=CCL7","CCL7")	70	4	7.33333	-2.765305	6	-0.600115	0.0433333
=HYPERLINK("http://www.godatabase.org/cgi-bin/go.cgi?query=GO:0045087&auto_wild_cards=yes&view=query&action=query&search_constraint=terms","GO:0045087_innate_immune_response")	=HYPERLINK("http://www.ncbi.nih.gov/gquery/gquery.fcgi?term=CXCL9","CXCL9")	70	4	7.33333	-2.765305	6	-0.600115	0.0433333
=HYPERLINK("http://www.godatabase.org/cgi-bin/go.cgi?query=GO:0045087&auto_wild_cards=yes&view=query&action=query&search_constraint=terms","GO:0045087_innate_immune_response")	=HYPERLINK("http://www.ncbi.nih.gov/gquery/gquery.fcgi?term=PLA2G7","PLA2G7")	70	4	7.33333	-2.765305	6	-0.600115	0.0433333
=HYPERLINK("http://www.godatabase.org/cgi-bin/go.cgi?query=GO:0006952&auto_wild_cards=yes&view=query&action=query&search_constraint=terms","GO:0006952_defense_response")	=HYPERLINK("http://www.ncbi.nih.gov/gquery/gquery.fcgi?term=CCL2","CCL2")	284	7	3.16315	-2.424421	15	-0.8715	0.046
=HYPERLINK("http://www.godatabase.org/cgi-bin/go.cgi?query=GO:0006952&auto_wild_cards=yes&view=query&action=query&search_constraint=terms","GO:0006952_defense_response")	=HYPERLINK("http://www.ncbi.nih.gov/gquery/gquery.fcgi?term=CCL7","CCL7")	284	7	3.16315	-2.424421	15	-0.8715	0.046
=HYPERLINK("http://www.godatabase.org/cgi-bin/go.cgi?query=GO:0006952&auto_wild_cards=yes&view=query&action=query&search_constraint=terms","GO:0006952_defense_response")	=HYPERLINK("http://www.ncbi.nih.gov/gquery/gquery.fcgi?term=CD163","CD163")	284	7	3.16315	-2.424421	15	-0.8715	0.046
=HYPERLINK("http://www.godatabase.org/cgi-bin/go.cgi?query=GO:0006952&auto_wild_cards=yes&view=query&action=query&search_constraint=terms","GO:0006952_defense_response")	=HYPERLINK("http://www.ncbi.nih.gov/gquery/gquery.fcgi?term=CXCL9","CXCL9")	284	7	3.16315	-2.424421	15	-0.8715	0.046
=HYPERLINK("http://www.godatabase.org/cgi-bin/go.cgi?query=GO:0006952&auto_wild_cards=yes&view=query&action=query&search_constraint=terms","GO:0006952_defense_response")	=HYPERLINK("http://www.ncbi.nih.gov/gquery/gquery.fcgi?term=HLA-DRA","HLA-DRA")	284	7	3.16315	-2.424421	15	-0.8715	0.046
=HYPERLINK("http://www.godatabase.org/cgi-bin/go.cgi?query=GO:0006952&auto_wild_cards=yes&view=query&action=query&search_constraint=terms","GO:0006952_defense_response")	=HYPERLINK("http://www.ncbi.nih.gov/gquery/gquery.fcgi?term=LILRA3","LILRA3")	284	7	3.16315	-2.424421	15	-0.8715	0.046
=HYPERLINK("http://www.godatabase.org/cgi-bin/go.cgi?query=GO:0006952&auto_wild_cards=yes&view=query&action=query&search_constraint=terms","GO:0006952_defense_response")	=HYPERLINK("http://www.ncbi.nih.gov/gquery/gquery.fcgi?term=PLA2G7","PLA2G7")	284	7	3.16315	-2.424421	15	-0.8715	0.046
=HYPERLINK("http://www.godatabase.org/cgi-bin/go.cgi?query=GO:0009607&auto_wild_cards=yes&view=query&action=query&search_constraint=terms","GO:0009607_response_to_biotic_stimulus")	=HYPERLINK("http://www.ncbi.nih.gov/gquery/gquery.fcgi?term=CCL2","CCL2")	313	7	2.87007	-2.183683	19	-0.84303	0.0505263
=HYPERLINK("http://www.godatabase.org/cgi-bin/go.cgi?query=GO:0009607&auto_wild_cards=yes&view=query&action=query&search_constraint=terms","GO:0009607_response_to_biotic_stimulus")	=HYPERLINK("http://www.ncbi.nih.gov/gquery/gquery.fcgi?term=CCL7","CCL7")	313	7	2.87007	-2.183683	19	-0.84303	0.0505263
=HYPERLINK("http://www.godatabase.org/cgi-bin/go.cgi?query=GO:0009607&auto_wild_cards=yes&view=query&action=query&search_constraint=terms","GO:0009607_response_to_biotic_stimulus")	=HYPERLINK("http://www.ncbi.nih.gov/gquery/gquery.fcgi?term=CD163","CD163")	313	7	2.87007	-2.183683	19	-0.84303	0.0505263
=HYPERLINK("http://www.godatabase.org/cgi-bin/go.cgi?query=GO:0009607&auto_wild_cards=yes&view=query&action=query&search_constraint=terms","GO:0009607_response_to_biotic_stimulus")	=HYPERLINK("http://www.ncbi.nih.gov/gquery/gquery.fcgi?term=CXCL9","CXCL9")	313	7	2.87007	-2.183683	19	-0.84303	0.0505263
=HYPERLINK("http://www.godatabase.org/cgi-bin/go.cgi?query=GO:0009607&auto_wild_cards=yes&view=query&action=query&search_constraint=terms","GO:0009607_response_to_biotic_stimulus")	=HYPERLINK("http://www.ncbi.nih.gov/gquery/gquery.fcgi?term=HLA-DRA","HLA-DRA")	313	7	2.87007	-2.183683	19	-0.84303	0.0505263
=HYPERLINK("http://www.godatabase.org/cgi-bin/go.cgi?query=GO:0009607&auto_wild_cards=yes&view=query&action=query&search_constraint=terms","GO:0009607_response_to_biotic_stimulus")	=HYPERLINK("http://www.ncbi.nih.gov/gquery/gquery.fcgi?term=LILRA3","LILRA3")	313	7	2.87007	-2.183683	19	-0.84303	0.0505263
=HYPERLINK("http://www.godatabase.org/cgi-bin/go.cgi?query=GO:0009607&auto_wild_cards=yes&view=query&action=query&search_constraint=terms","GO:0009607_response_to_biotic_stimulus")	=HYPERLINK("http://www.ncbi.nih.gov/gquery/gquery.fcgi?term=PLA2G7","PLA2G7")	313	7	2.87007	-2.183683	19	-0.84303	0.0505263
=HYPERLINK("http://www.godatabase.org/cgi-bin/go.cgi?query=GO:0009611&auto_wild_cards=yes&view=query&action=query&search_constraint=terms","GO:0009611_response_to_wounding")	=HYPERLINK("http://www.ncbi.nih.gov/gquery/gquery.fcgi?term=CCL2","CCL2")	99	4	5.18519	-2.213957	18	-0.88168	0.0511111
=HYPERLINK("http://www.godatabase.org/cgi-bin/go.cgi?query=GO:0009611&auto_wild_cards=yes&view=query&action=query&search_constraint=terms","GO:0009611_response_to_wounding")	=HYPERLINK("http://www.ncbi.nih.gov/gquery/gquery.fcgi?term=CCL7","CCL7")	99	4	5.18519	-2.213957	18	-0.88168	0.0511111
=HYPERLINK("http://www.godatabase.org/cgi-bin/go.cgi?query=GO:0009611&auto_wild_cards=yes&view=query&action=query&search_constraint=terms","GO:0009611_response_to_wounding")	=HYPERLINK("http://www.ncbi.nih.gov/gquery/gquery.fcgi?term=CXCL9","CXCL9")	99	4	5.18519	-2.213957	18	-0.88168	0.0511111
=HYPERLINK("http://www.godatabase.org/cgi-bin/go.cgi?query=GO:0009611&auto_wild_cards=yes&view=query&action=query&search_constraint=terms","GO:0009611_response_to_wounding")	=HYPERLINK("http://www.ncbi.nih.gov/gquery/gquery.fcgi?term=PLA2G7","PLA2G7")	99	4	5.18519	-2.213957	18	-0.88168	0.0511111
=HYPERLINK("http://www.godatabase.org/cgi-bin/go.cgi?query=GO:0006959&auto_wild_cards=yes&view=query&action=query&search_constraint=terms","GO:0006959_humoral_immune_response")	=HYPERLINK("http://www.ncbi.nih.gov/gquery/gquery.fcgi?term=CCL2","CCL2")	54	3	7.12963	-2.114204	21	-0.84373	0.0519048
=HYPERLINK("http://www.godatabase.org/cgi-bin/go.cgi?query=GO:0006959&auto_wild_cards=yes&view=query&action=query&search_constraint=terms","GO:0006959_humoral_immune_response")	=HYPERLINK("http://www.ncbi.nih.gov/gquery/gquery.fcgi?term=CCL7","CCL7")	54	3	7.12963	-2.114204	21	-0.84373	0.0519048
=HYPERLINK("http://www.godatabase.org/cgi-bin/go.cgi?query=GO:0006959&auto_wild_cards=yes&view=query&action=query&search_constraint=terms","GO:0006959_humoral_immune_response")	=HYPERLINK("http://www.ncbi.nih.gov/gquery/gquery.fcgi?term=CD163","CD163")	54	3	7.12963	-2.114204	21	-0.84373	0.0519048
=HYPERLINK("http://www.godatabase.org/cgi-bin/go.cgi?query=GO:0006954&auto_wild_cards=yes&view=query&action=query&search_constraint=terms","GO:0006954_inflammatory_response")	=HYPERLINK("http://www.ncbi.nih.gov/gquery/gquery.fcgi?term=CCL2","CCL2")	69	4	7.43961	-2.788725	5	-0.600115	0.052
=HYPERLINK("http://www.godatabase.org/cgi-bin/go.cgi?query=GO:0006954&auto_wild_cards=yes&view=query&action=query&search_constraint=terms","GO:0006954_inflammatory_response")	=HYPERLINK("http://www.ncbi.nih.gov/gquery/gquery.fcgi?term=CCL7","CCL7")	69	4	7.43961	-2.788725	5	-0.600115	0.052
=HYPERLINK("http://www.godatabase.org/cgi-bin/go.cgi?query=GO:0006954&auto_wild_cards=yes&view=query&action=query&search_constraint=terms","GO:0006954_inflammatory_response")	=HYPERLINK("http://www.ncbi.nih.gov/gquery/gquery.fcgi?term=CXCL9","CXCL9")	69	4	7.43961	-2.788725	5	-0.600115	0.052
=HYPERLINK("http://www.godatabase.org/cgi-bin/go.cgi?query=GO:0006954&auto_wild_cards=yes&view=query&action=query&search_constraint=terms","GO:0006954_inflammatory_response")	=HYPERLINK("http://www.ncbi.nih.gov/gquery/gquery.fcgi?term=PLA2G7","PLA2G7")	69	4	7.43961	-2.788725	5	-0.600115	0.052
=HYPERLINK("http://www.godatabase.org/cgi-bin/go.cgi?query=GO:0019932&auto_wild_cards=yes&view=query&action=query&search_constraint=terms","GO:0019932_second-messenger-mediated_signaling")	=HYPERLINK("http://www.ncbi.nih.gov/gquery/gquery.fcgi?term=CCL2","CCL2")	17	2	15.098	-2.137897	20	-0.81068	0.0525
=HYPERLINK("http://www.godatabase.org/cgi-bin/go.cgi?query=GO:0019932&auto_wild_cards=yes&view=query&action=query&search_constraint=terms","GO:0019932_second-messenger-mediated_signaling")	=HYPERLINK("http://www.ncbi.nih.gov/gquery/gquery.fcgi?term=TGM2","TGM2")	17	2	15.098	-2.137897	20	-0.81068	0.0525
=HYPERLINK("http://www.godatabase.org/cgi-bin/go.cgi?query=GO:0019725&auto_wild_cards=yes&view=query&action=query&search_constraint=terms","GO:0019725_cell_homeostasis")	=HYPERLINK("http://www.ncbi.nih.gov/gquery/gquery.fcgi?term=CCL2","CCL2")	14	2	18.3333	-2.306380	16	-0.86373	0.053125
=HYPERLINK("http://www.godatabase.org/cgi-bin/go.cgi?query=GO:0019725&auto_wild_cards=yes&view=query&action=query&search_constraint=terms","GO:0019725_cell_homeostasis")	=HYPERLINK("http://www.ncbi.nih.gov/gquery/gquery.fcgi?term=CCL7","CCL7")	14	2	18.3333	-2.306380	16	-0.86373	0.053125
=HYPERLINK("http://www.godatabase.org/cgi-bin/go.cgi?query=GO:0009613&auto_wild_cards=yes&view=query&action=query&search_constraint=terms","GO:0009613_response_to_pest_pathogen_parasite")	=HYPERLINK("http://www.ncbi.nih.gov/gquery/gquery.fcgi?term=CCL2","CCL2")	159	5	4.03564	-2.224516	17	-0.88168	0.0541176
=HYPERLINK("http://www.godatabase.org/cgi-bin/go.cgi?query=GO:0009613&auto_wild_cards=yes&view=query&action=query&search_constraint=terms","GO:0009613_response_to_pest_pathogen_parasite")	=HYPERLINK("http://www.ncbi.nih.gov/gquery/gquery.fcgi?term=CCL7","CCL7")	159	5	4.03564	-2.224516	17	-0.88168	0.0541176
=HYPERLINK("http://www.godatabase.org/cgi-bin/go.cgi?query=GO:0009613&auto_wild_cards=yes&view=query&action=query&search_constraint=terms","GO:0009613_response_to_pest_pathogen_parasite")	=HYPERLINK("http://www.ncbi.nih.gov/gquery/gquery.fcgi?term=CD163","CD163")	159	5	4.03564	-2.224516	17	-0.88168	0.0541176
=HYPERLINK("http://www.godatabase.org/cgi-bin/go.cgi?query=GO:0009613&auto_wild_cards=yes&view=query&action=query&search_constraint=terms","GO:0009613_response_to_pest_pathogen_parasite")	=HYPERLINK("http://www.ncbi.nih.gov/gquery/gquery.fcgi?term=CXCL9","CXCL9")	159	5	4.03564	-2.224516	17	-0.88168	0.0541176
=HYPERLINK("http://www.godatabase.org/cgi-bin/go.cgi?query=GO:0009613&auto_wild_cards=yes&view=query&action=query&search_constraint=terms","GO:0009613_response_to_pest_pathogen_parasite")	=HYPERLINK("http://www.ncbi.nih.gov/gquery/gquery.fcgi?term=PLA2G7","PLA2G7")	159	5	4.03564	-2.224516	17	-0.88168	0.0541176
=HYPERLINK("http://www.godatabase.org/cgi-bin/go.cgi?query=GO:0006875&auto_wild_cards=yes&view=query&action=query&search_constraint=terms","GO:0006875_metal_ion_homeostasis")	=HYPERLINK("http://www.ncbi.nih.gov/gquery/gquery.fcgi?term=CCL2","CCL2")	8	2	32.0833	-2.806219	4	-0.600115	0.065
=HYPERLINK("http://www.godatabase.org/cgi-bin/go.cgi?query=GO:0006875&auto_wild_cards=yes&view=query&action=query&search_constraint=terms","GO:0006875_metal_ion_homeostasis")	=HYPERLINK("http://www.ncbi.nih.gov/gquery/gquery.fcgi?term=CCL7","CCL7")	8	2	32.0833	-2.806219	4	-0.600115	0.065
=HYPERLINK("http://www.godatabase.org/cgi-bin/go.cgi?query=GO:0030005&auto_wild_cards=yes&view=query&action=query&search_constraint=terms","GO:0030005_di-__tri-valent_inorganic_cation_homeostasis")	=HYPERLINK("http://www.ncbi.nih.gov/gquery/gquery.fcgi?term=CCL2","CCL2")	8	2	32.0833	-2.806219	4	-0.600115	0.065
=HYPERLINK("http://www.godatabase.org/cgi-bin/go.cgi?query=GO:0030005&auto_wild_cards=yes&view=query&action=query&search_constraint=terms","GO:0030005_di-__tri-valent_inorganic_cation_homeostasis")	=HYPERLINK("http://www.ncbi.nih.gov/gquery/gquery.fcgi?term=CCL7","CCL7")	8	2	32.0833	-2.806219	4	-0.600115	0.065
=HYPERLINK("http://www.godatabase.org/cgi-bin/go.cgi?query=GO:0042221&auto_wild_cards=yes&view=query&action=query&search_constraint=terms","GO:0042221_response_to_chemical_substance")	=HYPERLINK("http://www.ncbi.nih.gov/gquery/gquery.fcgi?term=CCL2","CCL2")	57	3	6.75439	-2.048821	36	0.8001	0.173889
=HYPERLINK("http://www.godatabase.org/cgi-bin/go.cgi?query=GO:0042221&auto_wild_cards=yes&view=query&action=query&search_constraint=terms","GO:0042221_response_to_chemical_substance")	=HYPERLINK("http://www.ncbi.nih.gov/gquery/gquery.fcgi?term=CCL7","CCL7")	57	3	6.75439	-2.048821	36	0.8001	0.173889
=HYPERLINK("http://www.godatabase.org/cgi-bin/go.cgi?query=GO:0042221&auto_wild_cards=yes&view=query&action=query&search_constraint=terms","GO:0042221_response_to_chemical_substance")	=HYPERLINK("http://www.ncbi.nih.gov/gquery/gquery.fcgi?term=CXCL9","CXCL9")	57	3	6.75439	-2.048821	36	0.8001	0.173889
=HYPERLINK("http://www.godatabase.org/cgi-bin/go.cgi?query=GO:0042592&auto_wild_cards=yes&view=query&action=query&search_constraint=terms","GO:0042592_homeostasis")	=HYPERLINK("http://www.ncbi.nih.gov/gquery/gquery.fcgi?term=CCL2","CCL2")	18	2	14.2593	-2.088748	35	0.7882	0.178
=HYPERLINK("http://www.godatabase.org/cgi-bin/go.cgi?query=GO:0042592&auto_wild_cards=yes&view=query&action=query&search_constraint=terms","GO:0042592_homeostasis")	=HYPERLINK("http://www.ncbi.nih.gov/gquery/gquery.fcgi?term=CCL7","CCL7")	18	2	14.2593	-2.088748	35	0.7882	0.178
=HYPERLINK("http://www.godatabase.org/cgi-bin/go.cgi?query=GO:0006231&auto_wild_cards=yes&view=query&action=query&search_constraint=terms","GO:0006231_dTMP_biosynthesis")	=HYPERLINK("http://www.ncbi.nih.gov/gquery/gquery.fcgi?term=TYMS","TYMS")	1	1	128.333	-2.108339	34	0.70723	0.180882
=HYPERLINK("http://www.godatabase.org/cgi-bin/go.cgi?query=GO:0007423&auto_wild_cards=yes&view=query&action=query&search_constraint=terms","GO:0007423_sensory_organ_development")	=HYPERLINK("http://www.ncbi.nih.gov/gquery/gquery.fcgi?term=MAFB","MAFB")	1	1	128.333	-2.108339	34	0.70723	0.180882
=HYPERLINK("http://www.godatabase.org/cgi-bin/go.cgi?query=GO:0007586&auto_wild_cards=yes&view=query&action=query&search_constraint=terms","GO:0007586_digestion")	=HYPERLINK("http://www.ncbi.nih.gov/gquery/gquery.fcgi?term=ACSL1","ACSL1")	1	1	128.333	-2.108339	34	0.70723	0.180882
=HYPERLINK("http://www.godatabase.org/cgi-bin/go.cgi?query=GO:0009129&auto_wild_cards=yes&view=query&action=query&search_constraint=terms","GO:0009129_pyrimidine_nucleoside_monophosphate_metabolism")	=HYPERLINK("http://www.ncbi.nih.gov/gquery/gquery.fcgi?term=TYMS","TYMS")	1	1	128.333	-2.108339	34	0.70723	0.180882
=HYPERLINK("http://www.godatabase.org/cgi-bin/go.cgi?query=GO:0009130&auto_wild_cards=yes&view=query&action=query&search_constraint=terms","GO:0009130_pyrimidine_nucleoside_monophosphate_biosynthesis")	=HYPERLINK("http://www.ncbi.nih.gov/gquery/gquery.fcgi?term=TYMS","TYMS")	1	1	128.333	-2.108339	34	0.70723	0.180882
=HYPERLINK("http://www.godatabase.org/cgi-bin/go.cgi?query=GO:0009157&auto_wild_cards=yes&view=query&action=query&search_constraint=terms","GO:0009157_deoxyribonucleoside_monophosphate_biosynthesis")	=HYPERLINK("http://www.ncbi.nih.gov/gquery/gquery.fcgi?term=TYMS","TYMS")	1	1	128.333	-2.108339	34	0.70723	0.180882
=HYPERLINK("http://www.godatabase.org/cgi-bin/go.cgi?query=GO:0009162&auto_wild_cards=yes&view=query&action=query&search_constraint=terms","GO:0009162_deoxyribonucleoside_monophosphate_metabolism")	=HYPERLINK("http://www.ncbi.nih.gov/gquery/gquery.fcgi?term=TYMS","TYMS")	1	1	128.333	-2.108339	34	0.70723	0.180882
=HYPERLINK("http://www.godatabase.org/cgi-bin/go.cgi?query=GO:0009176&auto_wild_cards=yes&view=query&action=query&search_constraint=terms","GO:0009176_pyrimidine_deoxyribonucleoside_monophosphate_metabolism")	=HYPERLINK("http://www.ncbi.nih.gov/gquery/gquery.fcgi?term=TYMS","TYMS")	1	1	128.333	-2.108339	34	0.70723	0.180882
=HYPERLINK("http://www.godatabase.org/cgi-bin/go.cgi?query=GO:0009177&auto_wild_cards=yes&view=query&action=query&search_constraint=terms","GO:0009177_pyrimidine_deoxyribonucleoside_monophosphate_biosynthesis")	=HYPERLINK("http://www.ncbi.nih.gov/gquery/gquery.fcgi?term=TYMS","TYMS")	1	1	128.333	-2.108339	34	0.70723	0.180882
=HYPERLINK("http://www.godatabase.org/cgi-bin/go.cgi?query=GO:0018201&auto_wild_cards=yes&view=query&action=query&search_constraint=terms","GO:0018201_peptidyl-glycine_modification")	=HYPERLINK("http://www.ncbi.nih.gov/gquery/gquery.fcgi?term=TGM2","TGM2")	1	1	128.333	-2.108339	34	0.70723	0.180882
=HYPERLINK("http://www.godatabase.org/cgi-bin/go.cgi?query=GO:0018262&auto_wild_cards=yes&view=query&action=query&search_constraint=terms","GO:0018262_isopeptide_cross-linking")	=HYPERLINK("http://www.ncbi.nih.gov/gquery/gquery.fcgi?term=TGM2","TGM2")	1	1	128.333	-2.108339	34	0.70723	0.180882
=HYPERLINK("http://www.godatabase.org/cgi-bin/go.cgi?query=GO:0018276&auto_wild_cards=yes&view=query&action=query&search_constraint=terms","GO:0018276_isopeptide_cross-linking_via_N6-glycyl-L-lysine")	=HYPERLINK("http://www.ncbi.nih.gov/gquery/gquery.fcgi?term=TGM2","TGM2")	1	1	128.333	-2.108339	34	0.70723	0.180882
=HYPERLINK("http://www.godatabase.org/cgi-bin/go.cgi?query=GO:0046073&auto_wild_cards=yes&view=query&action=query&search_constraint=terms","GO:0046073_dTMP_metabolism")	=HYPERLINK("http://www.ncbi.nih.gov/gquery/gquery.fcgi?term=TYMS","TYMS")	1	1	128.333	-2.108339	34	0.70723	0.180882
=HYPERLINK("http://www.godatabase.org/cgi-bin/go.cgi?query=GO:0007267&auto_wild_cards=yes&view=query&action=query&search_constraint=terms","GO:0007267_cell-cell_signaling")	=HYPERLINK("http://www.ncbi.nih.gov/gquery/gquery.fcgi?term=CCL2","CCL2")	68	3	5.66176	-1.838471	37	1.05221	0.191892
=HYPERLINK("http://www.godatabase.org/cgi-bin/go.cgi?query=GO:0007267&auto_wild_cards=yes&view=query&action=query&search_constraint=terms","GO:0007267_cell-cell_signaling")	=HYPERLINK("http://www.ncbi.nih.gov/gquery/gquery.fcgi?term=CCL7","CCL7")	68	3	5.66176	-1.838471	37	1.05221	0.191892
=HYPERLINK("http://www.godatabase.org/cgi-bin/go.cgi?query=GO:0007267&auto_wild_cards=yes&view=query&action=query&search_constraint=terms","GO:0007267_cell-cell_signaling")	=HYPERLINK("http://www.ncbi.nih.gov/gquery/gquery.fcgi?term=CXCL9","CXCL9")	68	3	5.66176	-1.838471	37	1.05221	0.191892
=HYPERLINK("http://www.godatabase.org/cgi-bin/go.cgi?query=GO:0009605&auto_wild_cards=yes&view=query&action=query&search_constraint=terms","GO:0009605_response_to_external_stimulus")	=HYPERLINK("http://www.ncbi.nih.gov/gquery/gquery.fcgi?term=CCL2","CCL2")	376	7	2.38918	-1.748739	42	2.20773	0.262381
=HYPERLINK("http://www.godatabase.org/cgi-bin/go.cgi?query=GO:0009605&auto_wild_cards=yes&view=query&action=query&search_constraint=terms","GO:0009605_response_to_external_stimulus")	=HYPERLINK("http://www.ncbi.nih.gov/gquery/gquery.fcgi?term=CCL7","CCL7")	376	7	2.38918	-1.748739	42	2.20773	0.262381
=HYPERLINK("http://www.godatabase.org/cgi-bin/go.cgi?query=GO:0009605&auto_wild_cards=yes&view=query&action=query&search_constraint=terms","GO:0009605_response_to_external_stimulus")	=HYPERLINK("http://www.ncbi.nih.gov/gquery/gquery.fcgi?term=CD163","CD163")	376	7	2.38918	-1.748739	42	2.20773	0.262381
=HYPERLINK("http://www.godatabase.org/cgi-bin/go.cgi?query=GO:0009605&auto_wild_cards=yes&view=query&action=query&search_constraint=terms","GO:0009605_response_to_external_stimulus")	=HYPERLINK("http://www.ncbi.nih.gov/gquery/gquery.fcgi?term=CXCL9","CXCL9")	376	7	2.38918	-1.748739	42	2.20773	0.262381
=HYPERLINK("http://www.godatabase.org/cgi-bin/go.cgi?query=GO:0009605&auto_wild_cards=yes&view=query&action=query&search_constraint=terms","GO:0009605_response_to_external_stimulus")	=HYPERLINK("http://www.ncbi.nih.gov/gquery/gquery.fcgi?term=HLA-DRA","HLA-DRA")	376	7	2.38918	-1.748739	42	2.20773	0.262381
=HYPERLINK("http://www.godatabase.org/cgi-bin/go.cgi?query=GO:0009605&auto_wild_cards=yes&view=query&action=query&search_constraint=terms","GO:0009605_response_to_external_stimulus")	=HYPERLINK("http://www.ncbi.nih.gov/gquery/gquery.fcgi?term=LILRA3","LILRA3")	376	7	2.38918	-1.748739	42	2.20773	0.262381
=HYPERLINK("http://www.godatabase.org/cgi-bin/go.cgi?query=GO:0009605&auto_wild_cards=yes&view=query&action=query&search_constraint=terms","GO:0009605_response_to_external_stimulus")	=HYPERLINK("http://www.ncbi.nih.gov/gquery/gquery.fcgi?term=PLA2G7","PLA2G7")	376	7	2.38918	-1.748739	42	2.20773	0.262381
=HYPERLINK("http://www.godatabase.org/cgi-bin/go.cgi?query=GO:0009221&auto_wild_cards=yes&view=query&action=query&search_constraint=terms","GO:0009221_pyrimidine_deoxyribonucleotide_biosynthesis")	=HYPERLINK("http://www.ncbi.nih.gov/gquery/gquery.fcgi?term=TYMS","TYMS")	2	1	64.1667	-1.808911	41	1.97973	0.263659
=HYPERLINK("http://www.godatabase.org/cgi-bin/go.cgi?query=GO:0009263&auto_wild_cards=yes&view=query&action=query&search_constraint=terms","GO:0009263_deoxyribonucleotide_biosynthesis")	=HYPERLINK("http://www.ncbi.nih.gov/gquery/gquery.fcgi?term=TYMS","TYMS")	2	1	64.1667	-1.808911	41	1.97973	0.263659
=HYPERLINK("http://www.godatabase.org/cgi-bin/go.cgi?query=GO:0018149&auto_wild_cards=yes&view=query&action=query&search_constraint=terms","GO:0018149_peptide_cross-linking")	=HYPERLINK("http://www.ncbi.nih.gov/gquery/gquery.fcgi?term=TGM2","TGM2")	2	1	64.1667	-1.808911	41	1.97973	0.263659
=HYPERLINK("http://www.godatabase.org/cgi-bin/go.cgi?query=GO:0018205&auto_wild_cards=yes&view=query&action=query&search_constraint=terms","GO:0018205_peptidyl-lysine_modification")	=HYPERLINK("http://www.ncbi.nih.gov/gquery/gquery.fcgi?term=TGM2","TGM2")	2	1	64.1667	-1.808911	41	1.97973	0.263659
=HYPERLINK("http://www.godatabase.org/cgi-bin/go.cgi?query=GO:0019730&auto_wild_cards=yes&view=query&action=query&search_constraint=terms","GO:0019730_antimicrobial_humoral_response")	=HYPERLINK("http://www.ncbi.nih.gov/gquery/gquery.fcgi?term=CCL7","CCL7")	35	2	7.33333	-1.532900	49	4.2987	0.31551
=HYPERLINK("http://www.godatabase.org/cgi-bin/go.cgi?query=GO:0019730&auto_wild_cards=yes&view=query&action=query&search_constraint=terms","GO:0019730_antimicrobial_humoral_response")	=HYPERLINK("http://www.ncbi.nih.gov/gquery/gquery.fcgi?term=CD163","CD163")	35	2	7.33333	-1.532900	49	4.2987	0.31551
=HYPERLINK("http://www.godatabase.org/cgi-bin/go.cgi?query=GO:0019735&auto_wild_cards=yes&view=query&action=query&search_constraint=terms","GO:0019735_antimicrobial_humoral_response_(sensu_Vertebrata)")	=HYPERLINK("http://www.ncbi.nih.gov/gquery/gquery.fcgi?term=CCL7","CCL7")	35	2	7.33333	-1.532900	49	4.2987	0.31551
=HYPERLINK("http://www.godatabase.org/cgi-bin/go.cgi?query=GO:0019735&auto_wild_cards=yes&view=query&action=query&search_constraint=terms","GO:0019735_antimicrobial_humoral_response_(sensu_Vertebrata)")	=HYPERLINK("http://www.ncbi.nih.gov/gquery/gquery.fcgi?term=CD163","CD163")	35	2	7.33333	-1.532900	49	4.2987	0.31551
=HYPERLINK("http://www.godatabase.org/cgi-bin/go.cgi?query=GO:0007422&auto_wild_cards=yes&view=query&action=query&search_constraint=terms","GO:0007422_peripheral_nervous_system_development")	=HYPERLINK("http://www.ncbi.nih.gov/gquery/gquery.fcgi?term=MAFB","MAFB")	3	1	42.7778	-1.634420	46	3.7046	0.319565
=HYPERLINK("http://www.godatabase.org/cgi-bin/go.cgi?query=GO:0009219&auto_wild_cards=yes&view=query&action=query&search_constraint=terms","GO:0009219_pyrimidine_deoxyribonucleotide_metabolism")	=HYPERLINK("http://www.ncbi.nih.gov/gquery/gquery.fcgi?term=TYMS","TYMS")	3	1	42.7778	-1.634420	46	3.7046	0.319565
=HYPERLINK("http://www.godatabase.org/cgi-bin/go.cgi?query=GO:0009262&auto_wild_cards=yes&view=query&action=query&search_constraint=terms","GO:0009262_deoxyribonucleotide_metabolism")	=HYPERLINK("http://www.ncbi.nih.gov/gquery/gquery.fcgi?term=TYMS","TYMS")	3	1	42.7778	-1.634420	46	3.7046	0.319565
=HYPERLINK("http://www.godatabase.org/cgi-bin/go.cgi?query=GO:0019221&auto_wild_cards=yes&view=query&action=query&search_constraint=terms","GO:0019221_cytokine_and_chemokine_mediated_signaling_pathway")	=HYPERLINK("http://www.ncbi.nih.gov/gquery/gquery.fcgi?term=TGM2","TGM2")	3	1	42.7778	-1.634420	46	3.7046	0.319565
=HYPERLINK("http://www.godatabase.org/cgi-bin/go.cgi?query=GO:0009628&auto_wild_cards=yes&view=query&action=query&search_constraint=terms","GO:0009628_response_to_abiotic_stimulus")	=HYPERLINK("http://www.ncbi.nih.gov/gquery/gquery.fcgi?term=CCL2","CCL2")	87	3	4.42529	-1.553479	47	4.2171	0.32617
=HYPERLINK("http://www.godatabase.org/cgi-bin/go.cgi?query=GO:0009628&auto_wild_cards=yes&view=query&action=query&search_constraint=terms","GO:0009628_response_to_abiotic_stimulus")	=HYPERLINK("http://www.ncbi.nih.gov/gquery/gquery.fcgi?term=CCL7","CCL7")	87	3	4.42529	-1.553479	47	4.2171	0.32617
=HYPERLINK("http://www.godatabase.org/cgi-bin/go.cgi?query=GO:0009628&auto_wild_cards=yes&view=query&action=query&search_constraint=terms","GO:0009628_response_to_abiotic_stimulus")	=HYPERLINK("http://www.ncbi.nih.gov/gquery/gquery.fcgi?term=CXCL9","CXCL9")	87	3	4.42529	-1.553479	47	4.2171	0.32617
=HYPERLINK("http://www.godatabase.org/cgi-bin/go.cgi?query=GO:0030574&auto_wild_cards=yes&view=query&action=query&search_constraint=terms","GO:0030574_collagen_catabolism")	=HYPERLINK("http://www.ncbi.nih.gov/gquery/gquery.fcgi?term=MMP9","MMP9")	4	1	32.0833	-1.511080	50	6.202	0.36
=HYPERLINK("http://www.godatabase.org/cgi-bin/go.cgi?query=GO:0050896&auto_wild_cards=yes&view=query&action=query&search_constraint=terms","GO:0050896_response_to_stimulus")	=HYPERLINK("http://www.ncbi.nih.gov/gquery/gquery.fcgi?term=CCL2","CCL2")	451	7	1.99187	-1.346738	56	8.5084	0.39
=HYPERLINK("http://www.godatabase.org/cgi-bin/go.cgi?query=GO:0050896&auto_wild_cards=yes&view=query&action=query&search_constraint=terms","GO:0050896_response_to_stimulus")	=HYPERLINK("http://www.ncbi.nih.gov/gquery/gquery.fcgi?term=CCL7","CCL7")	451	7	1.99187	-1.346738	56	8.5084	0.39
=HYPERLINK("http://www.godatabase.org/cgi-bin/go.cgi?query=GO:0050896&auto_wild_cards=yes&view=query&action=query&search_constraint=terms","GO:0050896_response_to_stimulus")	=HYPERLINK("http://www.ncbi.nih.gov/gquery/gquery.fcgi?term=CD163","CD163")	451	7	1.99187	-1.346738	56	8.5084	0.39
=HYPERLINK("http://www.godatabase.org/cgi-bin/go.cgi?query=GO:0050896&auto_wild_cards=yes&view=query&action=query&search_constraint=terms","GO:0050896_response_to_stimulus")	=HYPERLINK("http://www.ncbi.nih.gov/gquery/gquery.fcgi?term=CXCL9","CXCL9")	451	7	1.99187	-1.346738	56	8.5084	0.39
=HYPERLINK("http://www.godatabase.org/cgi-bin/go.cgi?query=GO:0050896&auto_wild_cards=yes&view=query&action=query&search_constraint=terms","GO:0050896_response_to_stimulus")	=HYPERLINK("http://www.ncbi.nih.gov/gquery/gquery.fcgi?term=HLA-DRA","HLA-DRA")	451	7	1.99187	-1.346738	56	8.5084	0.39
=HYPERLINK("http://www.godatabase.org/cgi-bin/go.cgi?query=GO:0050896&auto_wild_cards=yes&view=query&action=query&search_constraint=terms","GO:0050896_response_to_stimulus")	=HYPERLINK("http://www.ncbi.nih.gov/gquery/gquery.fcgi?term=LILRA3","LILRA3")	451	7	1.99187	-1.346738	56	8.5084	0.39
=HYPERLINK("http://www.godatabase.org/cgi-bin/go.cgi?query=GO:0050896&auto_wild_cards=yes&view=query&action=query&search_constraint=terms","GO:0050896_response_to_stimulus")	=HYPERLINK("http://www.ncbi.nih.gov/gquery/gquery.fcgi?term=PLA2G7","PLA2G7")	451	7	1.99187	-1.346738	56	8.5084	0.39
=HYPERLINK("http://www.godatabase.org/cgi-bin/go.cgi?query=GO:0006950&auto_wild_cards=yes&view=query&action=query&search_constraint=terms","GO:0006950_response_to_stress")	=HYPERLINK("http://www.ncbi.nih.gov/gquery/gquery.fcgi?term=CCL2","CCL2")	266	5	2.41228	-1.324789	59	9.5737	0.395763
=HYPERLINK("http://www.godatabase.org/cgi-bin/go.cgi?query=GO:0006950&auto_wild_cards=yes&view=query&action=query&search_constraint=terms","GO:0006950_response_to_stress")	=HYPERLINK("http://www.ncbi.nih.gov/gquery/gquery.fcgi?term=CCL7","CCL7")	266	5	2.41228	-1.324789	59	9.5737	0.395763
=HYPERLINK("http://www.godatabase.org/cgi-bin/go.cgi?query=GO:0006950&auto_wild_cards=yes&view=query&action=query&search_constraint=terms","GO:0006950_response_to_stress")	=HYPERLINK("http://www.ncbi.nih.gov/gquery/gquery.fcgi?term=CD163","CD163")	266	5	2.41228	-1.324789	59	9.5737	0.395763
=HYPERLINK("http://www.godatabase.org/cgi-bin/go.cgi?query=GO:0006950&auto_wild_cards=yes&view=query&action=query&search_constraint=terms","GO:0006950_response_to_stress")	=HYPERLINK("http://www.ncbi.nih.gov/gquery/gquery.fcgi?term=CXCL9","CXCL9")	266	5	2.41228	-1.324789	59	9.5737	0.395763
=HYPERLINK("http://www.godatabase.org/cgi-bin/go.cgi?query=GO:0006950&auto_wild_cards=yes&view=query&action=query&search_constraint=terms","GO:0006950_response_to_stress")	=HYPERLINK("http://www.ncbi.nih.gov/gquery/gquery.fcgi?term=PLA2G7","PLA2G7")	266	5	2.41228	-1.324789	59	9.5737	0.395763
=HYPERLINK("http://www.godatabase.org/cgi-bin/go.cgi?query=GO:0043066&auto_wild_cards=yes&view=query&action=query&search_constraint=terms","GO:0043066_negative_regulation_of_apoptosis")	=HYPERLINK("http://www.ncbi.nih.gov/gquery/gquery.fcgi?term=CCL2","CCL2")	44	2	5.83333	-1.349446	55	8.4981	0.396909
=HYPERLINK("http://www.godatabase.org/cgi-bin/go.cgi?query=GO:0043066&auto_wild_cards=yes&view=query&action=query&search_constraint=terms","GO:0043066_negative_regulation_of_apoptosis")	=HYPERLINK("http://www.ncbi.nih.gov/gquery/gquery.fcgi?term=TGM2","TGM2")	44	2	5.83333	-1.349446	55	8.4981	0.396909
=HYPERLINK("http://www.godatabase.org/cgi-bin/go.cgi?query=GO:0043069&auto_wild_cards=yes&view=query&action=query&search_constraint=terms","GO:0043069_negative_regulation_of_programmed_cell_death")	=HYPERLINK("http://www.ncbi.nih.gov/gquery/gquery.fcgi?term=CCL2","CCL2")	44	2	5.83333	-1.349446	55	8.4981	0.396909
=HYPERLINK("http://www.godatabase.org/cgi-bin/go.cgi?query=GO:0043069&auto_wild_cards=yes&view=query&action=query&search_constraint=terms","GO:0043069_negative_regulation_of_programmed_cell_death")	=HYPERLINK("http://www.ncbi.nih.gov/gquery/gquery.fcgi?term=TGM2","TGM2")	44	2	5.83333	-1.349446	55	8.4981	0.396909
=HYPERLINK("http://www.godatabase.org/cgi-bin/go.cgi?query=GO:0006916&auto_wild_cards=yes&view=query&action=query&search_constraint=terms","GO:0006916_anti-apoptosis")	=HYPERLINK("http://www.ncbi.nih.gov/gquery/gquery.fcgi?term=CCL2","CCL2")	41	2	6.26016	-1.405555	53	7.9011	0.398113
=HYPERLINK("http://www.godatabase.org/cgi-bin/go.cgi?query=GO:0006916&auto_wild_cards=yes&view=query&action=query&search_constraint=terms","GO:0006916_anti-apoptosis")	=HYPERLINK("http://www.ncbi.nih.gov/gquery/gquery.fcgi?term=TGM2","TGM2")	41	2	6.26016	-1.405555	53	7.9011	0.398113
=HYPERLINK("http://www.godatabase.org/cgi-bin/go.cgi?query=GO:0016064&auto_wild_cards=yes&view=query&action=query&search_constraint=terms","GO:0016064_humoral_defense_mechanism_(sensu_Vertebrata)")	=HYPERLINK("http://www.ncbi.nih.gov/gquery/gquery.fcgi?term=CCL7","CCL7")	41	2	6.26016	-1.405555	53	7.9011	0.398113
=HYPERLINK("http://www.godatabase.org/cgi-bin/go.cgi?query=GO:0016064&auto_wild_cards=yes&view=query&action=query&search_constraint=terms","GO:0016064_humoral_defense_mechanism_(sensu_Vertebrata)")	=HYPERLINK("http://www.ncbi.nih.gov/gquery/gquery.fcgi?term=CD163","CD163")	41	2	6.26016	-1.405555	53	7.9011	0.398113
=HYPERLINK("http://www.godatabase.org/cgi-bin/go.cgi?query=GO:0007166&auto_wild_cards=yes&view=query&action=query&search_constraint=terms","GO:0007166_cell_surface_receptor_linked_signal_transduction")	=HYPERLINK("http://www.ncbi.nih.gov/gquery/gquery.fcgi?term=CCL2","CCL2")	180	4	2.85185	-1.337653	58	9.3657	0.399138
=HYPERLINK("http://www.godatabase.org/cgi-bin/go.cgi?query=GO:0007166&auto_wild_cards=yes&view=query&action=query&search_constraint=terms","GO:0007166_cell_surface_receptor_linked_signal_transduction")	=HYPERLINK("http://www.ncbi.nih.gov/gquery/gquery.fcgi?term=CXCL9","CXCL9")	180	4	2.85185	-1.337653	58	9.3657	0.399138
=HYPERLINK("http://www.godatabase.org/cgi-bin/go.cgi?query=GO:0007166&auto_wild_cards=yes&view=query&action=query&search_constraint=terms","GO:0007166_cell_surface_receptor_linked_signal_transduction")	=HYPERLINK("http://www.ncbi.nih.gov/gquery/gquery.fcgi?term=EMR2","EMR2")	180	4	2.85185	-1.337653	58	9.3657	0.399138
=HYPERLINK("http://www.godatabase.org/cgi-bin/go.cgi?query=GO:0007166&auto_wild_cards=yes&view=query&action=query&search_constraint=terms","GO:0007166_cell_surface_receptor_linked_signal_transduction")	=HYPERLINK("http://www.ncbi.nih.gov/gquery/gquery.fcgi?term=TGM2","TGM2")	180	4	2.85185	-1.337653	58	9.3657	0.399138
=HYPERLINK("http://www.godatabase.org/cgi-bin/go.cgi?query=GO:0016567&auto_wild_cards=yes&view=query&action=query&search_constraint=terms","GO:0016567_protein_ubiquitination")	=HYPERLINK("http://www.ncbi.nih.gov/gquery/gquery.fcgi?term=TGM2","TGM2")	5	1	25.6667	-1.415767	51	7.5867	0.402941
=HYPERLINK("http://www.godatabase.org/cgi-bin/go.cgi?query=GO:0009618&auto_wild_cards=yes&view=query&action=query&search_constraint=terms","GO:0009618_response_to_pathogenic_bacteria")	=HYPERLINK("http://www.ncbi.nih.gov/gquery/gquery.fcgi?term=CCL2","CCL2")	6	1	21.3889	-1.338182	57	9.3361	0.405263
=HYPERLINK("http://www.godatabase.org/cgi-bin/go.cgi?query=GO:0006221&auto_wild_cards=yes&view=query&action=query&search_constraint=terms","GO:0006221_pyrimidine_nucleotide_biosynthesis")	=HYPERLINK("http://www.ncbi.nih.gov/gquery/gquery.fcgi?term=TYMS","TYMS")	7	1	18.3333	-1.272829	60	10.8495	0.423333
=HYPERLINK("http://www.godatabase.org/cgi-bin/go.cgi?query=GO:0006629&auto_wild_cards=yes&view=query&action=query&search_constraint=terms","GO:0006629_lipid_metabolism")	=HYPERLINK("http://www.ncbi.nih.gov/gquery/gquery.fcgi?term=ACSL1","ACSL1")	115	3	3.34783	-1.245587	61	11.3714	0.425738
=HYPERLINK("http://www.godatabase.org/cgi-bin/go.cgi?query=GO:0006629&auto_wild_cards=yes&view=query&action=query&search_constraint=terms","GO:0006629_lipid_metabolism")	=HYPERLINK("http://www.ncbi.nih.gov/gquery/gquery.fcgi?term=OSBPL7","OSBPL7")	115	3	3.34783	-1.245587	61	11.3714	0.425738
=HYPERLINK("http://www.godatabase.org/cgi-bin/go.cgi?query=GO:0006629&auto_wild_cards=yes&view=query&action=query&search_constraint=terms","GO:0006629_lipid_metabolism")	=HYPERLINK("http://www.ncbi.nih.gov/gquery/gquery.fcgi?term=PLA2G7","PLA2G7")	115	3	3.34783	-1.245587	61	11.3714	0.425738
=HYPERLINK("http://www.godatabase.org/cgi-bin/go.cgi?query=GO:0019079&auto_wild_cards=yes&view=query&action=query&search_constraint=terms","GO:0019079_viral_genome_replication")	=HYPERLINK("http://www.ncbi.nih.gov/gquery/gquery.fcgi?term=CCL2","CCL2")	8	1	16.0417	-1.216429	62	12.6051	0.446129
=HYPERLINK("http://www.godatabase.org/cgi-bin/go.cgi?query=GO:0006220&auto_wild_cards=yes&view=query&action=query&search_constraint=terms","GO:0006220_pyrimidine_nucleotide_metabolism")	=HYPERLINK("http://www.ncbi.nih.gov/gquery/gquery.fcgi?term=TYMS","TYMS")	10	1	12.8333	-1.122700	70	15.1194	0.450286
=HYPERLINK("http://www.godatabase.org/cgi-bin/go.cgi?query=GO:0006869&auto_wild_cards=yes&view=query&action=query&search_constraint=terms","GO:0006869_lipid_transport")	=HYPERLINK("http://www.ncbi.nih.gov/gquery/gquery.fcgi?term=OSBPL7","OSBPL7")	10	1	12.8333	-1.122700	70	15.1194	0.450286
=HYPERLINK("http://www.godatabase.org/cgi-bin/go.cgi?query=GO:0009617&auto_wild_cards=yes&view=query&action=query&search_constraint=terms","GO:0009617_response_to_bacteria")	=HYPERLINK("http://www.ncbi.nih.gov/gquery/gquery.fcgi?term=CCL2","CCL2")	10	1	12.8333	-1.122700	70	15.1194	0.450286
=HYPERLINK("http://www.godatabase.org/cgi-bin/go.cgi?query=GO:0019058&auto_wild_cards=yes&view=query&action=query&search_constraint=terms","GO:0019058_viral_infectious_cycle")	=HYPERLINK("http://www.ncbi.nih.gov/gquery/gquery.fcgi?term=CCL2","CCL2")	10	1	12.8333	-1.122700	70	15.1194	0.450286
=HYPERLINK("http://www.godatabase.org/cgi-bin/go.cgi?query=GO:0007187&auto_wild_cards=yes&view=query&action=query&search_constraint=terms","GO:0007187_G-protein_signaling__coupled_to_cyclic_nucleotide_second_messenger")	=HYPERLINK("http://www.ncbi.nih.gov/gquery/gquery.fcgi?term=CCL2","CCL2")	9	1	14.2593	-1.166868	66	13.992	0.454242
=HYPERLINK("http://www.godatabase.org/cgi-bin/go.cgi?query=GO:0019884&auto_wild_cards=yes&view=query&action=query&search_constraint=terms","GO:0019884_antigen_presentation__exogenous_antigen")	=HYPERLINK("http://www.ncbi.nih.gov/gquery/gquery.fcgi?term=HLA-DRA","HLA-DRA")	9	1	14.2593	-1.166868	66	13.992	0.454242
=HYPERLINK("http://www.godatabase.org/cgi-bin/go.cgi?query=GO:0019886&auto_wild_cards=yes&view=query&action=query&search_constraint=terms","GO:0019886_antigen_processing__exogenous_antigen_via_MHC_class_II")	=HYPERLINK("http://www.ncbi.nih.gov/gquery/gquery.fcgi?term=HLA-DRA","HLA-DRA")	9	1	14.2593	-1.166868	66	13.992	0.454242
=HYPERLINK("http://www.godatabase.org/cgi-bin/go.cgi?query=GO:0019933&auto_wild_cards=yes&view=query&action=query&search_constraint=terms","GO:0019933_cAMP-mediated_signaling")	=HYPERLINK("http://www.ncbi.nih.gov/gquery/gquery.fcgi?term=TGM2","TGM2")	9	1	14.2593	-1.166868	66	13.992	0.454242
=HYPERLINK("http://www.godatabase.org/cgi-bin/go.cgi?query=GO:0007218&auto_wild_cards=yes&view=query&action=query&search_constraint=terms","GO:0007218_neuropeptide_signaling_pathway")	=HYPERLINK("http://www.ncbi.nih.gov/gquery/gquery.fcgi?term=EMR2","EMR2")	11	1	11.6667	-1.082895	72	16.7085	0.465
=HYPERLINK("http://www.godatabase.org/cgi-bin/go.cgi?query=GO:0018193&auto_wild_cards=yes&view=query&action=query&search_constraint=terms","GO:0018193_peptidyl-amino_acid_modification")	=HYPERLINK("http://www.ncbi.nih.gov/gquery/gquery.fcgi?term=TGM2","TGM2")	11	1	11.6667	-1.082895	72	16.7085	0.465
=HYPERLINK("http://www.godatabase.org/cgi-bin/go.cgi?query=GO:0007259&auto_wild_cards=yes&view=query&action=query&search_constraint=terms","GO:0007259_JAK-STAT_cascade")	=HYPERLINK("http://www.ncbi.nih.gov/gquery/gquery.fcgi?term=CCL2","CCL2")	12	1	10.6944	-1.046693	75	17.9768	0.474533
=HYPERLINK("http://www.godatabase.org/cgi-bin/go.cgi?query=GO:0016032&auto_wild_cards=yes&view=query&action=query&search_constraint=terms","GO:0016032_viral_life_cycle")	=HYPERLINK("http://www.ncbi.nih.gov/gquery/gquery.fcgi?term=CCL2","CCL2")	12	1	10.6944	-1.046693	75	17.9768	0.474533
=HYPERLINK("http://www.godatabase.org/cgi-bin/go.cgi?query=GO:0016042&auto_wild_cards=yes&view=query&action=query&search_constraint=terms","GO:0016042_lipid_catabolism")	=HYPERLINK("http://www.ncbi.nih.gov/gquery/gquery.fcgi?term=PLA2G7","PLA2G7")	12	1	10.6944	-1.046693	75	17.9768	0.474533
=HYPERLINK("http://www.godatabase.org/cgi-bin/go.cgi?query=GO:0009123&auto_wild_cards=yes&view=query&action=query&search_constraint=terms","GO:0009123_nucleoside_monophosphate_metabolism")	=HYPERLINK("http://www.ncbi.nih.gov/gquery/gquery.fcgi?term=TYMS","TYMS")	13	1	9.87179	-1.013516	77	18.6473	0.477143
=HYPERLINK("http://www.godatabase.org/cgi-bin/go.cgi?query=GO:0009124&auto_wild_cards=yes&view=query&action=query&search_constraint=terms","GO:0009124_nucleoside_monophosphate_biosynthesis")	=HYPERLINK("http://www.ncbi.nih.gov/gquery/gquery.fcgi?term=TYMS","TYMS")	13	1	9.87179	-1.013516	77	18.6473	0.477143
=HYPERLINK("http://www.godatabase.org/cgi-bin/go.cgi?query=GO:0008015&auto_wild_cards=yes&view=query&action=query&search_constraint=terms","GO:0008015_circulation")	=HYPERLINK("http://www.ncbi.nih.gov/gquery/gquery.fcgi?term=FER1L3","FER1L3")	16	1	8.02083	-0.928085	78	23.1005	0.535769
=HYPERLINK("http://www.godatabase.org/cgi-bin/go.cgi?query=GO:0019882&auto_wild_cards=yes&view=query&action=query&search_constraint=terms","GO:0019882_antigen_presentation")	=HYPERLINK("http://www.ncbi.nih.gov/gquery/gquery.fcgi?term=HLA-DRA","HLA-DRA")	18	1	7.12963	-0.880088	80	26.0434	0.565125
=HYPERLINK("http://www.godatabase.org/cgi-bin/go.cgi?query=GO:0030333&auto_wild_cards=yes&view=query&action=query&search_constraint=terms","GO:0030333_antigen_processing")	=HYPERLINK("http://www.ncbi.nih.gov/gquery/gquery.fcgi?term=HLA-DRA","HLA-DRA")	18	1	7.12963	-0.880088	80	26.0434	0.565125
=HYPERLINK("http://www.godatabase.org/cgi-bin/go.cgi?query=GO:0006936&auto_wild_cards=yes&view=query&action=query&search_constraint=terms","GO:0006936_muscle_contraction")	=HYPERLINK("http://www.ncbi.nih.gov/gquery/gquery.fcgi?term=FER1L3","FER1L3")	19	1	6.75439	-0.858183	81	27.6036	0.57679
=HYPERLINK("http://www.godatabase.org/cgi-bin/go.cgi?query=GO:0042981&auto_wild_cards=yes&view=query&action=query&search_constraint=terms","GO:0042981_regulation_of_apoptosis")	=HYPERLINK("http://www.ncbi.nih.gov/gquery/gquery.fcgi?term=CCL2","CCL2")	93	2	2.75986	-0.790727	83	31.6347	0.622169
=HYPERLINK("http://www.godatabase.org/cgi-bin/go.cgi?query=GO:0042981&auto_wild_cards=yes&view=query&action=query&search_constraint=terms","GO:0042981_regulation_of_apoptosis")	=HYPERLINK("http://www.ncbi.nih.gov/gquery/gquery.fcgi?term=TGM2","TGM2")	93	2	2.75986	-0.790727	83	31.6347	0.622169
=HYPERLINK("http://www.godatabase.org/cgi-bin/go.cgi?query=GO:0043067&auto_wild_cards=yes&view=query&action=query&search_constraint=terms","GO:0043067_regulation_of_programmed_cell_death")	=HYPERLINK("http://www.ncbi.nih.gov/gquery/gquery.fcgi?term=CCL2","CCL2")	93	2	2.75986	-0.790727	83	31.6347	0.622169
=HYPERLINK("http://www.godatabase.org/cgi-bin/go.cgi?query=GO:0043067&auto_wild_cards=yes&view=query&action=query&search_constraint=terms","GO:0043067_regulation_of_programmed_cell_death")	=HYPERLINK("http://www.ncbi.nih.gov/gquery/gquery.fcgi?term=TGM2","TGM2")	93	2	2.75986	-0.790727	83	31.6347	0.622169
=HYPERLINK("http://www.godatabase.org/cgi-bin/go.cgi?query=GO:0006512&auto_wild_cards=yes&view=query&action=query&search_constraint=terms","GO:0006512_ubiquitin_cycle")	=HYPERLINK("http://www.ncbi.nih.gov/gquery/gquery.fcgi?term=TGM2","TGM2")	25	1	5.13333	-0.748418	84	34.1189	0.649643
=HYPERLINK("http://www.godatabase.org/cgi-bin/go.cgi?query=GO:0009056&auto_wild_cards=yes&view=query&action=query&search_constraint=terms","GO:0009056_catabolism")	=HYPERLINK("http://www.ncbi.nih.gov/gquery/gquery.fcgi?term=CTSL","CTSL")	195	3	1.97436	-0.721699	86	35.2131	0.652093
=HYPERLINK("http://www.godatabase.org/cgi-bin/go.cgi?query=GO:0009056&auto_wild_cards=yes&view=query&action=query&search_constraint=terms","GO:0009056_catabolism")	=HYPERLINK("http://www.ncbi.nih.gov/gquery/gquery.fcgi?term=MMP9","MMP9")	195	3	1.97436	-0.721699	86	35.2131	0.652093
=HYPERLINK("http://www.godatabase.org/cgi-bin/go.cgi?query=GO:0009056&auto_wild_cards=yes&view=query&action=query&search_constraint=terms","GO:0009056_catabolism")	=HYPERLINK("http://www.ncbi.nih.gov/gquery/gquery.fcgi?term=PLA2G7","PLA2G7")	195	3	1.97436	-0.721699	86	35.2131	0.652093
=HYPERLINK("http://www.godatabase.org/cgi-bin/go.cgi?query=GO:0008202&auto_wild_cards=yes&view=query&action=query&search_constraint=terms","GO:0008202_steroid_metabolism")	=HYPERLINK("http://www.ncbi.nih.gov/gquery/gquery.fcgi?term=OSBPL7","OSBPL7")	26	1	4.9359	-0.732949	85	35.0075	0.655882
=HYPERLINK("http://www.godatabase.org/cgi-bin/go.cgi?query=GO:0007155&auto_wild_cards=yes&view=query&action=query&search_constraint=terms","GO:0007155_cell_adhesion")	=HYPERLINK("http://www.ncbi.nih.gov/gquery/gquery.fcgi?term=CCL2","CCL2")	110	2	2.33333	-0.677301	88	39.3209	0.689318
=HYPERLINK("http://www.godatabase.org/cgi-bin/go.cgi?query=GO:0007155&auto_wild_cards=yes&view=query&action=query&search_constraint=terms","GO:0007155_cell_adhesion")	=HYPERLINK("http://www.ncbi.nih.gov/gquery/gquery.fcgi?term=PTPNS1","PTPNS1")	110	2	2.33333	-0.677301	88	39.3209	0.689318
=HYPERLINK("http://www.godatabase.org/cgi-bin/go.cgi?query=GO:0045892&auto_wild_cards=yes&view=query&action=query&search_constraint=terms","GO:0045892_negative_regulation_of_transcription__DNA-dependent")	=HYPERLINK("http://www.ncbi.nih.gov/gquery/gquery.fcgi?term=ZHX2","ZHX2")	29	1	4.42529	-0.690209	87	39.1164	0.694483
=HYPERLINK("http://www.godatabase.org/cgi-bin/go.cgi?query=GO:0006968&auto_wild_cards=yes&view=query&action=query&search_constraint=terms","GO:0006968_cellular_defense_response")	=HYPERLINK("http://www.ncbi.nih.gov/gquery/gquery.fcgi?term=CXCL9","CXCL9")	33	1	3.88889	-0.640318	89	42.0786	0.721685
=HYPERLINK("http://www.godatabase.org/cgi-bin/go.cgi?query=GO:0006508&auto_wild_cards=yes&view=query&action=query&search_constraint=terms","GO:0006508_proteolysis_and_peptidolysis")	=HYPERLINK("http://www.ncbi.nih.gov/gquery/gquery.fcgi?term=CTSL","CTSL")	122	2	2.10383	-0.610219	90	43.9234	0.735667
=HYPERLINK("http://www.godatabase.org/cgi-bin/go.cgi?query=GO:0006508&auto_wild_cards=yes&view=query&action=query&search_constraint=terms","GO:0006508_proteolysis_and_peptidolysis")	=HYPERLINK("http://www.ncbi.nih.gov/gquery/gquery.fcgi?term=MMP9","MMP9")	122	2	2.10383	-0.610219	90	43.9234	0.735667
=HYPERLINK("http://www.godatabase.org/cgi-bin/go.cgi?query=GO:0030163&auto_wild_cards=yes&view=query&action=query&search_constraint=terms","GO:0030163_protein_catabolism")	=HYPERLINK("http://www.ncbi.nih.gov/gquery/gquery.fcgi?term=CTSL","CTSL")	125	2	2.05333	-0.594825	91	46.0312	0.758462
=HYPERLINK("http://www.godatabase.org/cgi-bin/go.cgi?query=GO:0030163&auto_wild_cards=yes&view=query&action=query&search_constraint=terms","GO:0030163_protein_catabolism")	=HYPERLINK("http://www.ncbi.nih.gov/gquery/gquery.fcgi?term=MMP9","MMP9")	125	2	2.05333	-0.594825	91	46.0312	0.758462
=HYPERLINK("http://www.godatabase.org/cgi-bin/go.cgi?query=GO:0009887&auto_wild_cards=yes&view=query&action=query&search_constraint=terms","GO:0009887_organogenesis")	=HYPERLINK("http://www.ncbi.nih.gov/gquery/gquery.fcgi?term=CCL2","CCL2")	130	2	1.97436	-0.570261	93	48.1051	0.768925
=HYPERLINK("http://www.godatabase.org/cgi-bin/go.cgi?query=GO:0009887&auto_wild_cards=yes&view=query&action=query&search_constraint=terms","GO:0009887_organogenesis")	=HYPERLINK("http://www.ncbi.nih.gov/gquery/gquery.fcgi?term=MAFB","MAFB")	130	2	1.97436	-0.570261	93	48.1051	0.768925
=HYPERLINK("http://www.godatabase.org/cgi-bin/go.cgi?query=GO:0006631&auto_wild_cards=yes&view=query&action=query&search_constraint=terms","GO:0006631_fatty_acid_metabolism")	=HYPERLINK("http://www.ncbi.nih.gov/gquery/gquery.fcgi?term=ACSL1","ACSL1")	39	1	3.2906	-0.577056	92	47.8435	0.774457
=HYPERLINK("http://www.godatabase.org/cgi-bin/go.cgi?query=GO:0009057&auto_wild_cards=yes&view=query&action=query&search_constraint=terms","GO:0009057_macromolecule_catabolism")	=HYPERLINK("http://www.ncbi.nih.gov/gquery/gquery.fcgi?term=CTSL","CTSL")	133	2	1.92982	-0.556141	95	51.2725	0.794105
=HYPERLINK("http://www.godatabase.org/cgi-bin/go.cgi?query=GO:0009057&auto_wild_cards=yes&view=query&action=query&search_constraint=terms","GO:0009057_macromolecule_catabolism")	=HYPERLINK("http://www.ncbi.nih.gov/gquery/gquery.fcgi?term=MMP9","MMP9")	133	2	1.92982	-0.556141	95	51.2725	0.794105
=HYPERLINK("http://www.godatabase.org/cgi-bin/go.cgi?query=GO:0016481&auto_wild_cards=yes&view=query&action=query&search_constraint=terms","GO:0016481_negative_regulation_of_transcription")	=HYPERLINK("http://www.ncbi.nih.gov/gquery/gquery.fcgi?term=ZHX2","ZHX2")	41	1	3.13008	-0.558421	94	50.8095	0.797234
=HYPERLINK("http://www.godatabase.org/cgi-bin/go.cgi?query=GO:0009892&auto_wild_cards=yes&view=query&action=query&search_constraint=terms","GO:0009892_negative_regulation_of_metabolism")	=HYPERLINK("http://www.ncbi.nih.gov/gquery/gquery.fcgi?term=ZHX2","ZHX2")	47	1	2.7305	-0.508320	97	54.7541	0.819278
=HYPERLINK("http://www.godatabase.org/cgi-bin/go.cgi?query=GO:0045934&auto_wild_cards=yes&view=query&action=query&search_constraint=terms","GO:0045934_negative_regulation_of_nucleobase__nucleoside__nucleotide_and_nucleic_acid_metabolism")	=HYPERLINK("http://www.ncbi.nih.gov/gquery/gquery.fcgi?term=ZHX2","ZHX2")	44	1	2.91667	-0.532366	96	54.2415	0.822188
=HYPERLINK("http://www.godatabase.org/cgi-bin/go.cgi?query=GO:0006915&auto_wild_cards=yes&view=query&action=query&search_constraint=terms","GO:0006915_apoptosis")	=HYPERLINK("http://www.ncbi.nih.gov/gquery/gquery.fcgi?term=CCL2","CCL2")	148	2	1.73423	-0.491734	100	57.6533	0.8312
=HYPERLINK("http://www.godatabase.org/cgi-bin/go.cgi?query=GO:0006915&auto_wild_cards=yes&view=query&action=query&search_constraint=terms","GO:0006915_apoptosis")	=HYPERLINK("http://www.ncbi.nih.gov/gquery/gquery.fcgi?term=TGM2","TGM2")	148	2	1.73423	-0.491734	100	57.6533	0.8312
=HYPERLINK("http://www.godatabase.org/cgi-bin/go.cgi?query=GO:0012501&auto_wild_cards=yes&view=query&action=query&search_constraint=terms","GO:0012501_programmed_cell_death")	=HYPERLINK("http://www.ncbi.nih.gov/gquery/gquery.fcgi?term=CCL2","CCL2")	148	2	1.73423	-0.491734	100	57.6533	0.8312
=HYPERLINK("http://www.godatabase.org/cgi-bin/go.cgi?query=GO:0012501&auto_wild_cards=yes&view=query&action=query&search_constraint=terms","GO:0012501_programmed_cell_death")	=HYPERLINK("http://www.ncbi.nih.gov/gquery/gquery.fcgi?term=TGM2","TGM2")	148	2	1.73423	-0.491734	100	57.6533	0.8312
=HYPERLINK("http://www.godatabase.org/cgi-bin/go.cgi?query=GO:0007154&auto_wild_cards=yes&view=query&action=query&search_constraint=terms","GO:0007154_cell_communication")	=HYPERLINK("http://www.ncbi.nih.gov/gquery/gquery.fcgi?term=CCL2","CCL2")	607	6	1.26853	-0.485249	101	59.0444	0.841089
=HYPERLINK("http://www.godatabase.org/cgi-bin/go.cgi?query=GO:0007154&auto_wild_cards=yes&view=query&action=query&search_constraint=terms","GO:0007154_cell_communication")	=HYPERLINK("http://www.ncbi.nih.gov/gquery/gquery.fcgi?term=CCL7","CCL7")	607	6	1.26853	-0.485249	101	59.0444	0.841089
=HYPERLINK("http://www.godatabase.org/cgi-bin/go.cgi?query=GO:0007154&auto_wild_cards=yes&view=query&action=query&search_constraint=terms","GO:0007154_cell_communication")	=HYPERLINK("http://www.ncbi.nih.gov/gquery/gquery.fcgi?term=CXCL9","CXCL9")	607	6	1.26853	-0.485249	101	59.0444	0.841089
=HYPERLINK("http://www.godatabase.org/cgi-bin/go.cgi?query=GO:0007154&auto_wild_cards=yes&view=query&action=query&search_constraint=terms","GO:0007154_cell_communication")	=HYPERLINK("http://www.ncbi.nih.gov/gquery/gquery.fcgi?term=EMR2","EMR2")	607	6	1.26853	-0.485249	101	59.0444	0.841089
=HYPERLINK("http://www.godatabase.org/cgi-bin/go.cgi?query=GO:0007154&auto_wild_cards=yes&view=query&action=query&search_constraint=terms","GO:0007154_cell_communication")	=HYPERLINK("http://www.ncbi.nih.gov/gquery/gquery.fcgi?term=PTPNS1","PTPNS1")	607	6	1.26853	-0.485249	101	59.0444	0.841089
=HYPERLINK("http://www.godatabase.org/cgi-bin/go.cgi?query=GO:0007154&auto_wild_cards=yes&view=query&action=query&search_constraint=terms","GO:0007154_cell_communication")	=HYPERLINK("http://www.ncbi.nih.gov/gquery/gquery.fcgi?term=TGM2","TGM2")	607	6	1.26853	-0.485249	101	59.0444	0.841089
=HYPERLINK("http://www.godatabase.org/cgi-bin/go.cgi?query=GO:0009165&auto_wild_cards=yes&view=query&action=query&search_constraint=terms","GO:0009165_nucleotide_biosynthesis")	=HYPERLINK("http://www.ncbi.nih.gov/gquery/gquery.fcgi?term=TYMS","TYMS")	49	1	2.61905	-0.493280	98	57.2385	0.842449
=HYPERLINK("http://www.godatabase.org/cgi-bin/go.cgi?query=GO:0008219&auto_wild_cards=yes&view=query&action=query&search_constraint=terms","GO:0008219_cell_death")	=HYPERLINK("http://www.ncbi.nih.gov/gquery/gquery.fcgi?term=CCL2","CCL2")	154	2	1.66667	-0.468544	103	60.9714	0.846893
=HYPERLINK("http://www.godatabase.org/cgi-bin/go.cgi?query=GO:0008219&auto_wild_cards=yes&view=query&action=query&search_constraint=terms","GO:0008219_cell_death")	=HYPERLINK("http://www.ncbi.nih.gov/gquery/gquery.fcgi?term=TGM2","TGM2")	154	2	1.66667	-0.468544	103	60.9714	0.846893
=HYPERLINK("http://www.godatabase.org/cgi-bin/go.cgi?query=GO:0016265&auto_wild_cards=yes&view=query&action=query&search_constraint=terms","GO:0016265_death")	=HYPERLINK("http://www.ncbi.nih.gov/gquery/gquery.fcgi?term=CCL2","CCL2")	154	2	1.66667	-0.468544	103	60.9714	0.846893
=HYPERLINK("http://www.godatabase.org/cgi-bin/go.cgi?query=GO:0016265&auto_wild_cards=yes&view=query&action=query&search_constraint=terms","GO:0016265_death")	=HYPERLINK("http://www.ncbi.nih.gov/gquery/gquery.fcgi?term=TGM2","TGM2")	154	2	1.66667	-0.468544	103	60.9714	0.846893
=HYPERLINK("http://www.godatabase.org/cgi-bin/go.cgi?query=GO:0007399&auto_wild_cards=yes&view=query&action=query&search_constraint=terms","GO:0007399_neurogenesis")	=HYPERLINK("http://www.ncbi.nih.gov/gquery/gquery.fcgi?term=MAFB","MAFB")	54	1	2.37654	-0.458699	104	62.2902	0.852308
=HYPERLINK("http://www.godatabase.org/cgi-bin/go.cgi?query=GO:0009117&auto_wild_cards=yes&view=query&action=query&search_constraint=terms","GO:0009117_nucleotide_metabolism")	=HYPERLINK("http://www.ncbi.nih.gov/gquery/gquery.fcgi?term=TYMS","TYMS")	59	1	2.17514	-0.427817	105	64.6906	0.872
=HYPERLINK("http://www.godatabase.org/cgi-bin/go.cgi?query=GO:0009653&auto_wild_cards=yes&view=query&action=query&search_constraint=terms","GO:0009653_morphogenesis")	=HYPERLINK("http://www.ncbi.nih.gov/gquery/gquery.fcgi?term=CCL2","CCL2")	171	2	1.50097	-0.409554	107	66.7127	0.875888
=HYPERLINK("http://www.godatabase.org/cgi-bin/go.cgi?query=GO:0009653&auto_wild_cards=yes&view=query&action=query&search_constraint=terms","GO:0009653_morphogenesis")	=HYPERLINK("http://www.ncbi.nih.gov/gquery/gquery.fcgi?term=MAFB","MAFB")	171	2	1.50097	-0.409554	107	66.7127	0.875888
=HYPERLINK("http://www.godatabase.org/cgi-bin/go.cgi?query=GO:0007165&auto_wild_cards=yes&view=query&action=query&search_constraint=terms","GO:0007165_signal_transduction")	=HYPERLINK("http://www.ncbi.nih.gov/gquery/gquery.fcgi?term=CCL2","CCL2")	523	5	1.2269	-0.412619	106	66.2486	0.879717
=HYPERLINK("http://www.godatabase.org/cgi-bin/go.cgi?query=GO:0007165&auto_wild_cards=yes&view=query&action=query&search_constraint=terms","GO:0007165_signal_transduction")	=HYPERLINK("http://www.ncbi.nih.gov/gquery/gquery.fcgi?term=CCL7","CCL7")	523	5	1.2269	-0.412619	106	66.2486	0.879717
=HYPERLINK("http://www.godatabase.org/cgi-bin/go.cgi?query=GO:0007165&auto_wild_cards=yes&view=query&action=query&search_constraint=terms","GO:0007165_signal_transduction")	=HYPERLINK("http://www.ncbi.nih.gov/gquery/gquery.fcgi?term=CXCL9","CXCL9")	523	5	1.2269	-0.412619	106	66.2486	0.879717
=HYPERLINK("http://www.godatabase.org/cgi-bin/go.cgi?query=GO:0007165&auto_wild_cards=yes&view=query&action=query&search_constraint=terms","GO:0007165_signal_transduction")	=HYPERLINK("http://www.ncbi.nih.gov/gquery/gquery.fcgi?term=EMR2","EMR2")	523	5	1.2269	-0.412619	106	66.2486	0.879717
=HYPERLINK("http://www.godatabase.org/cgi-bin/go.cgi?query=GO:0007165&auto_wild_cards=yes&view=query&action=query&search_constraint=terms","GO:0007165_signal_transduction")	=HYPERLINK("http://www.ncbi.nih.gov/gquery/gquery.fcgi?term=TGM2","TGM2")	523	5	1.2269	-0.412619	106	66.2486	0.879717
=HYPERLINK("http://www.godatabase.org/cgi-bin/go.cgi?query=GO:0006928&auto_wild_cards=yes&view=query&action=query&search_constraint=terms","GO:0006928_cell_motility")	=HYPERLINK("http://www.ncbi.nih.gov/gquery/gquery.fcgi?term=FER1L3","FER1L3")	74	1	1.73423	-0.351923	108	73.1919	0.936019
=HYPERLINK("http://www.godatabase.org/cgi-bin/go.cgi?query=GO:0007243&auto_wild_cards=yes&view=query&action=query&search_constraint=terms","GO:0007243_protein_kinase_cascade")	=HYPERLINK("http://www.ncbi.nih.gov/gquery/gquery.fcgi?term=CCL2","CCL2")	86	1	1.49225	-0.304378	109	75.3411	0.949174
=HYPERLINK("http://www.godatabase.org/cgi-bin/go.cgi?query=GO:0050794&auto_wild_cards=yes&view=query&action=query&search_constraint=terms","GO:0050794_regulation_of_cellular_process")	=HYPERLINK("http://www.ncbi.nih.gov/gquery/gquery.fcgi?term=CCL2","CCL2")	220	2	1.16667	-0.281488	110	77.0675	0.958455
=HYPERLINK("http://www.godatabase.org/cgi-bin/go.cgi?query=GO:0050794&auto_wild_cards=yes&view=query&action=query&search_constraint=terms","GO:0050794_regulation_of_cellular_process")	=HYPERLINK("http://www.ncbi.nih.gov/gquery/gquery.fcgi?term=TGM2","TGM2")	220	2	1.16667	-0.281488	110	77.0675	0.958455
=HYPERLINK("http://www.godatabase.org/cgi-bin/go.cgi?query=GO:0007242&auto_wild_cards=yes&view=query&action=query&search_constraint=terms","GO:0007242_intracellular_signaling_cascade")	=HYPERLINK("http://www.ncbi.nih.gov/gquery/gquery.fcgi?term=CCL2","CCL2")	234	2	1.09687	-0.253425	113	79.8091	0.962212
=HYPERLINK("http://www.godatabase.org/cgi-bin/go.cgi?query=GO:0007242&auto_wild_cards=yes&view=query&action=query&search_constraint=terms","GO:0007242_intracellular_signaling_cascade")	=HYPERLINK("http://www.ncbi.nih.gov/gquery/gquery.fcgi?term=TGM2","TGM2")	234	2	1.09687	-0.253425	113	79.8091	0.962212
=HYPERLINK("http://www.godatabase.org/cgi-bin/go.cgi?query=GO:0006082&auto_wild_cards=yes&view=query&action=query&search_constraint=terms","GO:0006082_organic_acid_metabolism")	=HYPERLINK("http://www.ncbi.nih.gov/gquery/gquery.fcgi?term=ACSL1","ACSL1")	100	1	1.28333	-0.259249	112	79.6217	0.968393
=HYPERLINK("http://www.godatabase.org/cgi-bin/go.cgi?query=GO:0019752&auto_wild_cards=yes&view=query&action=query&search_constraint=terms","GO:0019752_carboxylic_acid_metabolism")	=HYPERLINK("http://www.ncbi.nih.gov/gquery/gquery.fcgi?term=ACSL1","ACSL1")	99	1	1.2963	-0.262169	111	79.3582	0.973874
=HYPERLINK("http://www.godatabase.org/cgi-bin/go.cgi?query=GO:0006464&auto_wild_cards=yes&view=query&action=query&search_constraint=terms","GO:0006464_protein_modification")	=HYPERLINK("http://www.ncbi.nih.gov/gquery/gquery.fcgi?term=CCL2","CCL2")	261	2	0.983397	-0.207219	114	83.6808	0.990439
=HYPERLINK("http://www.godatabase.org/cgi-bin/go.cgi?query=GO:0006464&auto_wild_cards=yes&view=query&action=query&search_constraint=terms","GO:0006464_protein_modification")	=HYPERLINK("http://www.ncbi.nih.gov/gquery/gquery.fcgi?term=TGM2","TGM2")	261	2	0.983397	-0.207219	114	83.6808	0.990439
=HYPERLINK("http://www.godatabase.org/cgi-bin/go.cgi?query=GO:0006810&auto_wild_cards=yes&view=query&action=query&search_constraint=terms","GO:0006810_transport")	=HYPERLINK("http://www.ncbi.nih.gov/gquery/gquery.fcgi?term=OSBPL7","OSBPL7")	353	1	0.363551	-0.022247	136	107.232	0.992868
=HYPERLINK("http://www.godatabase.org/cgi-bin/go.cgi?query=GO:0006139&auto_wild_cards=yes&view=query&action=query&search_constraint=terms","GO:0006139_nucleobase__nucleoside__nucleotide_and_nucleic_acid_metabolism")	=HYPERLINK("http://www.ncbi.nih.gov/gquery/gquery.fcgi?term=MAFB","MAFB")	676	3	0.569527	-0.030272	135	106.651	0.995852
=HYPERLINK("http://www.godatabase.org/cgi-bin/go.cgi?query=GO:0006139&auto_wild_cards=yes&view=query&action=query&search_constraint=terms","GO:0006139_nucleobase__nucleoside__nucleotide_and_nucleic_acid_metabolism")	=HYPERLINK("http://www.ncbi.nih.gov/gquery/gquery.fcgi?term=TYMS","TYMS")	676	3	0.569527	-0.030272	135	106.651	0.995852
=HYPERLINK("http://www.godatabase.org/cgi-bin/go.cgi?query=GO:0006139&auto_wild_cards=yes&view=query&action=query&search_constraint=terms","GO:0006139_nucleobase__nucleoside__nucleotide_and_nucleic_acid_metabolism")	=HYPERLINK("http://www.ncbi.nih.gov/gquery/gquery.fcgi?term=ZHX2","ZHX2")	676	3	0.569527	-0.030272	135	106.651	0.995852
=HYPERLINK("http://www.godatabase.org/cgi-bin/go.cgi?query=GO:0008151&auto_wild_cards=yes&view=query&action=query&search_constraint=terms","GO:0008151_cell_growth_and_or_maintenance")	=HYPERLINK("http://www.ncbi.nih.gov/gquery/gquery.fcgi?term=CCL2","CCL2")	797	3	0.483061	-0.011274	137	108.82	0.995912
=HYPERLINK("http://www.godatabase.org/cgi-bin/go.cgi?query=GO:0008151&auto_wild_cards=yes&view=query&action=query&search_constraint=terms","GO:0008151_cell_growth_and_or_maintenance")	=HYPERLINK("http://www.ncbi.nih.gov/gquery/gquery.fcgi?term=CCL7","CCL7")	797	3	0.483061	-0.011274	137	108.82	0.995912
=HYPERLINK("http://www.godatabase.org/cgi-bin/go.cgi?query=GO:0008151&auto_wild_cards=yes&view=query&action=query&search_constraint=terms","GO:0008151_cell_growth_and_or_maintenance")	=HYPERLINK("http://www.ncbi.nih.gov/gquery/gquery.fcgi?term=OSBPL7","OSBPL7")	797	3	0.483061	-0.011274	137	108.82	0.995912
=HYPERLINK("http://www.godatabase.org/cgi-bin/go.cgi?query=GO:0009059&auto_wild_cards=yes&view=query&action=query&search_constraint=terms","GO:0009059_macromolecule_biosynthesis")	=HYPERLINK("http://www.ncbi.nih.gov/gquery/gquery.fcgi?term=TYMS","TYMS")	266	1	0.482456	-0.050423	133	104.869	0.997669
=HYPERLINK("http://www.godatabase.org/cgi-bin/go.cgi?query=GO:0009058&auto_wild_cards=yes&view=query&action=query&search_constraint=terms","GO:0009058_biosynthesis")	=HYPERLINK("http://www.ncbi.nih.gov/gquery/gquery.fcgi?term=TYMS","TYMS")	301	1	0.426357	-0.036317	134	106.231	1.00015
=HYPERLINK("http://www.godatabase.org/cgi-bin/go.cgi?query=GO:0009987&auto_wild_cards=yes&view=query&action=query&search_constraint=terms","GO:0009987_cellular_process")	=HYPERLINK("http://www.ncbi.nih.gov/gquery/gquery.fcgi?term=CCL2","CCL2")	1293	8	0.794019	-0.050704	132	104.383	1.00174
=HYPERLINK("http://www.godatabase.org/cgi-bin/go.cgi?query=GO:0009987&auto_wild_cards=yes&view=query&action=query&search_constraint=terms","GO:0009987_cellular_process")	=HYPERLINK("http://www.ncbi.nih.gov/gquery/gquery.fcgi?term=CCL7","CCL7")	1293	8	0.794019	-0.050704	132	104.383	1.00174
=HYPERLINK("http://www.godatabase.org/cgi-bin/go.cgi?query=GO:0009987&auto_wild_cards=yes&view=query&action=query&search_constraint=terms","GO:0009987_cellular_process")	=HYPERLINK("http://www.ncbi.nih.gov/gquery/gquery.fcgi?term=CXCL9","CXCL9")	1293	8	0.794019	-0.050704	132	104.383	1.00174
=HYPERLINK("http://www.godatabase.org/cgi-bin/go.cgi?query=GO:0009987&auto_wild_cards=yes&view=query&action=query&search_constraint=terms","GO:0009987_cellular_process")	=HYPERLINK("http://www.ncbi.nih.gov/gquery/gquery.fcgi?term=EMR2","EMR2")	1293	8	0.794019	-0.050704	132	104.383	1.00174
=HYPERLINK("http://www.godatabase.org/cgi-bin/go.cgi?query=GO:0009987&auto_wild_cards=yes&view=query&action=query&search_constraint=terms","GO:0009987_cellular_process")	=HYPERLINK("http://www.ncbi.nih.gov/gquery/gquery.fcgi?term=FER1L3","FER1L3")	1293	8	0.794019	-0.050704	132	104.383	1.00174
=HYPERLINK("http://www.godatabase.org/cgi-bin/go.cgi?query=GO:0009987&auto_wild_cards=yes&view=query&action=query&search_constraint=terms","GO:0009987_cellular_process")	=HYPERLINK("http://www.ncbi.nih.gov/gquery/gquery.fcgi?term=OSBPL7","OSBPL7")	1293	8	0.794019	-0.050704	132	104.383	1.00174
=HYPERLINK("http://www.godatabase.org/cgi-bin/go.cgi?query=GO:0009987&auto_wild_cards=yes&view=query&action=query&search_constraint=terms","GO:0009987_cellular_process")	=HYPERLINK("http://www.ncbi.nih.gov/gquery/gquery.fcgi?term=PTPNS1","PTPNS1")	1293	8	0.794019	-0.050704	132	104.383	1.00174
=HYPERLINK("http://www.godatabase.org/cgi-bin/go.cgi?query=GO:0009987&auto_wild_cards=yes&view=query&action=query&search_constraint=terms","GO:0009987_cellular_process")	=HYPERLINK("http://www.ncbi.nih.gov/gquery/gquery.fcgi?term=TGM2","TGM2")	1293	8	0.794019	-0.050704	132	104.383	1.00174
=HYPERLINK("http://www.godatabase.org/cgi-bin/go.cgi?query=GO:0008152&auto_wild_cards=yes&view=query&action=query&search_constraint=terms","GO:0008152_metabolism")	=HYPERLINK("http://www.ncbi.nih.gov/gquery/gquery.fcgi?term=ACSL1","ACSL1")	1534	10	0.836593	-0.051237	131	103.981	1.00649
=HYPERLINK("http://www.godatabase.org/cgi-bin/go.cgi?query=GO:0008152&auto_wild_cards=yes&view=query&action=query&search_constraint=terms","GO:0008152_metabolism")	=HYPERLINK("http://www.ncbi.nih.gov/gquery/gquery.fcgi?term=CCL2","CCL2")	1534	10	0.836593	-0.051237	131	103.981	1.00649
=HYPERLINK("http://www.godatabase.org/cgi-bin/go.cgi?query=GO:0008152&auto_wild_cards=yes&view=query&action=query&search_constraint=terms","GO:0008152_metabolism")	=HYPERLINK("http://www.ncbi.nih.gov/gquery/gquery.fcgi?term=CTSL","CTSL")	1534	10	0.836593	-0.051237	131	103.981	1.00649
=HYPERLINK("http://www.godatabase.org/cgi-bin/go.cgi?query=GO:0008152&auto_wild_cards=yes&view=query&action=query&search_constraint=terms","GO:0008152_metabolism")	=HYPERLINK("http://www.ncbi.nih.gov/gquery/gquery.fcgi?term=MAFB","MAFB")	1534	10	0.836593	-0.051237	131	103.981	1.00649
=HYPERLINK("http://www.godatabase.org/cgi-bin/go.cgi?query=GO:0008152&auto_wild_cards=yes&view=query&action=query&search_constraint=terms","GO:0008152_metabolism")	=HYPERLINK("http://www.ncbi.nih.gov/gquery/gquery.fcgi?term=MMP9","MMP9")	1534	10	0.836593	-0.051237	131	103.981	1.00649
=HYPERLINK("http://www.godatabase.org/cgi-bin/go.cgi?query=GO:0008152&auto_wild_cards=yes&view=query&action=query&search_constraint=terms","GO:0008152_metabolism")	=HYPERLINK("http://www.ncbi.nih.gov/gquery/gquery.fcgi?term=OSBPL7","OSBPL7")	1534	10	0.836593	-0.051237	131	103.981	1.00649
=HYPERLINK("http://www.godatabase.org/cgi-bin/go.cgi?query=GO:0008152&auto_wild_cards=yes&view=query&action=query&search_constraint=terms","GO:0008152_metabolism")	=HYPERLINK("http://www.ncbi.nih.gov/gquery/gquery.fcgi?term=PLA2G7","PLA2G7")	1534	10	0.836593	-0.051237	131	103.981	1.00649
=HYPERLINK("http://www.godatabase.org/cgi-bin/go.cgi?query=GO:0008152&auto_wild_cards=yes&view=query&action=query&search_constraint=terms","GO:0008152_metabolism")	=HYPERLINK("http://www.ncbi.nih.gov/gquery/gquery.fcgi?term=TGM2","TGM2")	1534	10	0.836593	-0.051237	131	103.981	1.00649
=HYPERLINK("http://www.godatabase.org/cgi-bin/go.cgi?query=GO:0008152&auto_wild_cards=yes&view=query&action=query&search_constraint=terms","GO:0008152_metabolism")	=HYPERLINK("http://www.ncbi.nih.gov/gquery/gquery.fcgi?term=TYMS","TYMS")	1534	10	0.836593	-0.051237	131	103.981	1.00649
=HYPERLINK("http://www.godatabase.org/cgi-bin/go.cgi?query=GO:0008152&auto_wild_cards=yes&view=query&action=query&search_constraint=terms","GO:0008152_metabolism")	=HYPERLINK("http://www.ncbi.nih.gov/gquery/gquery.fcgi?term=ZHX2","ZHX2")	1534	10	0.836593	-0.051237	131	103.981	1.00649
=HYPERLINK("http://www.godatabase.org/cgi-bin/go.cgi?query=GO:0007582&auto_wild_cards=yes&view=query&action=query&search_constraint=terms","GO:0007582_physiological_process")	=HYPERLINK("http://www.ncbi.nih.gov/gquery/gquery.fcgi?term=ACSL1","ACSL1")	2149	16	0.955483	-0.058266	130	103.245	1.00892
=HYPERLINK("http://www.godatabase.org/cgi-bin/go.cgi?query=GO:0007582&auto_wild_cards=yes&view=query&action=query&search_constraint=terms","GO:0007582_physiological_process")	=HYPERLINK("http://www.ncbi.nih.gov/gquery/gquery.fcgi?term=CCL2","CCL2")	2149	16	0.955483	-0.058266	130	103.245	1.00892
=HYPERLINK("http://www.godatabase.org/cgi-bin/go.cgi?query=GO:0007582&auto_wild_cards=yes&view=query&action=query&search_constraint=terms","GO:0007582_physiological_process")	=HYPERLINK("http://www.ncbi.nih.gov/gquery/gquery.fcgi?term=CCL7","CCL7")	2149	16	0.955483	-0.058266	130	103.245	1.00892
=HYPERLINK("http://www.godatabase.org/cgi-bin/go.cgi?query=GO:0007582&auto_wild_cards=yes&view=query&action=query&search_constraint=terms","GO:0007582_physiological_process")	=HYPERLINK("http://www.ncbi.nih.gov/gquery/gquery.fcgi?term=CD163","CD163")	2149	16	0.955483	-0.058266	130	103.245	1.00892
=HYPERLINK("http://www.godatabase.org/cgi-bin/go.cgi?query=GO:0007582&auto_wild_cards=yes&view=query&action=query&search_constraint=terms","GO:0007582_physiological_process")	=HYPERLINK("http://www.ncbi.nih.gov/gquery/gquery.fcgi?term=CTSL","CTSL")	2149	16	0.955483	-0.058266	130	103.245	1.00892
=HYPERLINK("http://www.godatabase.org/cgi-bin/go.cgi?query=GO:0007582&auto_wild_cards=yes&view=query&action=query&search_constraint=terms","GO:0007582_physiological_process")	=HYPERLINK("http://www.ncbi.nih.gov/gquery/gquery.fcgi?term=CXCL9","CXCL9")	2149	16	0.955483	-0.058266	130	103.245	1.00892
=HYPERLINK("http://www.godatabase.org/cgi-bin/go.cgi?query=GO:0007582&auto_wild_cards=yes&view=query&action=query&search_constraint=terms","GO:0007582_physiological_process")	=HYPERLINK("http://www.ncbi.nih.gov/gquery/gquery.fcgi?term=FER1L3","FER1L3")	2149	16	0.955483	-0.058266	130	103.245	1.00892
=HYPERLINK("http://www.godatabase.org/cgi-bin/go.cgi?query=GO:0007582&auto_wild_cards=yes&view=query&action=query&search_constraint=terms","GO:0007582_physiological_process")	=HYPERLINK("http://www.ncbi.nih.gov/gquery/gquery.fcgi?term=HLA-DRA","HLA-DRA")	2149	16	0.955483	-0.058266	130	103.245	1.00892
=HYPERLINK("http://www.godatabase.org/cgi-bin/go.cgi?query=GO:0007582&auto_wild_cards=yes&view=query&action=query&search_constraint=terms","GO:0007582_physiological_process")	=HYPERLINK("http://www.ncbi.nih.gov/gquery/gquery.fcgi?term=LILRA3","LILRA3")	2149	16	0.955483	-0.058266	130	103.245	1.00892
=HYPERLINK("http://www.godatabase.org/cgi-bin/go.cgi?query=GO:0007582&auto_wild_cards=yes&view=query&action=query&search_constraint=terms","GO:0007582_physiological_process")	=HYPERLINK("http://www.ncbi.nih.gov/gquery/gquery.fcgi?term=MAFB","MAFB")	2149	16	0.955483	-0.058266	130	103.245	1.00892
=HYPERLINK("http://www.godatabase.org/cgi-bin/go.cgi?query=GO:0007582&auto_wild_cards=yes&view=query&action=query&search_constraint=terms","GO:0007582_physiological_process")	=HYPERLINK("http://www.ncbi.nih.gov/gquery/gquery.fcgi?term=MMP9","MMP9")	2149	16	0.955483	-0.058266	130	103.245	1.00892
=HYPERLINK("http://www.godatabase.org/cgi-bin/go.cgi?query=GO:0007582&auto_wild_cards=yes&view=query&action=query&search_constraint=terms","GO:0007582_physiological_process")	=HYPERLINK("http://www.ncbi.nih.gov/gquery/gquery.fcgi?term=OSBPL7","OSBPL7")	2149	16	0.955483	-0.058266	130	103.245	1.00892
=HYPERLINK("http://www.godatabase.org/cgi-bin/go.cgi?query=GO:0007582&auto_wild_cards=yes&view=query&action=query&search_constraint=terms","GO:0007582_physiological_process")	=HYPERLINK("http://www.ncbi.nih.gov/gquery/gquery.fcgi?term=PLA2G7","PLA2G7")	2149	16	0.955483	-0.058266	130	103.245	1.00892
=HYPERLINK("http://www.godatabase.org/cgi-bin/go.cgi?query=GO:0007582&auto_wild_cards=yes&view=query&action=query&search_constraint=terms","GO:0007582_physiological_process")	=HYPERLINK("http://www.ncbi.nih.gov/gquery/gquery.fcgi?term=TGM2","TGM2")	2149	16	0.955483	-0.058266	130	103.245	1.00892
=HYPERLINK("http://www.godatabase.org/cgi-bin/go.cgi?query=GO:0007582&auto_wild_cards=yes&view=query&action=query&search_constraint=terms","GO:0007582_physiological_process")	=HYPERLINK("http://www.ncbi.nih.gov/gquery/gquery.fcgi?term=TYMS","TYMS")	2149	16	0.955483	-0.058266	130	103.245	1.00892
=HYPERLINK("http://www.godatabase.org/cgi-bin/go.cgi?query=GO:0007582&auto_wild_cards=yes&view=query&action=query&search_constraint=terms","GO:0007582_physiological_process")	=HYPERLINK("http://www.ncbi.nih.gov/gquery/gquery.fcgi?term=ZHX2","ZHX2")	2149	16	0.955483	-0.058266	130	103.245	1.00892
=HYPERLINK("http://www.godatabase.org/cgi-bin/go.cgi?query=GO:0050791&auto_wild_cards=yes&view=query&action=query&search_constraint=terms","GO:0050791_regulation_of_physiological_process")	=HYPERLINK("http://www.ncbi.nih.gov/gquery/gquery.fcgi?term=MAFB","MAFB")	416	2	0.616987	-0.064434	129	102.988	1.01519
=HYPERLINK("http://www.godatabase.org/cgi-bin/go.cgi?query=GO:0050791&auto_wild_cards=yes&view=query&action=query&search_constraint=terms","GO:0050791_regulation_of_physiological_process")	=HYPERLINK("http://www.ncbi.nih.gov/gquery/gquery.fcgi?term=ZHX2","ZHX2")	416	2	0.616987	-0.064434	129	102.988	1.01519
=HYPERLINK("http://www.godatabase.org/cgi-bin/go.cgi?query=GO:0007275&auto_wild_cards=yes&view=query&action=query&search_constraint=terms","GO:0007275_development")	=HYPERLINK("http://www.ncbi.nih.gov/gquery/gquery.fcgi?term=CCL2","CCL2")	278	2	0.923261	-0.182623	115	88.0771	1.01765
=HYPERLINK("http://www.godatabase.org/cgi-bin/go.cgi?query=GO:0007275&auto_wild_cards=yes&view=query&action=query&search_constraint=terms","GO:0007275_development")	=HYPERLINK("http://www.ncbi.nih.gov/gquery/gquery.fcgi?term=MAFB","MAFB")	278	2	0.923261	-0.182623	115	88.0771	1.01765
=HYPERLINK("http://www.godatabase.org/cgi-bin/go.cgi?query=GO:0006468&auto_wild_cards=yes&view=query&action=query&search_constraint=terms","GO:0006468_protein_amino_acid_phosphorylation")	=HYPERLINK("http://www.ncbi.nih.gov/gquery/gquery.fcgi?term=CCL2","CCL2")	138	1	0.929952	-0.172997	116	89.6516	1.02172
=HYPERLINK("http://www.godatabase.org/cgi-bin/go.cgi?query=GO:0019222&auto_wild_cards=yes&view=query&action=query&search_constraint=terms","GO:0019222_regulation_of_metabolism")	=HYPERLINK("http://www.ncbi.nih.gov/gquery/gquery.fcgi?term=MAFB","MAFB")	411	2	0.624493	-0.066980	128	102.833	1.02195
=HYPERLINK("http://www.godatabase.org/cgi-bin/go.cgi?query=GO:0019222&auto_wild_cards=yes&view=query&action=query&search_constraint=terms","GO:0019222_regulation_of_metabolism")	=HYPERLINK("http://www.ncbi.nih.gov/gquery/gquery.fcgi?term=ZHX2","ZHX2")	411	2	0.624493	-0.066980	128	102.833	1.02195
=HYPERLINK("http://www.godatabase.org/cgi-bin/go.cgi?query=GO:0050875&auto_wild_cards=yes&view=query&action=query&search_constraint=terms","GO:0050875_cellular_physiological_process")	=HYPERLINK("http://www.ncbi.nih.gov/gquery/gquery.fcgi?term=CCL2","CCL2")	968	6	0.795455	-0.077728	127	102.371	1.02677
=HYPERLINK("http://www.godatabase.org/cgi-bin/go.cgi?query=GO:0050875&auto_wild_cards=yes&view=query&action=query&search_constraint=terms","GO:0050875_cellular_physiological_process")	=HYPERLINK("http://www.ncbi.nih.gov/gquery/gquery.fcgi?term=CCL7","CCL7")	968	6	0.795455	-0.077728	127	102.371	1.02677
=HYPERLINK("http://www.godatabase.org/cgi-bin/go.cgi?query=GO:0050875&auto_wild_cards=yes&view=query&action=query&search_constraint=terms","GO:0050875_cellular_physiological_process")	=HYPERLINK("http://www.ncbi.nih.gov/gquery/gquery.fcgi?term=CXCL9","CXCL9")	968	6	0.795455	-0.077728	127	102.371	1.02677
=HYPERLINK("http://www.godatabase.org/cgi-bin/go.cgi?query=GO:0050875&auto_wild_cards=yes&view=query&action=query&search_constraint=terms","GO:0050875_cellular_physiological_process")	=HYPERLINK("http://www.ncbi.nih.gov/gquery/gquery.fcgi?term=FER1L3","FER1L3")	968	6	0.795455	-0.077728	127	102.371	1.02677
=HYPERLINK("http://www.godatabase.org/cgi-bin/go.cgi?query=GO:0050875&auto_wild_cards=yes&view=query&action=query&search_constraint=terms","GO:0050875_cellular_physiological_process")	=HYPERLINK("http://www.ncbi.nih.gov/gquery/gquery.fcgi?term=OSBPL7","OSBPL7")	968	6	0.795455	-0.077728	127	102.371	1.02677
=HYPERLINK("http://www.godatabase.org/cgi-bin/go.cgi?query=GO:0050875&auto_wild_cards=yes&view=query&action=query&search_constraint=terms","GO:0050875_cellular_physiological_process")	=HYPERLINK("http://www.ncbi.nih.gov/gquery/gquery.fcgi?term=TGM2","TGM2")	968	6	0.795455	-0.077728	127	102.371	1.02677
=HYPERLINK("http://www.godatabase.org/cgi-bin/go.cgi?query=GO:0006793&auto_wild_cards=yes&view=query&action=query&search_constraint=terms","GO:0006793_phosphorus_metabolism")	=HYPERLINK("http://www.ncbi.nih.gov/gquery/gquery.fcgi?term=CCL2","CCL2")	219	1	0.585997	-0.078481	126	101.692	1.03063
=HYPERLINK("http://www.godatabase.org/cgi-bin/go.cgi?query=GO:0006796&auto_wild_cards=yes&view=query&action=query&search_constraint=terms","GO:0006796_phosphate_metabolism")	=HYPERLINK("http://www.ncbi.nih.gov/gquery/gquery.fcgi?term=CCL2","CCL2")	219	1	0.585997	-0.078481	126	101.692	1.03063
=HYPERLINK("http://www.godatabase.org/cgi-bin/go.cgi?query=GO:0006350&auto_wild_cards=yes&view=query&action=query&search_constraint=terms","GO:0006350_transcription")	=HYPERLINK("http://www.ncbi.nih.gov/gquery/gquery.fcgi?term=MAFB","MAFB")	390	2	0.65812	-0.078733	124	101.064	1.04274
=HYPERLINK("http://www.godatabase.org/cgi-bin/go.cgi?query=GO:0006350&auto_wild_cards=yes&view=query&action=query&search_constraint=terms","GO:0006350_transcription")	=HYPERLINK("http://www.ncbi.nih.gov/gquery/gquery.fcgi?term=ZHX2","ZHX2")	390	2	0.65812	-0.078733	124	101.064	1.04274
=HYPERLINK("http://www.godatabase.org/cgi-bin/go.cgi?query=GO:0019219&auto_wild_cards=yes&view=query&action=query&search_constraint=terms","GO:0019219_regulation_of_nucleobase__nucleoside__nucleotide_and_nucleic_acid_metabolism")	=HYPERLINK("http://www.ncbi.nih.gov/gquery/gquery.fcgi?term=MAFB","MAFB")	373	2	0.688114	-0.089638	123	100.161	1.04333
=HYPERLINK("http://www.godatabase.org/cgi-bin/go.cgi?query=GO:0019219&auto_wild_cards=yes&view=query&action=query&search_constraint=terms","GO:0019219_regulation_of_nucleobase__nucleoside__nucleotide_and_nucleic_acid_metabolism")	=HYPERLINK("http://www.ncbi.nih.gov/gquery/gquery.fcgi?term=ZHX2","ZHX2")	373	2	0.688114	-0.089638	123	100.161	1.04333
=HYPERLINK("http://www.godatabase.org/cgi-bin/go.cgi?query=GO:0006351&auto_wild_cards=yes&view=query&action=query&search_constraint=terms","GO:0006351_transcription__DNA-dependent")	=HYPERLINK("http://www.ncbi.nih.gov/gquery/gquery.fcgi?term=MAFB","MAFB")	370	2	0.693694	-0.091704	122	99.7439	1.04877
=HYPERLINK("http://www.godatabase.org/cgi-bin/go.cgi?query=GO:0006351&auto_wild_cards=yes&view=query&action=query&search_constraint=terms","GO:0006351_transcription__DNA-dependent")	=HYPERLINK("http://www.ncbi.nih.gov/gquery/gquery.fcgi?term=ZHX2","ZHX2")	370	2	0.693694	-0.091704	122	99.7439	1.04877
=HYPERLINK("http://www.godatabase.org/cgi-bin/go.cgi?query=GO:0016310&auto_wild_cards=yes&view=query&action=query&search_constraint=terms","GO:0016310_phosphorylation")	=HYPERLINK("http://www.ncbi.nih.gov/gquery/gquery.fcgi?term=CCL2","CCL2")	179	1	0.716946	-0.115114	119	96.887	1.05277
=HYPERLINK("http://www.godatabase.org/cgi-bin/go.cgi?query=GO:0006355&auto_wild_cards=yes&view=query&action=query&search_constraint=terms","GO:0006355_regulation_of_transcription__DNA-dependent")	=HYPERLINK("http://www.ncbi.nih.gov/gquery/gquery.fcgi?term=MAFB","MAFB")	350	2	0.733333	-0.106678	120	98.1792	1.05433
=HYPERLINK("http://www.godatabase.org/cgi-bin/go.cgi?query=GO:0006355&auto_wild_cards=yes&view=query&action=query&search_constraint=terms","GO:0006355_regulation_of_transcription__DNA-dependent")	=HYPERLINK("http://www.ncbi.nih.gov/gquery/gquery.fcgi?term=ZHX2","ZHX2")	350	2	0.733333	-0.106678	120	98.1792	1.05433
=HYPERLINK("http://www.godatabase.org/cgi-bin/go.cgi?query=GO:0050789&auto_wild_cards=yes&view=query&action=query&search_constraint=terms","GO:0050789_regulation_of_biological_process")	=HYPERLINK("http://www.ncbi.nih.gov/gquery/gquery.fcgi?term=CCL2","CCL2")	606	4	0.847085	-0.133365	117	94.8419	1.05436
=HYPERLINK("http://www.godatabase.org/cgi-bin/go.cgi?query=GO:0050789&auto_wild_cards=yes&view=query&action=query&search_constraint=terms","GO:0050789_regulation_of_biological_process")	=HYPERLINK("http://www.ncbi.nih.gov/gquery/gquery.fcgi?term=MAFB","MAFB")	606	4	0.847085	-0.133365	117	94.8419	1.05436
=HYPERLINK("http://www.godatabase.org/cgi-bin/go.cgi?query=GO:0050789&auto_wild_cards=yes&view=query&action=query&search_constraint=terms","GO:0050789_regulation_of_biological_process")	=HYPERLINK("http://www.ncbi.nih.gov/gquery/gquery.fcgi?term=TGM2","TGM2")	606	4	0.847085	-0.133365	117	94.8419	1.05436
=HYPERLINK("http://www.godatabase.org/cgi-bin/go.cgi?query=GO:0050789&auto_wild_cards=yes&view=query&action=query&search_constraint=terms","GO:0050789_regulation_of_biological_process")	=HYPERLINK("http://www.ncbi.nih.gov/gquery/gquery.fcgi?term=ZHX2","ZHX2")	606	4	0.847085	-0.133365	117	94.8419	1.05436
=HYPERLINK("http://www.godatabase.org/cgi-bin/go.cgi?query=GO:0019538&auto_wild_cards=yes&view=query&action=query&search_constraint=terms","GO:0019538_protein_metabolism")	=HYPERLINK("http://www.ncbi.nih.gov/gquery/gquery.fcgi?term=CCL2","CCL2")	627	4	0.818713	-0.117464	118	96.054	1.05559
=HYPERLINK("http://www.godatabase.org/cgi-bin/go.cgi?query=GO:0019538&auto_wild_cards=yes&view=query&action=query&search_constraint=terms","GO:0019538_protein_metabolism")	=HYPERLINK("http://www.ncbi.nih.gov/gquery/gquery.fcgi?term=CTSL","CTSL")	627	4	0.818713	-0.117464	118	96.054	1.05559
=HYPERLINK("http://www.godatabase.org/cgi-bin/go.cgi?query=GO:0019538&auto_wild_cards=yes&view=query&action=query&search_constraint=terms","GO:0019538_protein_metabolism")	=HYPERLINK("http://www.ncbi.nih.gov/gquery/gquery.fcgi?term=MMP9","MMP9")	627	4	0.818713	-0.117464	118	96.054	1.05559
=HYPERLINK("http://www.godatabase.org/cgi-bin/go.cgi?query=GO:0019538&auto_wild_cards=yes&view=query&action=query&search_constraint=terms","GO:0019538_protein_metabolism")	=HYPERLINK("http://www.ncbi.nih.gov/gquery/gquery.fcgi?term=TGM2","TGM2")	627	4	0.818713	-0.117464	118	96.054	1.05559
=HYPERLINK("http://www.godatabase.org/cgi-bin/go.cgi?query=GO:0045449&auto_wild_cards=yes&view=query&action=query&search_constraint=terms","GO:0045449_regulation_of_transcription")	=HYPERLINK("http://www.ncbi.nih.gov/gquery/gquery.fcgi?term=MAFB","MAFB")	365	2	0.703196	-0.095248	121	99.5131	1.05579
=HYPERLINK("http://www.godatabase.org/cgi-bin/go.cgi?query=GO:0045449&auto_wild_cards=yes&view=query&action=query&search_constraint=terms","GO:0045449_regulation_of_transcription")	=HYPERLINK("http://www.ncbi.nih.gov/gquery/gquery.fcgi?term=ZHX2","ZHX2")	365	2	0.703196	-0.095248	121	99.5131	1.05579
=HYPERLINK("http://www.godatabase.org/cgi-bin/go.cgi?query=GO:0008150&auto_wild_cards=yes&view=query&action=query&search_constraint=terms","GO:0008150_biological_process")	=HYPERLINK("http://www.ncbi.nih.gov/gquery/gquery.fcgi?term=ACSL1","ACSL1")	2310	18	1	-0.000000	1063	1557	1.46472
=HYPERLINK("http://www.godatabase.org/cgi-bin/go.cgi?query=GO:0008150&auto_wild_cards=yes&view=query&action=query&search_constraint=terms","GO:0008150_biological_process")	=HYPERLINK("http://www.ncbi.nih.gov/gquery/gquery.fcgi?term=CCL2","CCL2")	2310	18	1	-0.000000	1063	1557	1.46472
=HYPERLINK("http://www.godatabase.org/cgi-bin/go.cgi?query=GO:0008150&auto_wild_cards=yes&view=query&action=query&search_constraint=terms","GO:0008150_biological_process")	=HYPERLINK("http://www.ncbi.nih.gov/gquery/gquery.fcgi?term=CCL7","CCL7")	2310	18	1	-0.000000	1063	1557	1.46472
=HYPERLINK("http://www.godatabase.org/cgi-bin/go.cgi?query=GO:0008150&auto_wild_cards=yes&view=query&action=query&search_constraint=terms","GO:0008150_biological_process")	=HYPERLINK("http://www.ncbi.nih.gov/gquery/gquery.fcgi?term=CD163","CD163")	2310	18	1	-0.000000	1063	1557	1.46472
=HYPERLINK("http://www.godatabase.org/cgi-bin/go.cgi?query=GO:0008150&auto_wild_cards=yes&view=query&action=query&search_constraint=terms","GO:0008150_biological_process")	=HYPERLINK("http://www.ncbi.nih.gov/gquery/gquery.fcgi?term=CTSL","CTSL")	2310	18	1	-0.000000	1063	1557	1.46472
=HYPERLINK("http://www.godatabase.org/cgi-bin/go.cgi?query=GO:0008150&auto_wild_cards=yes&view=query&action=query&search_constraint=terms","GO:0008150_biological_process")	=HYPERLINK("http://www.ncbi.nih.gov/gquery/gquery.fcgi?term=CXCL9","CXCL9")	2310	18	1	-0.000000	1063	1557	1.46472
=HYPERLINK("http://www.godatabase.org/cgi-bin/go.cgi?query=GO:0008150&auto_wild_cards=yes&view=query&action=query&search_constraint=terms","GO:0008150_biological_process")	=HYPERLINK("http://www.ncbi.nih.gov/gquery/gquery.fcgi?term=EMR2","EMR2")	2310	18	1	-0.000000	1063	1557	1.46472
=HYPERLINK("http://www.godatabase.org/cgi-bin/go.cgi?query=GO:0008150&auto_wild_cards=yes&view=query&action=query&search_constraint=terms","GO:0008150_biological_process")	=HYPERLINK("http://www.ncbi.nih.gov/gquery/gquery.fcgi?term=FER1L3","FER1L3")	2310	18	1	-0.000000	1063	1557	1.46472
=HYPERLINK("http://www.godatabase.org/cgi-bin/go.cgi?query=GO:0008150&auto_wild_cards=yes&view=query&action=query&search_constraint=terms","GO:0008150_biological_process")	=HYPERLINK("http://www.ncbi.nih.gov/gquery/gquery.fcgi?term=HLA-DRA","HLA-DRA")	2310	18	1	-0.000000	1063	1557	1.46472
=HYPERLINK("http://www.godatabase.org/cgi-bin/go.cgi?query=GO:0008150&auto_wild_cards=yes&view=query&action=query&search_constraint=terms","GO:0008150_biological_process")	=HYPERLINK("http://www.ncbi.nih.gov/gquery/gquery.fcgi?term=LILRA3","LILRA3")	2310	18	1	-0.000000	1063	1557	1.46472
=HYPERLINK("http://www.godatabase.org/cgi-bin/go.cgi?query=GO:0008150&auto_wild_cards=yes&view=query&action=query&search_constraint=terms","GO:0008150_biological_process")	=HYPERLINK("http://www.ncbi.nih.gov/gquery/gquery.fcgi?term=MAFB","MAFB")	2310	18	1	-0.000000	1063	1557	1.46472
=HYPERLINK("http://www.godatabase.org/cgi-bin/go.cgi?query=GO:0008150&auto_wild_cards=yes&view=query&action=query&search_constraint=terms","GO:0008150_biological_process")	=HYPERLINK("http://www.ncbi.nih.gov/gquery/gquery.fcgi?term=MMP9","MMP9")	2310	18	1	-0.000000	1063	1557	1.46472
=HYPERLINK("http://www.godatabase.org/cgi-bin/go.cgi?query=GO:0008150&auto_wild_cards=yes&view=query&action=query&search_constraint=terms","GO:0008150_biological_process")	=HYPERLINK("http://www.ncbi.nih.gov/gquery/gquery.fcgi?term=OSBPL7","OSBPL7")	2310	18	1	-0.000000	1063	1557	1.46472
=HYPERLINK("http://www.godatabase.org/cgi-bin/go.cgi?query=GO:0008150&auto_wild_cards=yes&view=query&action=query&search_constraint=terms","GO:0008150_biological_process")	=HYPERLINK("http://www.ncbi.nih.gov/gquery/gquery.fcgi?term=PLA2G7","PLA2G7")	2310	18	1	-0.000000	1063	1557	1.46472
=HYPERLINK("http://www.godatabase.org/cgi-bin/go.cgi?query=GO:0008150&auto_wild_cards=yes&view=query&action=query&search_constraint=terms","GO:0008150_biological_process")	=HYPERLINK("http://www.ncbi.nih.gov/gquery/gquery.fcgi?term=PTPNS1","PTPNS1")	2310	18	1	-0.000000	1063	1557	1.46472
=HYPERLINK("http://www.godatabase.org/cgi-bin/go.cgi?query=GO:0008150&auto_wild_cards=yes&view=query&action=query&search_constraint=terms","GO:0008150_biological_process")	=HYPERLINK("http://www.ncbi.nih.gov/gquery/gquery.fcgi?term=TGM2","TGM2")	2310	18	1	-0.000000	1063	1557	1.46472
=HYPERLINK("http://www.godatabase.org/cgi-bin/go.cgi?query=GO:0008150&auto_wild_cards=yes&view=query&action=query&search_constraint=terms","GO:0008150_biological_process")	=HYPERLINK("http://www.ncbi.nih.gov/gquery/gquery.fcgi?term=TYMS","TYMS")	2310	18	1	-0.000000	1063	1557	1.46472
=HYPERLINK("http://www.godatabase.org/cgi-bin/go.cgi?query=GO:0008150&auto_wild_cards=yes&view=query&action=query&search_constraint=terms","GO:0008150_biological_process")	=HYPERLINK("http://www.ncbi.nih.gov/gquery/gquery.fcgi?term=ZHX2","ZHX2")	2310	18	1	-0.000000	1063	1557	1.46472
