# Supplementary material for: High-Throughput GoMiner, an 'industrial-strength' integrative gene ontology tool for interpretation of multiple-microarray experiments, with application to studies of Common Variable Immune Deficiency (CVID)
Source: BMC Bioinformatics. 2005 Jul 5;6:168. doi: 10.1186/1471-2105-6-168 (PMC1190154; doi:10.1186/1471-2105-6-168)
Supplement: Additional File 3 — Output Files Generated from High-Throughput GoMiner [file 1471-2105-6-168-S3.tar › cvidoutput/total.txt.dir/cvidchanged.txt.dir/cvidchanged.txt.under.xls]

=HYPERLINK("http://discover.nci.nih.gov/gominer/hi-thruput-defs.jsp#GO","HYPERLINKED GO CATEGORY")	=HYPERLINK("http://discover.nci.nih.gov/gominer/hi-thruput-defs.jsp#TOTAL","TOTAL GENES")	=HYPERLINK("http://discover.nci.nih.gov/gominer/hi-thruput-defs.jsp#UNDER","UNDEREXPRESSED GENES")	=HYPERLINK("http://discover.nci.nih.gov/gominer/hi-thruput-defs.jsp#ENRICH","ENRICHMENT")	=HYPERLINK("http://discover.nci.nih.gov/gominer/hi-thruput-defs.jsp#LOG10","LOG10(p)")	=HYPERLINK("http://discover.nci.nih.gov/gominer/hi-thruput-defs.jsp#NUMB","CUMULATIVE NUMBER OF CATEGORIES")	=HYPERLINK("http://discover.nci.nih.gov/gominer/hi-thruput-defs.jsp#RLB","CUMULATIVE RANDOMS LOWER BOUND")	=HYPERLINK("http://discover.nci.nih.gov/gominer/hi-thruput-defs.jsp#RM","CUMULATIVE RANDOMS MEAN")	=HYPERLINK("http://discover.nci.nih.gov/gominer/hi-thruput-defs.jsp#RUB","CUMULATIVE RANDOMS UPPER BOUND")	=HYPERLINK("http://discover.nci.nih.gov/gominer/hi-thruput-defs.jsp#FDR","FALSE DISCOVERY RATE")
=HYPERLINK("http://www.godatabase.org/cgi-bin/go.cgi?query=GO:0006874&auto_wild_cards=yes&view=query&action=query&search_constraint=terms","GO:0006874_calcium_ion_homeostasis")	4	2	64.1667	-3.467186	1	-0.275268	0.04	0.355268	0.04
=HYPERLINK("http://www.godatabase.org/cgi-bin/go.cgi?query=GO:0050874&auto_wild_cards=yes&view=query&action=query&search_constraint=terms","GO:0050874_organismal_physiological_process")	351	9	3.2906	-3.274300	2	-0.362116	0.06	0.482116	0.03
=HYPERLINK("http://www.godatabase.org/cgi-bin/go.cgi?query=GO:0006875&auto_wild_cards=yes&view=query&action=query&search_constraint=terms","GO:0006875_metal_ion_homeostasis")	8	2	32.0833	-2.806219	4	-0.600115	0.26	1.12011	0.065
=HYPERLINK("http://www.godatabase.org/cgi-bin/go.cgi?query=GO:0030005&auto_wild_cards=yes&view=query&action=query&search_constraint=terms","GO:0030005_di-__tri-valent_inorganic_cation_homeostasis")	8	2	32.0833	-2.806219	4	-0.600115	0.26	1.12011	0.065
=HYPERLINK("http://www.godatabase.org/cgi-bin/go.cgi?query=GO:0006954&auto_wild_cards=yes&view=query&action=query&search_constraint=terms","GO:0006954_inflammatory_response")	69	4	7.43961	-2.788725	5	-0.600115	0.26	1.12011	0.052
=HYPERLINK("http://www.godatabase.org/cgi-bin/go.cgi?query=GO:0045087&auto_wild_cards=yes&view=query&action=query&search_constraint=terms","GO:0045087_innate_immune_response")	70	4	7.33333	-2.765305	6	-0.600115	0.26	1.12011	0.0433333
=HYPERLINK("http://www.godatabase.org/cgi-bin/go.cgi?query=GO:0006873&auto_wild_cards=yes&view=query&action=query&search_constraint=terms","GO:0006873_cell_ion_homeostasis")	9	2	28.5185	-2.699084	9	-0.581917	0.3	1.18192	0.0333333
=HYPERLINK("http://www.godatabase.org/cgi-bin/go.cgi?query=GO:0030003&auto_wild_cards=yes&view=query&action=query&search_constraint=terms","GO:0030003_cation_homeostasis")	9	2	28.5185	-2.699084	9	-0.581917	0.3	1.18192	0.0333333
=HYPERLINK("http://www.godatabase.org/cgi-bin/go.cgi?query=GO:0050801&auto_wild_cards=yes&view=query&action=query&search_constraint=terms","GO:0050801_ion_homeostasis")	9	2	28.5185	-2.699084	9	-0.581917	0.3	1.18192	0.0333333
=HYPERLINK("http://www.godatabase.org/cgi-bin/go.cgi?query=GO:0007186&auto_wild_cards=yes&view=query&action=query&search_constraint=terms","GO:0007186_G-protein_coupled_receptor_protein_signaling_pathway")	74	4	6.93694	-2.675232	10	-0.574148	0.31	1.19415	0.031
=HYPERLINK("http://www.godatabase.org/cgi-bin/go.cgi?query=GO:0006935&auto_wild_cards=yes&view=query&action=query&search_constraint=terms","GO:0006935_chemotaxis")	36	3	10.6944	-2.616805	12	-0.569551	0.33	1.22955	0.0275
=HYPERLINK("http://www.godatabase.org/cgi-bin/go.cgi?query=GO:0042330&auto_wild_cards=yes&view=query&action=query&search_constraint=terms","GO:0042330_taxis")	36	3	10.6944	-2.616805	12	-0.569551	0.33	1.22955	0.0275
=HYPERLINK("http://www.godatabase.org/cgi-bin/go.cgi?query=GO:0006955&auto_wild_cards=yes&view=query&action=query&search_constraint=terms","GO:0006955_immune_response")	264	7	3.40278	-2.609293	13	-0.569551	0.33	1.22955	0.0253846
=HYPERLINK("http://www.godatabase.org/cgi-bin/go.cgi?query=GO:0019935&auto_wild_cards=yes&view=query&action=query&search_constraint=terms","GO:0019935_cyclic-nucleotide-mediated_signaling")	10	2	25.6667	-2.604182	14	-0.66414	0.42	1.50414	0.03
=HYPERLINK("http://www.godatabase.org/cgi-bin/go.cgi?query=GO:0006952&auto_wild_cards=yes&view=query&action=query&search_constraint=terms","GO:0006952_defense_response")	284	7	3.16315	-2.424421	15	-0.8715	0.69	2.2515	0.046
=HYPERLINK("http://www.godatabase.org/cgi-bin/go.cgi?query=GO:0019725&auto_wild_cards=yes&view=query&action=query&search_constraint=terms","GO:0019725_cell_homeostasis")	14	2	18.3333	-2.306380	16	-0.86373	0.85	2.56373	0.053125
=HYPERLINK("http://www.godatabase.org/cgi-bin/go.cgi?query=GO:0009613&auto_wild_cards=yes&view=query&action=query&search_constraint=terms","GO:0009613_response_to_pest_pathogen_parasite")	159	5	4.03564	-2.224516	17	-0.88168	0.92	2.72168	0.0541176
=HYPERLINK("http://www.godatabase.org/cgi-bin/go.cgi?query=GO:0009611&auto_wild_cards=yes&view=query&action=query&search_constraint=terms","GO:0009611_response_to_wounding")	99	4	5.18519	-2.213957	18	-0.88168	0.92	2.72168	0.0511111
=HYPERLINK("http://www.godatabase.org/cgi-bin/go.cgi?query=GO:0009607&auto_wild_cards=yes&view=query&action=query&search_constraint=terms","GO:0009607_response_to_biotic_stimulus")	313	7	2.87007	-2.183683	19	-0.84303	0.96	2.76303	0.0505263
=HYPERLINK("http://www.godatabase.org/cgi-bin/go.cgi?query=GO:0019932&auto_wild_cards=yes&view=query&action=query&search_constraint=terms","GO:0019932_second-messenger-mediated_signaling")	17	2	15.098	-2.137897	20	-0.81068	1.05	2.91068	0.0525
=HYPERLINK("http://www.godatabase.org/cgi-bin/go.cgi?query=GO:0006959&auto_wild_cards=yes&view=query&action=query&search_constraint=terms","GO:0006959_humoral_immune_response")	54	3	7.12963	-2.114204	21	-0.84373	1.09	3.02373	0.0519048
=HYPERLINK("http://www.godatabase.org/cgi-bin/go.cgi?query=GO:0006231&auto_wild_cards=yes&view=query&action=query&search_constraint=terms","GO:0006231_dTMP_biosynthesis")	1	1	128.333	-2.108339	34	0.70723	6.15	11.5928	0.180882
=HYPERLINK("http://www.godatabase.org/cgi-bin/go.cgi?query=GO:0007423&auto_wild_cards=yes&view=query&action=query&search_constraint=terms","GO:0007423_sensory_organ_development")	1	1	128.333	-2.108339	34	0.70723	6.15	11.5928	0.180882
=HYPERLINK("http://www.godatabase.org/cgi-bin/go.cgi?query=GO:0007586&auto_wild_cards=yes&view=query&action=query&search_constraint=terms","GO:0007586_digestion")	1	1	128.333	-2.108339	34	0.70723	6.15	11.5928	0.180882
=HYPERLINK("http://www.godatabase.org/cgi-bin/go.cgi?query=GO:0009129&auto_wild_cards=yes&view=query&action=query&search_constraint=terms","GO:0009129_pyrimidine_nucleoside_monophosphate_metabolism")	1	1	128.333	-2.108339	34	0.70723	6.15	11.5928	0.180882
=HYPERLINK("http://www.godatabase.org/cgi-bin/go.cgi?query=GO:0009130&auto_wild_cards=yes&view=query&action=query&search_constraint=terms","GO:0009130_pyrimidine_nucleoside_monophosphate_biosynthesis")	1	1	128.333	-2.108339	34	0.70723	6.15	11.5928	0.180882
=HYPERLINK("http://www.godatabase.org/cgi-bin/go.cgi?query=GO:0009157&auto_wild_cards=yes&view=query&action=query&search_constraint=terms","GO:0009157_deoxyribonucleoside_monophosphate_biosynthesis")	1	1	128.333	-2.108339	34	0.70723	6.15	11.5928	0.180882
=HYPERLINK("http://www.godatabase.org/cgi-bin/go.cgi?query=GO:0009162&auto_wild_cards=yes&view=query&action=query&search_constraint=terms","GO:0009162_deoxyribonucleoside_monophosphate_metabolism")	1	1	128.333	-2.108339	34	0.70723	6.15	11.5928	0.180882
=HYPERLINK("http://www.godatabase.org/cgi-bin/go.cgi?query=GO:0009176&auto_wild_cards=yes&view=query&action=query&search_constraint=terms","GO:0009176_pyrimidine_deoxyribonucleoside_monophosphate_metabolism")	1	1	128.333	-2.108339	34	0.70723	6.15	11.5928	0.180882
=HYPERLINK("http://www.godatabase.org/cgi-bin/go.cgi?query=GO:0009177&auto_wild_cards=yes&view=query&action=query&search_constraint=terms","GO:0009177_pyrimidine_deoxyribonucleoside_monophosphate_biosynthesis")	1	1	128.333	-2.108339	34	0.70723	6.15	11.5928	0.180882
=HYPERLINK("http://www.godatabase.org/cgi-bin/go.cgi?query=GO:0018201&auto_wild_cards=yes&view=query&action=query&search_constraint=terms","GO:0018201_peptidyl-glycine_modification")	1	1	128.333	-2.108339	34	0.70723	6.15	11.5928	0.180882
=HYPERLINK("http://www.godatabase.org/cgi-bin/go.cgi?query=GO:0018262&auto_wild_cards=yes&view=query&action=query&search_constraint=terms","GO:0018262_isopeptide_cross-linking")	1	1	128.333	-2.108339	34	0.70723	6.15	11.5928	0.180882
=HYPERLINK("http://www.godatabase.org/cgi-bin/go.cgi?query=GO:0018276&auto_wild_cards=yes&view=query&action=query&search_constraint=terms","GO:0018276_isopeptide_cross-linking_via_N6-glycyl-L-lysine")	1	1	128.333	-2.108339	34	0.70723	6.15	11.5928	0.180882
=HYPERLINK("http://www.godatabase.org/cgi-bin/go.cgi?query=GO:0046073&auto_wild_cards=yes&view=query&action=query&search_constraint=terms","GO:0046073_dTMP_metabolism")	1	1	128.333	-2.108339	34	0.70723	6.15	11.5928	0.180882
=HYPERLINK("http://www.godatabase.org/cgi-bin/go.cgi?query=GO:0042592&auto_wild_cards=yes&view=query&action=query&search_constraint=terms","GO:0042592_homeostasis")	18	2	14.2593	-2.088748	35	0.7882	6.23	11.6718	0.178
=HYPERLINK("http://www.godatabase.org/cgi-bin/go.cgi?query=GO:0042221&auto_wild_cards=yes&view=query&action=query&search_constraint=terms","GO:0042221_response_to_chemical_substance")	57	3	6.75439	-2.048821	36	0.8001	6.26	11.7199	0.173889
=HYPERLINK("http://www.godatabase.org/cgi-bin/go.cgi?query=GO:0007267&auto_wild_cards=yes&view=query&action=query&search_constraint=terms","GO:0007267_cell-cell_signaling")	68	3	5.66176	-1.838471	37	1.05221	7.1	13.1478	0.191892
=HYPERLINK("http://www.godatabase.org/cgi-bin/go.cgi?query=GO:0009221&auto_wild_cards=yes&view=query&action=query&search_constraint=terms","GO:0009221_pyrimidine_deoxyribonucleotide_biosynthesis")	2	1	64.1667	-1.808911	41	1.97973	10.81	19.6403	0.263659
=HYPERLINK("http://www.godatabase.org/cgi-bin/go.cgi?query=GO:0009263&auto_wild_cards=yes&view=query&action=query&search_constraint=terms","GO:0009263_deoxyribonucleotide_biosynthesis")	2	1	64.1667	-1.808911	41	1.97973	10.81	19.6403	0.263659
=HYPERLINK("http://www.godatabase.org/cgi-bin/go.cgi?query=GO:0018149&auto_wild_cards=yes&view=query&action=query&search_constraint=terms","GO:0018149_peptide_cross-linking")	2	1	64.1667	-1.808911	41	1.97973	10.81	19.6403	0.263659
=HYPERLINK("http://www.godatabase.org/cgi-bin/go.cgi?query=GO:0018205&auto_wild_cards=yes&view=query&action=query&search_constraint=terms","GO:0018205_peptidyl-lysine_modification")	2	1	64.1667	-1.808911	41	1.97973	10.81	19.6403	0.263659
=HYPERLINK("http://www.godatabase.org/cgi-bin/go.cgi?query=GO:0009605&auto_wild_cards=yes&view=query&action=query&search_constraint=terms","GO:0009605_response_to_external_stimulus")	376	7	2.38918	-1.748739	42	2.20773	11.02	19.8323	0.262381
=HYPERLINK("http://www.godatabase.org/cgi-bin/go.cgi?query=GO:0007422&auto_wild_cards=yes&view=query&action=query&search_constraint=terms","GO:0007422_peripheral_nervous_system_development")	3	1	42.7778	-1.634420	46	3.7046	14.7	25.6954	0.319565
=HYPERLINK("http://www.godatabase.org/cgi-bin/go.cgi?query=GO:0009219&auto_wild_cards=yes&view=query&action=query&search_constraint=terms","GO:0009219_pyrimidine_deoxyribonucleotide_metabolism")	3	1	42.7778	-1.634420	46	3.7046	14.7	25.6954	0.319565
=HYPERLINK("http://www.godatabase.org/cgi-bin/go.cgi?query=GO:0009262&auto_wild_cards=yes&view=query&action=query&search_constraint=terms","GO:0009262_deoxyribonucleotide_metabolism")	3	1	42.7778	-1.634420	46	3.7046	14.7	25.6954	0.319565
=HYPERLINK("http://www.godatabase.org/cgi-bin/go.cgi?query=GO:0019221&auto_wild_cards=yes&view=query&action=query&search_constraint=terms","GO:0019221_cytokine_and_chemokine_mediated_signaling_pathway")	3	1	42.7778	-1.634420	46	3.7046	14.7	25.6954	0.319565
=HYPERLINK("http://www.godatabase.org/cgi-bin/go.cgi?query=GO:0009628&auto_wild_cards=yes&view=query&action=query&search_constraint=terms","GO:0009628_response_to_abiotic_stimulus")	87	3	4.42529	-1.553479	47	4.2171	15.33	26.4429	0.32617
=HYPERLINK("http://www.godatabase.org/cgi-bin/go.cgi?query=GO:0019730&auto_wild_cards=yes&view=query&action=query&search_constraint=terms","GO:0019730_antimicrobial_humoral_response")	35	2	7.33333	-1.532900	49	4.2987	15.46	26.6213	0.31551
=HYPERLINK("http://www.godatabase.org/cgi-bin/go.cgi?query=GO:0019735&auto_wild_cards=yes&view=query&action=query&search_constraint=terms","GO:0019735_antimicrobial_humoral_response_(sensu_Vertebrata)")	35	2	7.33333	-1.532900	49	4.2987	15.46	26.6213	0.31551
=HYPERLINK("http://www.godatabase.org/cgi-bin/go.cgi?query=GO:0030574&auto_wild_cards=yes&view=query&action=query&search_constraint=terms","GO:0030574_collagen_catabolism")	4	1	32.0833	-1.511080	50	6.202	18	29.798	0.36
=HYPERLINK("http://www.godatabase.org/cgi-bin/go.cgi?query=GO:0016567&auto_wild_cards=yes&view=query&action=query&search_constraint=terms","GO:0016567_protein_ubiquitination")	5	1	25.6667	-1.415767	51	7.5867	20.55	33.5133	0.402941
=HYPERLINK("http://www.godatabase.org/cgi-bin/go.cgi?query=GO:0006916&auto_wild_cards=yes&view=query&action=query&search_constraint=terms","GO:0006916_anti-apoptosis")	41	2	6.26016	-1.405555	53	7.9011	21.1	34.2989	0.398113
=HYPERLINK("http://www.godatabase.org/cgi-bin/go.cgi?query=GO:0016064&auto_wild_cards=yes&view=query&action=query&search_constraint=terms","GO:0016064_humoral_defense_mechanism_(sensu_Vertebrata)")	41	2	6.26016	-1.405555	53	7.9011	21.1	34.2989	0.398113
=HYPERLINK("http://www.godatabase.org/cgi-bin/go.cgi?query=GO:0043066&auto_wild_cards=yes&view=query&action=query&search_constraint=terms","GO:0043066_negative_regulation_of_apoptosis")	44	2	5.83333	-1.349446	55	8.4981	21.83	35.1619	0.396909
=HYPERLINK("http://www.godatabase.org/cgi-bin/go.cgi?query=GO:0043069&auto_wild_cards=yes&view=query&action=query&search_constraint=terms","GO:0043069_negative_regulation_of_programmed_cell_death")	44	2	5.83333	-1.349446	55	8.4981	21.83	35.1619	0.396909
=HYPERLINK("http://www.godatabase.org/cgi-bin/go.cgi?query=GO:0050896&auto_wild_cards=yes&view=query&action=query&search_constraint=terms","GO:0050896_response_to_stimulus")	451	7	1.99187	-1.346738	56	8.5084	21.84	35.1716	0.39
=HYPERLINK("http://www.godatabase.org/cgi-bin/go.cgi?query=GO:0009618&auto_wild_cards=yes&view=query&action=query&search_constraint=terms","GO:0009618_response_to_pathogenic_bacteria")	6	1	21.3889	-1.338182	57	9.3361	23.1	36.8639	0.405263
=HYPERLINK("http://www.godatabase.org/cgi-bin/go.cgi?query=GO:0007166&auto_wild_cards=yes&view=query&action=query&search_constraint=terms","GO:0007166_cell_surface_receptor_linked_signal_transduction")	180	4	2.85185	-1.337653	58	9.3657	23.15	36.9343	0.399138
=HYPERLINK("http://www.godatabase.org/cgi-bin/go.cgi?query=GO:0006950&auto_wild_cards=yes&view=query&action=query&search_constraint=terms","GO:0006950_response_to_stress")	266	5	2.41228	-1.324789	59	9.5737	23.35	37.1263	0.395763
=HYPERLINK("http://www.godatabase.org/cgi-bin/go.cgi?query=GO:0006221&auto_wild_cards=yes&view=query&action=query&search_constraint=terms","GO:0006221_pyrimidine_nucleotide_biosynthesis")	7	1	18.3333	-1.272829	60	10.8495	25.4	39.9505	0.423333
=HYPERLINK("http://www.godatabase.org/cgi-bin/go.cgi?query=GO:0006629&auto_wild_cards=yes&view=query&action=query&search_constraint=terms","GO:0006629_lipid_metabolism")	115	3	3.34783	-1.245587	61	11.3714	25.97	40.5686	0.425738
=HYPERLINK("http://www.godatabase.org/cgi-bin/go.cgi?query=GO:0019079&auto_wild_cards=yes&view=query&action=query&search_constraint=terms","GO:0019079_viral_genome_replication")	8	1	16.0417	-1.216429	62	12.6051	27.66	42.7149	0.446129
=HYPERLINK("http://www.godatabase.org/cgi-bin/go.cgi?query=GO:0007187&auto_wild_cards=yes&view=query&action=query&search_constraint=terms","GO:0007187_G-protein_signaling__coupled_to_cyclic_nucleotide_second_messenger")	9	1	14.2593	-1.166868	66	13.992	29.98	45.968	0.454242
=HYPERLINK("http://www.godatabase.org/cgi-bin/go.cgi?query=GO:0019884&auto_wild_cards=yes&view=query&action=query&search_constraint=terms","GO:0019884_antigen_presentation__exogenous_antigen")	9	1	14.2593	-1.166868	66	13.992	29.98	45.968	0.454242
=HYPERLINK("http://www.godatabase.org/cgi-bin/go.cgi?query=GO:0019886&auto_wild_cards=yes&view=query&action=query&search_constraint=terms","GO:0019886_antigen_processing__exogenous_antigen_via_MHC_class_II")	9	1	14.2593	-1.166868	66	13.992	29.98	45.968	0.454242
=HYPERLINK("http://www.godatabase.org/cgi-bin/go.cgi?query=GO:0019933&auto_wild_cards=yes&view=query&action=query&search_constraint=terms","GO:0019933_cAMP-mediated_signaling")	9	1	14.2593	-1.166868	66	13.992	29.98	45.968	0.454242
=HYPERLINK("http://www.godatabase.org/cgi-bin/go.cgi?query=GO:0006220&auto_wild_cards=yes&view=query&action=query&search_constraint=terms","GO:0006220_pyrimidine_nucleotide_metabolism")	10	1	12.8333	-1.122700	70	15.1194	31.52	47.9206	0.450286
=HYPERLINK("http://www.godatabase.org/cgi-bin/go.cgi?query=GO:0006869&auto_wild_cards=yes&view=query&action=query&search_constraint=terms","GO:0006869_lipid_transport")	10	1	12.8333	-1.122700	70	15.1194	31.52	47.9206	0.450286
=HYPERLINK("http://www.godatabase.org/cgi-bin/go.cgi?query=GO:0009617&auto_wild_cards=yes&view=query&action=query&search_constraint=terms","GO:0009617_response_to_bacteria")	10	1	12.8333	-1.122700	70	15.1194	31.52	47.9206	0.450286
=HYPERLINK("http://www.godatabase.org/cgi-bin/go.cgi?query=GO:0019058&auto_wild_cards=yes&view=query&action=query&search_constraint=terms","GO:0019058_viral_infectious_cycle")	10	1	12.8333	-1.122700	70	15.1194	31.52	47.9206	0.450286
=HYPERLINK("http://www.godatabase.org/cgi-bin/go.cgi?query=GO:0007218&auto_wild_cards=yes&view=query&action=query&search_constraint=terms","GO:0007218_neuropeptide_signaling_pathway")	11	1	11.6667	-1.082895	72	16.7085	33.48	50.2515	0.465
=HYPERLINK("http://www.godatabase.org/cgi-bin/go.cgi?query=GO:0018193&auto_wild_cards=yes&view=query&action=query&search_constraint=terms","GO:0018193_peptidyl-amino_acid_modification")	11	1	11.6667	-1.082895	72	16.7085	33.48	50.2515	0.465
=HYPERLINK("http://www.godatabase.org/cgi-bin/go.cgi?query=GO:0007259&auto_wild_cards=yes&view=query&action=query&search_constraint=terms","GO:0007259_JAK-STAT_cascade")	12	1	10.6944	-1.046693	75	17.9768	35.59	53.2032	0.474533
=HYPERLINK("http://www.godatabase.org/cgi-bin/go.cgi?query=GO:0016032&auto_wild_cards=yes&view=query&action=query&search_constraint=terms","GO:0016032_viral_life_cycle")	12	1	10.6944	-1.046693	75	17.9768	35.59	53.2032	0.474533
=HYPERLINK("http://www.godatabase.org/cgi-bin/go.cgi?query=GO:0016042&auto_wild_cards=yes&view=query&action=query&search_constraint=terms","GO:0016042_lipid_catabolism")	12	1	10.6944	-1.046693	75	17.9768	35.59	53.2032	0.474533
=HYPERLINK("http://www.godatabase.org/cgi-bin/go.cgi?query=GO:0009123&auto_wild_cards=yes&view=query&action=query&search_constraint=terms","GO:0009123_nucleoside_monophosphate_metabolism")	13	1	9.87179	-1.013516	77	18.6473	36.74	54.8327	0.477143
=HYPERLINK("http://www.godatabase.org/cgi-bin/go.cgi?query=GO:0009124&auto_wild_cards=yes&view=query&action=query&search_constraint=terms","GO:0009124_nucleoside_monophosphate_biosynthesis")	13	1	9.87179	-1.013516	77	18.6473	36.74	54.8327	0.477143
=HYPERLINK("http://www.godatabase.org/cgi-bin/go.cgi?query=GO:0008015&auto_wild_cards=yes&view=query&action=query&search_constraint=terms","GO:0008015_circulation")	16	1	8.02083	-0.928085	78	23.1005	41.79	60.4795	0.535769
=HYPERLINK("http://www.godatabase.org/cgi-bin/go.cgi?query=GO:0019882&auto_wild_cards=yes&view=query&action=query&search_constraint=terms","GO:0019882_antigen_presentation")	18	1	7.12963	-0.880088	80	26.0434	45.21	64.3766	0.565125
=HYPERLINK("http://www.godatabase.org/cgi-bin/go.cgi?query=GO:0030333&auto_wild_cards=yes&view=query&action=query&search_constraint=terms","GO:0030333_antigen_processing")	18	1	7.12963	-0.880088	80	26.0434	45.21	64.3766	0.565125
=HYPERLINK("http://www.godatabase.org/cgi-bin/go.cgi?query=GO:0006936&auto_wild_cards=yes&view=query&action=query&search_constraint=terms","GO:0006936_muscle_contraction")	19	1	6.75439	-0.858183	81	27.6036	46.72	65.8364	0.57679
=HYPERLINK("http://www.godatabase.org/cgi-bin/go.cgi?query=GO:0042981&auto_wild_cards=yes&view=query&action=query&search_constraint=terms","GO:0042981_regulation_of_apoptosis")	93	2	2.75986	-0.790727	83	31.6347	51.64	71.6453	0.622169
=HYPERLINK("http://www.godatabase.org/cgi-bin/go.cgi?query=GO:0043067&auto_wild_cards=yes&view=query&action=query&search_constraint=terms","GO:0043067_regulation_of_programmed_cell_death")	93	2	2.75986	-0.790727	83	31.6347	51.64	71.6453	0.622169
=HYPERLINK("http://www.godatabase.org/cgi-bin/go.cgi?query=GO:0006512&auto_wild_cards=yes&view=query&action=query&search_constraint=terms","GO:0006512_ubiquitin_cycle")	25	1	5.13333	-0.748418	84	34.1189	54.57	75.0211	0.649643
=HYPERLINK("http://www.godatabase.org/cgi-bin/go.cgi?query=GO:0008202&auto_wild_cards=yes&view=query&action=query&search_constraint=terms","GO:0008202_steroid_metabolism")	26	1	4.9359	-0.732949	85	35.0075	55.75	76.4925	0.655882
=HYPERLINK("http://www.godatabase.org/cgi-bin/go.cgi?query=GO:0009056&auto_wild_cards=yes&view=query&action=query&search_constraint=terms","GO:0009056_catabolism")	195	3	1.97436	-0.721699	86	35.2131	56.08	76.9469	0.652093
=HYPERLINK("http://www.godatabase.org/cgi-bin/go.cgi?query=GO:0045892&auto_wild_cards=yes&view=query&action=query&search_constraint=terms","GO:0045892_negative_regulation_of_transcription__DNA-dependent")	29	1	4.42529	-0.690209	87	39.1164	60.42	81.7236	0.694483
=HYPERLINK("http://www.godatabase.org/cgi-bin/go.cgi?query=GO:0007155&auto_wild_cards=yes&view=query&action=query&search_constraint=terms","GO:0007155_cell_adhesion")	110	2	2.33333	-0.677301	88	39.3209	60.66	81.9991	0.689318
=HYPERLINK("http://www.godatabase.org/cgi-bin/go.cgi?query=GO:0006968&auto_wild_cards=yes&view=query&action=query&search_constraint=terms","GO:0006968_cellular_defense_response")	33	1	3.88889	-0.640318	89	42.0786	64.23	86.3814	0.721685
=HYPERLINK("http://www.godatabase.org/cgi-bin/go.cgi?query=GO:0006508&auto_wild_cards=yes&view=query&action=query&search_constraint=terms","GO:0006508_proteolysis_and_peptidolysis")	122	2	2.10383	-0.610219	90	43.9234	66.21	88.4966	0.735667
=HYPERLINK("http://www.godatabase.org/cgi-bin/go.cgi?query=GO:0030163&auto_wild_cards=yes&view=query&action=query&search_constraint=terms","GO:0030163_protein_catabolism")	125	2	2.05333	-0.594825	91	46.0312	69.02	92.0088	0.758462
=HYPERLINK("http://www.godatabase.org/cgi-bin/go.cgi?query=GO:0006631&auto_wild_cards=yes&view=query&action=query&search_constraint=terms","GO:0006631_fatty_acid_metabolism")	39	1	3.2906	-0.577056	92	47.8435	71.25	94.6565	0.774457
=HYPERLINK("http://www.godatabase.org/cgi-bin/go.cgi?query=GO:0009887&auto_wild_cards=yes&view=query&action=query&search_constraint=terms","GO:0009887_organogenesis")	130	2	1.97436	-0.570261	93	48.1051	71.51	94.9149	0.768925
=HYPERLINK("http://www.godatabase.org/cgi-bin/go.cgi?query=GO:0016481&auto_wild_cards=yes&view=query&action=query&search_constraint=terms","GO:0016481_negative_regulation_of_transcription")	41	1	3.13008	-0.558421	94	50.8095	74.94	99.0705	0.797234
=HYPERLINK("http://www.godatabase.org/cgi-bin/go.cgi?query=GO:0009057&auto_wild_cards=yes&view=query&action=query&search_constraint=terms","GO:0009057_macromolecule_catabolism")	133	2	1.92982	-0.556141	95	51.2725	75.44	99.6075	0.794105
=HYPERLINK("http://www.godatabase.org/cgi-bin/go.cgi?query=GO:0045934&auto_wild_cards=yes&view=query&action=query&search_constraint=terms","GO:0045934_negative_regulation_of_nucleobase__nucleoside__nucleotide_and_nucleic_acid_metabolism")	44	1	2.91667	-0.532366	96	54.2415	78.93	103.619	0.822188
=HYPERLINK("http://www.godatabase.org/cgi-bin/go.cgi?query=GO:0009892&auto_wild_cards=yes&view=query&action=query&search_constraint=terms","GO:0009892_negative_regulation_of_metabolism")	47	1	2.7305	-0.508320	97	54.7541	79.47	104.186	0.819278
=HYPERLINK("http://www.godatabase.org/cgi-bin/go.cgi?query=GO:0009165&auto_wild_cards=yes&view=query&action=query&search_constraint=terms","GO:0009165_nucleotide_biosynthesis")	49	1	2.61905	-0.493280	98	57.2385	82.56	107.882	0.842449
=HYPERLINK("http://www.godatabase.org/cgi-bin/go.cgi?query=GO:0006915&auto_wild_cards=yes&view=query&action=query&search_constraint=terms","GO:0006915_apoptosis")	148	2	1.73423	-0.491734	100	57.6533	83.12	108.587	0.8312
=HYPERLINK("http://www.godatabase.org/cgi-bin/go.cgi?query=GO:0012501&auto_wild_cards=yes&view=query&action=query&search_constraint=terms","GO:0012501_programmed_cell_death")	148	2	1.73423	-0.491734	100	57.6533	83.12	108.587	0.8312
=HYPERLINK("http://www.godatabase.org/cgi-bin/go.cgi?query=GO:0007154&auto_wild_cards=yes&view=query&action=query&search_constraint=terms","GO:0007154_cell_communication")	607	6	1.26853	-0.485249	101	59.0444	84.95	110.856	0.841089
=HYPERLINK("http://www.godatabase.org/cgi-bin/go.cgi?query=GO:0008219&auto_wild_cards=yes&view=query&action=query&search_constraint=terms","GO:0008219_cell_death")	154	2	1.66667	-0.468544	103	60.9714	87.23	113.489	0.846893
=HYPERLINK("http://www.godatabase.org/cgi-bin/go.cgi?query=GO:0016265&auto_wild_cards=yes&view=query&action=query&search_constraint=terms","GO:0016265_death")	154	2	1.66667	-0.468544	103	60.9714	87.23	113.489	0.846893
=HYPERLINK("http://www.godatabase.org/cgi-bin/go.cgi?query=GO:0007399&auto_wild_cards=yes&view=query&action=query&search_constraint=terms","GO:0007399_neurogenesis")	54	1	2.37654	-0.458699	104	62.2902	88.64	114.99	0.852308
=HYPERLINK("http://www.godatabase.org/cgi-bin/go.cgi?query=GO:0009117&auto_wild_cards=yes&view=query&action=query&search_constraint=terms","GO:0009117_nucleotide_metabolism")	59	1	2.17514	-0.427817	105	64.6906	91.56	118.429	0.872
=HYPERLINK("http://www.godatabase.org/cgi-bin/go.cgi?query=GO:0007165&auto_wild_cards=yes&view=query&action=query&search_constraint=terms","GO:0007165_signal_transduction")	523	5	1.2269	-0.412619	106	66.2486	93.25	120.251	0.879717
=HYPERLINK("http://www.godatabase.org/cgi-bin/go.cgi?query=GO:0009653&auto_wild_cards=yes&view=query&action=query&search_constraint=terms","GO:0009653_morphogenesis")	171	2	1.50097	-0.409554	107	66.7127	93.72	120.727	0.875888
=HYPERLINK("http://www.godatabase.org/cgi-bin/go.cgi?query=GO:0006928&auto_wild_cards=yes&view=query&action=query&search_constraint=terms","GO:0006928_cell_motility")	74	1	1.73423	-0.351923	108	73.1919	101.09	128.988	0.936019
=HYPERLINK("http://www.godatabase.org/cgi-bin/go.cgi?query=GO:0007243&auto_wild_cards=yes&view=query&action=query&search_constraint=terms","GO:0007243_protein_kinase_cascade")	86	1	1.49225	-0.304378	109	75.3411	103.46	131.579	0.949174
=HYPERLINK("http://www.godatabase.org/cgi-bin/go.cgi?query=GO:0050794&auto_wild_cards=yes&view=query&action=query&search_constraint=terms","GO:0050794_regulation_of_cellular_process")	220	2	1.16667	-0.281488	110	77.0675	105.43	133.793	0.958455
=HYPERLINK("http://www.godatabase.org/cgi-bin/go.cgi?query=GO:0019752&auto_wild_cards=yes&view=query&action=query&search_constraint=terms","GO:0019752_carboxylic_acid_metabolism")	99	1	1.2963	-0.262169	111	79.3582	108.1	136.842	0.973874
=HYPERLINK("http://www.godatabase.org/cgi-bin/go.cgi?query=GO:0006082&auto_wild_cards=yes&view=query&action=query&search_constraint=terms","GO:0006082_organic_acid_metabolism")	100	1	1.28333	-0.259249	112	79.6217	108.46	137.298	0.968393
=HYPERLINK("http://www.godatabase.org/cgi-bin/go.cgi?query=GO:0007242&auto_wild_cards=yes&view=query&action=query&search_constraint=terms","GO:0007242_intracellular_signaling_cascade")	234	2	1.09687	-0.253425	113	79.8091	108.73	137.651	0.962212
=HYPERLINK("http://www.godatabase.org/cgi-bin/go.cgi?query=GO:0006464&auto_wild_cards=yes&view=query&action=query&search_constraint=terms","GO:0006464_protein_modification")	261	2	0.983397	-0.207219	114	83.6808	112.91	142.139	0.990439
=HYPERLINK("http://www.godatabase.org/cgi-bin/go.cgi?query=GO:0007275&auto_wild_cards=yes&view=query&action=query&search_constraint=terms","GO:0007275_development")	278	2	0.923261	-0.182623	115	88.0771	117.03	145.983	1.01765
=HYPERLINK("http://www.godatabase.org/cgi-bin/go.cgi?query=GO:0006468&auto_wild_cards=yes&view=query&action=query&search_constraint=terms","GO:0006468_protein_amino_acid_phosphorylation")	138	1	0.929952	-0.172997	116	89.6516	118.52	147.388	1.02172
=HYPERLINK("http://www.godatabase.org/cgi-bin/go.cgi?query=GO:0050789&auto_wild_cards=yes&view=query&action=query&search_constraint=terms","GO:0050789_regulation_of_biological_process")	606	4	0.847085	-0.133365	117	94.8419	123.36	151.878	1.05436
=HYPERLINK("http://www.godatabase.org/cgi-bin/go.cgi?query=GO:0019538&auto_wild_cards=yes&view=query&action=query&search_constraint=terms","GO:0019538_protein_metabolism")	627	4	0.818713	-0.117464	118	96.054	124.56	153.066	1.05559
=HYPERLINK("http://www.godatabase.org/cgi-bin/go.cgi?query=GO:0016310&auto_wild_cards=yes&view=query&action=query&search_constraint=terms","GO:0016310_phosphorylation")	179	1	0.716946	-0.115114	119	96.887	125.28	153.673	1.05277
=HYPERLINK("http://www.godatabase.org/cgi-bin/go.cgi?query=GO:0006355&auto_wild_cards=yes&view=query&action=query&search_constraint=terms","GO:0006355_regulation_of_transcription__DNA-dependent")	350	2	0.733333	-0.106678	120	98.1792	126.52	154.861	1.05433
=HYPERLINK("http://www.godatabase.org/cgi-bin/go.cgi?query=GO:0045449&auto_wild_cards=yes&view=query&action=query&search_constraint=terms","GO:0045449_regulation_of_transcription")	365	2	0.703196	-0.095248	121	99.5131	127.75	155.987	1.05579
=HYPERLINK("http://www.godatabase.org/cgi-bin/go.cgi?query=GO:0006351&auto_wild_cards=yes&view=query&action=query&search_constraint=terms","GO:0006351_transcription__DNA-dependent")	370	2	0.693694	-0.091704	122	99.7439	127.95	156.156	1.04877
=HYPERLINK("http://www.godatabase.org/cgi-bin/go.cgi?query=GO:0019219&auto_wild_cards=yes&view=query&action=query&search_constraint=terms","GO:0019219_regulation_of_nucleobase__nucleoside__nucleotide_and_nucleic_acid_metabolism")	373	2	0.688114	-0.089638	123	100.161	128.33	156.499	1.04333
=HYPERLINK("http://www.godatabase.org/cgi-bin/go.cgi?query=GO:0006350&auto_wild_cards=yes&view=query&action=query&search_constraint=terms","GO:0006350_transcription")	390	2	0.65812	-0.078733	124	101.064	129.3	157.536	1.04274
=HYPERLINK("http://www.godatabase.org/cgi-bin/go.cgi?query=GO:0006793&auto_wild_cards=yes&view=query&action=query&search_constraint=terms","GO:0006793_phosphorus_metabolism")	219	1	0.585997	-0.078481	126	101.692	129.86	158.028	1.03063
=HYPERLINK("http://www.godatabase.org/cgi-bin/go.cgi?query=GO:0006796&auto_wild_cards=yes&view=query&action=query&search_constraint=terms","GO:0006796_phosphate_metabolism")	219	1	0.585997	-0.078481	126	101.692	129.86	158.028	1.03063
=HYPERLINK("http://www.godatabase.org/cgi-bin/go.cgi?query=GO:0050875&auto_wild_cards=yes&view=query&action=query&search_constraint=terms","GO:0050875_cellular_physiological_process")	968	6	0.795455	-0.077728	127	102.371	130.4	158.429	1.02677
=HYPERLINK("http://www.godatabase.org/cgi-bin/go.cgi?query=GO:0019222&auto_wild_cards=yes&view=query&action=query&search_constraint=terms","GO:0019222_regulation_of_metabolism")	411	2	0.624493	-0.066980	128	102.833	130.81	158.787	1.02195
=HYPERLINK("http://www.godatabase.org/cgi-bin/go.cgi?query=GO:0050791&auto_wild_cards=yes&view=query&action=query&search_constraint=terms","GO:0050791_regulation_of_physiological_process")	416	2	0.616987	-0.064434	129	102.988	130.96	158.933	1.01519
=HYPERLINK("http://www.godatabase.org/cgi-bin/go.cgi?query=GO:0007582&auto_wild_cards=yes&view=query&action=query&search_constraint=terms","GO:0007582_physiological_process")	2149	16	0.955483	-0.058266	130	103.245	131.16	159.075	1.00892
=HYPERLINK("http://www.godatabase.org/cgi-bin/go.cgi?query=GO:0008152&auto_wild_cards=yes&view=query&action=query&search_constraint=terms","GO:0008152_metabolism")	1534	10	0.836593	-0.051237	131	103.981	131.85	159.719	1.00649
=HYPERLINK("http://www.godatabase.org/cgi-bin/go.cgi?query=GO:0009987&auto_wild_cards=yes&view=query&action=query&search_constraint=terms","GO:0009987_cellular_process")	1293	8	0.794019	-0.050704	132	104.383	132.23	160.077	1.00174
=HYPERLINK("http://www.godatabase.org/cgi-bin/go.cgi?query=GO:0009059&auto_wild_cards=yes&view=query&action=query&search_constraint=terms","GO:0009059_macromolecule_biosynthesis")	266	1	0.482456	-0.050423	133	104.869	132.69	160.511	0.997669
=HYPERLINK("http://www.godatabase.org/cgi-bin/go.cgi?query=GO:0009058&auto_wild_cards=yes&view=query&action=query&search_constraint=terms","GO:0009058_biosynthesis")	301	1	0.426357	-0.036317	134	106.231	134.02	161.809	1.00015
=HYPERLINK("http://www.godatabase.org/cgi-bin/go.cgi?query=GO:0006139&auto_wild_cards=yes&view=query&action=query&search_constraint=terms","GO:0006139_nucleobase__nucleoside__nucleotide_and_nucleic_acid_metabolism")	676	3	0.569527	-0.030272	135	106.651	134.44	162.229	0.995852
=HYPERLINK("http://www.godatabase.org/cgi-bin/go.cgi?query=GO:0006810&auto_wild_cards=yes&view=query&action=query&search_constraint=terms","GO:0006810_transport")	353	1	0.363551	-0.022247	136	107.232	135.03	162.828	0.992868
=HYPERLINK("http://www.godatabase.org/cgi-bin/go.cgi?query=GO:0008151&auto_wild_cards=yes&view=query&action=query&search_constraint=terms","GO:0008151_cell_growth_and_or_maintenance")	797	3	0.483061	-0.011274	137	108.82	136.44	164.059	0.995912
=HYPERLINK("http://www.godatabase.org/cgi-bin/go.cgi?query=GO:0000022&auto_wild_cards=yes&view=query&action=query&search_constraint=terms","GO:0000022_mitotic_spindle_elongation")	1	0	0	-0.000000	707	1557	1557	1557	2.20226
=HYPERLINK("http://www.godatabase.org/cgi-bin/go.cgi?query=GO:0000038&auto_wild_cards=yes&view=query&action=query&search_constraint=terms","GO:0000038_very-long-chain_fatty_acid_metabolism")	1	0	0	-0.000000	707	1557	1557	1557	2.20226
=HYPERLINK("http://www.godatabase.org/cgi-bin/go.cgi?query=GO:0000045&auto_wild_cards=yes&view=query&action=query&search_constraint=terms","GO:0000045_autophagic_vacuole_formation")	1	0	0	-0.000000	707	1557	1557	1557	2.20226
=HYPERLINK("http://www.godatabase.org/cgi-bin/go.cgi?query=GO:0000051&auto_wild_cards=yes&view=query&action=query&search_constraint=terms","GO:0000051_urea_cycle_intermediate_metabolism")	1	0	0	-0.000000	707	1557	1557	1557	2.20226
=HYPERLINK("http://www.godatabase.org/cgi-bin/go.cgi?query=GO:0000069&auto_wild_cards=yes&view=query&action=query&search_constraint=terms","GO:0000069_centromere_kinetochore_complex_maturation")	1	0	0	-0.000000	707	1557	1557	1557	2.20226
=HYPERLINK("http://www.godatabase.org/cgi-bin/go.cgi?query=GO:0000077&auto_wild_cards=yes&view=query&action=query&search_constraint=terms","GO:0000077_DNA_damage_response__signal_transduction_resulting_in_cell_cycle_arrest")	1	0	0	-0.000000	707	1557	1557	1557	2.20226
=HYPERLINK("http://www.godatabase.org/cgi-bin/go.cgi?query=GO:0000083&auto_wild_cards=yes&view=query&action=query&search_constraint=terms","GO:0000083_G1_S-specific_transcription_in_mitotic_cell_cycle")	1	0	0	-0.000000	707	1557	1557	1557	2.20226
=HYPERLINK("http://www.godatabase.org/cgi-bin/go.cgi?query=GO:0000088&auto_wild_cards=yes&view=query&action=query&search_constraint=terms","GO:0000088_mitotic_prophase")	1	0	0	-0.000000	707	1557	1557	1557	2.20226
=HYPERLINK("http://www.godatabase.org/cgi-bin/go.cgi?query=GO:0000089&auto_wild_cards=yes&view=query&action=query&search_constraint=terms","GO:0000089_mitotic_metaphase")	1	0	0	-0.000000	707	1557	1557	1557	2.20226
=HYPERLINK("http://www.godatabase.org/cgi-bin/go.cgi?query=GO:0000101&auto_wild_cards=yes&view=query&action=query&search_constraint=terms","GO:0000101_sulfur_amino_acid_transport")	1	0	0	-0.000000	707	1557	1557	1557	2.20226
=HYPERLINK("http://www.godatabase.org/cgi-bin/go.cgi?query=GO:0000103&auto_wild_cards=yes&view=query&action=query&search_constraint=terms","GO:0000103_sulfate_assimilation")	1	0	0	-0.000000	707	1557	1557	1557	2.20226
=HYPERLINK("http://www.godatabase.org/cgi-bin/go.cgi?query=GO:0000184&auto_wild_cards=yes&view=query&action=query&search_constraint=terms","GO:0000184_mRNA_catabolism__nonsense-mediated")	1	0	0	-0.000000	707	1557	1557	1557	2.20226
=HYPERLINK("http://www.godatabase.org/cgi-bin/go.cgi?query=GO:0000186&auto_wild_cards=yes&view=query&action=query&search_constraint=terms","GO:0000186_activation_of_MAPKK")	1	0	0	-0.000000	707	1557	1557	1557	2.20226
=HYPERLINK("http://www.godatabase.org/cgi-bin/go.cgi?query=GO:0000212&auto_wild_cards=yes&view=query&action=query&search_constraint=terms","GO:0000212_meiotic_spindle_assembly")	1	0	0	-0.000000	707	1557	1557	1557	2.20226
=HYPERLINK("http://www.godatabase.org/cgi-bin/go.cgi?query=GO:0000238&auto_wild_cards=yes&view=query&action=query&search_constraint=terms","GO:0000238_zygotene")	1	0	0	-0.000000	707	1557	1557	1557	2.20226
=HYPERLINK("http://www.godatabase.org/cgi-bin/go.cgi?query=GO:0000917&auto_wild_cards=yes&view=query&action=query&search_constraint=terms","GO:0000917_barrier_septum_formation")	1	0	0	-0.000000	707	1557	1557	1557	2.20226
=HYPERLINK("http://www.godatabase.org/cgi-bin/go.cgi?query=GO:0000921&auto_wild_cards=yes&view=query&action=query&search_constraint=terms","GO:0000921_septin_ring_assembly")	1	0	0	-0.000000	707	1557	1557	1557	2.20226
=HYPERLINK("http://www.godatabase.org/cgi-bin/go.cgi?query=GO:0001502&auto_wild_cards=yes&view=query&action=query&search_constraint=terms","GO:0001502_cartilage_condensation")	1	0	0	-0.000000	707	1557	1557	1557	2.20226
=HYPERLINK("http://www.godatabase.org/cgi-bin/go.cgi?query=GO:0001510&auto_wild_cards=yes&view=query&action=query&search_constraint=terms","GO:0001510_RNA_methylation")	1	0	0	-0.000000	707	1557	1557	1557	2.20226
=HYPERLINK("http://www.godatabase.org/cgi-bin/go.cgi?query=GO:0001519&auto_wild_cards=yes&view=query&action=query&search_constraint=terms","GO:0001519_peptide_amidation")	1	0	0	-0.000000	707	1557	1557	1557	2.20226
=HYPERLINK("http://www.godatabase.org/cgi-bin/go.cgi?query=GO:0001573&auto_wild_cards=yes&view=query&action=query&search_constraint=terms","GO:0001573_ganglioside_metabolism")	1	0	0	-0.000000	707	1557	1557	1557	2.20226
=HYPERLINK("http://www.godatabase.org/cgi-bin/go.cgi?query=GO:0001574&auto_wild_cards=yes&view=query&action=query&search_constraint=terms","GO:0001574_ganglioside_biosynthesis")	1	0	0	-0.000000	707	1557	1557	1557	2.20226
=HYPERLINK("http://www.godatabase.org/cgi-bin/go.cgi?query=GO:0001659&auto_wild_cards=yes&view=query&action=query&search_constraint=terms","GO:0001659_thermoregulation")	1	0	0	-0.000000	707	1557	1557	1557	2.20226
=HYPERLINK("http://www.godatabase.org/cgi-bin/go.cgi?query=GO:0001672&auto_wild_cards=yes&view=query&action=query&search_constraint=terms","GO:0001672_regulation_of_chromatin_assembly_disassembly")	1	0	0	-0.000000	707	1557	1557	1557	2.20226
=HYPERLINK("http://www.godatabase.org/cgi-bin/go.cgi?query=GO:0001701&auto_wild_cards=yes&view=query&action=query&search_constraint=terms","GO:0001701_embryonic_development_(sensu_Mammalia)")	1	0	0	-0.000000	707	1557	1557	1557	2.20226
=HYPERLINK("http://www.godatabase.org/cgi-bin/go.cgi?query=GO:0001704&auto_wild_cards=yes&view=query&action=query&search_constraint=terms","GO:0001704_formation_of_primary_germ_layer")	1	0	0	-0.000000	707	1557	1557	1557	2.20226
=HYPERLINK("http://www.godatabase.org/cgi-bin/go.cgi?query=GO:0001707&auto_wild_cards=yes&view=query&action=query&search_constraint=terms","GO:0001707_mesoderm_formation")	1	0	0	-0.000000	707	1557	1557	1557	2.20226
=HYPERLINK("http://www.godatabase.org/cgi-bin/go.cgi?query=GO:0001710&auto_wild_cards=yes&view=query&action=query&search_constraint=terms","GO:0001710_mesoderm_cell_fate_commitment")	1	0	0	-0.000000	707	1557	1557	1557	2.20226
=HYPERLINK("http://www.godatabase.org/cgi-bin/go.cgi?query=GO:0001719&auto_wild_cards=yes&view=query&action=query&search_constraint=terms","GO:0001719_inhibition_of_caspase_activation")	1	0	0	-0.000000	707	1557	1557	1557	2.20226
=HYPERLINK("http://www.godatabase.org/cgi-bin/go.cgi?query=GO:0001766&auto_wild_cards=yes&view=query&action=query&search_constraint=terms","GO:0001766_lipid_raft_polarization")	1	0	0	-0.000000	707	1557	1557	1557	2.20226
=HYPERLINK("http://www.godatabase.org/cgi-bin/go.cgi?query=GO:0001773&auto_wild_cards=yes&view=query&action=query&search_constraint=terms","GO:0001773_dendritic_cell_activation")	1	0	0	-0.000000	707	1557	1557	1557	2.20226
=HYPERLINK("http://www.godatabase.org/cgi-bin/go.cgi?query=GO:0001776&auto_wild_cards=yes&view=query&action=query&search_constraint=terms","GO:0001776_immune_cell_homeostasis")	1	0	0	-0.000000	707	1557	1557	1557	2.20226
=HYPERLINK("http://www.godatabase.org/cgi-bin/go.cgi?query=GO:0002009&auto_wild_cards=yes&view=query&action=query&search_constraint=terms","GO:0002009_morphogenesis_of_an_epithelium")	1	0	0	-0.000000	707	1557	1557	1557	2.20226
=HYPERLINK("http://www.godatabase.org/cgi-bin/go.cgi?query=GO:0002011&auto_wild_cards=yes&view=query&action=query&search_constraint=terms","GO:0002011_morphogenesis_of_an_epithelial_sheet")	1	0	0	-0.000000	707	1557	1557	1557	2.20226
=HYPERLINK("http://www.godatabase.org/cgi-bin/go.cgi?query=GO:0006003&auto_wild_cards=yes&view=query&action=query&search_constraint=terms","GO:0006003_fructose_2_6-bisphosphate_metabolism")	1	0	0	-0.000000	707	1557	1557	1557	2.20226
=HYPERLINK("http://www.godatabase.org/cgi-bin/go.cgi?query=GO:0006005&auto_wild_cards=yes&view=query&action=query&search_constraint=terms","GO:0006005_L-fucose_biosynthesis")	1	0	0	-0.000000	707	1557	1557	1557	2.20226
=HYPERLINK("http://www.godatabase.org/cgi-bin/go.cgi?query=GO:0006010&auto_wild_cards=yes&view=query&action=query&search_constraint=terms","GO:0006010_glucose_6-phosphate_utilization")	1	0	0	-0.000000	707	1557	1557	1557	2.20226
=HYPERLINK("http://www.godatabase.org/cgi-bin/go.cgi?query=GO:0006012&auto_wild_cards=yes&view=query&action=query&search_constraint=terms","GO:0006012_galactose_metabolism")	1	0	0	-0.000000	707	1557	1557	1557	2.20226
=HYPERLINK("http://www.godatabase.org/cgi-bin/go.cgi?query=GO:0006014&auto_wild_cards=yes&view=query&action=query&search_constraint=terms","GO:0006014_D-ribose_metabolism")	1	0	0	-0.000000	707	1557	1557	1557	2.20226
=HYPERLINK("http://www.godatabase.org/cgi-bin/go.cgi?query=GO:0006024&auto_wild_cards=yes&view=query&action=query&search_constraint=terms","GO:0006024_glycosaminoglycan_biosynthesis")	1	0	0	-0.000000	707	1557	1557	1557	2.20226
=HYPERLINK("http://www.godatabase.org/cgi-bin/go.cgi?query=GO:0006042&auto_wild_cards=yes&view=query&action=query&search_constraint=terms","GO:0006042_glucosamine_biosynthesis")	1	0	0	-0.000000	707	1557	1557	1557	2.20226
=HYPERLINK("http://www.godatabase.org/cgi-bin/go.cgi?query=GO:0006043&auto_wild_cards=yes&view=query&action=query&search_constraint=terms","GO:0006043_glucosamine_catabolism")	1	0	0	-0.000000	707	1557	1557	1557	2.20226
=HYPERLINK("http://www.godatabase.org/cgi-bin/go.cgi?query=GO:0006045&auto_wild_cards=yes&view=query&action=query&search_constraint=terms","GO:0006045_N-acetylglucosamine_biosynthesis")	1	0	0	-0.000000	707	1557	1557	1557	2.20226
=HYPERLINK("http://www.godatabase.org/cgi-bin/go.cgi?query=GO:0006048&auto_wild_cards=yes&view=query&action=query&search_constraint=terms","GO:0006048_UDP-N-acetylglucosamine_biosynthesis")	1	0	0	-0.000000	707	1557	1557	1557	2.20226
=HYPERLINK("http://www.godatabase.org/cgi-bin/go.cgi?query=GO:0006050&auto_wild_cards=yes&view=query&action=query&search_constraint=terms","GO:0006050_mannosamine_metabolism")	1	0	0	-0.000000	707	1557	1557	1557	2.20226
=HYPERLINK("http://www.godatabase.org/cgi-bin/go.cgi?query=GO:0006051&auto_wild_cards=yes&view=query&action=query&search_constraint=terms","GO:0006051_N-acetylmannosamine_metabolism")	1	0	0	-0.000000	707	1557	1557	1557	2.20226
=HYPERLINK("http://www.godatabase.org/cgi-bin/go.cgi?query=GO:0006059&auto_wild_cards=yes&view=query&action=query&search_constraint=terms","GO:0006059_hexitol_metabolism")	1	0	0	-0.000000	707	1557	1557	1557	2.20226
=HYPERLINK("http://www.godatabase.org/cgi-bin/go.cgi?query=GO:0006060&auto_wild_cards=yes&view=query&action=query&search_constraint=terms","GO:0006060_sorbitol_metabolism")	1	0	0	-0.000000	707	1557	1557	1557	2.20226
=HYPERLINK("http://www.godatabase.org/cgi-bin/go.cgi?query=GO:0006063&auto_wild_cards=yes&view=query&action=query&search_constraint=terms","GO:0006063_uronic_acid_metabolism")	1	0	0	-0.000000	707	1557	1557	1557	2.20226
=HYPERLINK("http://www.godatabase.org/cgi-bin/go.cgi?query=GO:0006065&auto_wild_cards=yes&view=query&action=query&search_constraint=terms","GO:0006065_UDP-glucuronate_biosynthesis")	1	0	0	-0.000000	707	1557	1557	1557	2.20226
=HYPERLINK("http://www.godatabase.org/cgi-bin/go.cgi?query=GO:0006090&auto_wild_cards=yes&view=query&action=query&search_constraint=terms","GO:0006090_pyruvate_metabolism")	1	0	0	-0.000000	707	1557	1557	1557	2.20226
=HYPERLINK("http://www.godatabase.org/cgi-bin/go.cgi?query=GO:0006101&auto_wild_cards=yes&view=query&action=query&search_constraint=terms","GO:0006101_citrate_metabolism")	1	0	0	-0.000000	707	1557	1557	1557	2.20226
=HYPERLINK("http://www.godatabase.org/cgi-bin/go.cgi?query=GO:0006104&auto_wild_cards=yes&view=query&action=query&search_constraint=terms","GO:0006104_succinyl-CoA_metabolism")	1	0	0	-0.000000	707	1557	1557	1557	2.20226
=HYPERLINK("http://www.godatabase.org/cgi-bin/go.cgi?query=GO:0006106&auto_wild_cards=yes&view=query&action=query&search_constraint=terms","GO:0006106_fumarate_metabolism")	1	0	0	-0.000000	707	1557	1557	1557	2.20226
=HYPERLINK("http://www.godatabase.org/cgi-bin/go.cgi?query=GO:0006108&auto_wild_cards=yes&view=query&action=query&search_constraint=terms","GO:0006108_malate_metabolism")	1	0	0	-0.000000	707	1557	1557	1557	2.20226
=HYPERLINK("http://www.godatabase.org/cgi-bin/go.cgi?query=GO:0006109&auto_wild_cards=yes&view=query&action=query&search_constraint=terms","GO:0006109_regulation_of_carbohydrate_metabolism")	1	0	0	-0.000000	707	1557	1557	1557	2.20226
=HYPERLINK("http://www.godatabase.org/cgi-bin/go.cgi?query=GO:0006111&auto_wild_cards=yes&view=query&action=query&search_constraint=terms","GO:0006111_regulation_of_gluconeogenesis")	1	0	0	-0.000000	707	1557	1557	1557	2.20226
=HYPERLINK("http://www.godatabase.org/cgi-bin/go.cgi?query=GO:0006122&auto_wild_cards=yes&view=query&action=query&search_constraint=terms","GO:0006122_mitochondrial_electron_transport__ubiquinol_to_cytochrome_c")	1	0	0	-0.000000	707	1557	1557	1557	2.20226
=HYPERLINK("http://www.godatabase.org/cgi-bin/go.cgi?query=GO:0006167&auto_wild_cards=yes&view=query&action=query&search_constraint=terms","GO:0006167_AMP_biosynthesis")	1	0	0	-0.000000	707	1557	1557	1557	2.20226
=HYPERLINK("http://www.godatabase.org/cgi-bin/go.cgi?query=GO:0006168&auto_wild_cards=yes&view=query&action=query&search_constraint=terms","GO:0006168_adenine_salvage")	1	0	0	-0.000000	707	1557	1557	1557	2.20226
=HYPERLINK("http://www.godatabase.org/cgi-bin/go.cgi?query=GO:0006188&auto_wild_cards=yes&view=query&action=query&search_constraint=terms","GO:0006188_IMP_biosynthesis")	1	0	0	-0.000000	707	1557	1557	1557	2.20226
=HYPERLINK("http://www.godatabase.org/cgi-bin/go.cgi?query=GO:0006189&auto_wild_cards=yes&view=query&action=query&search_constraint=terms","GO:0006189_'de_novo'_IMP_biosynthesis")	1	0	0	-0.000000	707	1557	1557	1557	2.20226
=HYPERLINK("http://www.godatabase.org/cgi-bin/go.cgi?query=GO:0006195&auto_wild_cards=yes&view=query&action=query&search_constraint=terms","GO:0006195_purine_nucleotide_catabolism")	1	0	0	-0.000000	707	1557	1557	1557	2.20226
=HYPERLINK("http://www.godatabase.org/cgi-bin/go.cgi?query=GO:0006200&auto_wild_cards=yes&view=query&action=query&search_constraint=terms","GO:0006200_ATP_catabolism")	1	0	0	-0.000000	707	1557	1557	1557	2.20226
=HYPERLINK("http://www.godatabase.org/cgi-bin/go.cgi?query=GO:0006206&auto_wild_cards=yes&view=query&action=query&search_constraint=terms","GO:0006206_pyrimidine_base_metabolism")	1	0	0	-0.000000	707	1557	1557	1557	2.20226
=HYPERLINK("http://www.godatabase.org/cgi-bin/go.cgi?query=GO:0006207&auto_wild_cards=yes&view=query&action=query&search_constraint=terms","GO:0006207_'de_novo'_pyrimidine_base_biosynthesis")	1	0	0	-0.000000	707	1557	1557	1557	2.20226
=HYPERLINK("http://www.godatabase.org/cgi-bin/go.cgi?query=GO:0006233&auto_wild_cards=yes&view=query&action=query&search_constraint=terms","GO:0006233_dTDP_biosynthesis")	1	0	0	-0.000000	707	1557	1557	1557	2.20226
=HYPERLINK("http://www.godatabase.org/cgi-bin/go.cgi?query=GO:0006235&auto_wild_cards=yes&view=query&action=query&search_constraint=terms","GO:0006235_dTTP_biosynthesis")	1	0	0	-0.000000	707	1557	1557	1557	2.20226
=HYPERLINK("http://www.godatabase.org/cgi-bin/go.cgi?query=GO:0006268&auto_wild_cards=yes&view=query&action=query&search_constraint=terms","GO:0006268_DNA_unwinding")	1	0	0	-0.000000	707	1557	1557	1557	2.20226
=HYPERLINK("http://www.godatabase.org/cgi-bin/go.cgi?query=GO:0006269&auto_wild_cards=yes&view=query&action=query&search_constraint=terms","GO:0006269_DNA_replication__synthesis_of_RNA_primer")	1	0	0	-0.000000	707	1557	1557	1557	2.20226
=HYPERLINK("http://www.godatabase.org/cgi-bin/go.cgi?query=GO:0006273&auto_wild_cards=yes&view=query&action=query&search_constraint=terms","GO:0006273_lagging_strand_elongation")	1	0	0	-0.000000	707	1557	1557	1557	2.20226
=HYPERLINK("http://www.godatabase.org/cgi-bin/go.cgi?query=GO:0006282&auto_wild_cards=yes&view=query&action=query&search_constraint=terms","GO:0006282_regulation_of_DNA_repair")	1	0	0	-0.000000	707	1557	1557	1557	2.20226
=HYPERLINK("http://www.godatabase.org/cgi-bin/go.cgi?query=GO:0006353&auto_wild_cards=yes&view=query&action=query&search_constraint=terms","GO:0006353_transcription_termination")	1	0	0	-0.000000	707	1557	1557	1557	2.20226
=HYPERLINK("http://www.godatabase.org/cgi-bin/go.cgi?query=GO:0006356&auto_wild_cards=yes&view=query&action=query&search_constraint=terms","GO:0006356_regulation_of_transcription_from_Pol_I_promoter")	1	0	0	-0.000000	707	1557	1557	1557	2.20226
=HYPERLINK("http://www.godatabase.org/cgi-bin/go.cgi?query=GO:0006358&auto_wild_cards=yes&view=query&action=query&search_constraint=terms","GO:0006358_regulation_of_global_transcription_from_Pol_II_promoter")	1	0	0	-0.000000	707	1557	1557	1557	2.20226
=HYPERLINK("http://www.godatabase.org/cgi-bin/go.cgi?query=GO:0006369&auto_wild_cards=yes&view=query&action=query&search_constraint=terms","GO:0006369_transcription_termination_from_Pol_II_promoter")	1	0	0	-0.000000	707	1557	1557	1557	2.20226
=HYPERLINK("http://www.godatabase.org/cgi-bin/go.cgi?query=GO:0006379&auto_wild_cards=yes&view=query&action=query&search_constraint=terms","GO:0006379_mRNA_cleavage")	1	0	0	-0.000000	707	1557	1557	1557	2.20226
=HYPERLINK("http://www.godatabase.org/cgi-bin/go.cgi?query=GO:0006398&auto_wild_cards=yes&view=query&action=query&search_constraint=terms","GO:0006398_histone_mRNA_3'-end_processing")	1	0	0	-0.000000	707	1557	1557	1557	2.20226
=HYPERLINK("http://www.godatabase.org/cgi-bin/go.cgi?query=GO:0006409&auto_wild_cards=yes&view=query&action=query&search_constraint=terms","GO:0006409_tRNA-nucleus_export")	1	0	0	-0.000000	707	1557	1557	1557	2.20226
=HYPERLINK("http://www.godatabase.org/cgi-bin/go.cgi?query=GO:0006419&auto_wild_cards=yes&view=query&action=query&search_constraint=terms","GO:0006419_alanyl-tRNA_aminoacylation")	1	0	0	-0.000000	707	1557	1557	1557	2.20226
=HYPERLINK("http://www.godatabase.org/cgi-bin/go.cgi?query=GO:0006422&auto_wild_cards=yes&view=query&action=query&search_constraint=terms","GO:0006422_aspartyl-tRNA_aminoacylation")	1	0	0	-0.000000	707	1557	1557	1557	2.20226
=HYPERLINK("http://www.godatabase.org/cgi-bin/go.cgi?query=GO:0006423&auto_wild_cards=yes&view=query&action=query&search_constraint=terms","GO:0006423_cysteinyl-tRNA_aminoacylation")	1	0	0	-0.000000	707	1557	1557	1557	2.20226
=HYPERLINK("http://www.godatabase.org/cgi-bin/go.cgi?query=GO:0006425&auto_wild_cards=yes&view=query&action=query&search_constraint=terms","GO:0006425_glutaminyl-tRNA_aminoacylation")	1	0	0	-0.000000	707	1557	1557	1557	2.20226
=HYPERLINK("http://www.godatabase.org/cgi-bin/go.cgi?query=GO:0006426&auto_wild_cards=yes&view=query&action=query&search_constraint=terms","GO:0006426_glycyl-tRNA_aminoacylation")	1	0	0	-0.000000	707	1557	1557	1557	2.20226
=HYPERLINK("http://www.godatabase.org/cgi-bin/go.cgi?query=GO:0006427&auto_wild_cards=yes&view=query&action=query&search_constraint=terms","GO:0006427_histidyl-tRNA_aminoacylation")	1	0	0	-0.000000	707	1557	1557	1557	2.20226
=HYPERLINK("http://www.godatabase.org/cgi-bin/go.cgi?query=GO:0006428&auto_wild_cards=yes&view=query&action=query&search_constraint=terms","GO:0006428_isoleucyl-tRNA_aminoacylation")	1	0	0	-0.000000	707	1557	1557	1557	2.20226
=HYPERLINK("http://www.godatabase.org/cgi-bin/go.cgi?query=GO:0006430&auto_wild_cards=yes&view=query&action=query&search_constraint=terms","GO:0006430_lysyl-tRNA_aminoacylation")	1	0	0	-0.000000	707	1557	1557	1557	2.20226
=HYPERLINK("http://www.godatabase.org/cgi-bin/go.cgi?query=GO:0006431&auto_wild_cards=yes&view=query&action=query&search_constraint=terms","GO:0006431_methionyl-tRNA_aminoacylation")	1	0	0	-0.000000	707	1557	1557	1557	2.20226
=HYPERLINK("http://www.godatabase.org/cgi-bin/go.cgi?query=GO:0006433&auto_wild_cards=yes&view=query&action=query&search_constraint=terms","GO:0006433_prolyl-tRNA_aminoacylation")	1	0	0	-0.000000	707	1557	1557	1557	2.20226
=HYPERLINK("http://www.godatabase.org/cgi-bin/go.cgi?query=GO:0006434&auto_wild_cards=yes&view=query&action=query&search_constraint=terms","GO:0006434_seryl-tRNA_aminoacylation")	1	0	0	-0.000000	707	1557	1557	1557	2.20226
=HYPERLINK("http://www.godatabase.org/cgi-bin/go.cgi?query=GO:0006435&auto_wild_cards=yes&view=query&action=query&search_constraint=terms","GO:0006435_threonyl-tRNA_aminoacylation")	1	0	0	-0.000000	707	1557	1557	1557	2.20226
=HYPERLINK("http://www.godatabase.org/cgi-bin/go.cgi?query=GO:0006436&auto_wild_cards=yes&view=query&action=query&search_constraint=terms","GO:0006436_tryptophanyl-tRNA_aminoacylation")	1	0	0	-0.000000	707	1557	1557	1557	2.20226
=HYPERLINK("http://www.godatabase.org/cgi-bin/go.cgi?query=GO:0006438&auto_wild_cards=yes&view=query&action=query&search_constraint=terms","GO:0006438_valyl-tRNA_aminoacylation")	1	0	0	-0.000000	707	1557	1557	1557	2.20226
=HYPERLINK("http://www.godatabase.org/cgi-bin/go.cgi?query=GO:0006448&auto_wild_cards=yes&view=query&action=query&search_constraint=terms","GO:0006448_regulation_of_translational_elongation")	1	0	0	-0.000000	707	1557	1557	1557	2.20226
=HYPERLINK("http://www.godatabase.org/cgi-bin/go.cgi?query=GO:0006449&auto_wild_cards=yes&view=query&action=query&search_constraint=terms","GO:0006449_regulation_of_translational_termination")	1	0	0	-0.000000	707	1557	1557	1557	2.20226
=HYPERLINK("http://www.godatabase.org/cgi-bin/go.cgi?query=GO:0006469&auto_wild_cards=yes&view=query&action=query&search_constraint=terms","GO:0006469_negative_regulation_of_protein_kinase_activity")	1	0	0	-0.000000	707	1557	1557	1557	2.20226
=HYPERLINK("http://www.godatabase.org/cgi-bin/go.cgi?query=GO:0006473&auto_wild_cards=yes&view=query&action=query&search_constraint=terms","GO:0006473_protein_amino_acid_acetylation")	1	0	0	-0.000000	707	1557	1557	1557	2.20226
=HYPERLINK("http://www.godatabase.org/cgi-bin/go.cgi?query=GO:0006477&auto_wild_cards=yes&view=query&action=query&search_constraint=terms","GO:0006477_protein_amino_acid_sulfation")	1	0	0	-0.000000	707	1557	1557	1557	2.20226
=HYPERLINK("http://www.godatabase.org/cgi-bin/go.cgi?query=GO:0006478&auto_wild_cards=yes&view=query&action=query&search_constraint=terms","GO:0006478_peptidyl-tyrosine_sulfation")	1	0	0	-0.000000	707	1557	1557	1557	2.20226
=HYPERLINK("http://www.godatabase.org/cgi-bin/go.cgi?query=GO:0006510&auto_wild_cards=yes&view=query&action=query&search_constraint=terms","GO:0006510_ATP-dependent_proteolysis")	1	0	0	-0.000000	707	1557	1557	1557	2.20226
=HYPERLINK("http://www.godatabase.org/cgi-bin/go.cgi?query=GO:0006525&auto_wild_cards=yes&view=query&action=query&search_constraint=terms","GO:0006525_arginine_metabolism")	1	0	0	-0.000000	707	1557	1557	1557	2.20226
=HYPERLINK("http://www.godatabase.org/cgi-bin/go.cgi?query=GO:0006526&auto_wild_cards=yes&view=query&action=query&search_constraint=terms","GO:0006526_arginine_biosynthesis")	1	0	0	-0.000000	707	1557	1557	1557	2.20226
=HYPERLINK("http://www.godatabase.org/cgi-bin/go.cgi?query=GO:0006531&auto_wild_cards=yes&view=query&action=query&search_constraint=terms","GO:0006531_aspartate_metabolism")	1	0	0	-0.000000	707	1557	1557	1557	2.20226
=HYPERLINK("http://www.godatabase.org/cgi-bin/go.cgi?query=GO:0006533&auto_wild_cards=yes&view=query&action=query&search_constraint=terms","GO:0006533_aspartate_catabolism")	1	0	0	-0.000000	707	1557	1557	1557	2.20226
=HYPERLINK("http://www.godatabase.org/cgi-bin/go.cgi?query=GO:0006537&auto_wild_cards=yes&view=query&action=query&search_constraint=terms","GO:0006537_glutamate_biosynthesis")	1	0	0	-0.000000	707	1557	1557	1557	2.20226
=HYPERLINK("http://www.godatabase.org/cgi-bin/go.cgi?query=GO:0006558&auto_wild_cards=yes&view=query&action=query&search_constraint=terms","GO:0006558_L-phenylalanine_metabolism")	1	0	0	-0.000000	707	1557	1557	1557	2.20226
=HYPERLINK("http://www.godatabase.org/cgi-bin/go.cgi?query=GO:0006559&auto_wild_cards=yes&view=query&action=query&search_constraint=terms","GO:0006559_phenylalanine_catabolism")	1	0	0	-0.000000	707	1557	1557	1557	2.20226
=HYPERLINK("http://www.godatabase.org/cgi-bin/go.cgi?query=GO:0006561&auto_wild_cards=yes&view=query&action=query&search_constraint=terms","GO:0006561_proline_biosynthesis")	1	0	0	-0.000000	707	1557	1557	1557	2.20226
=HYPERLINK("http://www.godatabase.org/cgi-bin/go.cgi?query=GO:0006562&auto_wild_cards=yes&view=query&action=query&search_constraint=terms","GO:0006562_proline_catabolism")	1	0	0	-0.000000	707	1557	1557	1557	2.20226
=HYPERLINK("http://www.godatabase.org/cgi-bin/go.cgi?query=GO:0006564&auto_wild_cards=yes&view=query&action=query&search_constraint=terms","GO:0006564_L-serine_biosynthesis")	1	0	0	-0.000000	707	1557	1557	1557	2.20226
=HYPERLINK("http://www.godatabase.org/cgi-bin/go.cgi?query=GO:0006565&auto_wild_cards=yes&view=query&action=query&search_constraint=terms","GO:0006565_L-serine_catabolism")	1	0	0	-0.000000	707	1557	1557	1557	2.20226
=HYPERLINK("http://www.godatabase.org/cgi-bin/go.cgi?query=GO:0006598&auto_wild_cards=yes&view=query&action=query&search_constraint=terms","GO:0006598_polyamine_catabolism")	1	0	0	-0.000000	707	1557	1557	1557	2.20226
=HYPERLINK("http://www.godatabase.org/cgi-bin/go.cgi?query=GO:0006608&auto_wild_cards=yes&view=query&action=query&search_constraint=terms","GO:0006608_snRNP_protein-nucleus_import")	1	0	0	-0.000000	707	1557	1557	1557	2.20226
=HYPERLINK("http://www.godatabase.org/cgi-bin/go.cgi?query=GO:0006610&auto_wild_cards=yes&view=query&action=query&search_constraint=terms","GO:0006610_ribosomal_protein-nucleus_import")	1	0	0	-0.000000	707	1557	1557	1557	2.20226
=HYPERLINK("http://www.godatabase.org/cgi-bin/go.cgi?query=GO:0006611&auto_wild_cards=yes&view=query&action=query&search_constraint=terms","GO:0006611_protein-nucleus_export")	1	0	0	-0.000000	707	1557	1557	1557	2.20226
=HYPERLINK("http://www.godatabase.org/cgi-bin/go.cgi?query=GO:0006621&auto_wild_cards=yes&view=query&action=query&search_constraint=terms","GO:0006621_protein-ER_retention")	1	0	0	-0.000000	707	1557	1557	1557	2.20226
=HYPERLINK("http://www.godatabase.org/cgi-bin/go.cgi?query=GO:0006625&auto_wild_cards=yes&view=query&action=query&search_constraint=terms","GO:0006625_protein-peroxisome_targeting")	1	0	0	-0.000000	707	1557	1557	1557	2.20226
=HYPERLINK("http://www.godatabase.org/cgi-bin/go.cgi?query=GO:0006641&auto_wild_cards=yes&view=query&action=query&search_constraint=terms","GO:0006641_triacylglycerol_metabolism")	1	0	0	-0.000000	707	1557	1557	1557	2.20226
=HYPERLINK("http://www.godatabase.org/cgi-bin/go.cgi?query=GO:0006654&auto_wild_cards=yes&view=query&action=query&search_constraint=terms","GO:0006654_phosphatidic_acid_biosynthesis")	1	0	0	-0.000000	707	1557	1557	1557	2.20226
=HYPERLINK("http://www.godatabase.org/cgi-bin/go.cgi?query=GO:0006658&auto_wild_cards=yes&view=query&action=query&search_constraint=terms","GO:0006658_phosphatidylserine_metabolism")	1	0	0	-0.000000	707	1557	1557	1557	2.20226
=HYPERLINK("http://www.godatabase.org/cgi-bin/go.cgi?query=GO:0006659&auto_wild_cards=yes&view=query&action=query&search_constraint=terms","GO:0006659_phosphatidylserine_biosynthesis")	1	0	0	-0.000000	707	1557	1557	1557	2.20226
=HYPERLINK("http://www.godatabase.org/cgi-bin/go.cgi?query=GO:0006661&auto_wild_cards=yes&view=query&action=query&search_constraint=terms","GO:0006661_phosphatidylinositol_biosynthesis")	1	0	0	-0.000000	707	1557	1557	1557	2.20226
=HYPERLINK("http://www.godatabase.org/cgi-bin/go.cgi?query=GO:0006681&auto_wild_cards=yes&view=query&action=query&search_constraint=terms","GO:0006681_galactosylceramide_metabolism")	1	0	0	-0.000000	707	1557	1557	1557	2.20226
=HYPERLINK("http://www.godatabase.org/cgi-bin/go.cgi?query=GO:0006683&auto_wild_cards=yes&view=query&action=query&search_constraint=terms","GO:0006683_galactosylceramide_catabolism")	1	0	0	-0.000000	707	1557	1557	1557	2.20226
=HYPERLINK("http://www.godatabase.org/cgi-bin/go.cgi?query=GO:0006700&auto_wild_cards=yes&view=query&action=query&search_constraint=terms","GO:0006700_C21-steroid_hormone_biosynthesis")	1	0	0	-0.000000	707	1557	1557	1557	2.20226
=HYPERLINK("http://www.godatabase.org/cgi-bin/go.cgi?query=GO:0006701&auto_wild_cards=yes&view=query&action=query&search_constraint=terms","GO:0006701_progesterone_biosynthesis")	1	0	0	-0.000000	707	1557	1557	1557	2.20226
=HYPERLINK("http://www.godatabase.org/cgi-bin/go.cgi?query=GO:0006721&auto_wild_cards=yes&view=query&action=query&search_constraint=terms","GO:0006721_terpenoid_metabolism")	1	0	0	-0.000000	707	1557	1557	1557	2.20226
=HYPERLINK("http://www.godatabase.org/cgi-bin/go.cgi?query=GO:0006726&auto_wild_cards=yes&view=query&action=query&search_constraint=terms","GO:0006726_eye_pigment_biosynthesis")	1	0	0	-0.000000	707	1557	1557	1557	2.20226
=HYPERLINK("http://www.godatabase.org/cgi-bin/go.cgi?query=GO:0006729&auto_wild_cards=yes&view=query&action=query&search_constraint=terms","GO:0006729_tetrahydrobiopterin_biosynthesis")	1	0	0	-0.000000	707	1557	1557	1557	2.20226
=HYPERLINK("http://www.godatabase.org/cgi-bin/go.cgi?query=GO:0006743&auto_wild_cards=yes&view=query&action=query&search_constraint=terms","GO:0006743_ubiquinone_metabolism")	1	0	0	-0.000000	707	1557	1557	1557	2.20226
=HYPERLINK("http://www.godatabase.org/cgi-bin/go.cgi?query=GO:0006744&auto_wild_cards=yes&view=query&action=query&search_constraint=terms","GO:0006744_ubiquinone_biosynthesis")	1	0	0	-0.000000	707	1557	1557	1557	2.20226
=HYPERLINK("http://www.godatabase.org/cgi-bin/go.cgi?query=GO:0006775&auto_wild_cards=yes&view=query&action=query&search_constraint=terms","GO:0006775_fat-soluble_vitamin_metabolism")	1	0	0	-0.000000	707	1557	1557	1557	2.20226
=HYPERLINK("http://www.godatabase.org/cgi-bin/go.cgi?query=GO:0006776&auto_wild_cards=yes&view=query&action=query&search_constraint=terms","GO:0006776_vitamin_A_metabolism")	1	0	0	-0.000000	707	1557	1557	1557	2.20226
=HYPERLINK("http://www.godatabase.org/cgi-bin/go.cgi?query=GO:0006787&auto_wild_cards=yes&view=query&action=query&search_constraint=terms","GO:0006787_porphyrin_catabolism")	1	0	0	-0.000000	707	1557	1557	1557	2.20226
=HYPERLINK("http://www.godatabase.org/cgi-bin/go.cgi?query=GO:0006788&auto_wild_cards=yes&view=query&action=query&search_constraint=terms","GO:0006788_heme_oxidation")	1	0	0	-0.000000	707	1557	1557	1557	2.20226
=HYPERLINK("http://www.godatabase.org/cgi-bin/go.cgi?query=GO:0006791&auto_wild_cards=yes&view=query&action=query&search_constraint=terms","GO:0006791_sulfur_utilization")	1	0	0	-0.000000	707	1557	1557	1557	2.20226
=HYPERLINK("http://www.godatabase.org/cgi-bin/go.cgi?query=GO:0006817&auto_wild_cards=yes&view=query&action=query&search_constraint=terms","GO:0006817_phosphate_transport")	1	0	0	-0.000000	707	1557	1557	1557	2.20226
=HYPERLINK("http://www.godatabase.org/cgi-bin/go.cgi?query=GO:0006824&auto_wild_cards=yes&view=query&action=query&search_constraint=terms","GO:0006824_cobalt_ion_transport")	1	0	0	-0.000000	707	1557	1557	1557	2.20226
=HYPERLINK("http://www.godatabase.org/cgi-bin/go.cgi?query=GO:0006829&auto_wild_cards=yes&view=query&action=query&search_constraint=terms","GO:0006829_zinc_ion_transport")	1	0	0	-0.000000	707	1557	1557	1557	2.20226
=HYPERLINK("http://www.godatabase.org/cgi-bin/go.cgi?query=GO:0006833&auto_wild_cards=yes&view=query&action=query&search_constraint=terms","GO:0006833_water_transport")	1	0	0	-0.000000	707	1557	1557	1557	2.20226
=HYPERLINK("http://www.godatabase.org/cgi-bin/go.cgi?query=GO:0006835&auto_wild_cards=yes&view=query&action=query&search_constraint=terms","GO:0006835_dicarboxylic_acid_transport")	1	0	0	-0.000000	707	1557	1557	1557	2.20226
=HYPERLINK("http://www.godatabase.org/cgi-bin/go.cgi?query=GO:0006878&auto_wild_cards=yes&view=query&action=query&search_constraint=terms","GO:0006878_copper_ion_homeostasis")	1	0	0	-0.000000	707	1557	1557	1557	2.20226
=HYPERLINK("http://www.godatabase.org/cgi-bin/go.cgi?query=GO:0006880&auto_wild_cards=yes&view=query&action=query&search_constraint=terms","GO:0006880_intracellular_iron_ion_storage")	1	0	0	-0.000000	707	1557	1557	1557	2.20226
=HYPERLINK("http://www.godatabase.org/cgi-bin/go.cgi?query=GO:0006885&auto_wild_cards=yes&view=query&action=query&search_constraint=terms","GO:0006885_regulation_of_pH")	1	0	0	-0.000000	707	1557	1557	1557	2.20226
=HYPERLINK("http://www.godatabase.org/cgi-bin/go.cgi?query=GO:0006894&auto_wild_cards=yes&view=query&action=query&search_constraint=terms","GO:0006894_Golgi_to_secretory_vesicle_transport")	1	0	0	-0.000000	707	1557	1557	1557	2.20226
=HYPERLINK("http://www.godatabase.org/cgi-bin/go.cgi?query=GO:0006911&auto_wild_cards=yes&view=query&action=query&search_constraint=terms","GO:0006911_phagocytosis__engulfment")	1	0	0	-0.000000	707	1557	1557	1557	2.20226
=HYPERLINK("http://www.godatabase.org/cgi-bin/go.cgi?query=GO:0006926&auto_wild_cards=yes&view=query&action=query&search_constraint=terms","GO:0006926_programmed_cell_death__virus-infected_cells")	1	0	0	-0.000000	707	1557	1557	1557	2.20226
=HYPERLINK("http://www.godatabase.org/cgi-bin/go.cgi?query=GO:0006927&auto_wild_cards=yes&view=query&action=query&search_constraint=terms","GO:0006927_programmed_cell_death__transformed_cells")	1	0	0	-0.000000	707	1557	1557	1557	2.20226
=HYPERLINK("http://www.godatabase.org/cgi-bin/go.cgi?query=GO:0006929&auto_wild_cards=yes&view=query&action=query&search_constraint=terms","GO:0006929_substrate-bound_cell_migration")	1	0	0	-0.000000	707	1557	1557	1557	2.20226
=HYPERLINK("http://www.godatabase.org/cgi-bin/go.cgi?query=GO:0006930&auto_wild_cards=yes&view=query&action=query&search_constraint=terms","GO:0006930_substrate-bound_cell_migration__cell_extension")	1	0	0	-0.000000	707	1557	1557	1557	2.20226
=HYPERLINK("http://www.godatabase.org/cgi-bin/go.cgi?query=GO:0006942&auto_wild_cards=yes&view=query&action=query&search_constraint=terms","GO:0006942_regulation_of_striated_muscle_contraction")	1	0	0	-0.000000	707	1557	1557	1557	2.20226
=HYPERLINK("http://www.godatabase.org/cgi-bin/go.cgi?query=GO:0006972&auto_wild_cards=yes&view=query&action=query&search_constraint=terms","GO:0006972_hyperosmotic_response")	1	0	0	-0.000000	707	1557	1557	1557	2.20226
=HYPERLINK("http://www.godatabase.org/cgi-bin/go.cgi?query=GO:0006990&auto_wild_cards=yes&view=query&action=query&search_constraint=terms","GO:0006990_unfolded_protein_response__target_gene_transcriptional_activation")	1	0	0	-0.000000	707	1557	1557	1557	2.20226
=HYPERLINK("http://www.godatabase.org/cgi-bin/go.cgi?query=GO:0007005&auto_wild_cards=yes&view=query&action=query&search_constraint=terms","GO:0007005_mitochondrion_organization_and_biogenesis")	1	0	0	-0.000000	707	1557	1557	1557	2.20226
=HYPERLINK("http://www.godatabase.org/cgi-bin/go.cgi?query=GO:0007021&auto_wild_cards=yes&view=query&action=query&search_constraint=terms","GO:0007021_tubulin_folding")	1	0	0	-0.000000	707	1557	1557	1557	2.20226
=HYPERLINK("http://www.godatabase.org/cgi-bin/go.cgi?query=GO:0007022&auto_wild_cards=yes&view=query&action=query&search_constraint=terms","GO:0007022_chaperonin-mediated_tubulin_folding")	1	0	0	-0.000000	707	1557	1557	1557	2.20226
=HYPERLINK("http://www.godatabase.org/cgi-bin/go.cgi?query=GO:0007023&auto_wild_cards=yes&view=query&action=query&search_constraint=terms","GO:0007023_post-chaperonin_tubulin_folding_pathway")	1	0	0	-0.000000	707	1557	1557	1557	2.20226
=HYPERLINK("http://www.godatabase.org/cgi-bin/go.cgi?query=GO:0007025&auto_wild_cards=yes&view=query&action=query&search_constraint=terms","GO:0007025_beta-tubulin_folding")	1	0	0	-0.000000	707	1557	1557	1557	2.20226
=HYPERLINK("http://www.godatabase.org/cgi-bin/go.cgi?query=GO:0007026&auto_wild_cards=yes&view=query&action=query&search_constraint=terms","GO:0007026_microtubule_stabilization")	1	0	0	-0.000000	707	1557	1557	1557	2.20226
=HYPERLINK("http://www.godatabase.org/cgi-bin/go.cgi?query=GO:0007043&auto_wild_cards=yes&view=query&action=query&search_constraint=terms","GO:0007043_intercellular_junction_assembly")	1	0	0	-0.000000	707	1557	1557	1557	2.20226
=HYPERLINK("http://www.godatabase.org/cgi-bin/go.cgi?query=GO:0007063&auto_wild_cards=yes&view=query&action=query&search_constraint=terms","GO:0007063_regulation_of_sister_chromatid_cohesion")	1	0	0	-0.000000	707	1557	1557	1557	2.20226
=HYPERLINK("http://www.godatabase.org/cgi-bin/go.cgi?query=GO:0007064&auto_wild_cards=yes&view=query&action=query&search_constraint=terms","GO:0007064_mitotic_sister_chromatid_cohesion")	1	0	0	-0.000000	707	1557	1557	1557	2.20226
=HYPERLINK("http://www.godatabase.org/cgi-bin/go.cgi?query=GO:0007076&auto_wild_cards=yes&view=query&action=query&search_constraint=terms","GO:0007076_mitotic_chromosome_condensation")	1	0	0	-0.000000	707	1557	1557	1557	2.20226
=HYPERLINK("http://www.godatabase.org/cgi-bin/go.cgi?query=GO:0007080&auto_wild_cards=yes&view=query&action=query&search_constraint=terms","GO:0007080_mitotic_metaphase_plate_congression")	1	0	0	-0.000000	707	1557	1557	1557	2.20226
=HYPERLINK("http://www.godatabase.org/cgi-bin/go.cgi?query=GO:0007089&auto_wild_cards=yes&view=query&action=query&search_constraint=terms","GO:0007089_traversing_start_control_point_of_mitotic_cell_cycle")	1	0	0	-0.000000	707	1557	1557	1557	2.20226
=HYPERLINK("http://www.godatabase.org/cgi-bin/go.cgi?query=GO:0007097&auto_wild_cards=yes&view=query&action=query&search_constraint=terms","GO:0007097_nuclear_migration")	1	0	0	-0.000000	707	1557	1557	1557	2.20226
=HYPERLINK("http://www.godatabase.org/cgi-bin/go.cgi?query=GO:0007098&auto_wild_cards=yes&view=query&action=query&search_constraint=terms","GO:0007098_centrosome_cycle")	1	0	0	-0.000000	707	1557	1557	1557	2.20226
=HYPERLINK("http://www.godatabase.org/cgi-bin/go.cgi?query=GO:0007129&auto_wild_cards=yes&view=query&action=query&search_constraint=terms","GO:0007129_synapsis")	1	0	0	-0.000000	707	1557	1557	1557	2.20226
=HYPERLINK("http://www.godatabase.org/cgi-bin/go.cgi?query=GO:0007130&auto_wild_cards=yes&view=query&action=query&search_constraint=terms","GO:0007130_synaptonemal_complex_formation")	1	0	0	-0.000000	707	1557	1557	1557	2.20226
=HYPERLINK("http://www.godatabase.org/cgi-bin/go.cgi?query=GO:0007140&auto_wild_cards=yes&view=query&action=query&search_constraint=terms","GO:0007140_male_meiosis")	1	0	0	-0.000000	707	1557	1557	1557	2.20226
=HYPERLINK("http://www.godatabase.org/cgi-bin/go.cgi?query=GO:0007141&auto_wild_cards=yes&view=query&action=query&search_constraint=terms","GO:0007141_male_meiosis_I")	1	0	0	-0.000000	707	1557	1557	1557	2.20226
=HYPERLINK("http://www.godatabase.org/cgi-bin/go.cgi?query=GO:0007161&auto_wild_cards=yes&view=query&action=query&search_constraint=terms","GO:0007161_calcium-independent_cell-matrix_adhesion")	1	0	0	-0.000000	707	1557	1557	1557	2.20226
=HYPERLINK("http://www.godatabase.org/cgi-bin/go.cgi?query=GO:0007176&auto_wild_cards=yes&view=query&action=query&search_constraint=terms","GO:0007176_regulation_of_epidermal_growth_factor_receptor_activity")	1	0	0	-0.000000	707	1557	1557	1557	2.20226
=HYPERLINK("http://www.godatabase.org/cgi-bin/go.cgi?query=GO:0007181&auto_wild_cards=yes&view=query&action=query&search_constraint=terms","GO:0007181_transforming_growth_factor_beta_receptor_complex_assembly")	1	0	0	-0.000000	707	1557	1557	1557	2.20226
=HYPERLINK("http://www.godatabase.org/cgi-bin/go.cgi?query=GO:0007207&auto_wild_cards=yes&view=query&action=query&search_constraint=terms","GO:0007207_muscarinic_acetyl_choline_receptor__phospholipase_C_activating_pathway")	1	0	0	-0.000000	707	1557	1557	1557	2.20226
=HYPERLINK("http://www.godatabase.org/cgi-bin/go.cgi?query=GO:0007213&auto_wild_cards=yes&view=query&action=query&search_constraint=terms","GO:0007213_acetyl_choline_receptor_signaling__muscarinic_pathway")	1	0	0	-0.000000	707	1557	1557	1557	2.20226
=HYPERLINK("http://www.godatabase.org/cgi-bin/go.cgi?query=GO:0007214&auto_wild_cards=yes&view=query&action=query&search_constraint=terms","GO:0007214_gamma-aminobutyric_acid_signaling_pathway")	1	0	0	-0.000000	707	1557	1557	1557	2.20226
=HYPERLINK("http://www.godatabase.org/cgi-bin/go.cgi?query=GO:0007223&auto_wild_cards=yes&view=query&action=query&search_constraint=terms","GO:0007223_frizzled-2_signaling_pathway")	1	0	0	-0.000000	707	1557	1557	1557	2.20226
=HYPERLINK("http://www.godatabase.org/cgi-bin/go.cgi?query=GO:0007261&auto_wild_cards=yes&view=query&action=query&search_constraint=terms","GO:0007261_STAT_protein_dimerization")	1	0	0	-0.000000	707	1557	1557	1557	2.20226
=HYPERLINK("http://www.godatabase.org/cgi-bin/go.cgi?query=GO:0007263&auto_wild_cards=yes&view=query&action=query&search_constraint=terms","GO:0007263_nitric_oxide_mediated_signal_transduction")	1	0	0	-0.000000	707	1557	1557	1557	2.20226
=HYPERLINK("http://www.godatabase.org/cgi-bin/go.cgi?query=GO:0007286&auto_wild_cards=yes&view=query&action=query&search_constraint=terms","GO:0007286_spermatid_development")	1	0	0	-0.000000	707	1557	1557	1557	2.20226
=HYPERLINK("http://www.godatabase.org/cgi-bin/go.cgi?query=GO:0007308&auto_wild_cards=yes&view=query&action=query&search_constraint=terms","GO:0007308_oocyte_construction")	1	0	0	-0.000000	707	1557	1557	1557	2.20226
=HYPERLINK("http://www.godatabase.org/cgi-bin/go.cgi?query=GO:0007309&auto_wild_cards=yes&view=query&action=query&search_constraint=terms","GO:0007309_oocyte_axis_determination")	1	0	0	-0.000000	707	1557	1557	1557	2.20226
=HYPERLINK("http://www.godatabase.org/cgi-bin/go.cgi?query=GO:0007342&auto_wild_cards=yes&view=query&action=query&search_constraint=terms","GO:0007342_fusion_of_sperm_to_egg_plasma_membrane")	1	0	0	-0.000000	707	1557	1557	1557	2.20226
=HYPERLINK("http://www.godatabase.org/cgi-bin/go.cgi?query=GO:0007369&auto_wild_cards=yes&view=query&action=query&search_constraint=terms","GO:0007369_gastrulation")	1	0	0	-0.000000	707	1557	1557	1557	2.20226
=HYPERLINK("http://www.godatabase.org/cgi-bin/go.cgi?query=GO:0007379&auto_wild_cards=yes&view=query&action=query&search_constraint=terms","GO:0007379_segment_specification")	1	0	0	-0.000000	707	1557	1557	1557	2.20226
=HYPERLINK("http://www.godatabase.org/cgi-bin/go.cgi?query=GO:0007401&auto_wild_cards=yes&view=query&action=query&search_constraint=terms","GO:0007401_pan-neural_process")	1	0	0	-0.000000	707	1557	1557	1557	2.20226
=HYPERLINK("http://www.godatabase.org/cgi-bin/go.cgi?query=GO:0007416&auto_wild_cards=yes&view=query&action=query&search_constraint=terms","GO:0007416_synaptogenesis")	1	0	0	-0.000000	707	1557	1557	1557	2.20226
=HYPERLINK("http://www.godatabase.org/cgi-bin/go.cgi?query=GO:0007500&auto_wild_cards=yes&view=query&action=query&search_constraint=terms","GO:0007500_mesoderm_cell_fate_determination")	1	0	0	-0.000000	707	1557	1557	1557	2.20226
=HYPERLINK("http://www.godatabase.org/cgi-bin/go.cgi?query=GO:0007503&auto_wild_cards=yes&view=query&action=query&search_constraint=terms","GO:0007503_fat_body_development")	1	0	0	-0.000000	707	1557	1557	1557	2.20226
=HYPERLINK("http://www.godatabase.org/cgi-bin/go.cgi?query=GO:0007507&auto_wild_cards=yes&view=query&action=query&search_constraint=terms","GO:0007507_heart_development")	1	0	0	-0.000000	707	1557	1557	1557	2.20226
=HYPERLINK("http://www.godatabase.org/cgi-bin/go.cgi?query=GO:0007516&auto_wild_cards=yes&view=query&action=query&search_constraint=terms","GO:0007516_hemocyte_development")	1	0	0	-0.000000	707	1557	1557	1557	2.20226
=HYPERLINK("http://www.godatabase.org/cgi-bin/go.cgi?query=GO:0007518&auto_wild_cards=yes&view=query&action=query&search_constraint=terms","GO:0007518_myoblast_cell_fate_determination")	1	0	0	-0.000000	707	1557	1557	1557	2.20226
=HYPERLINK("http://www.godatabase.org/cgi-bin/go.cgi?query=GO:0007528&auto_wild_cards=yes&view=query&action=query&search_constraint=terms","GO:0007528_neuromuscular_junction_development")	1	0	0	-0.000000	707	1557	1557	1557	2.20226
=HYPERLINK("http://www.godatabase.org/cgi-bin/go.cgi?query=GO:0007530&auto_wild_cards=yes&view=query&action=query&search_constraint=terms","GO:0007530_sex_determination")	1	0	0	-0.000000	707	1557	1557	1557	2.20226
=HYPERLINK("http://www.godatabase.org/cgi-bin/go.cgi?query=GO:0007548&auto_wild_cards=yes&view=query&action=query&search_constraint=terms","GO:0007548_sex_differentiation")	1	0	0	-0.000000	707	1557	1557	1557	2.20226
=HYPERLINK("http://www.godatabase.org/cgi-bin/go.cgi?query=GO:0007566&auto_wild_cards=yes&view=query&action=query&search_constraint=terms","GO:0007566_embryo_implantation")	1	0	0	-0.000000	707	1557	1557	1557	2.20226
=HYPERLINK("http://www.godatabase.org/cgi-bin/go.cgi?query=GO:0007568&auto_wild_cards=yes&view=query&action=query&search_constraint=terms","GO:0007568_aging")	1	0	0	-0.000000	707	1557	1557	1557	2.20226
=HYPERLINK("http://www.godatabase.org/cgi-bin/go.cgi?query=GO:0007569&auto_wild_cards=yes&view=query&action=query&search_constraint=terms","GO:0007569_cell_aging")	1	0	0	-0.000000	707	1557	1557	1557	2.20226
=HYPERLINK("http://www.godatabase.org/cgi-bin/go.cgi?query=GO:0007611&auto_wild_cards=yes&view=query&action=query&search_constraint=terms","GO:0007611_learning_and_or_memory")	1	0	0	-0.000000	707	1557	1557	1557	2.20226
=HYPERLINK("http://www.godatabase.org/cgi-bin/go.cgi?query=GO:0008016&auto_wild_cards=yes&view=query&action=query&search_constraint=terms","GO:0008016_regulation_of_heart_rate")	1	0	0	-0.000000	707	1557	1557	1557	2.20226
=HYPERLINK("http://www.godatabase.org/cgi-bin/go.cgi?query=GO:0008088&auto_wild_cards=yes&view=query&action=query&search_constraint=terms","GO:0008088_axon_cargo_transport")	1	0	0	-0.000000	707	1557	1557	1557	2.20226
=HYPERLINK("http://www.godatabase.org/cgi-bin/go.cgi?query=GO:0008089&auto_wild_cards=yes&view=query&action=query&search_constraint=terms","GO:0008089_anterograde_axon_cargo_transport")	1	0	0	-0.000000	707	1557	1557	1557	2.20226
=HYPERLINK("http://www.godatabase.org/cgi-bin/go.cgi?query=GO:0008207&auto_wild_cards=yes&view=query&action=query&search_constraint=terms","GO:0008207_C21-steroid_hormone_metabolism")	1	0	0	-0.000000	707	1557	1557	1557	2.20226
=HYPERLINK("http://www.godatabase.org/cgi-bin/go.cgi?query=GO:0008216&auto_wild_cards=yes&view=query&action=query&search_constraint=terms","GO:0008216_spermidine_metabolism")	1	0	0	-0.000000	707	1557	1557	1557	2.20226
=HYPERLINK("http://www.godatabase.org/cgi-bin/go.cgi?query=GO:0008228&auto_wild_cards=yes&view=query&action=query&search_constraint=terms","GO:0008228_opsonization")	1	0	0	-0.000000	707	1557	1557	1557	2.20226
=HYPERLINK("http://www.godatabase.org/cgi-bin/go.cgi?query=GO:0008286&auto_wild_cards=yes&view=query&action=query&search_constraint=terms","GO:0008286_insulin_receptor_signaling_pathway")	1	0	0	-0.000000	707	1557	1557	1557	2.20226
=HYPERLINK("http://www.godatabase.org/cgi-bin/go.cgi?query=GO:0008360&auto_wild_cards=yes&view=query&action=query&search_constraint=terms","GO:0008360_regulation_of_cell_shape")	1	0	0	-0.000000	707	1557	1557	1557	2.20226
=HYPERLINK("http://www.godatabase.org/cgi-bin/go.cgi?query=GO:0008366&auto_wild_cards=yes&view=query&action=query&search_constraint=terms","GO:0008366_nerve_ensheathment")	1	0	0	-0.000000	707	1557	1557	1557	2.20226
=HYPERLINK("http://www.godatabase.org/cgi-bin/go.cgi?query=GO:0008535&auto_wild_cards=yes&view=query&action=query&search_constraint=terms","GO:0008535_cytochrome_c_oxidase_biogenesis")	1	0	0	-0.000000	707	1557	1557	1557	2.20226
=HYPERLINK("http://www.godatabase.org/cgi-bin/go.cgi?query=GO:0008588&auto_wild_cards=yes&view=query&action=query&search_constraint=terms","GO:0008588_release_of_cytoplasmic_sequestered_NF-kappaB")	1	0	0	-0.000000	707	1557	1557	1557	2.20226
=HYPERLINK("http://www.godatabase.org/cgi-bin/go.cgi?query=GO:0008612&auto_wild_cards=yes&view=query&action=query&search_constraint=terms","GO:0008612_hypusine_biosynthesis_from_peptidyl-lysine")	1	0	0	-0.000000	707	1557	1557	1557	2.20226
=HYPERLINK("http://www.godatabase.org/cgi-bin/go.cgi?query=GO:0008617&auto_wild_cards=yes&view=query&action=query&search_constraint=terms","GO:0008617_guanosine_metabolism")	1	0	0	-0.000000	707	1557	1557	1557	2.20226
=HYPERLINK("http://www.godatabase.org/cgi-bin/go.cgi?query=GO:0008628&auto_wild_cards=yes&view=query&action=query&search_constraint=terms","GO:0008628_induction_of_apoptosis_by_hormones")	1	0	0	-0.000000	707	1557	1557	1557	2.20226
=HYPERLINK("http://www.godatabase.org/cgi-bin/go.cgi?query=GO:0008634&auto_wild_cards=yes&view=query&action=query&search_constraint=terms","GO:0008634_negative_regulation_of_survival_gene_product_activity")	1	0	0	-0.000000	707	1557	1557	1557	2.20226
=HYPERLINK("http://www.godatabase.org/cgi-bin/go.cgi?query=GO:0008635&auto_wild_cards=yes&view=query&action=query&search_constraint=terms","GO:0008635_caspase_activation_via_cytochrome_c")	1	0	0	-0.000000	707	1557	1557	1557	2.20226
=HYPERLINK("http://www.godatabase.org/cgi-bin/go.cgi?query=GO:0008653&auto_wild_cards=yes&view=query&action=query&search_constraint=terms","GO:0008653_lipopolysaccharide_metabolism")	1	0	0	-0.000000	707	1557	1557	1557	2.20226
=HYPERLINK("http://www.godatabase.org/cgi-bin/go.cgi?query=GO:0009051&auto_wild_cards=yes&view=query&action=query&search_constraint=terms","GO:0009051_pentose-phosphate_shunt__oxidative_branch")	1	0	0	-0.000000	707	1557	1557	1557	2.20226
=HYPERLINK("http://www.godatabase.org/cgi-bin/go.cgi?query=GO:0009062&auto_wild_cards=yes&view=query&action=query&search_constraint=terms","GO:0009062_fatty_acid_catabolism")	1	0	0	-0.000000	707	1557	1557	1557	2.20226
=HYPERLINK("http://www.godatabase.org/cgi-bin/go.cgi?query=GO:0009068&auto_wild_cards=yes&view=query&action=query&search_constraint=terms","GO:0009068_aspartate_family_amino_acid_catabolism")	1	0	0	-0.000000	707	1557	1557	1557	2.20226
=HYPERLINK("http://www.godatabase.org/cgi-bin/go.cgi?query=GO:0009071&auto_wild_cards=yes&view=query&action=query&search_constraint=terms","GO:0009071_serine_family_amino_acid_catabolism")	1	0	0	-0.000000	707	1557	1557	1557	2.20226
=HYPERLINK("http://www.godatabase.org/cgi-bin/go.cgi?query=GO:0009081&auto_wild_cards=yes&view=query&action=query&search_constraint=terms","GO:0009081_branched_chain_family_amino_acid_metabolism")	1	0	0	-0.000000	707	1557	1557	1557	2.20226
=HYPERLINK("http://www.godatabase.org/cgi-bin/go.cgi?query=GO:0009082&auto_wild_cards=yes&view=query&action=query&search_constraint=terms","GO:0009082_branched_chain_family_amino_acid_biosynthesis")	1	0	0	-0.000000	707	1557	1557	1557	2.20226
=HYPERLINK("http://www.godatabase.org/cgi-bin/go.cgi?query=GO:0009103&auto_wild_cards=yes&view=query&action=query&search_constraint=terms","GO:0009103_lipopolysaccharide_biosynthesis")	1	0	0	-0.000000	707	1557	1557	1557	2.20226
=HYPERLINK("http://www.godatabase.org/cgi-bin/go.cgi?query=GO:0009118&auto_wild_cards=yes&view=query&action=query&search_constraint=terms","GO:0009118_regulation_of_nucleoside_metabolism")	1	0	0	-0.000000	707	1557	1557	1557	2.20226
=HYPERLINK("http://www.godatabase.org/cgi-bin/go.cgi?query=GO:0009132&auto_wild_cards=yes&view=query&action=query&search_constraint=terms","GO:0009132_nucleoside_diphosphate_metabolism")	1	0	0	-0.000000	707	1557	1557	1557	2.20226
=HYPERLINK("http://www.godatabase.org/cgi-bin/go.cgi?query=GO:0009133&auto_wild_cards=yes&view=query&action=query&search_constraint=terms","GO:0009133_nucleoside_diphosphate_biosynthesis")	1	0	0	-0.000000	707	1557	1557	1557	2.20226
=HYPERLINK("http://www.godatabase.org/cgi-bin/go.cgi?query=GO:0009138&auto_wild_cards=yes&view=query&action=query&search_constraint=terms","GO:0009138_pyrimidine_nucleoside_diphosphate_metabolism")	1	0	0	-0.000000	707	1557	1557	1557	2.20226
=HYPERLINK("http://www.godatabase.org/cgi-bin/go.cgi?query=GO:0009139&auto_wild_cards=yes&view=query&action=query&search_constraint=terms","GO:0009139_pyrimidine_nucleoside_diphosphate_biosynthesis")	1	0	0	-0.000000	707	1557	1557	1557	2.20226
=HYPERLINK("http://www.godatabase.org/cgi-bin/go.cgi?query=GO:0009143&auto_wild_cards=yes&view=query&action=query&search_constraint=terms","GO:0009143_nucleoside_triphosphate_catabolism")	1	0	0	-0.000000	707	1557	1557	1557	2.20226
=HYPERLINK("http://www.godatabase.org/cgi-bin/go.cgi?query=GO:0009146&auto_wild_cards=yes&view=query&action=query&search_constraint=terms","GO:0009146_purine_nucleoside_triphosphate_catabolism")	1	0	0	-0.000000	707	1557	1557	1557	2.20226
=HYPERLINK("http://www.godatabase.org/cgi-bin/go.cgi?query=GO:0009148&auto_wild_cards=yes&view=query&action=query&search_constraint=terms","GO:0009148_pyrimidine_nucleoside_triphosphate_biosynthesis")	1	0	0	-0.000000	707	1557	1557	1557	2.20226
=HYPERLINK("http://www.godatabase.org/cgi-bin/go.cgi?query=GO:0009154&auto_wild_cards=yes&view=query&action=query&search_constraint=terms","GO:0009154_purine_ribonucleotide_catabolism")	1	0	0	-0.000000	707	1557	1557	1557	2.20226
=HYPERLINK("http://www.godatabase.org/cgi-bin/go.cgi?query=GO:0009166&auto_wild_cards=yes&view=query&action=query&search_constraint=terms","GO:0009166_nucleotide_catabolism")	1	0	0	-0.000000	707	1557	1557	1557	2.20226
=HYPERLINK("http://www.godatabase.org/cgi-bin/go.cgi?query=GO:0009186&auto_wild_cards=yes&view=query&action=query&search_constraint=terms","GO:0009186_deoxyribonucleoside_diphosphate_metabolism")	1	0	0	-0.000000	707	1557	1557	1557	2.20226
=HYPERLINK("http://www.godatabase.org/cgi-bin/go.cgi?query=GO:0009189&auto_wild_cards=yes&view=query&action=query&search_constraint=terms","GO:0009189_deoxyribonucleoside_diphosphate_biosynthesis")	1	0	0	-0.000000	707	1557	1557	1557	2.20226
=HYPERLINK("http://www.godatabase.org/cgi-bin/go.cgi?query=GO:0009196&auto_wild_cards=yes&view=query&action=query&search_constraint=terms","GO:0009196_pyrimidine_deoxyribonucleoside_diphosphate_metabolism")	1	0	0	-0.000000	707	1557	1557	1557	2.20226
=HYPERLINK("http://www.godatabase.org/cgi-bin/go.cgi?query=GO:0009197&auto_wild_cards=yes&view=query&action=query&search_constraint=terms","GO:0009197_pyrimidine_deoxyribonucleoside_diphosphate_biosynthesis")	1	0	0	-0.000000	707	1557	1557	1557	2.20226
=HYPERLINK("http://www.godatabase.org/cgi-bin/go.cgi?query=GO:0009202&auto_wild_cards=yes&view=query&action=query&search_constraint=terms","GO:0009202_deoxyribonucleoside_triphosphate_biosynthesis")	1	0	0	-0.000000	707	1557	1557	1557	2.20226
=HYPERLINK("http://www.godatabase.org/cgi-bin/go.cgi?query=GO:0009203&auto_wild_cards=yes&view=query&action=query&search_constraint=terms","GO:0009203_ribonucleoside_triphosphate_catabolism")	1	0	0	-0.000000	707	1557	1557	1557	2.20226
=HYPERLINK("http://www.godatabase.org/cgi-bin/go.cgi?query=GO:0009207&auto_wild_cards=yes&view=query&action=query&search_constraint=terms","GO:0009207_purine_ribonucleoside_triphosphate_catabolism")	1	0	0	-0.000000	707	1557	1557	1557	2.20226
=HYPERLINK("http://www.godatabase.org/cgi-bin/go.cgi?query=GO:0009212&auto_wild_cards=yes&view=query&action=query&search_constraint=terms","GO:0009212_pyrimidine_deoxyribonucleoside_triphosphate_biosynthesis")	1	0	0	-0.000000	707	1557	1557	1557	2.20226
=HYPERLINK("http://www.godatabase.org/cgi-bin/go.cgi?query=GO:0009241&auto_wild_cards=yes&view=query&action=query&search_constraint=terms","GO:0009241_polyisoprenoid_biosynthesis")	1	0	0	-0.000000	707	1557	1557	1557	2.20226
=HYPERLINK("http://www.godatabase.org/cgi-bin/go.cgi?query=GO:0009261&auto_wild_cards=yes&view=query&action=query&search_constraint=terms","GO:0009261_ribonucleotide_catabolism")	1	0	0	-0.000000	707	1557	1557	1557	2.20226
=HYPERLINK("http://www.godatabase.org/cgi-bin/go.cgi?query=GO:0009267&auto_wild_cards=yes&view=query&action=query&search_constraint=terms","GO:0009267_cellular_response_to_starvation")	1	0	0	-0.000000	707	1557	1557	1557	2.20226
=HYPERLINK("http://www.godatabase.org/cgi-bin/go.cgi?query=GO:0009298&auto_wild_cards=yes&view=query&action=query&search_constraint=terms","GO:0009298_GDP-mannose_biosynthesis")	1	0	0	-0.000000	707	1557	1557	1557	2.20226
=HYPERLINK("http://www.godatabase.org/cgi-bin/go.cgi?query=GO:0009303&auto_wild_cards=yes&view=query&action=query&search_constraint=terms","GO:0009303_rRNA_transcription")	1	0	0	-0.000000	707	1557	1557	1557	2.20226
=HYPERLINK("http://www.godatabase.org/cgi-bin/go.cgi?query=GO:0009311&auto_wild_cards=yes&view=query&action=query&search_constraint=terms","GO:0009311_oligosaccharide_metabolism")	1	0	0	-0.000000	707	1557	1557	1557	2.20226
=HYPERLINK("http://www.godatabase.org/cgi-bin/go.cgi?query=GO:0009312&auto_wild_cards=yes&view=query&action=query&search_constraint=terms","GO:0009312_oligosaccharide_biosynthesis")	1	0	0	-0.000000	707	1557	1557	1557	2.20226
=HYPERLINK("http://www.godatabase.org/cgi-bin/go.cgi?query=GO:0009395&auto_wild_cards=yes&view=query&action=query&search_constraint=terms","GO:0009395_phospholipid_catabolism")	1	0	0	-0.000000	707	1557	1557	1557	2.20226
=HYPERLINK("http://www.godatabase.org/cgi-bin/go.cgi?query=GO:0009399&auto_wild_cards=yes&view=query&action=query&search_constraint=terms","GO:0009399_nitrogen_fixation")	1	0	0	-0.000000	707	1557	1557	1557	2.20226
=HYPERLINK("http://www.godatabase.org/cgi-bin/go.cgi?query=GO:0009408&auto_wild_cards=yes&view=query&action=query&search_constraint=terms","GO:0009408_response_to_heat")	1	0	0	-0.000000	707	1557	1557	1557	2.20226
=HYPERLINK("http://www.godatabase.org/cgi-bin/go.cgi?query=GO:0009411&auto_wild_cards=yes&view=query&action=query&search_constraint=terms","GO:0009411_response_to_UV")	1	0	0	-0.000000	707	1557	1557	1557	2.20226
=HYPERLINK("http://www.godatabase.org/cgi-bin/go.cgi?query=GO:0009439&auto_wild_cards=yes&view=query&action=query&search_constraint=terms","GO:0009439_cyanate_metabolism")	1	0	0	-0.000000	707	1557	1557	1557	2.20226
=HYPERLINK("http://www.godatabase.org/cgi-bin/go.cgi?query=GO:0009440&auto_wild_cards=yes&view=query&action=query&search_constraint=terms","GO:0009440_cyanate_catabolism")	1	0	0	-0.000000	707	1557	1557	1557	2.20226
=HYPERLINK("http://www.godatabase.org/cgi-bin/go.cgi?query=GO:0009631&auto_wild_cards=yes&view=query&action=query&search_constraint=terms","GO:0009631_cold_acclimation")	1	0	0	-0.000000	707	1557	1557	1557	2.20226
=HYPERLINK("http://www.godatabase.org/cgi-bin/go.cgi?query=GO:0009648&auto_wild_cards=yes&view=query&action=query&search_constraint=terms","GO:0009648_response_to_photoperiod")	1	0	0	-0.000000	707	1557	1557	1557	2.20226
=HYPERLINK("http://www.godatabase.org/cgi-bin/go.cgi?query=GO:0009649&auto_wild_cards=yes&view=query&action=query&search_constraint=terms","GO:0009649_entrainment_of_circadian_clock")	1	0	0	-0.000000	707	1557	1557	1557	2.20226
=HYPERLINK("http://www.godatabase.org/cgi-bin/go.cgi?query=GO:0009650&auto_wild_cards=yes&view=query&action=query&search_constraint=terms","GO:0009650_UV_protection")	1	0	0	-0.000000	707	1557	1557	1557	2.20226
=HYPERLINK("http://www.godatabase.org/cgi-bin/go.cgi?query=GO:0009720&auto_wild_cards=yes&view=query&action=query&search_constraint=terms","GO:0009720_detection_of_hormone_stimulus")	1	0	0	-0.000000	707	1557	1557	1557	2.20226
=HYPERLINK("http://www.godatabase.org/cgi-bin/go.cgi?query=GO:0009726&auto_wild_cards=yes&view=query&action=query&search_constraint=terms","GO:0009726_detection_of_endogenous_stimulus")	1	0	0	-0.000000	707	1557	1557	1557	2.20226
=HYPERLINK("http://www.godatabase.org/cgi-bin/go.cgi?query=GO:0009755&auto_wild_cards=yes&view=query&action=query&search_constraint=terms","GO:0009755_hormone_mediated_signaling")	1	0	0	-0.000000	707	1557	1557	1557	2.20226
=HYPERLINK("http://www.godatabase.org/cgi-bin/go.cgi?query=GO:0009795&auto_wild_cards=yes&view=query&action=query&search_constraint=terms","GO:0009795_embryonic_morphogenesis")	1	0	0	-0.000000	707	1557	1557	1557	2.20226
=HYPERLINK("http://www.godatabase.org/cgi-bin/go.cgi?query=GO:0009798&auto_wild_cards=yes&view=query&action=query&search_constraint=terms","GO:0009798_axis_specification")	1	0	0	-0.000000	707	1557	1557	1557	2.20226
=HYPERLINK("http://www.godatabase.org/cgi-bin/go.cgi?query=GO:0009825&auto_wild_cards=yes&view=query&action=query&search_constraint=terms","GO:0009825_cell_expansion")	1	0	0	-0.000000	707	1557	1557	1557	2.20226
=HYPERLINK("http://www.godatabase.org/cgi-bin/go.cgi?query=GO:0009826&auto_wild_cards=yes&view=query&action=query&search_constraint=terms","GO:0009826_cell_elongation")	1	0	0	-0.000000	707	1557	1557	1557	2.20226
=HYPERLINK("http://www.godatabase.org/cgi-bin/go.cgi?query=GO:0009880&auto_wild_cards=yes&view=query&action=query&search_constraint=terms","GO:0009880_embryonic_pattern_specification")	1	0	0	-0.000000	707	1557	1557	1557	2.20226
=HYPERLINK("http://www.godatabase.org/cgi-bin/go.cgi?query=GO:0009894&auto_wild_cards=yes&view=query&action=query&search_constraint=terms","GO:0009894_regulation_of_catabolism")	1	0	0	-0.000000	707	1557	1557	1557	2.20226
=HYPERLINK("http://www.godatabase.org/cgi-bin/go.cgi?query=GO:0009896&auto_wild_cards=yes&view=query&action=query&search_constraint=terms","GO:0009896_positive_regulation_of_catabolism")	1	0	0	-0.000000	707	1557	1557	1557	2.20226
=HYPERLINK("http://www.godatabase.org/cgi-bin/go.cgi?query=GO:0009935&auto_wild_cards=yes&view=query&action=query&search_constraint=terms","GO:0009935_nutrient_uptake")	1	0	0	-0.000000	707	1557	1557	1557	2.20226
=HYPERLINK("http://www.godatabase.org/cgi-bin/go.cgi?query=GO:0010035&auto_wild_cards=yes&view=query&action=query&search_constraint=terms","GO:0010035_response_to_inorganic_substance")	1	0	0	-0.000000	707	1557	1557	1557	2.20226
=HYPERLINK("http://www.godatabase.org/cgi-bin/go.cgi?query=GO:0010038&auto_wild_cards=yes&view=query&action=query&search_constraint=terms","GO:0010038_response_to_metal_ion")	1	0	0	-0.000000	707	1557	1557	1557	2.20226
=HYPERLINK("http://www.godatabase.org/cgi-bin/go.cgi?query=GO:0015680&auto_wild_cards=yes&view=query&action=query&search_constraint=terms","GO:0015680_intracellular_copper_ion_transport")	1	0	0	-0.000000	707	1557	1557	1557	2.20226
=HYPERLINK("http://www.godatabase.org/cgi-bin/go.cgi?query=GO:0015718&auto_wild_cards=yes&view=query&action=query&search_constraint=terms","GO:0015718_monocarboxylic_acid_transport")	1	0	0	-0.000000	707	1557	1557	1557	2.20226
=HYPERLINK("http://www.godatabase.org/cgi-bin/go.cgi?query=GO:0015782&auto_wild_cards=yes&view=query&action=query&search_constraint=terms","GO:0015782_CMP-sialic_acid_transport")	1	0	0	-0.000000	707	1557	1557	1557	2.20226
=HYPERLINK("http://www.godatabase.org/cgi-bin/go.cgi?query=GO:0015788&auto_wild_cards=yes&view=query&action=query&search_constraint=terms","GO:0015788_UDP-N-acetylglucosamine_transport")	1	0	0	-0.000000	707	1557	1557	1557	2.20226
=HYPERLINK("http://www.godatabase.org/cgi-bin/go.cgi?query=GO:0015791&auto_wild_cards=yes&view=query&action=query&search_constraint=terms","GO:0015791_polyol_transport")	1	0	0	-0.000000	707	1557	1557	1557	2.20226
=HYPERLINK("http://www.godatabase.org/cgi-bin/go.cgi?query=GO:0015804&auto_wild_cards=yes&view=query&action=query&search_constraint=terms","GO:0015804_neutral_amino_acid_transport")	1	0	0	-0.000000	707	1557	1557	1557	2.20226
=HYPERLINK("http://www.godatabase.org/cgi-bin/go.cgi?query=GO:0015807&auto_wild_cards=yes&view=query&action=query&search_constraint=terms","GO:0015807_L-amino_acid_transport")	1	0	0	-0.000000	707	1557	1557	1557	2.20226
=HYPERLINK("http://www.godatabase.org/cgi-bin/go.cgi?query=GO:0015811&auto_wild_cards=yes&view=query&action=query&search_constraint=terms","GO:0015811_L-cystine_transport")	1	0	0	-0.000000	707	1557	1557	1557	2.20226
=HYPERLINK("http://www.godatabase.org/cgi-bin/go.cgi?query=GO:0015853&auto_wild_cards=yes&view=query&action=query&search_constraint=terms","GO:0015853_adenine_transport")	1	0	0	-0.000000	707	1557	1557	1557	2.20226
=HYPERLINK("http://www.godatabase.org/cgi-bin/go.cgi?query=GO:0015855&auto_wild_cards=yes&view=query&action=query&search_constraint=terms","GO:0015855_pyrimidine_transport")	1	0	0	-0.000000	707	1557	1557	1557	2.20226
=HYPERLINK("http://www.godatabase.org/cgi-bin/go.cgi?query=GO:0015884&auto_wild_cards=yes&view=query&action=query&search_constraint=terms","GO:0015884_folate_transport")	1	0	0	-0.000000	707	1557	1557	1557	2.20226
=HYPERLINK("http://www.godatabase.org/cgi-bin/go.cgi?query=GO:0015918&auto_wild_cards=yes&view=query&action=query&search_constraint=terms","GO:0015918_sterol_transport")	1	0	0	-0.000000	707	1557	1557	1557	2.20226
=HYPERLINK("http://www.godatabase.org/cgi-bin/go.cgi?query=GO:0015942&auto_wild_cards=yes&view=query&action=query&search_constraint=terms","GO:0015942_formate_metabolism")	1	0	0	-0.000000	707	1557	1557	1557	2.20226
=HYPERLINK("http://www.godatabase.org/cgi-bin/go.cgi?query=GO:0015988&auto_wild_cards=yes&view=query&action=query&search_constraint=terms","GO:0015988_energy_coupled_proton_transport__against_electrochemical_gradient")	1	0	0	-0.000000	707	1557	1557	1557	2.20226
=HYPERLINK("http://www.godatabase.org/cgi-bin/go.cgi?query=GO:0016054&auto_wild_cards=yes&view=query&action=query&search_constraint=terms","GO:0016054_organic_acid_catabolism")	1	0	0	-0.000000	707	1557	1557	1557	2.20226
=HYPERLINK("http://www.godatabase.org/cgi-bin/go.cgi?query=GO:0016079&auto_wild_cards=yes&view=query&action=query&search_constraint=terms","GO:0016079_synaptic_vesicle_exocytosis")	1	0	0	-0.000000	707	1557	1557	1557	2.20226
=HYPERLINK("http://www.godatabase.org/cgi-bin/go.cgi?query=GO:0016081&auto_wild_cards=yes&view=query&action=query&search_constraint=terms","GO:0016081_synaptic_vesicle_docking")	1	0	0	-0.000000	707	1557	1557	1557	2.20226
=HYPERLINK("http://www.godatabase.org/cgi-bin/go.cgi?query=GO:0016096&auto_wild_cards=yes&view=query&action=query&search_constraint=terms","GO:0016096_polyisoprenoid_metabolism")	1	0	0	-0.000000	707	1557	1557	1557	2.20226
=HYPERLINK("http://www.godatabase.org/cgi-bin/go.cgi?query=GO:0016108&auto_wild_cards=yes&view=query&action=query&search_constraint=terms","GO:0016108_tetraterpenoid_metabolism")	1	0	0	-0.000000	707	1557	1557	1557	2.20226
=HYPERLINK("http://www.godatabase.org/cgi-bin/go.cgi?query=GO:0016109&auto_wild_cards=yes&view=query&action=query&search_constraint=terms","GO:0016109_tetraterpenoid_biosynthesis")	1	0	0	-0.000000	707	1557	1557	1557	2.20226
=HYPERLINK("http://www.godatabase.org/cgi-bin/go.cgi?query=GO:0016114&auto_wild_cards=yes&view=query&action=query&search_constraint=terms","GO:0016114_terpenoid_biosynthesis")	1	0	0	-0.000000	707	1557	1557	1557	2.20226
=HYPERLINK("http://www.godatabase.org/cgi-bin/go.cgi?query=GO:0016116&auto_wild_cards=yes&view=query&action=query&search_constraint=terms","GO:0016116_carotenoid_metabolism")	1	0	0	-0.000000	707	1557	1557	1557	2.20226
=HYPERLINK("http://www.godatabase.org/cgi-bin/go.cgi?query=GO:0016117&auto_wild_cards=yes&view=query&action=query&search_constraint=terms","GO:0016117_carotenoid_biosynthesis")	1	0	0	-0.000000	707	1557	1557	1557	2.20226
=HYPERLINK("http://www.godatabase.org/cgi-bin/go.cgi?query=GO:0016236&auto_wild_cards=yes&view=query&action=query&search_constraint=terms","GO:0016236_macroautophagy")	1	0	0	-0.000000	707	1557	1557	1557	2.20226
=HYPERLINK("http://www.godatabase.org/cgi-bin/go.cgi?query=GO:0016246&auto_wild_cards=yes&view=query&action=query&search_constraint=terms","GO:0016246_RNA_interference")	1	0	0	-0.000000	707	1557	1557	1557	2.20226
=HYPERLINK("http://www.godatabase.org/cgi-bin/go.cgi?query=GO:0016259&auto_wild_cards=yes&view=query&action=query&search_constraint=terms","GO:0016259_selenocysteine_metabolism")	1	0	0	-0.000000	707	1557	1557	1557	2.20226
=HYPERLINK("http://www.godatabase.org/cgi-bin/go.cgi?query=GO:0016260&auto_wild_cards=yes&view=query&action=query&search_constraint=terms","GO:0016260_selenocysteine_biosynthesis")	1	0	0	-0.000000	707	1557	1557	1557	2.20226
=HYPERLINK("http://www.godatabase.org/cgi-bin/go.cgi?query=GO:0016266&auto_wild_cards=yes&view=query&action=query&search_constraint=terms","GO:0016266_O-glycan_processing")	1	0	0	-0.000000	707	1557	1557	1557	2.20226
=HYPERLINK("http://www.godatabase.org/cgi-bin/go.cgi?query=GO:0016441&auto_wild_cards=yes&view=query&action=query&search_constraint=terms","GO:0016441_posttranscriptional_gene_silencing")	1	0	0	-0.000000	707	1557	1557	1557	2.20226
=HYPERLINK("http://www.godatabase.org/cgi-bin/go.cgi?query=GO:0016478&auto_wild_cards=yes&view=query&action=query&search_constraint=terms","GO:0016478_negative_regulation_of_translation")	1	0	0	-0.000000	707	1557	1557	1557	2.20226
=HYPERLINK("http://www.godatabase.org/cgi-bin/go.cgi?query=GO:0016525&auto_wild_cards=yes&view=query&action=query&search_constraint=terms","GO:0016525_negative_regulation_of_angiogenesis")	1	0	0	-0.000000	707	1557	1557	1557	2.20226
=HYPERLINK("http://www.godatabase.org/cgi-bin/go.cgi?query=GO:0016558&auto_wild_cards=yes&view=query&action=query&search_constraint=terms","GO:0016558_peroxisome_matrix_protein_import")	1	0	0	-0.000000	707	1557	1557	1557	2.20226
=HYPERLINK("http://www.godatabase.org/cgi-bin/go.cgi?query=GO:0016579&auto_wild_cards=yes&view=query&action=query&search_constraint=terms","GO:0016579_protein_deubiquitination")	1	0	0	-0.000000	707	1557	1557	1557	2.20226
=HYPERLINK("http://www.godatabase.org/cgi-bin/go.cgi?query=GO:0016998&auto_wild_cards=yes&view=query&action=query&search_constraint=terms","GO:0016998_cell_wall_catabolism")	1	0	0	-0.000000	707	1557	1557	1557	2.20226
=HYPERLINK("http://www.godatabase.org/cgi-bin/go.cgi?query=GO:0017121&auto_wild_cards=yes&view=query&action=query&search_constraint=terms","GO:0017121_phospholipid_scrambling")	1	0	0	-0.000000	707	1557	1557	1557	2.20226
=HYPERLINK("http://www.godatabase.org/cgi-bin/go.cgi?query=GO:0017144&auto_wild_cards=yes&view=query&action=query&search_constraint=terms","GO:0017144_drug_metabolism")	1	0	0	-0.000000	707	1557	1557	1557	2.20226
=HYPERLINK("http://www.godatabase.org/cgi-bin/go.cgi?query=GO:0018196&auto_wild_cards=yes&view=query&action=query&search_constraint=terms","GO:0018196_peptidyl-asparagine_modification")	1	0	0	-0.000000	707	1557	1557	1557	2.20226
=HYPERLINK("http://www.godatabase.org/cgi-bin/go.cgi?query=GO:0018279&auto_wild_cards=yes&view=query&action=query&search_constraint=terms","GO:0018279_N-linked_glycosylation_via_asparagine")	1	0	0	-0.000000	707	1557	1557	1557	2.20226
=HYPERLINK("http://www.godatabase.org/cgi-bin/go.cgi?query=GO:0018343&auto_wild_cards=yes&view=query&action=query&search_constraint=terms","GO:0018343_protein_farnesylation")	1	0	0	-0.000000	707	1557	1557	1557	2.20226
=HYPERLINK("http://www.godatabase.org/cgi-bin/go.cgi?query=GO:0018344&auto_wild_cards=yes&view=query&action=query&search_constraint=terms","GO:0018344_protein_geranylgeranylation")	1	0	0	-0.000000	707	1557	1557	1557	2.20226
=HYPERLINK("http://www.godatabase.org/cgi-bin/go.cgi?query=GO:0018347&auto_wild_cards=yes&view=query&action=query&search_constraint=terms","GO:0018347_protein_amino_acid_farnesylation")	1	0	0	-0.000000	707	1557	1557	1557	2.20226
=HYPERLINK("http://www.godatabase.org/cgi-bin/go.cgi?query=GO:0018348&auto_wild_cards=yes&view=query&action=query&search_constraint=terms","GO:0018348_protein_amino_acid_geranylgeranylation")	1	0	0	-0.000000	707	1557	1557	1557	2.20226
=HYPERLINK("http://www.godatabase.org/cgi-bin/go.cgi?query=GO:0019048&auto_wild_cards=yes&view=query&action=query&search_constraint=terms","GO:0019048_virus-host_interaction")	1	0	0	-0.000000	707	1557	1557	1557	2.20226
=HYPERLINK("http://www.godatabase.org/cgi-bin/go.cgi?query=GO:0019059&auto_wild_cards=yes&view=query&action=query&search_constraint=terms","GO:0019059_initiation_of_viral_infection")	1	0	0	-0.000000	707	1557	1557	1557	2.20226
=HYPERLINK("http://www.godatabase.org/cgi-bin/go.cgi?query=GO:0019062&auto_wild_cards=yes&view=query&action=query&search_constraint=terms","GO:0019062_virion_attachment")	1	0	0	-0.000000	707	1557	1557	1557	2.20226
=HYPERLINK("http://www.godatabase.org/cgi-bin/go.cgi?query=GO:0019067&auto_wild_cards=yes&view=query&action=query&search_constraint=terms","GO:0019067_viral_assembly__maturation__egress__and_release")	1	0	0	-0.000000	707	1557	1557	1557	2.20226
=HYPERLINK("http://www.godatabase.org/cgi-bin/go.cgi?query=GO:0019068&auto_wild_cards=yes&view=query&action=query&search_constraint=terms","GO:0019068_viral_assembly")	1	0	0	-0.000000	707	1557	1557	1557	2.20226
=HYPERLINK("http://www.godatabase.org/cgi-bin/go.cgi?query=GO:0019069&auto_wild_cards=yes&view=query&action=query&search_constraint=terms","GO:0019069_viral_capsid_assembly")	1	0	0	-0.000000	707	1557	1557	1557	2.20226
=HYPERLINK("http://www.godatabase.org/cgi-bin/go.cgi?query=GO:0019217&auto_wild_cards=yes&view=query&action=query&search_constraint=terms","GO:0019217_regulation_of_fatty_acid_metabolism")	1	0	0	-0.000000	707	1557	1557	1557	2.20226
=HYPERLINK("http://www.godatabase.org/cgi-bin/go.cgi?query=GO:0019229&auto_wild_cards=yes&view=query&action=query&search_constraint=terms","GO:0019229_regulation_of_vasoconstriction")	1	0	0	-0.000000	707	1557	1557	1557	2.20226
=HYPERLINK("http://www.godatabase.org/cgi-bin/go.cgi?query=GO:0019303&auto_wild_cards=yes&view=query&action=query&search_constraint=terms","GO:0019303_D-ribose_catabolism")	1	0	0	-0.000000	707	1557	1557	1557	2.20226
=HYPERLINK("http://www.godatabase.org/cgi-bin/go.cgi?query=GO:0019307&auto_wild_cards=yes&view=query&action=query&search_constraint=terms","GO:0019307_mannose_biosynthesis")	1	0	0	-0.000000	707	1557	1557	1557	2.20226
=HYPERLINK("http://www.godatabase.org/cgi-bin/go.cgi?query=GO:0019317&auto_wild_cards=yes&view=query&action=query&search_constraint=terms","GO:0019317_fucose_catabolism")	1	0	0	-0.000000	707	1557	1557	1557	2.20226
=HYPERLINK("http://www.godatabase.org/cgi-bin/go.cgi?query=GO:0019321&auto_wild_cards=yes&view=query&action=query&search_constraint=terms","GO:0019321_pentose_metabolism")	1	0	0	-0.000000	707	1557	1557	1557	2.20226
=HYPERLINK("http://www.godatabase.org/cgi-bin/go.cgi?query=GO:0019323&auto_wild_cards=yes&view=query&action=query&search_constraint=terms","GO:0019323_pentose_catabolism")	1	0	0	-0.000000	707	1557	1557	1557	2.20226
=HYPERLINK("http://www.godatabase.org/cgi-bin/go.cgi?query=GO:0019369&auto_wild_cards=yes&view=query&action=query&search_constraint=terms","GO:0019369_arachidonic_acid_metabolism")	1	0	0	-0.000000	707	1557	1557	1557	2.20226
=HYPERLINK("http://www.godatabase.org/cgi-bin/go.cgi?query=GO:0019371&auto_wild_cards=yes&view=query&action=query&search_constraint=terms","GO:0019371_cyclooxygenase_pathway")	1	0	0	-0.000000	707	1557	1557	1557	2.20226
=HYPERLINK("http://www.godatabase.org/cgi-bin/go.cgi?query=GO:0019374&auto_wild_cards=yes&view=query&action=query&search_constraint=terms","GO:0019374_galactolipid_metabolism")	1	0	0	-0.000000	707	1557	1557	1557	2.20226
=HYPERLINK("http://www.godatabase.org/cgi-bin/go.cgi?query=GO:0019376&auto_wild_cards=yes&view=query&action=query&search_constraint=terms","GO:0019376_galactolipid_catabolism")	1	0	0	-0.000000	707	1557	1557	1557	2.20226
=HYPERLINK("http://www.godatabase.org/cgi-bin/go.cgi?query=GO:0019400&auto_wild_cards=yes&view=query&action=query&search_constraint=terms","GO:0019400_alditol_metabolism")	1	0	0	-0.000000	707	1557	1557	1557	2.20226
=HYPERLINK("http://www.godatabase.org/cgi-bin/go.cgi?query=GO:0019438&auto_wild_cards=yes&view=query&action=query&search_constraint=terms","GO:0019438_aromatic_compound_biosynthesis")	1	0	0	-0.000000	707	1557	1557	1557	2.20226
=HYPERLINK("http://www.godatabase.org/cgi-bin/go.cgi?query=GO:0019585&auto_wild_cards=yes&view=query&action=query&search_constraint=terms","GO:0019585_glucuronate_metabolism")	1	0	0	-0.000000	707	1557	1557	1557	2.20226
=HYPERLINK("http://www.godatabase.org/cgi-bin/go.cgi?query=GO:0019673&auto_wild_cards=yes&view=query&action=query&search_constraint=terms","GO:0019673_GDP-mannose_metabolism")	1	0	0	-0.000000	707	1557	1557	1557	2.20226
=HYPERLINK("http://www.godatabase.org/cgi-bin/go.cgi?query=GO:0019751&auto_wild_cards=yes&view=query&action=query&search_constraint=terms","GO:0019751_polyol_metabolism")	1	0	0	-0.000000	707	1557	1557	1557	2.20226
=HYPERLINK("http://www.godatabase.org/cgi-bin/go.cgi?query=GO:0019754&auto_wild_cards=yes&view=query&action=query&search_constraint=terms","GO:0019754_one-carbon_compound_catabolism")	1	0	0	-0.000000	707	1557	1557	1557	2.20226
=HYPERLINK("http://www.godatabase.org/cgi-bin/go.cgi?query=GO:0019827&auto_wild_cards=yes&view=query&action=query&search_constraint=terms","GO:0019827_stem_cell_maintenance")	1	0	0	-0.000000	707	1557	1557	1557	2.20226
=HYPERLINK("http://www.godatabase.org/cgi-bin/go.cgi?query=GO:0019836&auto_wild_cards=yes&view=query&action=query&search_constraint=terms","GO:0019836_hemolysis")	1	0	0	-0.000000	707	1557	1557	1557	2.20226
=HYPERLINK("http://www.godatabase.org/cgi-bin/go.cgi?query=GO:0019856&auto_wild_cards=yes&view=query&action=query&search_constraint=terms","GO:0019856_pyrimidine_base_biosynthesis")	1	0	0	-0.000000	707	1557	1557	1557	2.20226
=HYPERLINK("http://www.godatabase.org/cgi-bin/go.cgi?query=GO:0019987&auto_wild_cards=yes&view=query&action=query&search_constraint=terms","GO:0019987_negative_regulation_of_anti-apoptosis")	1	0	0	-0.000000	707	1557	1557	1557	2.20226
=HYPERLINK("http://www.godatabase.org/cgi-bin/go.cgi?query=GO:0030004&auto_wild_cards=yes&view=query&action=query&search_constraint=terms","GO:0030004_monovalent_inorganic_cation_homeostasis")	1	0	0	-0.000000	707	1557	1557	1557	2.20226
=HYPERLINK("http://www.godatabase.org/cgi-bin/go.cgi?query=GO:0030010&auto_wild_cards=yes&view=query&action=query&search_constraint=terms","GO:0030010_establishment_of_cell_polarity")	1	0	0	-0.000000	707	1557	1557	1557	2.20226
=HYPERLINK("http://www.godatabase.org/cgi-bin/go.cgi?query=GO:0030033&auto_wild_cards=yes&view=query&action=query&search_constraint=terms","GO:0030033_microvillus_biogenesis")	1	0	0	-0.000000	707	1557	1557	1557	2.20226
=HYPERLINK("http://www.godatabase.org/cgi-bin/go.cgi?query=GO:0030035&auto_wild_cards=yes&view=query&action=query&search_constraint=terms","GO:0030035_microspike_biogenesis")	1	0	0	-0.000000	707	1557	1557	1557	2.20226
=HYPERLINK("http://www.godatabase.org/cgi-bin/go.cgi?query=GO:0030048&auto_wild_cards=yes&view=query&action=query&search_constraint=terms","GO:0030048_actin_filament-based_movement")	1	0	0	-0.000000	707	1557	1557	1557	2.20226
=HYPERLINK("http://www.godatabase.org/cgi-bin/go.cgi?query=GO:0030101&auto_wild_cards=yes&view=query&action=query&search_constraint=terms","GO:0030101_natural_killer_cell_activation")	1	0	0	-0.000000	707	1557	1557	1557	2.20226
=HYPERLINK("http://www.godatabase.org/cgi-bin/go.cgi?query=GO:0030104&auto_wild_cards=yes&view=query&action=query&search_constraint=terms","GO:0030104_water_homeostasis")	1	0	0	-0.000000	707	1557	1557	1557	2.20226
=HYPERLINK("http://www.godatabase.org/cgi-bin/go.cgi?query=GO:0030150&auto_wild_cards=yes&view=query&action=query&search_constraint=terms","GO:0030150_mitochondrial_matrix_protein_import")	1	0	0	-0.000000	707	1557	1557	1557	2.20226
=HYPERLINK("http://www.godatabase.org/cgi-bin/go.cgi?query=GO:0030180&auto_wild_cards=yes&view=query&action=query&search_constraint=terms","GO:0030180_solute:solute_exchange")	1	0	0	-0.000000	707	1557	1557	1557	2.20226
=HYPERLINK("http://www.godatabase.org/cgi-bin/go.cgi?query=GO:0030181&auto_wild_cards=yes&view=query&action=query&search_constraint=terms","GO:0030181_sodium:calcium_exchange")	1	0	0	-0.000000	707	1557	1557	1557	2.20226
=HYPERLINK("http://www.godatabase.org/cgi-bin/go.cgi?query=GO:0030186&auto_wild_cards=yes&view=query&action=query&search_constraint=terms","GO:0030186_melatonin_metabolism")	1	0	0	-0.000000	707	1557	1557	1557	2.20226
=HYPERLINK("http://www.godatabase.org/cgi-bin/go.cgi?query=GO:0030187&auto_wild_cards=yes&view=query&action=query&search_constraint=terms","GO:0030187_melatonin_biosynthesis")	1	0	0	-0.000000	707	1557	1557	1557	2.20226
=HYPERLINK("http://www.godatabase.org/cgi-bin/go.cgi?query=GO:0030198&auto_wild_cards=yes&view=query&action=query&search_constraint=terms","GO:0030198_extracellular_matrix_organization_and_biogenesis")	1	0	0	-0.000000	707	1557	1557	1557	2.20226
=HYPERLINK("http://www.godatabase.org/cgi-bin/go.cgi?query=GO:0030218&auto_wild_cards=yes&view=query&action=query&search_constraint=terms","GO:0030218_erythrocyte_differentiation")	1	0	0	-0.000000	707	1557	1557	1557	2.20226
=HYPERLINK("http://www.godatabase.org/cgi-bin/go.cgi?query=GO:0030219&auto_wild_cards=yes&view=query&action=query&search_constraint=terms","GO:0030219_megakaryocyte_differentiation")	1	0	0	-0.000000	707	1557	1557	1557	2.20226
=HYPERLINK("http://www.godatabase.org/cgi-bin/go.cgi?query=GO:0030225&auto_wild_cards=yes&view=query&action=query&search_constraint=terms","GO:0030225_macrophage_differentiation")	1	0	0	-0.000000	707	1557	1557	1557	2.20226
=HYPERLINK("http://www.godatabase.org/cgi-bin/go.cgi?query=GO:0030263&auto_wild_cards=yes&view=query&action=query&search_constraint=terms","GO:0030263_apoptotic_chromosome_condensation")	1	0	0	-0.000000	707	1557	1557	1557	2.20226
=HYPERLINK("http://www.godatabase.org/cgi-bin/go.cgi?query=GO:0030278&auto_wild_cards=yes&view=query&action=query&search_constraint=terms","GO:0030278_regulation_of_ossification")	1	0	0	-0.000000	707	1557	1557	1557	2.20226
=HYPERLINK("http://www.godatabase.org/cgi-bin/go.cgi?query=GO:0030279&auto_wild_cards=yes&view=query&action=query&search_constraint=terms","GO:0030279_negative_regulation_of_ossification")	1	0	0	-0.000000	707	1557	1557	1557	2.20226
=HYPERLINK("http://www.godatabase.org/cgi-bin/go.cgi?query=GO:0030282&auto_wild_cards=yes&view=query&action=query&search_constraint=terms","GO:0030282_bone_mineralization")	1	0	0	-0.000000	707	1557	1557	1557	2.20226
=HYPERLINK("http://www.godatabase.org/cgi-bin/go.cgi?query=GO:0030301&auto_wild_cards=yes&view=query&action=query&search_constraint=terms","GO:0030301_cholesterol_transport")	1	0	0	-0.000000	707	1557	1557	1557	2.20226
=HYPERLINK("http://www.godatabase.org/cgi-bin/go.cgi?query=GO:0030323&auto_wild_cards=yes&view=query&action=query&search_constraint=terms","GO:0030323_respiratory_tube_development")	1	0	0	-0.000000	707	1557	1557	1557	2.20226
=HYPERLINK("http://www.godatabase.org/cgi-bin/go.cgi?query=GO:0030324&auto_wild_cards=yes&view=query&action=query&search_constraint=terms","GO:0030324_lung_development")	1	0	0	-0.000000	707	1557	1557	1557	2.20226
=HYPERLINK("http://www.godatabase.org/cgi-bin/go.cgi?query=GO:0030326&auto_wild_cards=yes&view=query&action=query&search_constraint=terms","GO:0030326_embryonic_limb_morphogenesis")	1	0	0	-0.000000	707	1557	1557	1557	2.20226
=HYPERLINK("http://www.godatabase.org/cgi-bin/go.cgi?query=GO:0030383&auto_wild_cards=yes&view=query&action=query&search_constraint=terms","GO:0030383_host-pathogen_interaction")	1	0	0	-0.000000	707	1557	1557	1557	2.20226
=HYPERLINK("http://www.godatabase.org/cgi-bin/go.cgi?query=GO:0030384&auto_wild_cards=yes&view=query&action=query&search_constraint=terms","GO:0030384_phosphoinositide_metabolism")	1	0	0	-0.000000	707	1557	1557	1557	2.20226
=HYPERLINK("http://www.godatabase.org/cgi-bin/go.cgi?query=GO:0030423&auto_wild_cards=yes&view=query&action=query&search_constraint=terms","GO:0030423_RNA_interference__targeting_of_mRNA_for_destruction")	1	0	0	-0.000000	707	1557	1557	1557	2.20226
=HYPERLINK("http://www.godatabase.org/cgi-bin/go.cgi?query=GO:0030500&auto_wild_cards=yes&view=query&action=query&search_constraint=terms","GO:0030500_regulation_of_bone_mineralization")	1	0	0	-0.000000	707	1557	1557	1557	2.20226
=HYPERLINK("http://www.godatabase.org/cgi-bin/go.cgi?query=GO:0030502&auto_wild_cards=yes&view=query&action=query&search_constraint=terms","GO:0030502_negative_regulation_of_bone_mineralization")	1	0	0	-0.000000	707	1557	1557	1557	2.20226
=HYPERLINK("http://www.godatabase.org/cgi-bin/go.cgi?query=GO:0030503&auto_wild_cards=yes&view=query&action=query&search_constraint=terms","GO:0030503_regulation_of_cell_redox_homeostasis")	1	0	0	-0.000000	707	1557	1557	1557	2.20226
=HYPERLINK("http://www.godatabase.org/cgi-bin/go.cgi?query=GO:0030516&auto_wild_cards=yes&view=query&action=query&search_constraint=terms","GO:0030516_regulation_of_axon_extension")	1	0	0	-0.000000	707	1557	1557	1557	2.20226
=HYPERLINK("http://www.godatabase.org/cgi-bin/go.cgi?query=GO:0030517&auto_wild_cards=yes&view=query&action=query&search_constraint=terms","GO:0030517_negative_regulation_of_axon_extension")	1	0	0	-0.000000	707	1557	1557	1557	2.20226
=HYPERLINK("http://www.godatabase.org/cgi-bin/go.cgi?query=GO:0030520&auto_wild_cards=yes&view=query&action=query&search_constraint=terms","GO:0030520_estrogen_receptor_signaling_pathway")	1	0	0	-0.000000	707	1557	1557	1557	2.20226
=HYPERLINK("http://www.godatabase.org/cgi-bin/go.cgi?query=GO:0030641&auto_wild_cards=yes&view=query&action=query&search_constraint=terms","GO:0030641_hydrogen_ion_homeostasis")	1	0	0	-0.000000	707	1557	1557	1557	2.20226
=HYPERLINK("http://www.godatabase.org/cgi-bin/go.cgi?query=GO:0030865&auto_wild_cards=yes&view=query&action=query&search_constraint=terms","GO:0030865_cortical_cytoskeleton_organization_and_biogenesis")	1	0	0	-0.000000	707	1557	1557	1557	2.20226
=HYPERLINK("http://www.godatabase.org/cgi-bin/go.cgi?query=GO:0030866&auto_wild_cards=yes&view=query&action=query&search_constraint=terms","GO:0030866_cortical_actin_cytoskeleton_organization_and_biogenesis")	1	0	0	-0.000000	707	1557	1557	1557	2.20226
=HYPERLINK("http://www.godatabase.org/cgi-bin/go.cgi?query=GO:0030885&auto_wild_cards=yes&view=query&action=query&search_constraint=terms","GO:0030885_regulation_of_dendritic_cell_activation")	1	0	0	-0.000000	707	1557	1557	1557	2.20226
=HYPERLINK("http://www.godatabase.org/cgi-bin/go.cgi?query=GO:0030887&auto_wild_cards=yes&view=query&action=query&search_constraint=terms","GO:0030887_positive_regulation_of_dendritic_cell_activation")	1	0	0	-0.000000	707	1557	1557	1557	2.20226
=HYPERLINK("http://www.godatabase.org/cgi-bin/go.cgi?query=GO:0030888&auto_wild_cards=yes&view=query&action=query&search_constraint=terms","GO:0030888_regulation_of_B-cell_proliferation")	1	0	0	-0.000000	707	1557	1557	1557	2.20226
=HYPERLINK("http://www.godatabase.org/cgi-bin/go.cgi?query=GO:0030890&auto_wild_cards=yes&view=query&action=query&search_constraint=terms","GO:0030890_positive_regulation_of_B-cell_proliferation")	1	0	0	-0.000000	707	1557	1557	1557	2.20226
=HYPERLINK("http://www.godatabase.org/cgi-bin/go.cgi?query=GO:0030913&auto_wild_cards=yes&view=query&action=query&search_constraint=terms","GO:0030913_paranodal_junction_formation")	1	0	0	-0.000000	707	1557	1557	1557	2.20226
=HYPERLINK("http://www.godatabase.org/cgi-bin/go.cgi?query=GO:0035081&auto_wild_cards=yes&view=query&action=query&search_constraint=terms","GO:0035081_induction_of_programmed_cell_death_by_hormones")	1	0	0	-0.000000	707	1557	1557	1557	2.20226
=HYPERLINK("http://www.godatabase.org/cgi-bin/go.cgi?query=GO:0035107&auto_wild_cards=yes&view=query&action=query&search_constraint=terms","GO:0035107_appendage_morphogenesis")	1	0	0	-0.000000	707	1557	1557	1557	2.20226
=HYPERLINK("http://www.godatabase.org/cgi-bin/go.cgi?query=GO:0035108&auto_wild_cards=yes&view=query&action=query&search_constraint=terms","GO:0035108_limb_morphogenesis")	1	0	0	-0.000000	707	1557	1557	1557	2.20226
=HYPERLINK("http://www.godatabase.org/cgi-bin/go.cgi?query=GO:0035113&auto_wild_cards=yes&view=query&action=query&search_constraint=terms","GO:0035113_embryonic_appendage_morphogenesis")	1	0	0	-0.000000	707	1557	1557	1557	2.20226
=HYPERLINK("http://www.godatabase.org/cgi-bin/go.cgi?query=GO:0040001&auto_wild_cards=yes&view=query&action=query&search_constraint=terms","GO:0040001_mitotic_spindle_positioning_and_orientation")	1	0	0	-0.000000	707	1557	1557	1557	2.20226
=HYPERLINK("http://www.godatabase.org/cgi-bin/go.cgi?query=GO:0042026&auto_wild_cards=yes&view=query&action=query&search_constraint=terms","GO:0042026_protein_refolding")	1	0	0	-0.000000	707	1557	1557	1557	2.20226
=HYPERLINK("http://www.godatabase.org/cgi-bin/go.cgi?query=GO:0042044&auto_wild_cards=yes&view=query&action=query&search_constraint=terms","GO:0042044_fluid_transport")	1	0	0	-0.000000	707	1557	1557	1557	2.20226
=HYPERLINK("http://www.godatabase.org/cgi-bin/go.cgi?query=GO:0042060&auto_wild_cards=yes&view=query&action=query&search_constraint=terms","GO:0042060_wound_healing")	1	0	0	-0.000000	707	1557	1557	1557	2.20226
=HYPERLINK("http://www.godatabase.org/cgi-bin/go.cgi?query=GO:0042091&auto_wild_cards=yes&view=query&action=query&search_constraint=terms","GO:0042091_interleukin-10_biosynthesis")	1	0	0	-0.000000	707	1557	1557	1557	2.20226
=HYPERLINK("http://www.godatabase.org/cgi-bin/go.cgi?query=GO:0042104&auto_wild_cards=yes&view=query&action=query&search_constraint=terms","GO:0042104_positive_regulation_of_activated_T-cell_proliferation")	1	0	0	-0.000000	707	1557	1557	1557	2.20226
=HYPERLINK("http://www.godatabase.org/cgi-bin/go.cgi?query=GO:0042109&auto_wild_cards=yes&view=query&action=query&search_constraint=terms","GO:0042109_tumor_necrosis_factor-beta_biosynthesis")	1	0	0	-0.000000	707	1557	1557	1557	2.20226
=HYPERLINK("http://www.godatabase.org/cgi-bin/go.cgi?query=GO:0042116&auto_wild_cards=yes&view=query&action=query&search_constraint=terms","GO:0042116_macrophage_activation")	1	0	0	-0.000000	707	1557	1557	1557	2.20226
=HYPERLINK("http://www.godatabase.org/cgi-bin/go.cgi?query=GO:0042119&auto_wild_cards=yes&view=query&action=query&search_constraint=terms","GO:0042119_neutrophil_activation")	1	0	0	-0.000000	707	1557	1557	1557	2.20226
=HYPERLINK("http://www.godatabase.org/cgi-bin/go.cgi?query=GO:0042133&auto_wild_cards=yes&view=query&action=query&search_constraint=terms","GO:0042133_neurotransmitter_metabolism")	1	0	0	-0.000000	707	1557	1557	1557	2.20226
=HYPERLINK("http://www.godatabase.org/cgi-bin/go.cgi?query=GO:0042135&auto_wild_cards=yes&view=query&action=query&search_constraint=terms","GO:0042135_neurotransmitter_catabolism")	1	0	0	-0.000000	707	1557	1557	1557	2.20226
=HYPERLINK("http://www.godatabase.org/cgi-bin/go.cgi?query=GO:0042159&auto_wild_cards=yes&view=query&action=query&search_constraint=terms","GO:0042159_lipoprotein_catabolism")	1	0	0	-0.000000	707	1557	1557	1557	2.20226
=HYPERLINK("http://www.godatabase.org/cgi-bin/go.cgi?query=GO:0042176&auto_wild_cards=yes&view=query&action=query&search_constraint=terms","GO:0042176_regulation_of_protein_catabolism")	1	0	0	-0.000000	707	1557	1557	1557	2.20226
=HYPERLINK("http://www.godatabase.org/cgi-bin/go.cgi?query=GO:0042214&auto_wild_cards=yes&view=query&action=query&search_constraint=terms","GO:0042214_terpene_metabolism")	1	0	0	-0.000000	707	1557	1557	1557	2.20226
=HYPERLINK("http://www.godatabase.org/cgi-bin/go.cgi?query=GO:0042231&auto_wild_cards=yes&view=query&action=query&search_constraint=terms","GO:0042231_interleukin-13_biosynthesis")	1	0	0	-0.000000	707	1557	1557	1557	2.20226
=HYPERLINK("http://www.godatabase.org/cgi-bin/go.cgi?query=GO:0042246&auto_wild_cards=yes&view=query&action=query&search_constraint=terms","GO:0042246_tissue_regeneration")	1	0	0	-0.000000	707	1557	1557	1557	2.20226
=HYPERLINK("http://www.godatabase.org/cgi-bin/go.cgi?query=GO:0042309&auto_wild_cards=yes&view=query&action=query&search_constraint=terms","GO:0042309_homoiothermy")	1	0	0	-0.000000	707	1557	1557	1557	2.20226
=HYPERLINK("http://www.godatabase.org/cgi-bin/go.cgi?query=GO:0042310&auto_wild_cards=yes&view=query&action=query&search_constraint=terms","GO:0042310_vasoconstriction")	1	0	0	-0.000000	707	1557	1557	1557	2.20226
=HYPERLINK("http://www.godatabase.org/cgi-bin/go.cgi?query=GO:0042327&auto_wild_cards=yes&view=query&action=query&search_constraint=terms","GO:0042327_positive_regulation_of_phosphorylation")	1	0	0	-0.000000	707	1557	1557	1557	2.20226
=HYPERLINK("http://www.godatabase.org/cgi-bin/go.cgi?query=GO:0042350&auto_wild_cards=yes&view=query&action=query&search_constraint=terms","GO:0042350_GDP-L-fucose_biosynthesis")	1	0	0	-0.000000	707	1557	1557	1557	2.20226
=HYPERLINK("http://www.godatabase.org/cgi-bin/go.cgi?query=GO:0042351&auto_wild_cards=yes&view=query&action=query&search_constraint=terms","GO:0042351_'de_novo'_GDP-L-fucose_biosynthesis")	1	0	0	-0.000000	707	1557	1557	1557	2.20226
=HYPERLINK("http://www.godatabase.org/cgi-bin/go.cgi?query=GO:0042353&auto_wild_cards=yes&view=query&action=query&search_constraint=terms","GO:0042353_fucose_biosynthesis")	1	0	0	-0.000000	707	1557	1557	1557	2.20226
=HYPERLINK("http://www.godatabase.org/cgi-bin/go.cgi?query=GO:0042355&auto_wild_cards=yes&view=query&action=query&search_constraint=terms","GO:0042355_L-fucose_catabolism")	1	0	0	-0.000000	707	1557	1557	1557	2.20226
=HYPERLINK("http://www.godatabase.org/cgi-bin/go.cgi?query=GO:0042375&auto_wild_cards=yes&view=query&action=query&search_constraint=terms","GO:0042375_quinone_cofactor_metabolism")	1	0	0	-0.000000	707	1557	1557	1557	2.20226
=HYPERLINK("http://www.godatabase.org/cgi-bin/go.cgi?query=GO:0042435&auto_wild_cards=yes&view=query&action=query&search_constraint=terms","GO:0042435_indole_derivative_biosynthesis")	1	0	0	-0.000000	707	1557	1557	1557	2.20226
=HYPERLINK("http://www.godatabase.org/cgi-bin/go.cgi?query=GO:0042441&auto_wild_cards=yes&view=query&action=query&search_constraint=terms","GO:0042441_eye_pigment_metabolism")	1	0	0	-0.000000	707	1557	1557	1557	2.20226
=HYPERLINK("http://www.godatabase.org/cgi-bin/go.cgi?query=GO:0042448&auto_wild_cards=yes&view=query&action=query&search_constraint=terms","GO:0042448_progesterone_metabolism")	1	0	0	-0.000000	707	1557	1557	1557	2.20226
=HYPERLINK("http://www.godatabase.org/cgi-bin/go.cgi?query=GO:0042551&auto_wild_cards=yes&view=query&action=query&search_constraint=terms","GO:0042551_nerve_maturation")	1	0	0	-0.000000	707	1557	1557	1557	2.20226
=HYPERLINK("http://www.godatabase.org/cgi-bin/go.cgi?query=GO:0042559&auto_wild_cards=yes&view=query&action=query&search_constraint=terms","GO:0042559_pteridine_and_derivative_biosynthesis")	1	0	0	-0.000000	707	1557	1557	1557	2.20226
=HYPERLINK("http://www.godatabase.org/cgi-bin/go.cgi?query=GO:0042572&auto_wild_cards=yes&view=query&action=query&search_constraint=terms","GO:0042572_retinol_metabolism")	1	0	0	-0.000000	707	1557	1557	1557	2.20226
=HYPERLINK("http://www.godatabase.org/cgi-bin/go.cgi?query=GO:0042594&auto_wild_cards=yes&view=query&action=query&search_constraint=terms","GO:0042594_response_to_starvation")	1	0	0	-0.000000	707	1557	1557	1557	2.20226
=HYPERLINK("http://www.godatabase.org/cgi-bin/go.cgi?query=GO:0042632&auto_wild_cards=yes&view=query&action=query&search_constraint=terms","GO:0042632_cholesterol_homeostasis")	1	0	0	-0.000000	707	1557	1557	1557	2.20226
=HYPERLINK("http://www.godatabase.org/cgi-bin/go.cgi?query=GO:0042692&auto_wild_cards=yes&view=query&action=query&search_constraint=terms","GO:0042692_muscle_cell_differentiation")	1	0	0	-0.000000	707	1557	1557	1557	2.20226
=HYPERLINK("http://www.godatabase.org/cgi-bin/go.cgi?query=GO:0042752&auto_wild_cards=yes&view=query&action=query&search_constraint=terms","GO:0042752_regulation_of_circadian_rhythm")	1	0	0	-0.000000	707	1557	1557	1557	2.20226
=HYPERLINK("http://www.godatabase.org/cgi-bin/go.cgi?query=GO:0042769&auto_wild_cards=yes&view=query&action=query&search_constraint=terms","GO:0042769_DNA_damage_response__perception_of_DNA_damage")	1	0	0	-0.000000	707	1557	1557	1557	2.20226
=HYPERLINK("http://www.godatabase.org/cgi-bin/go.cgi?query=GO:0043009&auto_wild_cards=yes&view=query&action=query&search_constraint=terms","GO:0043009_embryonic_development_(sensu_Vertebrata)")	1	0	0	-0.000000	707	1557	1557	1557	2.20226
=HYPERLINK("http://www.godatabase.org/cgi-bin/go.cgi?query=GO:0043016&auto_wild_cards=yes&view=query&action=query&search_constraint=terms","GO:0043016_regulation_of_tumor_necrosis_factor-beta_biosynthesis")	1	0	0	-0.000000	707	1557	1557	1557	2.20226
=HYPERLINK("http://www.godatabase.org/cgi-bin/go.cgi?query=GO:0043017&auto_wild_cards=yes&view=query&action=query&search_constraint=terms","GO:0043017_positive_regulation_of_tumor_necrosis_factor-beta_biosynthesis")	1	0	0	-0.000000	707	1557	1557	1557	2.20226
=HYPERLINK("http://www.godatabase.org/cgi-bin/go.cgi?query=GO:0043026&auto_wild_cards=yes&view=query&action=query&search_constraint=terms","GO:0043026_regulation_of_caspase_activation")	1	0	0	-0.000000	707	1557	1557	1557	2.20226
=HYPERLINK("http://www.godatabase.org/cgi-bin/go.cgi?query=GO:0043029&auto_wild_cards=yes&view=query&action=query&search_constraint=terms","GO:0043029_T-cell_homeostasis")	1	0	0	-0.000000	707	1557	1557	1557	2.20226
=HYPERLINK("http://www.godatabase.org/cgi-bin/go.cgi?query=GO:0043062&auto_wild_cards=yes&view=query&action=query&search_constraint=terms","GO:0043062_extracellular_structure_organization_and_biogenesis")	1	0	0	-0.000000	707	1557	1557	1557	2.20226
=HYPERLINK("http://www.godatabase.org/cgi-bin/go.cgi?query=GO:0043096&auto_wild_cards=yes&view=query&action=query&search_constraint=terms","GO:0043096_purine_base_salvage")	1	0	0	-0.000000	707	1557	1557	1557	2.20226
=HYPERLINK("http://www.godatabase.org/cgi-bin/go.cgi?query=GO:0043112&auto_wild_cards=yes&view=query&action=query&search_constraint=terms","GO:0043112_receptor_metabolism")	1	0	0	-0.000000	707	1557	1557	1557	2.20226
=HYPERLINK("http://www.godatabase.org/cgi-bin/go.cgi?query=GO:0043124&auto_wild_cards=yes&view=query&action=query&search_constraint=terms","GO:0043124_negative_regulation_of_I-kappaB_kinase_NF-kappaB_cascade")	1	0	0	-0.000000	707	1557	1557	1557	2.20226
=HYPERLINK("http://www.godatabase.org/cgi-bin/go.cgi?query=GO:0043154&auto_wild_cards=yes&view=query&action=query&search_constraint=terms","GO:0043154_negative_regulation_of_caspase_activation")	1	0	0	-0.000000	707	1557	1557	1557	2.20226
=HYPERLINK("http://www.godatabase.org/cgi-bin/go.cgi?query=GO:0045026&auto_wild_cards=yes&view=query&action=query&search_constraint=terms","GO:0045026_plasma_membrane_fusion")	1	0	0	-0.000000	707	1557	1557	1557	2.20226
=HYPERLINK("http://www.godatabase.org/cgi-bin/go.cgi?query=GO:0045058&auto_wild_cards=yes&view=query&action=query&search_constraint=terms","GO:0045058_T-cell_selection")	1	0	0	-0.000000	707	1557	1557	1557	2.20226
=HYPERLINK("http://www.godatabase.org/cgi-bin/go.cgi?query=GO:0045059&auto_wild_cards=yes&view=query&action=query&search_constraint=terms","GO:0045059_positive_thymic_T-cell_selection")	1	0	0	-0.000000	707	1557	1557	1557	2.20226
=HYPERLINK("http://www.godatabase.org/cgi-bin/go.cgi?query=GO:0045061&auto_wild_cards=yes&view=query&action=query&search_constraint=terms","GO:0045061_thymic_T-cell_selection")	1	0	0	-0.000000	707	1557	1557	1557	2.20226
=HYPERLINK("http://www.godatabase.org/cgi-bin/go.cgi?query=GO:0045064&auto_wild_cards=yes&view=query&action=query&search_constraint=terms","GO:0045064_T-helper_2_cell_differentiation")	1	0	0	-0.000000	707	1557	1557	1557	2.20226
=HYPERLINK("http://www.godatabase.org/cgi-bin/go.cgi?query=GO:0045071&auto_wild_cards=yes&view=query&action=query&search_constraint=terms","GO:0045071_negative_regulation_of_viral_genome_replication")	1	0	0	-0.000000	707	1557	1557	1557	2.20226
=HYPERLINK("http://www.godatabase.org/cgi-bin/go.cgi?query=GO:0045074&auto_wild_cards=yes&view=query&action=query&search_constraint=terms","GO:0045074_regulation_of_interleukin-10_biosynthesis")	1	0	0	-0.000000	707	1557	1557	1557	2.20226
=HYPERLINK("http://www.godatabase.org/cgi-bin/go.cgi?query=GO:0045082&auto_wild_cards=yes&view=query&action=query&search_constraint=terms","GO:0045082_positive_regulation_of_interleukin-10_biosynthesis")	1	0	0	-0.000000	707	1557	1557	1557	2.20226
=HYPERLINK("http://www.godatabase.org/cgi-bin/go.cgi?query=GO:0045088&auto_wild_cards=yes&view=query&action=query&search_constraint=terms","GO:0045088_regulation_of_innate_immune_response")	1	0	0	-0.000000	707	1557	1557	1557	2.20226
=HYPERLINK("http://www.godatabase.org/cgi-bin/go.cgi?query=GO:0045090&auto_wild_cards=yes&view=query&action=query&search_constraint=terms","GO:0045090_retroviral_genome_replication")	1	0	0	-0.000000	707	1557	1557	1557	2.20226
=HYPERLINK("http://www.godatabase.org/cgi-bin/go.cgi?query=GO:0045091&auto_wild_cards=yes&view=query&action=query&search_constraint=terms","GO:0045091_regulation_of_retroviral_genome_replication")	1	0	0	-0.000000	707	1557	1557	1557	2.20226
=HYPERLINK("http://www.godatabase.org/cgi-bin/go.cgi?query=GO:0045161&auto_wild_cards=yes&view=query&action=query&search_constraint=terms","GO:0045161_ion_channel_clustering")	1	0	0	-0.000000	707	1557	1557	1557	2.20226
=HYPERLINK("http://www.godatabase.org/cgi-bin/go.cgi?query=GO:0045192&auto_wild_cards=yes&view=query&action=query&search_constraint=terms","GO:0045192_low-density_lipoprotein_catabolism")	1	0	0	-0.000000	707	1557	1557	1557	2.20226
=HYPERLINK("http://www.godatabase.org/cgi-bin/go.cgi?query=GO:0045212&auto_wild_cards=yes&view=query&action=query&search_constraint=terms","GO:0045212_neurotransmitter_receptor_biosynthesis")	1	0	0	-0.000000	707	1557	1557	1557	2.20226
=HYPERLINK("http://www.godatabase.org/cgi-bin/go.cgi?query=GO:0045213&auto_wild_cards=yes&view=query&action=query&search_constraint=terms","GO:0045213_neurotransmitter_receptor_metabolism")	1	0	0	-0.000000	707	1557	1557	1557	2.20226
=HYPERLINK("http://www.godatabase.org/cgi-bin/go.cgi?query=GO:0045216&auto_wild_cards=yes&view=query&action=query&search_constraint=terms","GO:0045216_intercellular_junction_assembly_and_or_maintenance")	1	0	0	-0.000000	707	1557	1557	1557	2.20226
=HYPERLINK("http://www.godatabase.org/cgi-bin/go.cgi?query=GO:0045366&auto_wild_cards=yes&view=query&action=query&search_constraint=terms","GO:0045366_regulation_of_interleukin-13_biosynthesis")	1	0	0	-0.000000	707	1557	1557	1557	2.20226
=HYPERLINK("http://www.godatabase.org/cgi-bin/go.cgi?query=GO:0045368&auto_wild_cards=yes&view=query&action=query&search_constraint=terms","GO:0045368_positive_regulation_of_interleukin-13_biosynthesis")	1	0	0	-0.000000	707	1557	1557	1557	2.20226
=HYPERLINK("http://www.godatabase.org/cgi-bin/go.cgi?query=GO:0045426&auto_wild_cards=yes&view=query&action=query&search_constraint=terms","GO:0045426_quinone_cofactor_biosynthesis")	1	0	0	-0.000000	707	1557	1557	1557	2.20226
=HYPERLINK("http://www.godatabase.org/cgi-bin/go.cgi?query=GO:0045445&auto_wild_cards=yes&view=query&action=query&search_constraint=terms","GO:0045445_myoblast_differentiation")	1	0	0	-0.000000	707	1557	1557	1557	2.20226
=HYPERLINK("http://www.godatabase.org/cgi-bin/go.cgi?query=GO:0045454&auto_wild_cards=yes&view=query&action=query&search_constraint=terms","GO:0045454_cell_redox_homeostasis")	1	0	0	-0.000000	707	1557	1557	1557	2.20226
=HYPERLINK("http://www.godatabase.org/cgi-bin/go.cgi?query=GO:0045494&auto_wild_cards=yes&view=query&action=query&search_constraint=terms","GO:0045494_photoreceptor_maintenance")	1	0	0	-0.000000	707	1557	1557	1557	2.20226
=HYPERLINK("http://www.godatabase.org/cgi-bin/go.cgi?query=GO:0045540&auto_wild_cards=yes&view=query&action=query&search_constraint=terms","GO:0045540_regulation_of_cholesterol_biosynthesis")	1	0	0	-0.000000	707	1557	1557	1557	2.20226
=HYPERLINK("http://www.godatabase.org/cgi-bin/go.cgi?query=GO:0045542&auto_wild_cards=yes&view=query&action=query&search_constraint=terms","GO:0045542_positive_regulation_of_cholesterol_biosynthesis")	1	0	0	-0.000000	707	1557	1557	1557	2.20226
=HYPERLINK("http://www.godatabase.org/cgi-bin/go.cgi?query=GO:0045582&auto_wild_cards=yes&view=query&action=query&search_constraint=terms","GO:0045582_positive_regulation_of_T-cell_differentiation")	1	0	0	-0.000000	707	1557	1557	1557	2.20226
=HYPERLINK("http://www.godatabase.org/cgi-bin/go.cgi?query=GO:0045596&auto_wild_cards=yes&view=query&action=query&search_constraint=terms","GO:0045596_negative_regulation_of_cell_differentiation")	1	0	0	-0.000000	707	1557	1557	1557	2.20226
=HYPERLINK("http://www.godatabase.org/cgi-bin/go.cgi?query=GO:0045610&auto_wild_cards=yes&view=query&action=query&search_constraint=terms","GO:0045610_regulation_of_hemocyte_differentiation")	1	0	0	-0.000000	707	1557	1557	1557	2.20226
=HYPERLINK("http://www.godatabase.org/cgi-bin/go.cgi?query=GO:0045621&auto_wild_cards=yes&view=query&action=query&search_constraint=terms","GO:0045621_positive_regulation_of_lymphocyte_differentiation")	1	0	0	-0.000000	707	1557	1557	1557	2.20226
=HYPERLINK("http://www.godatabase.org/cgi-bin/go.cgi?query=GO:0045624&auto_wild_cards=yes&view=query&action=query&search_constraint=terms","GO:0045624_positive_regulation_of_T-helper_cell_differentiation")	1	0	0	-0.000000	707	1557	1557	1557	2.20226
=HYPERLINK("http://www.godatabase.org/cgi-bin/go.cgi?query=GO:0045628&auto_wild_cards=yes&view=query&action=query&search_constraint=terms","GO:0045628_regulation_of_T-helper_2_cell_differentiation")	1	0	0	-0.000000	707	1557	1557	1557	2.20226
=HYPERLINK("http://www.godatabase.org/cgi-bin/go.cgi?query=GO:0045630&auto_wild_cards=yes&view=query&action=query&search_constraint=terms","GO:0045630_positive_regulation_of_T-helper_2_cell_differentiation")	1	0	0	-0.000000	707	1557	1557	1557	2.20226
=HYPERLINK("http://www.godatabase.org/cgi-bin/go.cgi?query=GO:0045638&auto_wild_cards=yes&view=query&action=query&search_constraint=terms","GO:0045638_negative_regulation_of_myeloid_blood_cell_differentiation")	1	0	0	-0.000000	707	1557	1557	1557	2.20226
=HYPERLINK("http://www.godatabase.org/cgi-bin/go.cgi?query=GO:0045639&auto_wild_cards=yes&view=query&action=query&search_constraint=terms","GO:0045639_positive_regulation_of_myeloid_blood_cell_differentiation")	1	0	0	-0.000000	707	1557	1557	1557	2.20226
=HYPERLINK("http://www.godatabase.org/cgi-bin/go.cgi?query=GO:0045652&auto_wild_cards=yes&view=query&action=query&search_constraint=terms","GO:0045652_regulation_of_megakaryocyte_differentiation")	1	0	0	-0.000000	707	1557	1557	1557	2.20226
=HYPERLINK("http://www.godatabase.org/cgi-bin/go.cgi?query=GO:0045653&auto_wild_cards=yes&view=query&action=query&search_constraint=terms","GO:0045653_negative_regulation_of_megakaryocyte_differentiation")	1	0	0	-0.000000	707	1557	1557	1557	2.20226
=HYPERLINK("http://www.godatabase.org/cgi-bin/go.cgi?query=GO:0045655&auto_wild_cards=yes&view=query&action=query&search_constraint=terms","GO:0045655_regulation_of_monocyte_differentiation")	1	0	0	-0.000000	707	1557	1557	1557	2.20226
=HYPERLINK("http://www.godatabase.org/cgi-bin/go.cgi?query=GO:0045657&auto_wild_cards=yes&view=query&action=query&search_constraint=terms","GO:0045657_positive_regulation_of_monocyte_differentiation")	1	0	0	-0.000000	707	1557	1557	1557	2.20226
=HYPERLINK("http://www.godatabase.org/cgi-bin/go.cgi?query=GO:0045722&auto_wild_cards=yes&view=query&action=query&search_constraint=terms","GO:0045722_positive_regulation_of_gluconeogenesis")	1	0	0	-0.000000	707	1557	1557	1557	2.20226
=HYPERLINK("http://www.godatabase.org/cgi-bin/go.cgi?query=GO:0045732&auto_wild_cards=yes&view=query&action=query&search_constraint=terms","GO:0045732_positive_regulation_of_protein_catabolism")	1	0	0	-0.000000	707	1557	1557	1557	2.20226
=HYPERLINK("http://www.godatabase.org/cgi-bin/go.cgi?query=GO:0045749&auto_wild_cards=yes&view=query&action=query&search_constraint=terms","GO:0045749_negative_regulation_of_S_phase_of_mitotic_cell_cycle")	1	0	0	-0.000000	707	1557	1557	1557	2.20226
=HYPERLINK("http://www.godatabase.org/cgi-bin/go.cgi?query=GO:0045766&auto_wild_cards=yes&view=query&action=query&search_constraint=terms","GO:0045766_positive_regulation_of_angiogenesis")	1	0	0	-0.000000	707	1557	1557	1557	2.20226
=HYPERLINK("http://www.godatabase.org/cgi-bin/go.cgi?query=GO:0045768&auto_wild_cards=yes&view=query&action=query&search_constraint=terms","GO:0045768_positive_regulation_of_anti-apoptosis")	1	0	0	-0.000000	707	1557	1557	1557	2.20226
=HYPERLINK("http://www.godatabase.org/cgi-bin/go.cgi?query=GO:0045839&auto_wild_cards=yes&view=query&action=query&search_constraint=terms","GO:0045839_negative_regulation_of_mitosis")	1	0	0	-0.000000	707	1557	1557	1557	2.20226
=HYPERLINK("http://www.godatabase.org/cgi-bin/go.cgi?query=GO:0045842&auto_wild_cards=yes&view=query&action=query&search_constraint=terms","GO:0045842_positive_regulation_of_mitotic_metaphase_anaphase_transition")	1	0	0	-0.000000	707	1557	1557	1557	2.20226
=HYPERLINK("http://www.godatabase.org/cgi-bin/go.cgi?query=GO:0045875&auto_wild_cards=yes&view=query&action=query&search_constraint=terms","GO:0045875_negative_regulation_of_sister_chromatid_cohesion")	1	0	0	-0.000000	707	1557	1557	1557	2.20226
=HYPERLINK("http://www.godatabase.org/cgi-bin/go.cgi?query=GO:0045884&auto_wild_cards=yes&view=query&action=query&search_constraint=terms","GO:0045884_regulation_of_survival_gene_product_activity")	1	0	0	-0.000000	707	1557	1557	1557	2.20226
=HYPERLINK("http://www.godatabase.org/cgi-bin/go.cgi?query=GO:0045898&auto_wild_cards=yes&view=query&action=query&search_constraint=terms","GO:0045898_regulation_of_transcriptional_preinitiation_complex_formation")	1	0	0	-0.000000	707	1557	1557	1557	2.20226
=HYPERLINK("http://www.godatabase.org/cgi-bin/go.cgi?query=GO:0045913&auto_wild_cards=yes&view=query&action=query&search_constraint=terms","GO:0045913_positive_regulation_of_carbohydrate_metabolism")	1	0	0	-0.000000	707	1557	1557	1557	2.20226
=HYPERLINK("http://www.godatabase.org/cgi-bin/go.cgi?query=GO:0045923&auto_wild_cards=yes&view=query&action=query&search_constraint=terms","GO:0045923_positive_regulation_of_fatty_acid_metabolism")	1	0	0	-0.000000	707	1557	1557	1557	2.20226
=HYPERLINK("http://www.godatabase.org/cgi-bin/go.cgi?query=GO:0045930&auto_wild_cards=yes&view=query&action=query&search_constraint=terms","GO:0045930_negative_regulation_of_mitotic_cell_cycle")	1	0	0	-0.000000	707	1557	1557	1557	2.20226
=HYPERLINK("http://www.godatabase.org/cgi-bin/go.cgi?query=GO:0045937&auto_wild_cards=yes&view=query&action=query&search_constraint=terms","GO:0045937_positive_regulation_of_phosphate_metabolism")	1	0	0	-0.000000	707	1557	1557	1557	2.20226
=HYPERLINK("http://www.godatabase.org/cgi-bin/go.cgi?query=GO:0045978&auto_wild_cards=yes&view=query&action=query&search_constraint=terms","GO:0045978_negative_regulation_of_nucleoside_metabolism")	1	0	0	-0.000000	707	1557	1557	1557	2.20226
=HYPERLINK("http://www.godatabase.org/cgi-bin/go.cgi?query=GO:0046006&auto_wild_cards=yes&view=query&action=query&search_constraint=terms","GO:0046006_regulation_of_activated_T-cell_proliferation")	1	0	0	-0.000000	707	1557	1557	1557	2.20226
=HYPERLINK("http://www.godatabase.org/cgi-bin/go.cgi?query=GO:0046033&auto_wild_cards=yes&view=query&action=query&search_constraint=terms","GO:0046033_AMP_metabolism")	1	0	0	-0.000000	707	1557	1557	1557	2.20226
=HYPERLINK("http://www.godatabase.org/cgi-bin/go.cgi?query=GO:0046040&auto_wild_cards=yes&view=query&action=query&search_constraint=terms","GO:0046040_IMP_metabolism")	1	0	0	-0.000000	707	1557	1557	1557	2.20226
=HYPERLINK("http://www.godatabase.org/cgi-bin/go.cgi?query=GO:0046072&auto_wild_cards=yes&view=query&action=query&search_constraint=terms","GO:0046072_dTDP_metabolism")	1	0	0	-0.000000	707	1557	1557	1557	2.20226
=HYPERLINK("http://www.godatabase.org/cgi-bin/go.cgi?query=GO:0046075&auto_wild_cards=yes&view=query&action=query&search_constraint=terms","GO:0046075_dTTP_metabolism")	1	0	0	-0.000000	707	1557	1557	1557	2.20226
=HYPERLINK("http://www.godatabase.org/cgi-bin/go.cgi?query=GO:0046080&auto_wild_cards=yes&view=query&action=query&search_constraint=terms","GO:0046080_dUTP_metabolism")	1	0	0	-0.000000	707	1557	1557	1557	2.20226
=HYPERLINK("http://www.godatabase.org/cgi-bin/go.cgi?query=GO:0046083&auto_wild_cards=yes&view=query&action=query&search_constraint=terms","GO:0046083_adenine_metabolism")	1	0	0	-0.000000	707	1557	1557	1557	2.20226
=HYPERLINK("http://www.godatabase.org/cgi-bin/go.cgi?query=GO:0046087&auto_wild_cards=yes&view=query&action=query&search_constraint=terms","GO:0046087_cytidine_metabolism")	1	0	0	-0.000000	707	1557	1557	1557	2.20226
=HYPERLINK("http://www.godatabase.org/cgi-bin/go.cgi?query=GO:0046131&auto_wild_cards=yes&view=query&action=query&search_constraint=terms","GO:0046131_pyrimidine_ribonucleoside_metabolism")	1	0	0	-0.000000	707	1557	1557	1557	2.20226
=HYPERLINK("http://www.godatabase.org/cgi-bin/go.cgi?query=GO:0046139&auto_wild_cards=yes&view=query&action=query&search_constraint=terms","GO:0046139_coenzyme_and_prosthetic_group_catabolism")	1	0	0	-0.000000	707	1557	1557	1557	2.20226
=HYPERLINK("http://www.godatabase.org/cgi-bin/go.cgi?query=GO:0046146&auto_wild_cards=yes&view=query&action=query&search_constraint=terms","GO:0046146_tetrahydrobiopterin_metabolism")	1	0	0	-0.000000	707	1557	1557	1557	2.20226
=HYPERLINK("http://www.godatabase.org/cgi-bin/go.cgi?query=GO:0046203&auto_wild_cards=yes&view=query&action=query&search_constraint=terms","GO:0046203_spermidine_catabolism")	1	0	0	-0.000000	707	1557	1557	1557	2.20226
=HYPERLINK("http://www.godatabase.org/cgi-bin/go.cgi?query=GO:0046219&auto_wild_cards=yes&view=query&action=query&search_constraint=terms","GO:0046219_indolalkylamine_biosynthesis")	1	0	0	-0.000000	707	1557	1557	1557	2.20226
=HYPERLINK("http://www.godatabase.org/cgi-bin/go.cgi?query=GO:0046246&auto_wild_cards=yes&view=query&action=query&search_constraint=terms","GO:0046246_terpene_biosynthesis")	1	0	0	-0.000000	707	1557	1557	1557	2.20226
=HYPERLINK("http://www.godatabase.org/cgi-bin/go.cgi?query=GO:0046317&auto_wild_cards=yes&view=query&action=query&search_constraint=terms","GO:0046317_regulation_of_glucosylceramide_biosynthesis")	1	0	0	-0.000000	707	1557	1557	1557	2.20226
=HYPERLINK("http://www.godatabase.org/cgi-bin/go.cgi?query=GO:0046318&auto_wild_cards=yes&view=query&action=query&search_constraint=terms","GO:0046318_negative_regulation_of_glucosylceramide_biosynthesis")	1	0	0	-0.000000	707	1557	1557	1557	2.20226
=HYPERLINK("http://www.godatabase.org/cgi-bin/go.cgi?query=GO:0046320&auto_wild_cards=yes&view=query&action=query&search_constraint=terms","GO:0046320_regulation_of_fatty_acid_oxidation")	1	0	0	-0.000000	707	1557	1557	1557	2.20226
=HYPERLINK("http://www.godatabase.org/cgi-bin/go.cgi?query=GO:0046321&auto_wild_cards=yes&view=query&action=query&search_constraint=terms","GO:0046321_positive_regulation_of_fatty_acid_oxidation")	1	0	0	-0.000000	707	1557	1557	1557	2.20226
=HYPERLINK("http://www.godatabase.org/cgi-bin/go.cgi?query=GO:0046325&auto_wild_cards=yes&view=query&action=query&search_constraint=terms","GO:0046325_negative_regulation_of_glucose_import")	1	0	0	-0.000000	707	1557	1557	1557	2.20226
=HYPERLINK("http://www.godatabase.org/cgi-bin/go.cgi?query=GO:0046326&auto_wild_cards=yes&view=query&action=query&search_constraint=terms","GO:0046326_positive_regulation_of_glucose_import")	1	0	0	-0.000000	707	1557	1557	1557	2.20226
=HYPERLINK("http://www.godatabase.org/cgi-bin/go.cgi?query=GO:0046339&auto_wild_cards=yes&view=query&action=query&search_constraint=terms","GO:0046339_diacylglycerol_metabolism")	1	0	0	-0.000000	707	1557	1557	1557	2.20226
=HYPERLINK("http://www.godatabase.org/cgi-bin/go.cgi?query=GO:0046348&auto_wild_cards=yes&view=query&action=query&search_constraint=terms","GO:0046348_amino_sugar_catabolism")	1	0	0	-0.000000	707	1557	1557	1557	2.20226
=HYPERLINK("http://www.godatabase.org/cgi-bin/go.cgi?query=GO:0046349&auto_wild_cards=yes&view=query&action=query&search_constraint=terms","GO:0046349_amino_sugar_biosynthesis")	1	0	0	-0.000000	707	1557	1557	1557	2.20226
=HYPERLINK("http://www.godatabase.org/cgi-bin/go.cgi?query=GO:0046368&auto_wild_cards=yes&view=query&action=query&search_constraint=terms","GO:0046368_GDP-L-fucose_metabolism")	1	0	0	-0.000000	707	1557	1557	1557	2.20226
=HYPERLINK("http://www.godatabase.org/cgi-bin/go.cgi?query=GO:0046395&auto_wild_cards=yes&view=query&action=query&search_constraint=terms","GO:0046395_carboxylic_acid_catabolism")	1	0	0	-0.000000	707	1557	1557	1557	2.20226
=HYPERLINK("http://www.godatabase.org/cgi-bin/go.cgi?query=GO:0046398&auto_wild_cards=yes&view=query&action=query&search_constraint=terms","GO:0046398_UDP-glucuronate_metabolism")	1	0	0	-0.000000	707	1557	1557	1557	2.20226
=HYPERLINK("http://www.godatabase.org/cgi-bin/go.cgi?query=GO:0046399&auto_wild_cards=yes&view=query&action=query&search_constraint=terms","GO:0046399_glucuronate_biosynthesis")	1	0	0	-0.000000	707	1557	1557	1557	2.20226
=HYPERLINK("http://www.godatabase.org/cgi-bin/go.cgi?query=GO:0046473&auto_wild_cards=yes&view=query&action=query&search_constraint=terms","GO:0046473_phosphatidic_acid_metabolism")	1	0	0	-0.000000	707	1557	1557	1557	2.20226
=HYPERLINK("http://www.godatabase.org/cgi-bin/go.cgi?query=GO:0046477&auto_wild_cards=yes&view=query&action=query&search_constraint=terms","GO:0046477_glycosylceramide_catabolism")	1	0	0	-0.000000	707	1557	1557	1557	2.20226
=HYPERLINK("http://www.godatabase.org/cgi-bin/go.cgi?query=GO:0046488&auto_wild_cards=yes&view=query&action=query&search_constraint=terms","GO:0046488_phosphatidylinositol_metabolism")	1	0	0	-0.000000	707	1557	1557	1557	2.20226
=HYPERLINK("http://www.godatabase.org/cgi-bin/go.cgi?query=GO:0046489&auto_wild_cards=yes&view=query&action=query&search_constraint=terms","GO:0046489_phosphoinositide_biosynthesis")	1	0	0	-0.000000	707	1557	1557	1557	2.20226
=HYPERLINK("http://www.godatabase.org/cgi-bin/go.cgi?query=GO:0046514&auto_wild_cards=yes&view=query&action=query&search_constraint=terms","GO:0046514_ceramide_catabolism")	1	0	0	-0.000000	707	1557	1557	1557	2.20226
=HYPERLINK("http://www.godatabase.org/cgi-bin/go.cgi?query=GO:0046515&auto_wild_cards=yes&view=query&action=query&search_constraint=terms","GO:0046515_hypusine_biosynthesis")	1	0	0	-0.000000	707	1557	1557	1557	2.20226
=HYPERLINK("http://www.godatabase.org/cgi-bin/go.cgi?query=GO:0046516&auto_wild_cards=yes&view=query&action=query&search_constraint=terms","GO:0046516_hypusine_metabolism")	1	0	0	-0.000000	707	1557	1557	1557	2.20226
=HYPERLINK("http://www.godatabase.org/cgi-bin/go.cgi?query=GO:0046521&auto_wild_cards=yes&view=query&action=query&search_constraint=terms","GO:0046521_sphingoid_catabolism")	1	0	0	-0.000000	707	1557	1557	1557	2.20226
=HYPERLINK("http://www.godatabase.org/cgi-bin/go.cgi?query=GO:0046578&auto_wild_cards=yes&view=query&action=query&search_constraint=terms","GO:0046578_regulation_of_RAS_protein_signal_transduction")	1	0	0	-0.000000	707	1557	1557	1557	2.20226
=HYPERLINK("http://www.godatabase.org/cgi-bin/go.cgi?query=GO:0046579&auto_wild_cards=yes&view=query&action=query&search_constraint=terms","GO:0046579_positive_regulation_of_RAS_protein_signal_transduction")	1	0	0	-0.000000	707	1557	1557	1557	2.20226
=HYPERLINK("http://www.godatabase.org/cgi-bin/go.cgi?query=GO:0046586&auto_wild_cards=yes&view=query&action=query&search_constraint=terms","GO:0046586_regulation_of_calcium-dependent_cell-cell_adhesion")	1	0	0	-0.000000	707	1557	1557	1557	2.20226
=HYPERLINK("http://www.godatabase.org/cgi-bin/go.cgi?query=GO:0046588&auto_wild_cards=yes&view=query&action=query&search_constraint=terms","GO:0046588_negative_regulation_of_calcium-dependent_cell-cell_adhesion")	1	0	0	-0.000000	707	1557	1557	1557	2.20226
=HYPERLINK("http://www.godatabase.org/cgi-bin/go.cgi?query=GO:0046655&auto_wild_cards=yes&view=query&action=query&search_constraint=terms","GO:0046655_folic_acid_metabolism")	1	0	0	-0.000000	707	1557	1557	1557	2.20226
=HYPERLINK("http://www.godatabase.org/cgi-bin/go.cgi?query=GO:0046689&auto_wild_cards=yes&view=query&action=query&search_constraint=terms","GO:0046689_response_to_mercury_ion")	1	0	0	-0.000000	707	1557	1557	1557	2.20226
=HYPERLINK("http://www.godatabase.org/cgi-bin/go.cgi?query=GO:0046718&auto_wild_cards=yes&view=query&action=query&search_constraint=terms","GO:0046718_viral_entry")	1	0	0	-0.000000	707	1557	1557	1557	2.20226
=HYPERLINK("http://www.godatabase.org/cgi-bin/go.cgi?query=GO:0046730&auto_wild_cards=yes&view=query&action=query&search_constraint=terms","GO:0046730_viral_induction_of_host_immune_response")	1	0	0	-0.000000	707	1557	1557	1557	2.20226
=HYPERLINK("http://www.godatabase.org/cgi-bin/go.cgi?query=GO:0046731&auto_wild_cards=yes&view=query&action=query&search_constraint=terms","GO:0046731_passive_viral_induction_of_host_immune_response")	1	0	0	-0.000000	707	1557	1557	1557	2.20226
=HYPERLINK("http://www.godatabase.org/cgi-bin/go.cgi?query=GO:0046777&auto_wild_cards=yes&view=query&action=query&search_constraint=terms","GO:0046777_autophosphorylation")	1	0	0	-0.000000	707	1557	1557	1557	2.20226
=HYPERLINK("http://www.godatabase.org/cgi-bin/go.cgi?query=GO:0046813&auto_wild_cards=yes&view=query&action=query&search_constraint=terms","GO:0046813_virion_attachment__binding_of_host_cell_surface_receptor")	1	0	0	-0.000000	707	1557	1557	1557	2.20226
=HYPERLINK("http://www.godatabase.org/cgi-bin/go.cgi?query=GO:0046850&auto_wild_cards=yes&view=query&action=query&search_constraint=terms","GO:0046850_regulation_of_bone_remodeling")	1	0	0	-0.000000	707	1557	1557	1557	2.20226
=HYPERLINK("http://www.godatabase.org/cgi-bin/go.cgi?query=GO:0046851&auto_wild_cards=yes&view=query&action=query&search_constraint=terms","GO:0046851_negative_regulation_of_bone_remodeling")	1	0	0	-0.000000	707	1557	1557	1557	2.20226
=HYPERLINK("http://www.godatabase.org/cgi-bin/go.cgi?query=GO:0046890&auto_wild_cards=yes&view=query&action=query&search_constraint=terms","GO:0046890_regulation_of_lipid_biosynthesis")	1	0	0	-0.000000	707	1557	1557	1557	2.20226
=HYPERLINK("http://www.godatabase.org/cgi-bin/go.cgi?query=GO:0046900&auto_wild_cards=yes&view=query&action=query&search_constraint=terms","GO:0046900_tetrahydrofolylpolyglutamate_metabolism")	1	0	0	-0.000000	707	1557	1557	1557	2.20226
=HYPERLINK("http://www.godatabase.org/cgi-bin/go.cgi?query=GO:0046901&auto_wild_cards=yes&view=query&action=query&search_constraint=terms","GO:0046901_tetrahydrofolylpolyglutamate_biosynthesis")	1	0	0	-0.000000	707	1557	1557	1557	2.20226
=HYPERLINK("http://www.godatabase.org/cgi-bin/go.cgi?query=GO:0048069&auto_wild_cards=yes&view=query&action=query&search_constraint=terms","GO:0048069_eye_pigmentation")	1	0	0	-0.000000	707	1557	1557	1557	2.20226
=HYPERLINK("http://www.godatabase.org/cgi-bin/go.cgi?query=GO:0048144&auto_wild_cards=yes&view=query&action=query&search_constraint=terms","GO:0048144_fibroblast_proliferation")	1	0	0	-0.000000	707	1557	1557	1557	2.20226
=HYPERLINK("http://www.godatabase.org/cgi-bin/go.cgi?query=GO:0048145&auto_wild_cards=yes&view=query&action=query&search_constraint=terms","GO:0048145_regulation_of_fibroblast_proliferation")	1	0	0	-0.000000	707	1557	1557	1557	2.20226
=HYPERLINK("http://www.godatabase.org/cgi-bin/go.cgi?query=GO:0048146&auto_wild_cards=yes&view=query&action=query&search_constraint=terms","GO:0048146_positive_regulation_of_fibroblast_proliferation")	1	0	0	-0.000000	707	1557	1557	1557	2.20226
=HYPERLINK("http://www.godatabase.org/cgi-bin/go.cgi?query=GO:0048167&auto_wild_cards=yes&view=query&action=query&search_constraint=terms","GO:0048167_regulation_of_synaptic_plasticity")	1	0	0	-0.000000	707	1557	1557	1557	2.20226
=HYPERLINK("http://www.godatabase.org/cgi-bin/go.cgi?query=GO:0048227&auto_wild_cards=yes&view=query&action=query&search_constraint=terms","GO:0048227_plasma_membrane_to_endosome_transport")	1	0	0	-0.000000	707	1557	1557	1557	2.20226
=HYPERLINK("http://www.godatabase.org/cgi-bin/go.cgi?query=GO:0048246&auto_wild_cards=yes&view=query&action=query&search_constraint=terms","GO:0048246_macrophage_chemotaxis")	1	0	0	-0.000000	707	1557	1557	1557	2.20226
=HYPERLINK("http://www.godatabase.org/cgi-bin/go.cgi?query=GO:0048268&auto_wild_cards=yes&view=query&action=query&search_constraint=terms","GO:0048268_clathrin_cage_assembly")	1	0	0	-0.000000	707	1557	1557	1557	2.20226
=HYPERLINK("http://www.godatabase.org/cgi-bin/go.cgi?query=GO:0048332&auto_wild_cards=yes&view=query&action=query&search_constraint=terms","GO:0048332_mesoderm_morphogenesis")	1	0	0	-0.000000	707	1557	1557	1557	2.20226
=HYPERLINK("http://www.godatabase.org/cgi-bin/go.cgi?query=GO:0048333&auto_wild_cards=yes&view=query&action=query&search_constraint=terms","GO:0048333_mesoderm_cell_differentiation")	1	0	0	-0.000000	707	1557	1557	1557	2.20226
=HYPERLINK("http://www.godatabase.org/cgi-bin/go.cgi?query=GO:0048468&auto_wild_cards=yes&view=query&action=query&search_constraint=terms","GO:0048468_cell_development")	1	0	0	-0.000000	707	1557	1557	1557	2.20226
=HYPERLINK("http://www.godatabase.org/cgi-bin/go.cgi?query=GO:0048469&auto_wild_cards=yes&view=query&action=query&search_constraint=terms","GO:0048469_cell_maturation")	1	0	0	-0.000000	707	1557	1557	1557	2.20226
=HYPERLINK("http://www.godatabase.org/cgi-bin/go.cgi?query=GO:0050672&auto_wild_cards=yes&view=query&action=query&search_constraint=terms","GO:0050672_negative_regulation_of_lymphocyte_proliferation")	1	0	0	-0.000000	707	1557	1557	1557	2.20226
=HYPERLINK("http://www.godatabase.org/cgi-bin/go.cgi?query=GO:0050727&auto_wild_cards=yes&view=query&action=query&search_constraint=terms","GO:0050727_regulation_of_inflammatory_response")	1	0	0	-0.000000	707	1557	1557	1557	2.20226
=HYPERLINK("http://www.godatabase.org/cgi-bin/go.cgi?query=GO:0050731&auto_wild_cards=yes&view=query&action=query&search_constraint=terms","GO:0050731_positive_regulation_of_peptidyl-tyrosine_phosphorylation")	1	0	0	-0.000000	707	1557	1557	1557	2.20226
=HYPERLINK("http://www.godatabase.org/cgi-bin/go.cgi?query=GO:0050757&auto_wild_cards=yes&view=query&action=query&search_constraint=terms","GO:0050757_thymidylate_synthase_biosynthesis")	1	0	0	-0.000000	707	1557	1557	1557	2.20226
=HYPERLINK("http://www.godatabase.org/cgi-bin/go.cgi?query=GO:0050758&auto_wild_cards=yes&view=query&action=query&search_constraint=terms","GO:0050758_regulation_of_thymidylate_synthase_biosynthesis")	1	0	0	-0.000000	707	1557	1557	1557	2.20226
=HYPERLINK("http://www.godatabase.org/cgi-bin/go.cgi?query=GO:0050760&auto_wild_cards=yes&view=query&action=query&search_constraint=terms","GO:0050760_negative_regulation_of_thymidylate_synthase_biosynthesis")	1	0	0	-0.000000	707	1557	1557	1557	2.20226
=HYPERLINK("http://www.godatabase.org/cgi-bin/go.cgi?query=GO:0050767&auto_wild_cards=yes&view=query&action=query&search_constraint=terms","GO:0050767_regulation_of_neurogenesis")	1	0	0	-0.000000	707	1557	1557	1557	2.20226
=HYPERLINK("http://www.godatabase.org/cgi-bin/go.cgi?query=GO:0050776&auto_wild_cards=yes&view=query&action=query&search_constraint=terms","GO:0050776_regulation_of_immune_response")	1	0	0	-0.000000	707	1557	1557	1557	2.20226
=HYPERLINK("http://www.godatabase.org/cgi-bin/go.cgi?query=GO:0050795&auto_wild_cards=yes&view=query&action=query&search_constraint=terms","GO:0050795_regulation_of_behavior")	1	0	0	-0.000000	707	1557	1557	1557	2.20226
=HYPERLINK("http://www.godatabase.org/cgi-bin/go.cgi?query=GO:0050798&auto_wild_cards=yes&view=query&action=query&search_constraint=terms","GO:0050798_activated_T-cell_proliferation")	1	0	0	-0.000000	707	1557	1557	1557	2.20226
=HYPERLINK("http://www.godatabase.org/cgi-bin/go.cgi?query=GO:0050808&auto_wild_cards=yes&view=query&action=query&search_constraint=terms","GO:0050808_synapse_organization_and_biogenesis")	1	0	0	-0.000000	707	1557	1557	1557	2.20226
=HYPERLINK("http://www.godatabase.org/cgi-bin/go.cgi?query=GO:0050822&auto_wild_cards=yes&view=query&action=query&search_constraint=terms","GO:0050822_peptide_stabilization")	1	0	0	-0.000000	707	1557	1557	1557	2.20226
=HYPERLINK("http://www.godatabase.org/cgi-bin/go.cgi?query=GO:0050823&auto_wild_cards=yes&view=query&action=query&search_constraint=terms","GO:0050823_peptide_antigen_stabilization")	1	0	0	-0.000000	707	1557	1557	1557	2.20226
=HYPERLINK("http://www.godatabase.org/cgi-bin/go.cgi?query=GO:0050826&auto_wild_cards=yes&view=query&action=query&search_constraint=terms","GO:0050826_response_to_freezing")	1	0	0	-0.000000	707	1557	1557	1557	2.20226
=HYPERLINK("http://www.godatabase.org/cgi-bin/go.cgi?query=GO:0050828&auto_wild_cards=yes&view=query&action=query&search_constraint=terms","GO:0050828_regulation_of_liquid_surface_tension")	1	0	0	-0.000000	707	1557	1557	1557	2.20226
=HYPERLINK("http://www.godatabase.org/cgi-bin/go.cgi?query=GO:0050872&auto_wild_cards=yes&view=query&action=query&search_constraint=terms","GO:0050872_white_adipocyte_differentiation")	1	0	0	-0.000000	707	1557	1557	1557	2.20226
=HYPERLINK("http://www.godatabase.org/cgi-bin/go.cgi?query=GO:0050880&auto_wild_cards=yes&view=query&action=query&search_constraint=terms","GO:0050880_regulation_of_blood_vessel_size")	1	0	0	-0.000000	707	1557	1557	1557	2.20226
=HYPERLINK("http://www.godatabase.org/cgi-bin/go.cgi?query=GO:0050983&auto_wild_cards=yes&view=query&action=query&search_constraint=terms","GO:0050983_spermidine_catabolism_to_deoxyhypusine__using_deoxyhypusine_synthase")	1	0	0	-0.000000	707	1557	1557	1557	2.20226
=HYPERLINK("http://www.godatabase.org/cgi-bin/go.cgi?query=GO:0051004&auto_wild_cards=yes&view=query&action=query&search_constraint=terms","GO:0051004_regulation_of_lipoprotein_lipase_activity")	1	0	0	-0.000000	707	1557	1557	1557	2.20226
=HYPERLINK("http://www.godatabase.org/cgi-bin/go.cgi?query=GO:0051005&auto_wild_cards=yes&view=query&action=query&search_constraint=terms","GO:0051005_negative_regulation_of_lipoprotein_lipase_activity")	1	0	0	-0.000000	707	1557	1557	1557	2.20226
=HYPERLINK("http://www.godatabase.org/cgi-bin/go.cgi?query=GO:0051031&auto_wild_cards=yes&view=query&action=query&search_constraint=terms","GO:0051031_tRNA_transport")	1	0	0	-0.000000	707	1557	1557	1557	2.20226
=HYPERLINK("http://www.godatabase.org/cgi-bin/go.cgi?query=GO:0051055&auto_wild_cards=yes&view=query&action=query&search_constraint=terms","GO:0051055_negative_regulation_of_lipid_biosynthesis")	1	0	0	-0.000000	707	1557	1557	1557	2.20226
=HYPERLINK("http://www.godatabase.org/cgi-bin/go.cgi?query=GO:0051056&auto_wild_cards=yes&view=query&action=query&search_constraint=terms","GO:0051056_regulation_of_small_GTPase_mediated_signal_transduction")	1	0	0	-0.000000	707	1557	1557	1557	2.20226
=HYPERLINK("http://www.godatabase.org/cgi-bin/go.cgi?query=GO:0051057&auto_wild_cards=yes&view=query&action=query&search_constraint=terms","GO:0051057_positive_regulation_of_small_GTPase_mediated_signal_transduction")	1	0	0	-0.000000	707	1557	1557	1557	2.20226
=HYPERLINK("http://www.godatabase.org/cgi-bin/go.cgi?query=GO:0000245&auto_wild_cards=yes&view=query&action=query&search_constraint=terms","GO:0000245_spliceosome_assembly")	10	0	0	-0.000000	718	1557	1557	1557	2.16852
=HYPERLINK("http://www.godatabase.org/cgi-bin/go.cgi?query=GO:0005977&auto_wild_cards=yes&view=query&action=query&search_constraint=terms","GO:0005977_glycogen_metabolism")	10	0	0	-0.000000	718	1557	1557	1557	2.16852
=HYPERLINK("http://www.godatabase.org/cgi-bin/go.cgi?query=GO:0006073&auto_wild_cards=yes&view=query&action=query&search_constraint=terms","GO:0006073_glucan_metabolism")	10	0	0	-0.000000	718	1557	1557	1557	2.16852
=HYPERLINK("http://www.godatabase.org/cgi-bin/go.cgi?query=GO:0006112&auto_wild_cards=yes&view=query&action=query&search_constraint=terms","GO:0006112_energy_reserve_metabolism")	10	0	0	-0.000000	718	1557	1557	1557	2.16852
=HYPERLINK("http://www.godatabase.org/cgi-bin/go.cgi?query=GO:0006695&auto_wild_cards=yes&view=query&action=query&search_constraint=terms","GO:0006695_cholesterol_biosynthesis")	10	0	0	-0.000000	718	1557	1557	1557	2.16852
=HYPERLINK("http://www.godatabase.org/cgi-bin/go.cgi?query=GO:0007266&auto_wild_cards=yes&view=query&action=query&search_constraint=terms","GO:0007266_Rho_protein_signal_transduction")	10	0	0	-0.000000	718	1557	1557	1557	2.16852
=HYPERLINK("http://www.godatabase.org/cgi-bin/go.cgi?query=GO:0015849&auto_wild_cards=yes&view=query&action=query&search_constraint=terms","GO:0015849_organic_acid_transport")	10	0	0	-0.000000	718	1557	1557	1557	2.16852
=HYPERLINK("http://www.godatabase.org/cgi-bin/go.cgi?query=GO:0040029&auto_wild_cards=yes&view=query&action=query&search_constraint=terms","GO:0040029_regulation_of_gene_expression__epigenetic")	10	0	0	-0.000000	718	1557	1557	1557	2.16852
=HYPERLINK("http://www.godatabase.org/cgi-bin/go.cgi?query=GO:0046467&auto_wild_cards=yes&view=query&action=query&search_constraint=terms","GO:0046467_membrane_lipid_biosynthesis")	10	0	0	-0.000000	718	1557	1557	1557	2.16852
=HYPERLINK("http://www.godatabase.org/cgi-bin/go.cgi?query=GO:0046942&auto_wild_cards=yes&view=query&action=query&search_constraint=terms","GO:0046942_carboxylic_acid_transport")	10	0	0	-0.000000	718	1557	1557	1557	2.16852
=HYPERLINK("http://www.godatabase.org/cgi-bin/go.cgi?query=GO:0051052&auto_wild_cards=yes&view=query&action=query&search_constraint=terms","GO:0051052_regulation_of_DNA_metabolism")	10	0	0	-0.000000	718	1557	1557	1557	2.16852
=HYPERLINK("http://www.godatabase.org/cgi-bin/go.cgi?query=GO:0007028&auto_wild_cards=yes&view=query&action=query&search_constraint=terms","GO:0007028_cytoplasm_organization_and_biogenesis")	103	0	0	-0.000000	719	1557	1557	1557	2.16551
=HYPERLINK("http://www.godatabase.org/cgi-bin/go.cgi?query=GO:0005975&auto_wild_cards=yes&view=query&action=query&search_constraint=terms","GO:0005975_carbohydrate_metabolism")	106	0	0	-0.000000	721	1557	1557	1557	2.1595
=HYPERLINK("http://www.godatabase.org/cgi-bin/go.cgi?query=GO:0006396&auto_wild_cards=yes&view=query&action=query&search_constraint=terms","GO:0006396_RNA_processing")	106	0	0	-0.000000	721	1557	1557	1557	2.1595
=HYPERLINK("http://www.godatabase.org/cgi-bin/go.cgi?query=GO:0000079&auto_wild_cards=yes&view=query&action=query&search_constraint=terms","GO:0000079_regulation_of_cyclin_dependent_protein_kinase_activity")	11	0	0	-0.000000	735	1557	1557	1557	2.11837
=HYPERLINK("http://www.godatabase.org/cgi-bin/go.cgi?query=GO:0001501&auto_wild_cards=yes&view=query&action=query&search_constraint=terms","GO:0001501_skeletal_development")	11	0	0	-0.000000	735	1557	1557	1557	2.11837
=HYPERLINK("http://www.godatabase.org/cgi-bin/go.cgi?query=GO:0005976&auto_wild_cards=yes&view=query&action=query&search_constraint=terms","GO:0005976_polysaccharide_metabolism")	11	0	0	-0.000000	735	1557	1557	1557	2.11837
=HYPERLINK("http://www.godatabase.org/cgi-bin/go.cgi?query=GO:0006403&auto_wild_cards=yes&view=query&action=query&search_constraint=terms","GO:0006403_RNA_localization")	11	0	0	-0.000000	735	1557	1557	1557	2.11837
=HYPERLINK("http://www.godatabase.org/cgi-bin/go.cgi?query=GO:0006405&auto_wild_cards=yes&view=query&action=query&search_constraint=terms","GO:0006405_RNA-nucleus_export")	11	0	0	-0.000000	735	1557	1557	1557	2.11837
=HYPERLINK("http://www.godatabase.org/cgi-bin/go.cgi?query=GO:0006414&auto_wild_cards=yes&view=query&action=query&search_constraint=terms","GO:0006414_translational_elongation")	11	0	0	-0.000000	735	1557	1557	1557	2.11837
=HYPERLINK("http://www.godatabase.org/cgi-bin/go.cgi?query=GO:0006487&auto_wild_cards=yes&view=query&action=query&search_constraint=terms","GO:0006487_N-linked_glycosylation")	11	0	0	-0.000000	735	1557	1557	1557	2.11837
=HYPERLINK("http://www.godatabase.org/cgi-bin/go.cgi?query=GO:0006672&auto_wild_cards=yes&view=query&action=query&search_constraint=terms","GO:0006672_ceramide_metabolism")	11	0	0	-0.000000	735	1557	1557	1557	2.11837
=HYPERLINK("http://www.godatabase.org/cgi-bin/go.cgi?query=GO:0007610&auto_wild_cards=yes&view=query&action=query&search_constraint=terms","GO:0007610_behavior")	11	0	0	-0.000000	735	1557	1557	1557	2.11837
=HYPERLINK("http://www.godatabase.org/cgi-bin/go.cgi?query=GO:0008624&auto_wild_cards=yes&view=query&action=query&search_constraint=terms","GO:0008624_induction_of_apoptosis_by_extracellular_signals")	11	0	0	-0.000000	735	1557	1557	1557	2.11837
=HYPERLINK("http://www.godatabase.org/cgi-bin/go.cgi?query=GO:0015837&auto_wild_cards=yes&view=query&action=query&search_constraint=terms","GO:0015837_amine_polyamine_transport")	11	0	0	-0.000000	735	1557	1557	1557	2.11837
=HYPERLINK("http://www.godatabase.org/cgi-bin/go.cgi?query=GO:0046519&auto_wild_cards=yes&view=query&action=query&search_constraint=terms","GO:0046519_sphingoid_metabolism")	11	0	0	-0.000000	735	1557	1557	1557	2.11837
=HYPERLINK("http://www.godatabase.org/cgi-bin/go.cgi?query=GO:0050657&auto_wild_cards=yes&view=query&action=query&search_constraint=terms","GO:0050657_nucleic_acid_transport")	11	0	0	-0.000000	735	1557	1557	1557	2.11837
=HYPERLINK("http://www.godatabase.org/cgi-bin/go.cgi?query=GO:0050658&auto_wild_cards=yes&view=query&action=query&search_constraint=terms","GO:0050658_RNA_transport")	11	0	0	-0.000000	735	1557	1557	1557	2.11837
=HYPERLINK("http://www.godatabase.org/cgi-bin/go.cgi?query=GO:0000041&auto_wild_cards=yes&view=query&action=query&search_constraint=terms","GO:0000041_transition_metal_ion_transport")	12	0	0	-0.000000	748	1557	1557	1557	2.08155
=HYPERLINK("http://www.godatabase.org/cgi-bin/go.cgi?query=GO:0006364&auto_wild_cards=yes&view=query&action=query&search_constraint=terms","GO:0006364_rRNA_processing")	12	0	0	-0.000000	748	1557	1557	1557	2.08155
=HYPERLINK("http://www.godatabase.org/cgi-bin/go.cgi?query=GO:0006575&auto_wild_cards=yes&view=query&action=query&search_constraint=terms","GO:0006575_amino_acid_derivative_metabolism")	12	0	0	-0.000000	748	1557	1557	1557	2.08155
=HYPERLINK("http://www.godatabase.org/cgi-bin/go.cgi?query=GO:0006576&auto_wild_cards=yes&view=query&action=query&search_constraint=terms","GO:0006576_biogenic_amine_metabolism")	12	0	0	-0.000000	748	1557	1557	1557	2.08155
=HYPERLINK("http://www.godatabase.org/cgi-bin/go.cgi?query=GO:0006644&auto_wild_cards=yes&view=query&action=query&search_constraint=terms","GO:0006644_phospholipid_metabolism")	12	0	0	-0.000000	748	1557	1557	1557	2.08155
=HYPERLINK("http://www.godatabase.org/cgi-bin/go.cgi?query=GO:0007088&auto_wild_cards=yes&view=query&action=query&search_constraint=terms","GO:0007088_regulation_of_mitosis")	12	0	0	-0.000000	748	1557	1557	1557	2.08155
=HYPERLINK("http://www.godatabase.org/cgi-bin/go.cgi?query=GO:0009156&auto_wild_cards=yes&view=query&action=query&search_constraint=terms","GO:0009156_ribonucleoside_monophosphate_biosynthesis")	12	0	0	-0.000000	748	1557	1557	1557	2.08155
=HYPERLINK("http://www.godatabase.org/cgi-bin/go.cgi?query=GO:0009161&auto_wild_cards=yes&view=query&action=query&search_constraint=terms","GO:0009161_ribonucleoside_monophosphate_metabolism")	12	0	0	-0.000000	748	1557	1557	1557	2.08155
=HYPERLINK("http://www.godatabase.org/cgi-bin/go.cgi?query=GO:0009888&auto_wild_cards=yes&view=query&action=query&search_constraint=terms","GO:0009888_histogenesis")	12	0	0	-0.000000	748	1557	1557	1557	2.08155
=HYPERLINK("http://www.godatabase.org/cgi-bin/go.cgi?query=GO:0016072&auto_wild_cards=yes&view=query&action=query&search_constraint=terms","GO:0016072_rRNA_metabolism")	12	0	0	-0.000000	748	1557	1557	1557	2.08155
=HYPERLINK("http://www.godatabase.org/cgi-bin/go.cgi?query=GO:0016126&auto_wild_cards=yes&view=query&action=query&search_constraint=terms","GO:0016126_sterol_biosynthesis")	12	0	0	-0.000000	748	1557	1557	1557	2.08155
=HYPERLINK("http://www.godatabase.org/cgi-bin/go.cgi?query=GO:0016477&auto_wild_cards=yes&view=query&action=query&search_constraint=terms","GO:0016477_cell_migration")	12	0	0	-0.000000	748	1557	1557	1557	2.08155
=HYPERLINK("http://www.godatabase.org/cgi-bin/go.cgi?query=GO:0042110&auto_wild_cards=yes&view=query&action=query&search_constraint=terms","GO:0042110_T-cell_activation")	12	0	0	-0.000000	748	1557	1557	1557	2.08155
=HYPERLINK("http://www.godatabase.org/cgi-bin/go.cgi?query=GO:0000074&auto_wild_cards=yes&view=query&action=query&search_constraint=terms","GO:0000074_regulation_of_cell_cycle")	125	0	0	-0.000000	749	1557	1557	1557	2.07877
=HYPERLINK("http://www.godatabase.org/cgi-bin/go.cgi?query=GO:0000226&auto_wild_cards=yes&view=query&action=query&search_constraint=terms","GO:0000226_microtubule_cytoskeleton_organization_and_biogenesis")	13	0	0	-0.000000	754	1557	1557	1557	2.06499
=HYPERLINK("http://www.godatabase.org/cgi-bin/go.cgi?query=GO:0009309&auto_wild_cards=yes&view=query&action=query&search_constraint=terms","GO:0009309_amine_biosynthesis")	13	0	0	-0.000000	754	1557	1557	1557	2.06499
=HYPERLINK("http://www.godatabase.org/cgi-bin/go.cgi?query=GO:0015931&auto_wild_cards=yes&view=query&action=query&search_constraint=terms","GO:0015931_nucleobase__nucleoside__nucleotide_and_nucleic_acid_transport")	13	0	0	-0.000000	754	1557	1557	1557	2.06499
=HYPERLINK("http://www.godatabase.org/cgi-bin/go.cgi?query=GO:0045595&auto_wild_cards=yes&view=query&action=query&search_constraint=terms","GO:0045595_regulation_of_cell_differentiation")	13	0	0	-0.000000	754	1557	1557	1557	2.06499
=HYPERLINK("http://www.godatabase.org/cgi-bin/go.cgi?query=GO:0045859&auto_wild_cards=yes&view=query&action=query&search_constraint=terms","GO:0045859_regulation_of_protein_kinase_activity")	13	0	0	-0.000000	754	1557	1557	1557	2.06499
=HYPERLINK("http://www.godatabase.org/cgi-bin/go.cgi?query=GO:0016070&auto_wild_cards=yes&view=query&action=query&search_constraint=terms","GO:0016070_RNA_metabolism")	133	0	0	-0.000000	755	1557	1557	1557	2.06225
=HYPERLINK("http://www.godatabase.org/cgi-bin/go.cgi?query=GO:0000086&auto_wild_cards=yes&view=query&action=query&search_constraint=terms","GO:0000086_G2_M_transition_of_mitotic_cell_cycle")	14	0	0	-0.000000	767	1557	1557	1557	2.02999
=HYPERLINK("http://www.godatabase.org/cgi-bin/go.cgi?query=GO:0006367&auto_wild_cards=yes&view=query&action=query&search_constraint=terms","GO:0006367_transcription_initiation_from_Pol_II_promoter")	14	0	0	-0.000000	767	1557	1557	1557	2.02999
=HYPERLINK("http://www.godatabase.org/cgi-bin/go.cgi?query=GO:0006446&auto_wild_cards=yes&view=query&action=query&search_constraint=terms","GO:0006446_regulation_of_translational_initiation")	14	0	0	-0.000000	767	1557	1557	1557	2.02999
=HYPERLINK("http://www.godatabase.org/cgi-bin/go.cgi?query=GO:0006633&auto_wild_cards=yes&view=query&action=query&search_constraint=terms","GO:0006633_fatty_acid_biosynthesis")	14	0	0	-0.000000	767	1557	1557	1557	2.02999
=HYPERLINK("http://www.godatabase.org/cgi-bin/go.cgi?query=GO:0006887&auto_wild_cards=yes&view=query&action=query&search_constraint=terms","GO:0006887_exocytosis")	14	0	0	-0.000000	767	1557	1557	1557	2.02999
=HYPERLINK("http://www.godatabase.org/cgi-bin/go.cgi?query=GO:0007046&auto_wild_cards=yes&view=query&action=query&search_constraint=terms","GO:0007046_ribosome_biogenesis")	14	0	0	-0.000000	767	1557	1557	1557	2.02999
=HYPERLINK("http://www.godatabase.org/cgi-bin/go.cgi?query=GO:0007283&auto_wild_cards=yes&view=query&action=query&search_constraint=terms","GO:0007283_spermatogenesis")	14	0	0	-0.000000	767	1557	1557	1557	2.02999
=HYPERLINK("http://www.godatabase.org/cgi-bin/go.cgi?query=GO:0009116&auto_wild_cards=yes&view=query&action=query&search_constraint=terms","GO:0009116_nucleoside_metabolism")	14	0	0	-0.000000	767	1557	1557	1557	2.02999
=HYPERLINK("http://www.godatabase.org/cgi-bin/go.cgi?query=GO:0009893&auto_wild_cards=yes&view=query&action=query&search_constraint=terms","GO:0009893_positive_regulation_of_metabolism")	14	0	0	-0.000000	767	1557	1557	1557	2.02999
=HYPERLINK("http://www.godatabase.org/cgi-bin/go.cgi?query=GO:0042254&auto_wild_cards=yes&view=query&action=query&search_constraint=terms","GO:0042254_ribosome_biogenesis_and_assembly")	14	0	0	-0.000000	767	1557	1557	1557	2.02999
=HYPERLINK("http://www.godatabase.org/cgi-bin/go.cgi?query=GO:0046483&auto_wild_cards=yes&view=query&action=query&search_constraint=terms","GO:0046483_heterocycle_metabolism")	14	0	0	-0.000000	767	1557	1557	1557	2.02999
=HYPERLINK("http://www.godatabase.org/cgi-bin/go.cgi?query=GO:0048232&auto_wild_cards=yes&view=query&action=query&search_constraint=terms","GO:0048232_male_gamete_generation")	14	0	0	-0.000000	767	1557	1557	1557	2.02999
=HYPERLINK("http://www.godatabase.org/cgi-bin/go.cgi?query=GO:0006259&auto_wild_cards=yes&view=query&action=query&search_constraint=terms","GO:0006259_DNA_metabolism")	143	0	0	-0.000000	768	1557	1557	1557	2.02734
=HYPERLINK("http://www.godatabase.org/cgi-bin/go.cgi?query=GO:0006366&auto_wild_cards=yes&view=query&action=query&search_constraint=terms","GO:0006366_transcription_from_Pol_II_promoter")	145	0	0	-0.000000	769	1557	1557	1557	2.02471
=HYPERLINK("http://www.godatabase.org/cgi-bin/go.cgi?query=GO:0006886&auto_wild_cards=yes&view=query&action=query&search_constraint=terms","GO:0006886_intracellular_protein_transport")	146	0	0	-0.000000	770	1557	1557	1557	2.02208
=HYPERLINK("http://www.godatabase.org/cgi-bin/go.cgi?query=GO:0001558&auto_wild_cards=yes&view=query&action=query&search_constraint=terms","GO:0001558_regulation_of_cell_growth")	15	0	0	-0.000000	777	1557	1557	1557	2.00386
=HYPERLINK("http://www.godatabase.org/cgi-bin/go.cgi?query=GO:0006694&auto_wild_cards=yes&view=query&action=query&search_constraint=terms","GO:0006694_steroid_biosynthesis")	15	0	0	-0.000000	777	1557	1557	1557	2.00386
=HYPERLINK("http://www.godatabase.org/cgi-bin/go.cgi?query=GO:0006979&auto_wild_cards=yes&view=query&action=query&search_constraint=terms","GO:0006979_response_to_oxidative_stress")	15	0	0	-0.000000	777	1557	1557	1557	2.00386
=HYPERLINK("http://www.godatabase.org/cgi-bin/go.cgi?query=GO:0007229&auto_wild_cards=yes&view=query&action=query&search_constraint=terms","GO:0007229_integrin-mediated_signaling_pathway")	15	0	0	-0.000000	777	1557	1557	1557	2.00386
=HYPERLINK("http://www.godatabase.org/cgi-bin/go.cgi?query=GO:0009615&auto_wild_cards=yes&view=query&action=query&search_constraint=terms","GO:0009615_response_to_virus")	15	0	0	-0.000000	777	1557	1557	1557	2.00386
=HYPERLINK("http://www.godatabase.org/cgi-bin/go.cgi?query=GO:0016051&auto_wild_cards=yes&view=query&action=query&search_constraint=terms","GO:0016051_carbohydrate_biosynthesis")	15	0	0	-0.000000	777	1557	1557	1557	2.00386
=HYPERLINK("http://www.godatabase.org/cgi-bin/go.cgi?query=GO:0040008&auto_wild_cards=yes&view=query&action=query&search_constraint=terms","GO:0040008_regulation_of_growth")	15	0	0	-0.000000	777	1557	1557	1557	2.00386
=HYPERLINK("http://www.godatabase.org/cgi-bin/go.cgi?query=GO:0015031&auto_wild_cards=yes&view=query&action=query&search_constraint=terms","GO:0015031_protein_transport")	151	0	0	-0.000000	778	1557	1557	1557	2.00129
=HYPERLINK("http://www.godatabase.org/cgi-bin/go.cgi?query=GO:0006099&auto_wild_cards=yes&view=query&action=query&search_constraint=terms","GO:0006099_tricarboxylic_acid_cycle")	16	0	0	-0.000000	791	1557	1557	1557	1.96839
=HYPERLINK("http://www.godatabase.org/cgi-bin/go.cgi?query=GO:0006665&auto_wild_cards=yes&view=query&action=query&search_constraint=terms","GO:0006665_sphingolipid_metabolism")	16	0	0	-0.000000	791	1557	1557	1557	1.96839
=HYPERLINK("http://www.godatabase.org/cgi-bin/go.cgi?query=GO:0006820&auto_wild_cards=yes&view=query&action=query&search_constraint=terms","GO:0006820_anion_transport")	16	0	0	-0.000000	791	1557	1557	1557	1.96839
=HYPERLINK("http://www.godatabase.org/cgi-bin/go.cgi?query=GO:0007050&auto_wild_cards=yes&view=query&action=query&search_constraint=terms","GO:0007050_cell_cycle_arrest")	16	0	0	-0.000000	791	1557	1557	1557	1.96839
=HYPERLINK("http://www.godatabase.org/cgi-bin/go.cgi?query=GO:0007200&auto_wild_cards=yes&view=query&action=query&search_constraint=terms","GO:0007200_G-protein_signaling__coupled_to_IP3_second_messenger_(phospholipase_C_activating)")	16	0	0	-0.000000	791	1557	1557	1557	1.96839
=HYPERLINK("http://www.godatabase.org/cgi-bin/go.cgi?query=GO:0007601&auto_wild_cards=yes&view=query&action=query&search_constraint=terms","GO:0007601_visual_perception")	16	0	0	-0.000000	791	1557	1557	1557	1.96839
=HYPERLINK("http://www.godatabase.org/cgi-bin/go.cgi?query=GO:0016053&auto_wild_cards=yes&view=query&action=query&search_constraint=terms","GO:0016053_organic_acid_biosynthesis")	16	0	0	-0.000000	791	1557	1557	1557	1.96839
=HYPERLINK("http://www.godatabase.org/cgi-bin/go.cgi?query=GO:0030097&auto_wild_cards=yes&view=query&action=query&search_constraint=terms","GO:0030097_hemopoiesis")	16	0	0	-0.000000	791	1557	1557	1557	1.96839
=HYPERLINK("http://www.godatabase.org/cgi-bin/go.cgi?query=GO:0046394&auto_wild_cards=yes&view=query&action=query&search_constraint=terms","GO:0046394_carboxylic_acid_biosynthesis")	16	0	0	-0.000000	791	1557	1557	1557	1.96839
=HYPERLINK("http://www.godatabase.org/cgi-bin/go.cgi?query=GO:0050881&auto_wild_cards=yes&view=query&action=query&search_constraint=terms","GO:0050881_musculoskeletal_movement")	16	0	0	-0.000000	791	1557	1557	1557	1.96839
=HYPERLINK("http://www.godatabase.org/cgi-bin/go.cgi?query=GO:0050885&auto_wild_cards=yes&view=query&action=query&search_constraint=terms","GO:0050885_regulation_of_balance")	16	0	0	-0.000000	791	1557	1557	1557	1.96839
=HYPERLINK("http://www.godatabase.org/cgi-bin/go.cgi?query=GO:0050953&auto_wild_cards=yes&view=query&action=query&search_constraint=terms","GO:0050953_sensory_perception_of_light")	16	0	0	-0.000000	791	1557	1557	1557	1.96839
=HYPERLINK("http://www.godatabase.org/cgi-bin/go.cgi?query=GO:0050957&auto_wild_cards=yes&view=query&action=query&search_constraint=terms","GO:0050957_equilibrioception")	16	0	0	-0.000000	791	1557	1557	1557	1.96839
=HYPERLINK("http://www.godatabase.org/cgi-bin/go.cgi?query=GO:0006412&auto_wild_cards=yes&view=query&action=query&search_constraint=terms","GO:0006412_protein_biosynthesis")	169	0	0	-0.000000	792	1557	1557	1557	1.96591
=HYPERLINK("http://www.godatabase.org/cgi-bin/go.cgi?query=GO:0006310&auto_wild_cards=yes&view=query&action=query&search_constraint=terms","GO:0006310_DNA_recombination")	17	0	0	-0.000000	804	1557	1557	1557	1.93657
=HYPERLINK("http://www.godatabase.org/cgi-bin/go.cgi?query=GO:0006334&auto_wild_cards=yes&view=query&action=query&search_constraint=terms","GO:0006334_nucleosome_assembly")	17	0	0	-0.000000	804	1557	1557	1557	1.93657
=HYPERLINK("http://www.godatabase.org/cgi-bin/go.cgi?query=GO:0006352&auto_wild_cards=yes&view=query&action=query&search_constraint=terms","GO:0006352_transcription_initiation")	17	0	0	-0.000000	804	1557	1557	1557	1.93657
=HYPERLINK("http://www.godatabase.org/cgi-bin/go.cgi?query=GO:0006418&auto_wild_cards=yes&view=query&action=query&search_constraint=terms","GO:0006418_tRNA_aminoacylation_for_protein_translation")	17	0	0	-0.000000	804	1557	1557	1557	1.93657
=HYPERLINK("http://www.godatabase.org/cgi-bin/go.cgi?query=GO:0007605&auto_wild_cards=yes&view=query&action=query&search_constraint=terms","GO:0007605_perception_of_sound")	17	0	0	-0.000000	804	1557	1557	1557	1.93657
=HYPERLINK("http://www.godatabase.org/cgi-bin/go.cgi?query=GO:0008203&auto_wild_cards=yes&view=query&action=query&search_constraint=terms","GO:0008203_cholesterol_metabolism")	17	0	0	-0.000000	804	1557	1557	1557	1.93657
=HYPERLINK("http://www.godatabase.org/cgi-bin/go.cgi?query=GO:0008632&auto_wild_cards=yes&view=query&action=query&search_constraint=terms","GO:0008632_apoptotic_program")	17	0	0	-0.000000	804	1557	1557	1557	1.93657
=HYPERLINK("http://www.godatabase.org/cgi-bin/go.cgi?query=GO:0015674&auto_wild_cards=yes&view=query&action=query&search_constraint=terms","GO:0015674_di-__tri-valent_inorganic_cation_transport")	17	0	0	-0.000000	804	1557	1557	1557	1.93657
=HYPERLINK("http://www.godatabase.org/cgi-bin/go.cgi?query=GO:0043038&auto_wild_cards=yes&view=query&action=query&search_constraint=terms","GO:0043038_amino_acid_activation")	17	0	0	-0.000000	804	1557	1557	1557	1.93657
=HYPERLINK("http://www.godatabase.org/cgi-bin/go.cgi?query=GO:0043039&auto_wild_cards=yes&view=query&action=query&search_constraint=terms","GO:0043039_tRNA_aminoacylation")	17	0	0	-0.000000	804	1557	1557	1557	1.93657
=HYPERLINK("http://www.godatabase.org/cgi-bin/go.cgi?query=GO:0050954&auto_wild_cards=yes&view=query&action=query&search_constraint=terms","GO:0050954_sensory_perception_of_mechanical_stimulus")	17	0	0	-0.000000	804	1557	1557	1557	1.93657
=HYPERLINK("http://www.godatabase.org/cgi-bin/go.cgi?query=GO:0050982&auto_wild_cards=yes&view=query&action=query&search_constraint=terms","GO:0050982_detection_of_mechanical_stimulus")	17	0	0	-0.000000	804	1557	1557	1557	1.93657
=HYPERLINK("http://www.godatabase.org/cgi-bin/go.cgi?query=GO:0046907&auto_wild_cards=yes&view=query&action=query&search_constraint=terms","GO:0046907_intracellular_transport")	178	0	0	-0.000000	805	1557	1557	1557	1.93416
=HYPERLINK("http://www.godatabase.org/cgi-bin/go.cgi?query=GO:0000082&auto_wild_cards=yes&view=query&action=query&search_constraint=terms","GO:0000082_G1_S_transition_of_mitotic_cell_cycle")	18	0	0	-0.000000	811	1557	1557	1557	1.91985
=HYPERLINK("http://www.godatabase.org/cgi-bin/go.cgi?query=GO:0006120&auto_wild_cards=yes&view=query&action=query&search_constraint=terms","GO:0006120_mitochondrial_electron_transport__NADH_to_ubiquinone")	18	0	0	-0.000000	811	1557	1557	1557	1.91985
=HYPERLINK("http://www.godatabase.org/cgi-bin/go.cgi?query=GO:0006725&auto_wild_cards=yes&view=query&action=query&search_constraint=terms","GO:0006725_aromatic_compound_metabolism")	18	0	0	-0.000000	811	1557	1557	1557	1.91985
=HYPERLINK("http://www.godatabase.org/cgi-bin/go.cgi?query=GO:0007268&auto_wild_cards=yes&view=query&action=query&search_constraint=terms","GO:0007268_synaptic_transmission")	18	0	0	-0.000000	811	1557	1557	1557	1.91985
=HYPERLINK("http://www.godatabase.org/cgi-bin/go.cgi?query=GO:0019226&auto_wild_cards=yes&view=query&action=query&search_constraint=terms","GO:0019226_transmission_of_nerve_impulse")	18	0	0	-0.000000	811	1557	1557	1557	1.91985
=HYPERLINK("http://www.godatabase.org/cgi-bin/go.cgi?query=GO:0050905&auto_wild_cards=yes&view=query&action=query&search_constraint=terms","GO:0050905_neuromuscular_physiological_process")	18	0	0	-0.000000	811	1557	1557	1557	1.91985
=HYPERLINK("http://www.godatabase.org/cgi-bin/go.cgi?query=GO:0016043&auto_wild_cards=yes&view=query&action=query&search_constraint=terms","GO:0016043_cell_organization_and_biogenesis")	186	0	0	-0.000000	812	1557	1557	1557	1.91749
=HYPERLINK("http://www.godatabase.org/cgi-bin/go.cgi?query=GO:0000122&auto_wild_cards=yes&view=query&action=query&search_constraint=terms","GO:0000122_negative_regulation_of_transcription_from_Pol_II_promoter")	19	0	0	-0.000000	822	1557	1557	1557	1.89416
=HYPERLINK("http://www.godatabase.org/cgi-bin/go.cgi?query=GO:0006400&auto_wild_cards=yes&view=query&action=query&search_constraint=terms","GO:0006400_tRNA_modification")	19	0	0	-0.000000	822	1557	1557	1557	1.89416
=HYPERLINK("http://www.godatabase.org/cgi-bin/go.cgi?query=GO:0007169&auto_wild_cards=yes&view=query&action=query&search_constraint=terms","GO:0007169_transmembrane_receptor_protein_tyrosine_kinase_signaling_pathway")	19	0	0	-0.000000	822	1557	1557	1557	1.89416
=HYPERLINK("http://www.godatabase.org/cgi-bin/go.cgi?query=GO:0007276&auto_wild_cards=yes&view=query&action=query&search_constraint=terms","GO:0007276_gametogenesis")	19	0	0	-0.000000	822	1557	1557	1557	1.89416
=HYPERLINK("http://www.godatabase.org/cgi-bin/go.cgi?query=GO:0009582&auto_wild_cards=yes&view=query&action=query&search_constraint=terms","GO:0009582_detection_of_abiotic_stimulus")	19	0	0	-0.000000	822	1557	1557	1557	1.89416
=HYPERLINK("http://www.godatabase.org/cgi-bin/go.cgi?query=GO:0016055&auto_wild_cards=yes&view=query&action=query&search_constraint=terms","GO:0016055_Wnt_receptor_signaling_pathway")	19	0	0	-0.000000	822	1557	1557	1557	1.89416
=HYPERLINK("http://www.godatabase.org/cgi-bin/go.cgi?query=GO:0016125&auto_wild_cards=yes&view=query&action=query&search_constraint=terms","GO:0016125_sterol_metabolism")	19	0	0	-0.000000	822	1557	1557	1557	1.89416
=HYPERLINK("http://www.godatabase.org/cgi-bin/go.cgi?query=GO:0042773&auto_wild_cards=yes&view=query&action=query&search_constraint=terms","GO:0042773_ATP_synthesis_coupled_electron_transport")	19	0	0	-0.000000	822	1557	1557	1557	1.89416
=HYPERLINK("http://www.godatabase.org/cgi-bin/go.cgi?query=GO:0042775&auto_wild_cards=yes&view=query&action=query&search_constraint=terms","GO:0042775_ATP_synthesis_coupled_electron_transport_(sensu_Eukarya)")	19	0	0	-0.000000	822	1557	1557	1557	1.89416
=HYPERLINK("http://www.godatabase.org/cgi-bin/go.cgi?query=GO:0046649&auto_wild_cards=yes&view=query&action=query&search_constraint=terms","GO:0046649_lymphocyte_activation")	19	0	0	-0.000000	822	1557	1557	1557	1.89416
=HYPERLINK("http://www.godatabase.org/cgi-bin/go.cgi?query=GO:0000018&auto_wild_cards=yes&view=query&action=query&search_constraint=terms","GO:0000018_regulation_of_DNA_recombination")	2	0	0	-0.000000	1037	1557	1557	1557	1.50145
=HYPERLINK("http://www.godatabase.org/cgi-bin/go.cgi?query=GO:0000085&auto_wild_cards=yes&view=query&action=query&search_constraint=terms","GO:0000085_G2_phase_of_mitotic_cell_cycle")	2	0	0	-0.000000	1037	1557	1557	1557	1.50145
=HYPERLINK("http://www.godatabase.org/cgi-bin/go.cgi?query=GO:0000185&auto_wild_cards=yes&view=query&action=query&search_constraint=terms","GO:0000185_activation_of_MAPKKK")	2	0	0	-0.000000	1037	1557	1557	1557	1.50145
=HYPERLINK("http://www.godatabase.org/cgi-bin/go.cgi?query=GO:0000244&auto_wild_cards=yes&view=query&action=query&search_constraint=terms","GO:0000244_assembly_of_spliceosomal_tri-snRNP")	2	0	0	-0.000000	1037	1557	1557	1557	1.50145
=HYPERLINK("http://www.godatabase.org/cgi-bin/go.cgi?query=GO:0000272&auto_wild_cards=yes&view=query&action=query&search_constraint=terms","GO:0000272_polysaccharide_catabolism")	2	0	0	-0.000000	1037	1557	1557	1557	1.50145
=HYPERLINK("http://www.godatabase.org/cgi-bin/go.cgi?query=GO:0000387&auto_wild_cards=yes&view=query&action=query&search_constraint=terms","GO:0000387_spliceosomal_snRNP_biogenesis")	2	0	0	-0.000000	1037	1557	1557	1557	1.50145
=HYPERLINK("http://www.godatabase.org/cgi-bin/go.cgi?query=GO:0000726&auto_wild_cards=yes&view=query&action=query&search_constraint=terms","GO:0000726_non-recombinational_repair")	2	0	0	-0.000000	1037	1557	1557	1557	1.50145
=HYPERLINK("http://www.godatabase.org/cgi-bin/go.cgi?query=GO:0001816&auto_wild_cards=yes&view=query&action=query&search_constraint=terms","GO:0001816_cytokine_production")	2	0	0	-0.000000	1037	1557	1557	1557	1.50145
=HYPERLINK("http://www.godatabase.org/cgi-bin/go.cgi?query=GO:0001817&auto_wild_cards=yes&view=query&action=query&search_constraint=terms","GO:0001817_regulation_of_cytokine_production")	2	0	0	-0.000000	1037	1557	1557	1557	1.50145
=HYPERLINK("http://www.godatabase.org/cgi-bin/go.cgi?query=GO:0001819&auto_wild_cards=yes&view=query&action=query&search_constraint=terms","GO:0001819_positive_regulation_of_cytokine_production")	2	0	0	-0.000000	1037	1557	1557	1557	1.50145
=HYPERLINK("http://www.godatabase.org/cgi-bin/go.cgi?query=GO:0005980&auto_wild_cards=yes&view=query&action=query&search_constraint=terms","GO:0005980_glycogen_catabolism")	2	0	0	-0.000000	1037	1557	1557	1557	1.50145
=HYPERLINK("http://www.godatabase.org/cgi-bin/go.cgi?query=GO:0006002&auto_wild_cards=yes&view=query&action=query&search_constraint=terms","GO:0006002_fructose_6-phosphate_metabolism")	2	0	0	-0.000000	1037	1557	1557	1557	1.50145
=HYPERLINK("http://www.godatabase.org/cgi-bin/go.cgi?query=GO:0006011&auto_wild_cards=yes&view=query&action=query&search_constraint=terms","GO:0006011_UDP-glucose_metabolism")	2	0	0	-0.000000	1037	1557	1557	1557	1.50145
=HYPERLINK("http://www.godatabase.org/cgi-bin/go.cgi?query=GO:0006013&auto_wild_cards=yes&view=query&action=query&search_constraint=terms","GO:0006013_mannose_metabolism")	2	0	0	-0.000000	1037	1557	1557	1557	1.50145
=HYPERLINK("http://www.godatabase.org/cgi-bin/go.cgi?query=GO:0006023&auto_wild_cards=yes&view=query&action=query&search_constraint=terms","GO:0006023_aminoglycan_biosynthesis")	2	0	0	-0.000000	1037	1557	1557	1557	1.50145
=HYPERLINK("http://www.godatabase.org/cgi-bin/go.cgi?query=GO:0006029&auto_wild_cards=yes&view=query&action=query&search_constraint=terms","GO:0006029_proteoglycan_metabolism")	2	0	0	-0.000000	1037	1557	1557	1557	1.50145
=HYPERLINK("http://www.godatabase.org/cgi-bin/go.cgi?query=GO:0006047&auto_wild_cards=yes&view=query&action=query&search_constraint=terms","GO:0006047_UDP-N-acetylglucosamine_metabolism")	2	0	0	-0.000000	1037	1557	1557	1557	1.50145
=HYPERLINK("http://www.godatabase.org/cgi-bin/go.cgi?query=GO:0006097&auto_wild_cards=yes&view=query&action=query&search_constraint=terms","GO:0006097_glyoxylate_cycle")	2	0	0	-0.000000	1037	1557	1557	1557	1.50145
=HYPERLINK("http://www.godatabase.org/cgi-bin/go.cgi?query=GO:0006102&auto_wild_cards=yes&view=query&action=query&search_constraint=terms","GO:0006102_isocitrate_metabolism")	2	0	0	-0.000000	1037	1557	1557	1557	1.50145
=HYPERLINK("http://www.godatabase.org/cgi-bin/go.cgi?query=GO:0006265&auto_wild_cards=yes&view=query&action=query&search_constraint=terms","GO:0006265_DNA_topological_change")	2	0	0	-0.000000	1037	1557	1557	1557	1.50145
=HYPERLINK("http://www.godatabase.org/cgi-bin/go.cgi?query=GO:0006266&auto_wild_cards=yes&view=query&action=query&search_constraint=terms","GO:0006266_DNA_ligation")	2	0	0	-0.000000	1037	1557	1557	1557	1.50145
=HYPERLINK("http://www.godatabase.org/cgi-bin/go.cgi?query=GO:0006271&auto_wild_cards=yes&view=query&action=query&search_constraint=terms","GO:0006271_DNA_strand_elongation")	2	0	0	-0.000000	1037	1557	1557	1557	1.50145
=HYPERLINK("http://www.godatabase.org/cgi-bin/go.cgi?query=GO:0006283&auto_wild_cards=yes&view=query&action=query&search_constraint=terms","GO:0006283_transcription-coupled_nucleotide-excision_repair")	2	0	0	-0.000000	1037	1557	1557	1557	1.50145
=HYPERLINK("http://www.godatabase.org/cgi-bin/go.cgi?query=GO:0006284&auto_wild_cards=yes&view=query&action=query&search_constraint=terms","GO:0006284_base-excision_repair")	2	0	0	-0.000000	1037	1557	1557	1557	1.50145
=HYPERLINK("http://www.godatabase.org/cgi-bin/go.cgi?query=GO:0006301&auto_wild_cards=yes&view=query&action=query&search_constraint=terms","GO:0006301_postreplication_repair")	2	0	0	-0.000000	1037	1557	1557	1557	1.50145
=HYPERLINK("http://www.godatabase.org/cgi-bin/go.cgi?query=GO:0006303&auto_wild_cards=yes&view=query&action=query&search_constraint=terms","GO:0006303_double-strand_break_repair_via_nonhomologous_end-joining")	2	0	0	-0.000000	1037	1557	1557	1557	1.50145
=HYPERLINK("http://www.godatabase.org/cgi-bin/go.cgi?query=GO:0006354&auto_wild_cards=yes&view=query&action=query&search_constraint=terms","GO:0006354_RNA_elongation")	2	0	0	-0.000000	1037	1557	1557	1557	1.50145
=HYPERLINK("http://www.godatabase.org/cgi-bin/go.cgi?query=GO:0006360&auto_wild_cards=yes&view=query&action=query&search_constraint=terms","GO:0006360_transcription_from_Pol_I_promoter")	2	0	0	-0.000000	1037	1557	1557	1557	1.50145
=HYPERLINK("http://www.godatabase.org/cgi-bin/go.cgi?query=GO:0006415&auto_wild_cards=yes&view=query&action=query&search_constraint=terms","GO:0006415_translational_termination")	2	0	0	-0.000000	1037	1557	1557	1557	1.50145
=HYPERLINK("http://www.godatabase.org/cgi-bin/go.cgi?query=GO:0006424&auto_wild_cards=yes&view=query&action=query&search_constraint=terms","GO:0006424_glutamyl-tRNA_aminoacylation")	2	0	0	-0.000000	1037	1557	1557	1557	1.50145
=HYPERLINK("http://www.godatabase.org/cgi-bin/go.cgi?query=GO:0006432&auto_wild_cards=yes&view=query&action=query&search_constraint=terms","GO:0006432_phenylalanyl-tRNA_aminoacylation")	2	0	0	-0.000000	1037	1557	1557	1557	1.50145
=HYPERLINK("http://www.godatabase.org/cgi-bin/go.cgi?query=GO:0006462&auto_wild_cards=yes&view=query&action=query&search_constraint=terms","GO:0006462_protein_complex_assembly__multichaperone_pathway")	2	0	0	-0.000000	1037	1557	1557	1557	1.50145
=HYPERLINK("http://www.godatabase.org/cgi-bin/go.cgi?query=GO:0006471&auto_wild_cards=yes&view=query&action=query&search_constraint=terms","GO:0006471_protein_amino_acid_ADP-ribosylation")	2	0	0	-0.000000	1037	1557	1557	1557	1.50145
=HYPERLINK("http://www.godatabase.org/cgi-bin/go.cgi?query=GO:0006479&auto_wild_cards=yes&view=query&action=query&search_constraint=terms","GO:0006479_protein_amino_acid_methylation")	2	0	0	-0.000000	1037	1557	1557	1557	1.50145
=HYPERLINK("http://www.godatabase.org/cgi-bin/go.cgi?query=GO:0006497&auto_wild_cards=yes&view=query&action=query&search_constraint=terms","GO:0006497_protein_lipidation")	2	0	0	-0.000000	1037	1557	1557	1557	1.50145
=HYPERLINK("http://www.godatabase.org/cgi-bin/go.cgi?query=GO:0006516&auto_wild_cards=yes&view=query&action=query&search_constraint=terms","GO:0006516_glycoprotein_catabolism")	2	0	0	-0.000000	1037	1557	1557	1557	1.50145
=HYPERLINK("http://www.godatabase.org/cgi-bin/go.cgi?query=GO:0006517&auto_wild_cards=yes&view=query&action=query&search_constraint=terms","GO:0006517_protein_deglycosylation")	2	0	0	-0.000000	1037	1557	1557	1557	1.50145
=HYPERLINK("http://www.godatabase.org/cgi-bin/go.cgi?query=GO:0006518&auto_wild_cards=yes&view=query&action=query&search_constraint=terms","GO:0006518_peptide_metabolism")	2	0	0	-0.000000	1037	1557	1557	1557	1.50145
=HYPERLINK("http://www.godatabase.org/cgi-bin/go.cgi?query=GO:0006534&auto_wild_cards=yes&view=query&action=query&search_constraint=terms","GO:0006534_cysteine_metabolism")	2	0	0	-0.000000	1037	1557	1557	1557	1.50145
=HYPERLINK("http://www.godatabase.org/cgi-bin/go.cgi?query=GO:0006538&auto_wild_cards=yes&view=query&action=query&search_constraint=terms","GO:0006538_glutamate_catabolism")	2	0	0	-0.000000	1037	1557	1557	1557	1.50145
=HYPERLINK("http://www.godatabase.org/cgi-bin/go.cgi?query=GO:0006542&auto_wild_cards=yes&view=query&action=query&search_constraint=terms","GO:0006542_glutamine_biosynthesis")	2	0	0	-0.000000	1037	1557	1557	1557	1.50145
=HYPERLINK("http://www.godatabase.org/cgi-bin/go.cgi?query=GO:0006544&auto_wild_cards=yes&view=query&action=query&search_constraint=terms","GO:0006544_glycine_metabolism")	2	0	0	-0.000000	1037	1557	1557	1557	1.50145
=HYPERLINK("http://www.godatabase.org/cgi-bin/go.cgi?query=GO:0006560&auto_wild_cards=yes&view=query&action=query&search_constraint=terms","GO:0006560_proline_metabolism")	2	0	0	-0.000000	1037	1557	1557	1557	1.50145
=HYPERLINK("http://www.godatabase.org/cgi-bin/go.cgi?query=GO:0006563&auto_wild_cards=yes&view=query&action=query&search_constraint=terms","GO:0006563_L-serine_metabolism")	2	0	0	-0.000000	1037	1557	1557	1557	1.50145
=HYPERLINK("http://www.godatabase.org/cgi-bin/go.cgi?query=GO:0006568&auto_wild_cards=yes&view=query&action=query&search_constraint=terms","GO:0006568_tryptophan_metabolism")	2	0	0	-0.000000	1037	1557	1557	1557	1.50145
=HYPERLINK("http://www.godatabase.org/cgi-bin/go.cgi?query=GO:0006569&auto_wild_cards=yes&view=query&action=query&search_constraint=terms","GO:0006569_tryptophan_catabolism")	2	0	0	-0.000000	1037	1557	1557	1557	1.50145
=HYPERLINK("http://www.godatabase.org/cgi-bin/go.cgi?query=GO:0006570&auto_wild_cards=yes&view=query&action=query&search_constraint=terms","GO:0006570_tyrosine_metabolism")	2	0	0	-0.000000	1037	1557	1557	1557	1.50145
=HYPERLINK("http://www.godatabase.org/cgi-bin/go.cgi?query=GO:0006582&auto_wild_cards=yes&view=query&action=query&search_constraint=terms","GO:0006582_melanin_metabolism")	2	0	0	-0.000000	1037	1557	1557	1557	1.50145
=HYPERLINK("http://www.godatabase.org/cgi-bin/go.cgi?query=GO:0006583&auto_wild_cards=yes&view=query&action=query&search_constraint=terms","GO:0006583_melanin_biosynthesis_from_tyrosine")	2	0	0	-0.000000	1037	1557	1557	1557	1.50145
=HYPERLINK("http://www.godatabase.org/cgi-bin/go.cgi?query=GO:0006637&auto_wild_cards=yes&view=query&action=query&search_constraint=terms","GO:0006637_acyl-CoA_metabolism")	2	0	0	-0.000000	1037	1557	1557	1557	1.50145
=HYPERLINK("http://www.godatabase.org/cgi-bin/go.cgi?query=GO:0006638&auto_wild_cards=yes&view=query&action=query&search_constraint=terms","GO:0006638_neutral_lipid_metabolism")	2	0	0	-0.000000	1037	1557	1557	1557	1.50145
=HYPERLINK("http://www.godatabase.org/cgi-bin/go.cgi?query=GO:0006639&auto_wild_cards=yes&view=query&action=query&search_constraint=terms","GO:0006639_acylglycerol_metabolism")	2	0	0	-0.000000	1037	1557	1557	1557	1.50145
=HYPERLINK("http://www.godatabase.org/cgi-bin/go.cgi?query=GO:0006662&auto_wild_cards=yes&view=query&action=query&search_constraint=terms","GO:0006662_glycerol_ether_metabolism")	2	0	0	-0.000000	1037	1557	1557	1557	1.50145
=HYPERLINK("http://www.godatabase.org/cgi-bin/go.cgi?query=GO:0006678&auto_wild_cards=yes&view=query&action=query&search_constraint=terms","GO:0006678_glucosylceramide_metabolism")	2	0	0	-0.000000	1037	1557	1557	1557	1.50145
=HYPERLINK("http://www.godatabase.org/cgi-bin/go.cgi?query=GO:0006679&auto_wild_cards=yes&view=query&action=query&search_constraint=terms","GO:0006679_glucosylceramide_biosynthesis")	2	0	0	-0.000000	1037	1557	1557	1557	1.50145
=HYPERLINK("http://www.godatabase.org/cgi-bin/go.cgi?query=GO:0006688&auto_wild_cards=yes&view=query&action=query&search_constraint=terms","GO:0006688_glycosphingolipid_biosynthesis")	2	0	0	-0.000000	1037	1557	1557	1557	1.50145
=HYPERLINK("http://www.godatabase.org/cgi-bin/go.cgi?query=GO:0006836&auto_wild_cards=yes&view=query&action=query&search_constraint=terms","GO:0006836_neurotransmitter_transport")	2	0	0	-0.000000	1037	1557	1557	1557	1.50145
=HYPERLINK("http://www.godatabase.org/cgi-bin/go.cgi?query=GO:0006863&auto_wild_cards=yes&view=query&action=query&search_constraint=terms","GO:0006863_purine_transport")	2	0	0	-0.000000	1037	1557	1557	1557	1.50145
=HYPERLINK("http://www.godatabase.org/cgi-bin/go.cgi?query=GO:0006884&auto_wild_cards=yes&view=query&action=query&search_constraint=terms","GO:0006884_regulation_of_cell_volume")	2	0	0	-0.000000	1037	1557	1557	1557	1.50145
=HYPERLINK("http://www.godatabase.org/cgi-bin/go.cgi?query=GO:0006890&auto_wild_cards=yes&view=query&action=query&search_constraint=terms","GO:0006890_retrograde_transport__Golgi_to_ER")	2	0	0	-0.000000	1037	1557	1557	1557	1.50145
=HYPERLINK("http://www.godatabase.org/cgi-bin/go.cgi?query=GO:0006903&auto_wild_cards=yes&view=query&action=query&search_constraint=terms","GO:0006903_vesicle_targeting")	2	0	0	-0.000000	1037	1557	1557	1557	1.50145
=HYPERLINK("http://www.godatabase.org/cgi-bin/go.cgi?query=GO:0006937&auto_wild_cards=yes&view=query&action=query&search_constraint=terms","GO:0006937_regulation_of_muscle_contraction")	2	0	0	-0.000000	1037	1557	1557	1557	1.50145
=HYPERLINK("http://www.godatabase.org/cgi-bin/go.cgi?query=GO:0006957&auto_wild_cards=yes&view=query&action=query&search_constraint=terms","GO:0006957_complement_activation__alternative_pathway")	2	0	0	-0.000000	1037	1557	1557	1557	1.50145
=HYPERLINK("http://www.godatabase.org/cgi-bin/go.cgi?query=GO:0006970&auto_wild_cards=yes&view=query&action=query&search_constraint=terms","GO:0006970_response_to_osmotic_stress")	2	0	0	-0.000000	1037	1557	1557	1557	1.50145
=HYPERLINK("http://www.godatabase.org/cgi-bin/go.cgi?query=GO:0007009&auto_wild_cards=yes&view=query&action=query&search_constraint=terms","GO:0007009_plasma_membrane_organization_and_biogenesis")	2	0	0	-0.000000	1037	1557	1557	1557	1.50145
=HYPERLINK("http://www.godatabase.org/cgi-bin/go.cgi?query=GO:0007030&auto_wild_cards=yes&view=query&action=query&search_constraint=terms","GO:0007030_Golgi_organization_and_biogenesis")	2	0	0	-0.000000	1037	1557	1557	1557	1.50145
=HYPERLINK("http://www.godatabase.org/cgi-bin/go.cgi?query=GO:0007041&auto_wild_cards=yes&view=query&action=query&search_constraint=terms","GO:0007041_lysosomal_transport")	2	0	0	-0.000000	1037	1557	1557	1557	1.50145
=HYPERLINK("http://www.godatabase.org/cgi-bin/go.cgi?query=GO:0007090&auto_wild_cards=yes&view=query&action=query&search_constraint=terms","GO:0007090_regulation_of_S_phase_of_mitotic_cell_cycle")	2	0	0	-0.000000	1037	1557	1557	1557	1.50145
=HYPERLINK("http://www.godatabase.org/cgi-bin/go.cgi?query=GO:0007091&auto_wild_cards=yes&view=query&action=query&search_constraint=terms","GO:0007091_mitotic_metaphase_anaphase_transition")	2	0	0	-0.000000	1037	1557	1557	1557	1.50145
=HYPERLINK("http://www.godatabase.org/cgi-bin/go.cgi?query=GO:0007093&auto_wild_cards=yes&view=query&action=query&search_constraint=terms","GO:0007093_mitotic_checkpoint")	2	0	0	-0.000000	1037	1557	1557	1557	1.50145
=HYPERLINK("http://www.godatabase.org/cgi-bin/go.cgi?query=GO:0007094&auto_wild_cards=yes&view=query&action=query&search_constraint=terms","GO:0007094_mitotic_spindle_checkpoint")	2	0	0	-0.000000	1037	1557	1557	1557	1.50145
=HYPERLINK("http://www.godatabase.org/cgi-bin/go.cgi?query=GO:0007172&auto_wild_cards=yes&view=query&action=query&search_constraint=terms","GO:0007172_signal_complex_formation")	2	0	0	-0.000000	1037	1557	1557	1557	1.50145
=HYPERLINK("http://www.godatabase.org/cgi-bin/go.cgi?query=GO:0007194&auto_wild_cards=yes&view=query&action=query&search_constraint=terms","GO:0007194_negative_regulation_of_adenylate_cyclase_activity")	2	0	0	-0.000000	1037	1557	1557	1557	1.50145
=HYPERLINK("http://www.godatabase.org/cgi-bin/go.cgi?query=GO:0007219&auto_wild_cards=yes&view=query&action=query&search_constraint=terms","GO:0007219_Notch_signaling_pathway")	2	0	0	-0.000000	1037	1557	1557	1557	1.50145
=HYPERLINK("http://www.godatabase.org/cgi-bin/go.cgi?query=GO:0007222&auto_wild_cards=yes&view=query&action=query&search_constraint=terms","GO:0007222_frizzled_signaling_pathway")	2	0	0	-0.000000	1037	1557	1557	1557	1.50145
=HYPERLINK("http://www.godatabase.org/cgi-bin/go.cgi?query=GO:0007252&auto_wild_cards=yes&view=query&action=query&search_constraint=terms","GO:0007252_I-kappaB_phosphorylation")	2	0	0	-0.000000	1037	1557	1557	1557	1.50145
=HYPERLINK("http://www.godatabase.org/cgi-bin/go.cgi?query=GO:0007253&auto_wild_cards=yes&view=query&action=query&search_constraint=terms","GO:0007253_cytoplasmic_sequestering_of_NF-kappaB")	2	0	0	-0.000000	1037	1557	1557	1557	1.50145
=HYPERLINK("http://www.godatabase.org/cgi-bin/go.cgi?query=GO:0007262&auto_wild_cards=yes&view=query&action=query&search_constraint=terms","GO:0007262_STAT_protein_nuclear_translocation")	2	0	0	-0.000000	1037	1557	1557	1557	1.50145
=HYPERLINK("http://www.godatabase.org/cgi-bin/go.cgi?query=GO:0007269&auto_wild_cards=yes&view=query&action=query&search_constraint=terms","GO:0007269_neurotransmitter_secretion")	2	0	0	-0.000000	1037	1557	1557	1557	1.50145
=HYPERLINK("http://www.godatabase.org/cgi-bin/go.cgi?query=GO:0007346&auto_wild_cards=yes&view=query&action=query&search_constraint=terms","GO:0007346_regulation_of_mitotic_cell_cycle")	2	0	0	-0.000000	1037	1557	1557	1557	1.50145
=HYPERLINK("http://www.godatabase.org/cgi-bin/go.cgi?query=GO:0007368&auto_wild_cards=yes&view=query&action=query&search_constraint=terms","GO:0007368_determination_of_left_right_symmetry")	2	0	0	-0.000000	1037	1557	1557	1557	1.50145
=HYPERLINK("http://www.godatabase.org/cgi-bin/go.cgi?query=GO:0007387&auto_wild_cards=yes&view=query&action=query&search_constraint=terms","GO:0007387_anterior_compartment_specification")	2	0	0	-0.000000	1037	1557	1557	1557	1.50145
=HYPERLINK("http://www.godatabase.org/cgi-bin/go.cgi?query=GO:0007388&auto_wild_cards=yes&view=query&action=query&search_constraint=terms","GO:0007388_posterior_compartment_specification")	2	0	0	-0.000000	1037	1557	1557	1557	1.50145
=HYPERLINK("http://www.godatabase.org/cgi-bin/go.cgi?query=GO:0007420&auto_wild_cards=yes&view=query&action=query&search_constraint=terms","GO:0007420_brain_development")	2	0	0	-0.000000	1037	1557	1557	1557	1.50145
=HYPERLINK("http://www.godatabase.org/cgi-bin/go.cgi?query=GO:0007602&auto_wild_cards=yes&view=query&action=query&search_constraint=terms","GO:0007602_phototransduction")	2	0	0	-0.000000	1037	1557	1557	1557	1.50145
=HYPERLINK("http://www.godatabase.org/cgi-bin/go.cgi?query=GO:0007608&auto_wild_cards=yes&view=query&action=query&search_constraint=terms","GO:0007608_perception_of_smell")	2	0	0	-0.000000	1037	1557	1557	1557	1.50145
=HYPERLINK("http://www.godatabase.org/cgi-bin/go.cgi?query=GO:0007632&auto_wild_cards=yes&view=query&action=query&search_constraint=terms","GO:0007632_visual_behavior")	2	0	0	-0.000000	1037	1557	1557	1557	1.50145
=HYPERLINK("http://www.godatabase.org/cgi-bin/go.cgi?query=GO:0007638&auto_wild_cards=yes&view=query&action=query&search_constraint=terms","GO:0007638_mechanosensory_behavior")	2	0	0	-0.000000	1037	1557	1557	1557	1.50145
=HYPERLINK("http://www.godatabase.org/cgi-bin/go.cgi?query=GO:0008037&auto_wild_cards=yes&view=query&action=query&search_constraint=terms","GO:0008037_cell_recognition")	2	0	0	-0.000000	1037	1557	1557	1557	1.50145
=HYPERLINK("http://www.godatabase.org/cgi-bin/go.cgi?query=GO:0008156&auto_wild_cards=yes&view=query&action=query&search_constraint=terms","GO:0008156_negative_regulation_of_DNA_replication")	2	0	0	-0.000000	1037	1557	1557	1557	1.50145
=HYPERLINK("http://www.godatabase.org/cgi-bin/go.cgi?query=GO:0008213&auto_wild_cards=yes&view=query&action=query&search_constraint=terms","GO:0008213_protein_amino_acid_alkylation")	2	0	0	-0.000000	1037	1557	1557	1557	1.50145
=HYPERLINK("http://www.godatabase.org/cgi-bin/go.cgi?query=GO:0008217&auto_wild_cards=yes&view=query&action=query&search_constraint=terms","GO:0008217_regulation_of_blood_pressure")	2	0	0	-0.000000	1037	1557	1557	1557	1.50145
=HYPERLINK("http://www.godatabase.org/cgi-bin/go.cgi?query=GO:0008220&auto_wild_cards=yes&view=query&action=query&search_constraint=terms","GO:0008220_necrosis")	2	0	0	-0.000000	1037	1557	1557	1557	1.50145
=HYPERLINK("http://www.godatabase.org/cgi-bin/go.cgi?query=GO:0008272&auto_wild_cards=yes&view=query&action=query&search_constraint=terms","GO:0008272_sulfate_transport")	2	0	0	-0.000000	1037	1557	1557	1557	1.50145
=HYPERLINK("http://www.godatabase.org/cgi-bin/go.cgi?query=GO:0008333&auto_wild_cards=yes&view=query&action=query&search_constraint=terms","GO:0008333_endosome_to_lysosome_transport")	2	0	0	-0.000000	1037	1557	1557	1557	1.50145
=HYPERLINK("http://www.godatabase.org/cgi-bin/go.cgi?query=GO:0008334&auto_wild_cards=yes&view=query&action=query&search_constraint=terms","GO:0008334_histone_mRNA_metabolism")	2	0	0	-0.000000	1037	1557	1557	1557	1.50145
=HYPERLINK("http://www.godatabase.org/cgi-bin/go.cgi?query=GO:0008406&auto_wild_cards=yes&view=query&action=query&search_constraint=terms","GO:0008406_gonad_development")	2	0	0	-0.000000	1037	1557	1557	1557	1.50145
=HYPERLINK("http://www.godatabase.org/cgi-bin/go.cgi?query=GO:0008543&auto_wild_cards=yes&view=query&action=query&search_constraint=terms","GO:0008543_fibroblast_growth_factor_receptor_signaling_pathway")	2	0	0	-0.000000	1037	1557	1557	1557	1.50145
=HYPERLINK("http://www.godatabase.org/cgi-bin/go.cgi?query=GO:0008584&auto_wild_cards=yes&view=query&action=query&search_constraint=terms","GO:0008584_male_gonad_development")	2	0	0	-0.000000	1037	1557	1557	1557	1.50145
=HYPERLINK("http://www.godatabase.org/cgi-bin/go.cgi?query=GO:0008637&auto_wild_cards=yes&view=query&action=query&search_constraint=terms","GO:0008637_apoptotic_mitochondrial_changes")	2	0	0	-0.000000	1037	1557	1557	1557	1.50145
=HYPERLINK("http://www.godatabase.org/cgi-bin/go.cgi?query=GO:0009067&auto_wild_cards=yes&view=query&action=query&search_constraint=terms","GO:0009067_aspartate_family_amino_acid_biosynthesis")	2	0	0	-0.000000	1037	1557	1557	1557	1.50145
=HYPERLINK("http://www.godatabase.org/cgi-bin/go.cgi?query=GO:0009070&auto_wild_cards=yes&view=query&action=query&search_constraint=terms","GO:0009070_serine_family_amino_acid_biosynthesis")	2	0	0	-0.000000	1037	1557	1557	1557	1.50145
=HYPERLINK("http://www.godatabase.org/cgi-bin/go.cgi?query=GO:0009086&auto_wild_cards=yes&view=query&action=query&search_constraint=terms","GO:0009086_methionine_biosynthesis")	2	0	0	-0.000000	1037	1557	1557	1557	1.50145
=HYPERLINK("http://www.godatabase.org/cgi-bin/go.cgi?query=GO:0009113&auto_wild_cards=yes&view=query&action=query&search_constraint=terms","GO:0009113_purine_base_biosynthesis")	2	0	0	-0.000000	1037	1557	1557	1557	1.50145
=HYPERLINK("http://www.godatabase.org/cgi-bin/go.cgi?query=GO:0009120&auto_wild_cards=yes&view=query&action=query&search_constraint=terms","GO:0009120_deoxyribonucleoside_metabolism")	2	0	0	-0.000000	1037	1557	1557	1557	1.50145
=HYPERLINK("http://www.godatabase.org/cgi-bin/go.cgi?query=GO:0009200&auto_wild_cards=yes&view=query&action=query&search_constraint=terms","GO:0009200_deoxyribonucleoside_triphosphate_metabolism")	2	0	0	-0.000000	1037	1557	1557	1557	1.50145
=HYPERLINK("http://www.godatabase.org/cgi-bin/go.cgi?query=GO:0009211&auto_wild_cards=yes&view=query&action=query&search_constraint=terms","GO:0009211_pyrimidine_deoxyribonucleoside_triphosphate_metabolism")	2	0	0	-0.000000	1037	1557	1557	1557	1.50145
=HYPERLINK("http://www.godatabase.org/cgi-bin/go.cgi?query=GO:0009226&auto_wild_cards=yes&view=query&action=query&search_constraint=terms","GO:0009226_nucleotide-sugar_biosynthesis")	2	0	0	-0.000000	1037	1557	1557	1557	1.50145
=HYPERLINK("http://www.godatabase.org/cgi-bin/go.cgi?query=GO:0009251&auto_wild_cards=yes&view=query&action=query&search_constraint=terms","GO:0009251_glucan_catabolism")	2	0	0	-0.000000	1037	1557	1557	1557	1.50145
=HYPERLINK("http://www.godatabase.org/cgi-bin/go.cgi?query=GO:0009301&auto_wild_cards=yes&view=query&action=query&search_constraint=terms","GO:0009301_snRNA_transcription")	2	0	0	-0.000000	1037	1557	1557	1557	1.50145
=HYPERLINK("http://www.godatabase.org/cgi-bin/go.cgi?query=GO:0009409&auto_wild_cards=yes&view=query&action=query&search_constraint=terms","GO:0009409_response_to_cold")	2	0	0	-0.000000	1037	1557	1557	1557	1.50145
=HYPERLINK("http://www.godatabase.org/cgi-bin/go.cgi?query=GO:0009583&auto_wild_cards=yes&view=query&action=query&search_constraint=terms","GO:0009583_detection_of_light")	2	0	0	-0.000000	1037	1557	1557	1557	1.50145
=HYPERLINK("http://www.godatabase.org/cgi-bin/go.cgi?query=GO:0009636&auto_wild_cards=yes&view=query&action=query&search_constraint=terms","GO:0009636_response_to_toxin")	2	0	0	-0.000000	1037	1557	1557	1557	1.50145
=HYPERLINK("http://www.godatabase.org/cgi-bin/go.cgi?query=GO:0009725&auto_wild_cards=yes&view=query&action=query&search_constraint=terms","GO:0009725_response_to_hormone_stimulus")	2	0	0	-0.000000	1037	1557	1557	1557	1.50145
=HYPERLINK("http://www.godatabase.org/cgi-bin/go.cgi?query=GO:0009792&auto_wild_cards=yes&view=query&action=query&search_constraint=terms","GO:0009792_embryonic_development_(sensu_Animalia)")	2	0	0	-0.000000	1037	1557	1557	1557	1.50145
=HYPERLINK("http://www.godatabase.org/cgi-bin/go.cgi?query=GO:0009799&auto_wild_cards=yes&view=query&action=query&search_constraint=terms","GO:0009799_determination_of_symmetry")	2	0	0	-0.000000	1037	1557	1557	1557	1.50145
=HYPERLINK("http://www.godatabase.org/cgi-bin/go.cgi?query=GO:0009855&auto_wild_cards=yes&view=query&action=query&search_constraint=terms","GO:0009855_determination_of_bilateral_symmetry")	2	0	0	-0.000000	1037	1557	1557	1557	1.50145
=HYPERLINK("http://www.godatabase.org/cgi-bin/go.cgi?query=GO:0015780&auto_wild_cards=yes&view=query&action=query&search_constraint=terms","GO:0015780_nucleotide-sugar_transport")	2	0	0	-0.000000	1037	1557	1557	1557	1.50145
=HYPERLINK("http://www.godatabase.org/cgi-bin/go.cgi?query=GO:0015781&auto_wild_cards=yes&view=query&action=query&search_constraint=terms","GO:0015781_pyrimidine_nucleotide-sugar_transport")	2	0	0	-0.000000	1037	1557	1557	1557	1.50145
=HYPERLINK("http://www.godatabase.org/cgi-bin/go.cgi?query=GO:0015840&auto_wild_cards=yes&view=query&action=query&search_constraint=terms","GO:0015840_urea_transport")	2	0	0	-0.000000	1037	1557	1557	1557	1.50145
=HYPERLINK("http://www.godatabase.org/cgi-bin/go.cgi?query=GO:0015851&auto_wild_cards=yes&view=query&action=query&search_constraint=terms","GO:0015851_nucleobase_transport")	2	0	0	-0.000000	1037	1557	1557	1557	1.50145
=HYPERLINK("http://www.godatabase.org/cgi-bin/go.cgi?query=GO:0015889&auto_wild_cards=yes&view=query&action=query&search_constraint=terms","GO:0015889_vitamin_B12_transport")	2	0	0	-0.000000	1037	1557	1557	1557	1.50145
=HYPERLINK("http://www.godatabase.org/cgi-bin/go.cgi?query=GO:0015937&auto_wild_cards=yes&view=query&action=query&search_constraint=terms","GO:0015937_coenzyme_A_biosynthesis")	2	0	0	-0.000000	1037	1557	1557	1557	1.50145
=HYPERLINK("http://www.godatabase.org/cgi-bin/go.cgi?query=GO:0015976&auto_wild_cards=yes&view=query&action=query&search_constraint=terms","GO:0015976_carbon_utilization")	2	0	0	-0.000000	1037	1557	1557	1557	1.50145
=HYPERLINK("http://www.godatabase.org/cgi-bin/go.cgi?query=GO:0015977&auto_wild_cards=yes&view=query&action=query&search_constraint=terms","GO:0015977_carbon_utilization_by_fixation_of_carbon_dioxide")	2	0	0	-0.000000	1037	1557	1557	1557	1.50145
=HYPERLINK("http://www.godatabase.org/cgi-bin/go.cgi?query=GO:0016044&auto_wild_cards=yes&view=query&action=query&search_constraint=terms","GO:0016044_membrane_organization_and_biogenesis")	2	0	0	-0.000000	1037	1557	1557	1557	1.50145
=HYPERLINK("http://www.godatabase.org/cgi-bin/go.cgi?query=GO:0016339&auto_wild_cards=yes&view=query&action=query&search_constraint=terms","GO:0016339_calcium-dependent_cell-cell_adhesion")	2	0	0	-0.000000	1037	1557	1557	1557	1.50145
=HYPERLINK("http://www.godatabase.org/cgi-bin/go.cgi?query=GO:0016358&auto_wild_cards=yes&view=query&action=query&search_constraint=terms","GO:0016358_dendrite_morphogenesis")	2	0	0	-0.000000	1037	1557	1557	1557	1.50145
=HYPERLINK("http://www.godatabase.org/cgi-bin/go.cgi?query=GO:0018342&auto_wild_cards=yes&view=query&action=query&search_constraint=terms","GO:0018342_protein_prenylation")	2	0	0	-0.000000	1037	1557	1557	1557	1.50145
=HYPERLINK("http://www.godatabase.org/cgi-bin/go.cgi?query=GO:0018346&auto_wild_cards=yes&view=query&action=query&search_constraint=terms","GO:0018346_protein_amino_acid_prenylation")	2	0	0	-0.000000	1037	1557	1557	1557	1.50145
=HYPERLINK("http://www.godatabase.org/cgi-bin/go.cgi?query=GO:0019216&auto_wild_cards=yes&view=query&action=query&search_constraint=terms","GO:0019216_regulation_of_lipid_metabolism")	2	0	0	-0.000000	1037	1557	1557	1557	1.50145
=HYPERLINK("http://www.godatabase.org/cgi-bin/go.cgi?query=GO:0019220&auto_wild_cards=yes&view=query&action=query&search_constraint=terms","GO:0019220_regulation_of_phosphate_metabolism")	2	0	0	-0.000000	1037	1557	1557	1557	1.50145
=HYPERLINK("http://www.godatabase.org/cgi-bin/go.cgi?query=GO:0019377&auto_wild_cards=yes&view=query&action=query&search_constraint=terms","GO:0019377_glycolipid_catabolism")	2	0	0	-0.000000	1037	1557	1557	1557	1.50145
=HYPERLINK("http://www.godatabase.org/cgi-bin/go.cgi?query=GO:0019731&auto_wild_cards=yes&view=query&action=query&search_constraint=terms","GO:0019731_antibacterial_humoral_response")	2	0	0	-0.000000	1037	1557	1557	1557	1.50145
=HYPERLINK("http://www.godatabase.org/cgi-bin/go.cgi?query=GO:0019733&auto_wild_cards=yes&view=query&action=query&search_constraint=terms","GO:0019733_antibacterial_humoral_response_(sensu_Vertebrata)")	2	0	0	-0.000000	1037	1557	1557	1557	1.50145
=HYPERLINK("http://www.godatabase.org/cgi-bin/go.cgi?query=GO:0030030&auto_wild_cards=yes&view=query&action=query&search_constraint=terms","GO:0030030_cell_projection_organization_and_biogenesis")	2	0	0	-0.000000	1037	1557	1557	1557	1.50145
=HYPERLINK("http://www.godatabase.org/cgi-bin/go.cgi?query=GO:0030031&auto_wild_cards=yes&view=query&action=query&search_constraint=terms","GO:0030031_cell_projection_biogenesis")	2	0	0	-0.000000	1037	1557	1557	1557	1.50145
=HYPERLINK("http://www.godatabase.org/cgi-bin/go.cgi?query=GO:0030044&auto_wild_cards=yes&view=query&action=query&search_constraint=terms","GO:0030044_actin_filament_stabilization")	2	0	0	-0.000000	1037	1557	1557	1557	1.50145
=HYPERLINK("http://www.godatabase.org/cgi-bin/go.cgi?query=GO:0030071&auto_wild_cards=yes&view=query&action=query&search_constraint=terms","GO:0030071_regulation_of_mitotic_metaphase_anaphase_transition")	2	0	0	-0.000000	1037	1557	1557	1557	1.50145
=HYPERLINK("http://www.godatabase.org/cgi-bin/go.cgi?query=GO:0030100&auto_wild_cards=yes&view=query&action=query&search_constraint=terms","GO:0030100_regulation_of_endocytosis")	2	0	0	-0.000000	1037	1557	1557	1557	1.50145
=HYPERLINK("http://www.godatabase.org/cgi-bin/go.cgi?query=GO:0030183&auto_wild_cards=yes&view=query&action=query&search_constraint=terms","GO:0030183_B-cell_differentiation")	2	0	0	-0.000000	1037	1557	1557	1557	1.50145
=HYPERLINK("http://www.godatabase.org/cgi-bin/go.cgi?query=GO:0042035&auto_wild_cards=yes&view=query&action=query&search_constraint=terms","GO:0042035_regulation_of_cytokine_biosynthesis")	2	0	0	-0.000000	1037	1557	1557	1557	1.50145
=HYPERLINK("http://www.godatabase.org/cgi-bin/go.cgi?query=GO:0042089&auto_wild_cards=yes&view=query&action=query&search_constraint=terms","GO:0042089_cytokine_biosynthesis")	2	0	0	-0.000000	1037	1557	1557	1557	1.50145
=HYPERLINK("http://www.godatabase.org/cgi-bin/go.cgi?query=GO:0042092&auto_wild_cards=yes&view=query&action=query&search_constraint=terms","GO:0042092_T-helper_2_type_immune_response")	2	0	0	-0.000000	1037	1557	1557	1557	1.50145
=HYPERLINK("http://www.godatabase.org/cgi-bin/go.cgi?query=GO:0042093&auto_wild_cards=yes&view=query&action=query&search_constraint=terms","GO:0042093_T-helper_cell_differentiation")	2	0	0	-0.000000	1037	1557	1557	1557	1.50145
=HYPERLINK("http://www.godatabase.org/cgi-bin/go.cgi?query=GO:0042094&auto_wild_cards=yes&view=query&action=query&search_constraint=terms","GO:0042094_interleukin-2_biosynthesis")	2	0	0	-0.000000	1037	1557	1557	1557	1.50145
=HYPERLINK("http://www.godatabase.org/cgi-bin/go.cgi?query=GO:0042097&auto_wild_cards=yes&view=query&action=query&search_constraint=terms","GO:0042097_interleukin-4_biosynthesis")	2	0	0	-0.000000	1037	1557	1557	1557	1.50145
=HYPERLINK("http://www.godatabase.org/cgi-bin/go.cgi?query=GO:0042100&auto_wild_cards=yes&view=query&action=query&search_constraint=terms","GO:0042100_B-cell_proliferation")	2	0	0	-0.000000	1037	1557	1557	1557	1.50145
=HYPERLINK("http://www.godatabase.org/cgi-bin/go.cgi?query=GO:0042102&auto_wild_cards=yes&view=query&action=query&search_constraint=terms","GO:0042102_positive_regulation_of_T-cell_proliferation")	2	0	0	-0.000000	1037	1557	1557	1557	1.50145
=HYPERLINK("http://www.godatabase.org/cgi-bin/go.cgi?query=GO:0042107&auto_wild_cards=yes&view=query&action=query&search_constraint=terms","GO:0042107_cytokine_metabolism")	2	0	0	-0.000000	1037	1557	1557	1557	1.50145
=HYPERLINK("http://www.godatabase.org/cgi-bin/go.cgi?query=GO:0042108&auto_wild_cards=yes&view=query&action=query&search_constraint=terms","GO:0042108_positive_regulation_of_cytokine_biosynthesis")	2	0	0	-0.000000	1037	1557	1557	1557	1.50145
=HYPERLINK("http://www.godatabase.org/cgi-bin/go.cgi?query=GO:0042129&auto_wild_cards=yes&view=query&action=query&search_constraint=terms","GO:0042129_regulation_of_T-cell_proliferation")	2	0	0	-0.000000	1037	1557	1557	1557	1.50145
=HYPERLINK("http://www.godatabase.org/cgi-bin/go.cgi?query=GO:0042147&auto_wild_cards=yes&view=query&action=query&search_constraint=terms","GO:0042147_retrograde_transport__endosome_to_Golgi")	2	0	0	-0.000000	1037	1557	1557	1557	1.50145
=HYPERLINK("http://www.godatabase.org/cgi-bin/go.cgi?query=GO:0042158&auto_wild_cards=yes&view=query&action=query&search_constraint=terms","GO:0042158_lipoprotein_biosynthesis")	2	0	0	-0.000000	1037	1557	1557	1557	1.50145
=HYPERLINK("http://www.godatabase.org/cgi-bin/go.cgi?query=GO:0042307&auto_wild_cards=yes&view=query&action=query&search_constraint=terms","GO:0042307_positive_regulation_of_protein-nucleus_import")	2	0	0	-0.000000	1037	1557	1557	1557	1.50145
=HYPERLINK("http://www.godatabase.org/cgi-bin/go.cgi?query=GO:0042308&auto_wild_cards=yes&view=query&action=query&search_constraint=terms","GO:0042308_negative_regulation_of_protein-nucleus_import")	2	0	0	-0.000000	1037	1557	1557	1557	1.50145
=HYPERLINK("http://www.godatabase.org/cgi-bin/go.cgi?query=GO:0042325&auto_wild_cards=yes&view=query&action=query&search_constraint=terms","GO:0042325_regulation_of_phosphorylation")	2	0	0	-0.000000	1037	1557	1557	1557	1.50145
=HYPERLINK("http://www.godatabase.org/cgi-bin/go.cgi?query=GO:0042346&auto_wild_cards=yes&view=query&action=query&search_constraint=terms","GO:0042346_positive_regulation_of_NF-kappaB-nucleus_import")	2	0	0	-0.000000	1037	1557	1557	1557	1.50145
=HYPERLINK("http://www.godatabase.org/cgi-bin/go.cgi?query=GO:0042347&auto_wild_cards=yes&view=query&action=query&search_constraint=terms","GO:0042347_negative_regulation_of_NF-kappaB-nucleus_import")	2	0	0	-0.000000	1037	1557	1557	1557	1.50145
=HYPERLINK("http://www.godatabase.org/cgi-bin/go.cgi?query=GO:0042354&auto_wild_cards=yes&view=query&action=query&search_constraint=terms","GO:0042354_L-fucose_metabolism")	2	0	0	-0.000000	1037	1557	1557	1557	1.50145
=HYPERLINK("http://www.godatabase.org/cgi-bin/go.cgi?query=GO:0042386&auto_wild_cards=yes&view=query&action=query&search_constraint=terms","GO:0042386_hemocyte_differentiation_(sensu_Arthropoda)")	2	0	0	-0.000000	1037	1557	1557	1557	1.50145
=HYPERLINK("http://www.godatabase.org/cgi-bin/go.cgi?query=GO:0042436&auto_wild_cards=yes&view=query&action=query&search_constraint=terms","GO:0042436_indole_derivative_catabolism")	2	0	0	-0.000000	1037	1557	1557	1557	1.50145
=HYPERLINK("http://www.godatabase.org/cgi-bin/go.cgi?query=GO:0042438&auto_wild_cards=yes&view=query&action=query&search_constraint=terms","GO:0042438_melanin_biosynthesis")	2	0	0	-0.000000	1037	1557	1557	1557	1.50145
=HYPERLINK("http://www.godatabase.org/cgi-bin/go.cgi?query=GO:0042446&auto_wild_cards=yes&view=query&action=query&search_constraint=terms","GO:0042446_hormone_biosynthesis")	2	0	0	-0.000000	1037	1557	1557	1557	1.50145
=HYPERLINK("http://www.godatabase.org/cgi-bin/go.cgi?query=GO:0042558&auto_wild_cards=yes&view=query&action=query&search_constraint=terms","GO:0042558_pteridine_and_derivative_metabolism")	2	0	0	-0.000000	1037	1557	1557	1557	1.50145
=HYPERLINK("http://www.godatabase.org/cgi-bin/go.cgi?query=GO:0042828&auto_wild_cards=yes&view=query&action=query&search_constraint=terms","GO:0042828_response_to_pathogen")	2	0	0	-0.000000	1037	1557	1557	1557	1.50145
=HYPERLINK("http://www.godatabase.org/cgi-bin/go.cgi?query=GO:0042829&auto_wild_cards=yes&view=query&action=query&search_constraint=terms","GO:0042829_defense_response_to_pathogen")	2	0	0	-0.000000	1037	1557	1557	1557	1.50145
=HYPERLINK("http://www.godatabase.org/cgi-bin/go.cgi?query=GO:0042993&auto_wild_cards=yes&view=query&action=query&search_constraint=terms","GO:0042993_positive_regulation_of_transcription_factor-nucleus_import")	2	0	0	-0.000000	1037	1557	1557	1557	1.50145
=HYPERLINK("http://www.godatabase.org/cgi-bin/go.cgi?query=GO:0043087&auto_wild_cards=yes&view=query&action=query&search_constraint=terms","GO:0043087_regulation_of_GTPase_activity")	2	0	0	-0.000000	1037	1557	1557	1557	1.50145
=HYPERLINK("http://www.godatabase.org/cgi-bin/go.cgi?query=GO:0043118&auto_wild_cards=yes&view=query&action=query&search_constraint=terms","GO:0043118_negative_regulation_of_physiological_process")	2	0	0	-0.000000	1037	1557	1557	1557	1.50145
=HYPERLINK("http://www.godatabase.org/cgi-bin/go.cgi?query=GO:0045069&auto_wild_cards=yes&view=query&action=query&search_constraint=terms","GO:0045069_regulation_of_viral_genome_replication")	2	0	0	-0.000000	1037	1557	1557	1557	1.50145
=HYPERLINK("http://www.godatabase.org/cgi-bin/go.cgi?query=GO:0045076&auto_wild_cards=yes&view=query&action=query&search_constraint=terms","GO:0045076_regulation_of_interleukin-2_biosynthesis")	2	0	0	-0.000000	1037	1557	1557	1557	1.50145
=HYPERLINK("http://www.godatabase.org/cgi-bin/go.cgi?query=GO:0045086&auto_wild_cards=yes&view=query&action=query&search_constraint=terms","GO:0045086_positive_regulation_of_interleukin-2_biosynthesis")	2	0	0	-0.000000	1037	1557	1557	1557	1.50145
=HYPERLINK("http://www.godatabase.org/cgi-bin/go.cgi?query=GO:0045402&auto_wild_cards=yes&view=query&action=query&search_constraint=terms","GO:0045402_regulation_of_interleukin-4_biosynthesis")	2	0	0	-0.000000	1037	1557	1557	1557	1.50145
=HYPERLINK("http://www.godatabase.org/cgi-bin/go.cgi?query=GO:0045404&auto_wild_cards=yes&view=query&action=query&search_constraint=terms","GO:0045404_positive_regulation_of_interleukin-4_biosynthesis")	2	0	0	-0.000000	1037	1557	1557	1557	1.50145
=HYPERLINK("http://www.godatabase.org/cgi-bin/go.cgi?query=GO:0045428&auto_wild_cards=yes&view=query&action=query&search_constraint=terms","GO:0045428_regulation_of_nitric_oxide_biosynthesis")	2	0	0	-0.000000	1037	1557	1557	1557	1.50145
=HYPERLINK("http://www.godatabase.org/cgi-bin/go.cgi?query=GO:0045429&auto_wild_cards=yes&view=query&action=query&search_constraint=terms","GO:0045429_positive_regulation_of_nitric_oxide_biosynthesis")	2	0	0	-0.000000	1037	1557	1557	1557	1.50145
=HYPERLINK("http://www.godatabase.org/cgi-bin/go.cgi?query=GO:0045444&auto_wild_cards=yes&view=query&action=query&search_constraint=terms","GO:0045444_adipocyte_differentiation")	2	0	0	-0.000000	1037	1557	1557	1557	1.50145
=HYPERLINK("http://www.godatabase.org/cgi-bin/go.cgi?query=GO:0045622&auto_wild_cards=yes&view=query&action=query&search_constraint=terms","GO:0045622_regulation_of_T-helper_cell_differentiation")	2	0	0	-0.000000	1037	1557	1557	1557	1.50145
=HYPERLINK("http://www.godatabase.org/cgi-bin/go.cgi?query=GO:0045664&auto_wild_cards=yes&view=query&action=query&search_constraint=terms","GO:0045664_regulation_of_neuron_differentiation")	2	0	0	-0.000000	1037	1557	1557	1557	1.50145
=HYPERLINK("http://www.godatabase.org/cgi-bin/go.cgi?query=GO:0045727&auto_wild_cards=yes&view=query&action=query&search_constraint=terms","GO:0045727_positive_regulation_of_protein_biosynthesis")	2	0	0	-0.000000	1037	1557	1557	1557	1.50145
=HYPERLINK("http://www.godatabase.org/cgi-bin/go.cgi?query=GO:0045765&auto_wild_cards=yes&view=query&action=query&search_constraint=terms","GO:0045765_regulation_of_angiogenesis")	2	0	0	-0.000000	1037	1557	1557	1557	1.50145
=HYPERLINK("http://www.godatabase.org/cgi-bin/go.cgi?query=GO:0045767&auto_wild_cards=yes&view=query&action=query&search_constraint=terms","GO:0045767_regulation_of_anti-apoptosis")	2	0	0	-0.000000	1037	1557	1557	1557	1.50145
=HYPERLINK("http://www.godatabase.org/cgi-bin/go.cgi?query=GO:0045787&auto_wild_cards=yes&view=query&action=query&search_constraint=terms","GO:0045787_positive_regulation_of_cell_cycle")	2	0	0	-0.000000	1037	1557	1557	1557	1.50145
=HYPERLINK("http://www.godatabase.org/cgi-bin/go.cgi?query=GO:0045834&auto_wild_cards=yes&view=query&action=query&search_constraint=terms","GO:0045834_positive_regulation_of_lipid_metabolism")	2	0	0	-0.000000	1037	1557	1557	1557	1.50145
=HYPERLINK("http://www.godatabase.org/cgi-bin/go.cgi?query=GO:0045840&auto_wild_cards=yes&view=query&action=query&search_constraint=terms","GO:0045840_positive_regulation_of_mitosis")	2	0	0	-0.000000	1037	1557	1557	1557	1.50145
=HYPERLINK("http://www.godatabase.org/cgi-bin/go.cgi?query=GO:0045843&auto_wild_cards=yes&view=query&action=query&search_constraint=terms","GO:0045843_negative_regulation_of_myogenesis")	2	0	0	-0.000000	1037	1557	1557	1557	1.50145
=HYPERLINK("http://www.godatabase.org/cgi-bin/go.cgi?query=GO:0046125&auto_wild_cards=yes&view=query&action=query&search_constraint=terms","GO:0046125_pyrimidine_deoxyribonucleoside_metabolism")	2	0	0	-0.000000	1037	1557	1557	1557	1.50145
=HYPERLINK("http://www.godatabase.org/cgi-bin/go.cgi?query=GO:0046218&auto_wild_cards=yes&view=query&action=query&search_constraint=terms","GO:0046218_indolalkylamine_catabolism")	2	0	0	-0.000000	1037	1557	1557	1557	1.50145
=HYPERLINK("http://www.godatabase.org/cgi-bin/go.cgi?query=GO:0046323&auto_wild_cards=yes&view=query&action=query&search_constraint=terms","GO:0046323_glucose_import")	2	0	0	-0.000000	1037	1557	1557	1557	1.50145
=HYPERLINK("http://www.godatabase.org/cgi-bin/go.cgi?query=GO:0046324&auto_wild_cards=yes&view=query&action=query&search_constraint=terms","GO:0046324_regulation_of_glucose_import")	2	0	0	-0.000000	1037	1557	1557	1557	1.50145
=HYPERLINK("http://www.godatabase.org/cgi-bin/go.cgi?query=GO:0046476&auto_wild_cards=yes&view=query&action=query&search_constraint=terms","GO:0046476_glycosylceramide_biosynthesis")	2	0	0	-0.000000	1037	1557	1557	1557	1.50145
=HYPERLINK("http://www.godatabase.org/cgi-bin/go.cgi?query=GO:0046486&auto_wild_cards=yes&view=query&action=query&search_constraint=terms","GO:0046486_glycerolipid_metabolism")	2	0	0	-0.000000	1037	1557	1557	1557	1.50145
=HYPERLINK("http://www.godatabase.org/cgi-bin/go.cgi?query=GO:0046487&auto_wild_cards=yes&view=query&action=query&search_constraint=terms","GO:0046487_glyoxylate_metabolism")	2	0	0	-0.000000	1037	1557	1557	1557	1.50145
=HYPERLINK("http://www.godatabase.org/cgi-bin/go.cgi?query=GO:0046513&auto_wild_cards=yes&view=query&action=query&search_constraint=terms","GO:0046513_ceramide_biosynthesis")	2	0	0	-0.000000	1037	1557	1557	1557	1.50145
=HYPERLINK("http://www.godatabase.org/cgi-bin/go.cgi?query=GO:0046520&auto_wild_cards=yes&view=query&action=query&search_constraint=terms","GO:0046520_sphingoid_biosynthesis")	2	0	0	-0.000000	1037	1557	1557	1557	1.50145
=HYPERLINK("http://www.godatabase.org/cgi-bin/go.cgi?query=GO:0046823&auto_wild_cards=yes&view=query&action=query&search_constraint=terms","GO:0046823_negative_regulation_of_nucleocytoplasmic_transport")	2	0	0	-0.000000	1037	1557	1557	1557	1.50145
=HYPERLINK("http://www.godatabase.org/cgi-bin/go.cgi?query=GO:0046824&auto_wild_cards=yes&view=query&action=query&search_constraint=terms","GO:0046824_positive_regulation_of_nucleocytoplasmic_transport")	2	0	0	-0.000000	1037	1557	1557	1557	1.50145
=HYPERLINK("http://www.godatabase.org/cgi-bin/go.cgi?query=GO:0046967&auto_wild_cards=yes&view=query&action=query&search_constraint=terms","GO:0046967_cytosol_to_ER_transport")	2	0	0	-0.000000	1037	1557	1557	1557	1.50145
=HYPERLINK("http://www.godatabase.org/cgi-bin/go.cgi?query=GO:0048002&auto_wild_cards=yes&view=query&action=query&search_constraint=terms","GO:0048002_antigen_presentation__peptide_antigen")	2	0	0	-0.000000	1037	1557	1557	1557	1.50145
=HYPERLINK("http://www.godatabase.org/cgi-bin/go.cgi?query=GO:0048004&auto_wild_cards=yes&view=query&action=query&search_constraint=terms","GO:0048004_antigen_presentation__endogenous_peptide_antigen")	2	0	0	-0.000000	1037	1557	1557	1557	1.50145
=HYPERLINK("http://www.godatabase.org/cgi-bin/go.cgi?query=GO:0048247&auto_wild_cards=yes&view=query&action=query&search_constraint=terms","GO:0048247_lymphocyte_chemotaxis")	2	0	0	-0.000000	1037	1557	1557	1557	1.50145
=HYPERLINK("http://www.godatabase.org/cgi-bin/go.cgi?query=GO:0050730&auto_wild_cards=yes&view=query&action=query&search_constraint=terms","GO:0050730_regulation_of_peptidyl-tyrosine_phosphorylation")	2	0	0	-0.000000	1037	1557	1557	1557	1.50145
=HYPERLINK("http://www.godatabase.org/cgi-bin/go.cgi?query=GO:0050818&auto_wild_cards=yes&view=query&action=query&search_constraint=terms","GO:0050818_regulation_of_coagulation")	2	0	0	-0.000000	1037	1557	1557	1557	1.50145
=HYPERLINK("http://www.godatabase.org/cgi-bin/go.cgi?query=GO:0050819&auto_wild_cards=yes&view=query&action=query&search_constraint=terms","GO:0050819_negative_regulation_of_coagulation")	2	0	0	-0.000000	1037	1557	1557	1557	1.50145
=HYPERLINK("http://www.godatabase.org/cgi-bin/go.cgi?query=GO:0050918&auto_wild_cards=yes&view=query&action=query&search_constraint=terms","GO:0050918_positive_chemotaxis")	2	0	0	-0.000000	1037	1557	1557	1557	1.50145
=HYPERLINK("http://www.godatabase.org/cgi-bin/go.cgi?query=GO:0050920&auto_wild_cards=yes&view=query&action=query&search_constraint=terms","GO:0050920_regulation_of_chemotaxis")	2	0	0	-0.000000	1037	1557	1557	1557	1.50145
=HYPERLINK("http://www.godatabase.org/cgi-bin/go.cgi?query=GO:0050921&auto_wild_cards=yes&view=query&action=query&search_constraint=terms","GO:0050921_positive_regulation_of_chemotaxis")	2	0	0	-0.000000	1037	1557	1557	1557	1.50145
=HYPERLINK("http://www.godatabase.org/cgi-bin/go.cgi?query=GO:0050926&auto_wild_cards=yes&view=query&action=query&search_constraint=terms","GO:0050926_regulation_of_positive_chemotaxis")	2	0	0	-0.000000	1037	1557	1557	1557	1.50145
=HYPERLINK("http://www.godatabase.org/cgi-bin/go.cgi?query=GO:0050927&auto_wild_cards=yes&view=query&action=query&search_constraint=terms","GO:0050927_positive_regulation_of_positive_chemotaxis")	2	0	0	-0.000000	1037	1557	1557	1557	1.50145
=HYPERLINK("http://www.godatabase.org/cgi-bin/go.cgi?query=GO:0050930&auto_wild_cards=yes&view=query&action=query&search_constraint=terms","GO:0050930_induction_of_positive_chemotaxis")	2	0	0	-0.000000	1037	1557	1557	1557	1.50145
=HYPERLINK("http://www.godatabase.org/cgi-bin/go.cgi?query=GO:0051014&auto_wild_cards=yes&view=query&action=query&search_constraint=terms","GO:0051014_actin_filament_severing")	2	0	0	-0.000000	1037	1557	1557	1557	1.50145
=HYPERLINK("http://www.godatabase.org/cgi-bin/go.cgi?query=GO:0051016&auto_wild_cards=yes&view=query&action=query&search_constraint=terms","GO:0051016_barbed-end_actin_filament_capping")	2	0	0	-0.000000	1037	1557	1557	1557	1.50145
=HYPERLINK("http://www.godatabase.org/cgi-bin/go.cgi?query=GO:0051017&auto_wild_cards=yes&view=query&action=query&search_constraint=terms","GO:0051017_actin_filament_bundle_formation")	2	0	0	-0.000000	1037	1557	1557	1557	1.50145
=HYPERLINK("http://www.godatabase.org/cgi-bin/go.cgi?query=GO:0051053&auto_wild_cards=yes&view=query&action=query&search_constraint=terms","GO:0051053_negative_regulation_of_DNA_metabolism")	2	0	0	-0.000000	1037	1557	1557	1557	1.50145
=HYPERLINK("http://www.godatabase.org/cgi-bin/go.cgi?query=GO:0007160&auto_wild_cards=yes&view=query&action=query&search_constraint=terms","GO:0007160_cell-matrix_adhesion")	20	0	0	-0.000000	1042	1557	1557	1557	1.49424
=HYPERLINK("http://www.godatabase.org/cgi-bin/go.cgi?query=GO:0007596&auto_wild_cards=yes&view=query&action=query&search_constraint=terms","GO:0007596_blood_coagulation")	20	0	0	-0.000000	1042	1557	1557	1557	1.49424
=HYPERLINK("http://www.godatabase.org/cgi-bin/go.cgi?query=GO:0015985&auto_wild_cards=yes&view=query&action=query&search_constraint=terms","GO:0015985_energy_coupled_proton_transport__down_electrochemical_gradient")	20	0	0	-0.000000	1042	1557	1557	1557	1.49424
=HYPERLINK("http://www.godatabase.org/cgi-bin/go.cgi?query=GO:0015986&auto_wild_cards=yes&view=query&action=query&search_constraint=terms","GO:0015986_ATP_synthesis_coupled_proton_transport")	20	0	0	-0.000000	1042	1557	1557	1557	1.49424
=HYPERLINK("http://www.godatabase.org/cgi-bin/go.cgi?query=GO:0048193&auto_wild_cards=yes&view=query&action=query&search_constraint=terms","GO:0048193_Golgi_vesicle_transport")	20	0	0	-0.000000	1042	1557	1557	1557	1.49424
=HYPERLINK("http://www.godatabase.org/cgi-bin/go.cgi?query=GO:0006096&auto_wild_cards=yes&view=query&action=query&search_constraint=terms","GO:0006096_glycolysis")	21	0	0	-0.000000	1049	1557	1557	1557	1.48427
=HYPERLINK("http://www.godatabase.org/cgi-bin/go.cgi?query=GO:0006753&auto_wild_cards=yes&view=query&action=query&search_constraint=terms","GO:0006753_nucleoside_phosphate_metabolism")	21	0	0	-0.000000	1049	1557	1557	1557	1.48427
=HYPERLINK("http://www.godatabase.org/cgi-bin/go.cgi?query=GO:0006754&auto_wild_cards=yes&view=query&action=query&search_constraint=terms","GO:0006754_ATP_biosynthesis")	21	0	0	-0.000000	1049	1557	1557	1557	1.48427
=HYPERLINK("http://www.godatabase.org/cgi-bin/go.cgi?query=GO:0006800&auto_wild_cards=yes&view=query&action=query&search_constraint=terms","GO:0006800_oxygen_and_reactive_oxygen_species_metabolism")	21	0	0	-0.000000	1049	1557	1557	1557	1.48427
=HYPERLINK("http://www.godatabase.org/cgi-bin/go.cgi?query=GO:0009451&auto_wild_cards=yes&view=query&action=query&search_constraint=terms","GO:0009451_RNA_modification")	21	0	0	-0.000000	1049	1557	1557	1557	1.48427
=HYPERLINK("http://www.godatabase.org/cgi-bin/go.cgi?query=GO:0050790&auto_wild_cards=yes&view=query&action=query&search_constraint=terms","GO:0050790_regulation_of_enzyme_activity")	21	0	0	-0.000000	1049	1557	1557	1557	1.48427
=HYPERLINK("http://www.godatabase.org/cgi-bin/go.cgi?query=GO:0050817&auto_wild_cards=yes&view=query&action=query&search_constraint=terms","GO:0050817_coagulation")	21	0	0	-0.000000	1049	1557	1557	1557	1.48427
=HYPERLINK("http://www.godatabase.org/cgi-bin/go.cgi?query=GO:0007049&auto_wild_cards=yes&view=query&action=query&search_constraint=terms","GO:0007049_cell_cycle")	214	0	0	-0.000000	1050	1557	1557	1557	1.48286
=HYPERLINK("http://www.godatabase.org/cgi-bin/go.cgi?query=GO:0000003&auto_wild_cards=yes&view=query&action=query&search_constraint=terms","GO:0000003_reproduction")	22	0	0	-0.000000	1059	1557	1557	1557	1.47025
=HYPERLINK("http://www.godatabase.org/cgi-bin/go.cgi?query=GO:0000165&auto_wild_cards=yes&view=query&action=query&search_constraint=terms","GO:0000165_MAPKKK_cascade")	22	0	0	-0.000000	1059	1557	1557	1557	1.47025
=HYPERLINK("http://www.godatabase.org/cgi-bin/go.cgi?query=GO:0001775&auto_wild_cards=yes&view=query&action=query&search_constraint=terms","GO:0001775_cell_activation")	22	0	0	-0.000000	1059	1557	1557	1557	1.47025
=HYPERLINK("http://www.godatabase.org/cgi-bin/go.cgi?query=GO:0006413&auto_wild_cards=yes&view=query&action=query&search_constraint=terms","GO:0006413_translational_initiation")	22	0	0	-0.000000	1059	1557	1557	1557	1.47025
=HYPERLINK("http://www.godatabase.org/cgi-bin/go.cgi?query=GO:0007017&auto_wild_cards=yes&view=query&action=query&search_constraint=terms","GO:0007017_microtubule-based_process")	22	0	0	-0.000000	1059	1557	1557	1557	1.47025
=HYPERLINK("http://www.godatabase.org/cgi-bin/go.cgi?query=GO:0007517&auto_wild_cards=yes&view=query&action=query&search_constraint=terms","GO:0007517_muscle_development")	22	0	0	-0.000000	1059	1557	1557	1557	1.47025
=HYPERLINK("http://www.godatabase.org/cgi-bin/go.cgi?query=GO:0007599&auto_wild_cards=yes&view=query&action=query&search_constraint=terms","GO:0007599_hemostasis")	22	0	0	-0.000000	1059	1557	1557	1557	1.47025
=HYPERLINK("http://www.godatabase.org/cgi-bin/go.cgi?query=GO:0019953&auto_wild_cards=yes&view=query&action=query&search_constraint=terms","GO:0019953_sexual_reproduction")	22	0	0	-0.000000	1059	1557	1557	1557	1.47025
=HYPERLINK("http://www.godatabase.org/cgi-bin/go.cgi?query=GO:0045321&auto_wild_cards=yes&view=query&action=query&search_constraint=terms","GO:0045321_immune_cell_activation")	22	0	0	-0.000000	1059	1557	1557	1557	1.47025
=HYPERLINK("http://www.godatabase.org/cgi-bin/go.cgi?query=GO:0006399&auto_wild_cards=yes&view=query&action=query&search_constraint=terms","GO:0006399_tRNA_metabolism")	23	0	0	-0.000000	1062	1557	1557	1557	1.4661
=HYPERLINK("http://www.godatabase.org/cgi-bin/go.cgi?query=GO:0046034&auto_wild_cards=yes&view=query&action=query&search_constraint=terms","GO:0046034_ATP_metabolism")	23	0	0	-0.000000	1062	1557	1557	1557	1.4661
=HYPERLINK("http://www.godatabase.org/cgi-bin/go.cgi?query=GO:0050878&auto_wild_cards=yes&view=query&action=query&search_constraint=terms","GO:0050878_regulation_of_body_fluids")	23	0	0	-0.000000	1062	1557	1557	1557	1.4661
=HYPERLINK("http://www.godatabase.org/cgi-bin/go.cgi?query=GO:0008150&auto_wild_cards=yes&view=query&action=query&search_constraint=terms","GO:0008150_biological_process")	2310	18	1	-0.000000	1063	1557	1557	1557	1.46472
=HYPERLINK("http://www.godatabase.org/cgi-bin/go.cgi?query=GO:0006007&auto_wild_cards=yes&view=query&action=query&search_constraint=terms","GO:0006007_glucose_catabolism")	24	0	0	-0.000000	1064	1557	1557	1557	1.46335
=HYPERLINK("http://www.godatabase.org/cgi-bin/go.cgi?query=GO:0006261&auto_wild_cards=yes&view=query&action=query&search_constraint=terms","GO:0006261_DNA-dependent_DNA_replication")	25	0	0	-0.000000	1071	1557	1557	1557	1.45378
=HYPERLINK("http://www.godatabase.org/cgi-bin/go.cgi?query=GO:0006486&auto_wild_cards=yes&view=query&action=query&search_constraint=terms","GO:0006486_protein_amino_acid_glycosylation")	25	0	0	-0.000000	1071	1557	1557	1557	1.45378
=HYPERLINK("http://www.godatabase.org/cgi-bin/go.cgi?query=GO:0008361&auto_wild_cards=yes&view=query&action=query&search_constraint=terms","GO:0008361_regulation_of_cell_size")	25	0	0	-0.000000	1071	1557	1557	1557	1.45378
=HYPERLINK("http://www.godatabase.org/cgi-bin/go.cgi?query=GO:0016049&auto_wild_cards=yes&view=query&action=query&search_constraint=terms","GO:0016049_cell_growth")	25	0	0	-0.000000	1071	1557	1557	1557	1.45378
=HYPERLINK("http://www.godatabase.org/cgi-bin/go.cgi?query=GO:0016568&auto_wild_cards=yes&view=query&action=query&search_constraint=terms","GO:0016568_chromatin_modification")	25	0	0	-0.000000	1071	1557	1557	1557	1.45378
=HYPERLINK("http://www.godatabase.org/cgi-bin/go.cgi?query=GO:0019320&auto_wild_cards=yes&view=query&action=query&search_constraint=terms","GO:0019320_hexose_catabolism")	25	0	0	-0.000000	1071	1557	1557	1557	1.45378
=HYPERLINK("http://www.godatabase.org/cgi-bin/go.cgi?query=GO:0045786&auto_wild_cards=yes&view=query&action=query&search_constraint=terms","GO:0045786_negative_regulation_of_cell_cycle")	25	0	0	-0.000000	1071	1557	1557	1557	1.45378
=HYPERLINK("http://www.godatabase.org/cgi-bin/go.cgi?query=GO:0040007&auto_wild_cards=yes&view=query&action=query&search_constraint=terms","GO:0040007_growth")	26	0	0	-0.000000	1075	1557	1557	1557	1.44837
=HYPERLINK("http://www.godatabase.org/cgi-bin/go.cgi?query=GO:0046164&auto_wild_cards=yes&view=query&action=query&search_constraint=terms","GO:0046164_alcohol_catabolism")	26	0	0	-0.000000	1075	1557	1557	1557	1.44837
=HYPERLINK("http://www.godatabase.org/cgi-bin/go.cgi?query=GO:0046365&auto_wild_cards=yes&view=query&action=query&search_constraint=terms","GO:0046365_monosaccharide_catabolism")	26	0	0	-0.000000	1075	1557	1557	1557	1.44837
=HYPERLINK("http://www.godatabase.org/cgi-bin/go.cgi?query=GO:0050793&auto_wild_cards=yes&view=query&action=query&search_constraint=terms","GO:0050793_regulation_of_development")	26	0	0	-0.000000	1075	1557	1557	1557	1.44837
=HYPERLINK("http://www.godatabase.org/cgi-bin/go.cgi?query=GO:0006333&auto_wild_cards=yes&view=query&action=query&search_constraint=terms","GO:0006333_chromatin_assembly_disassembly")	27	0	0	-0.000000	1085	1557	1557	1557	1.43502
=HYPERLINK("http://www.godatabase.org/cgi-bin/go.cgi?query=GO:0006606&auto_wild_cards=yes&view=query&action=query&search_constraint=terms","GO:0006606_protein-nucleus_import")	27	0	0	-0.000000	1085	1557	1557	1557	1.43502
=HYPERLINK("http://www.godatabase.org/cgi-bin/go.cgi?query=GO:0006752&auto_wild_cards=yes&view=query&action=query&search_constraint=terms","GO:0006752_group_transfer_coenzyme_metabolism")	27	0	0	-0.000000	1085	1557	1557	1557	1.43502
=HYPERLINK("http://www.godatabase.org/cgi-bin/go.cgi?query=GO:0006818&auto_wild_cards=yes&view=query&action=query&search_constraint=terms","GO:0006818_hydrogen_transport")	27	0	0	-0.000000	1085	1557	1557	1557	1.43502
=HYPERLINK("http://www.godatabase.org/cgi-bin/go.cgi?query=GO:0007157&auto_wild_cards=yes&view=query&action=query&search_constraint=terms","GO:0007157_heterophilic_cell_adhesion")	27	0	0	-0.000000	1085	1557	1557	1557	1.43502
=HYPERLINK("http://www.godatabase.org/cgi-bin/go.cgi?query=GO:0009101&auto_wild_cards=yes&view=query&action=query&search_constraint=terms","GO:0009101_glycoprotein_biosynthesis")	27	0	0	-0.000000	1085	1557	1557	1557	1.43502
=HYPERLINK("http://www.godatabase.org/cgi-bin/go.cgi?query=GO:0009145&auto_wild_cards=yes&view=query&action=query&search_constraint=terms","GO:0009145_purine_nucleoside_triphosphate_biosynthesis")	27	0	0	-0.000000	1085	1557	1557	1557	1.43502
=HYPERLINK("http://www.godatabase.org/cgi-bin/go.cgi?query=GO:0009201&auto_wild_cards=yes&view=query&action=query&search_constraint=terms","GO:0009201_ribonucleoside_triphosphate_biosynthesis")	27	0	0	-0.000000	1085	1557	1557	1557	1.43502
=HYPERLINK("http://www.godatabase.org/cgi-bin/go.cgi?query=GO:0009206&auto_wild_cards=yes&view=query&action=query&search_constraint=terms","GO:0009206_purine_ribonucleoside_triphosphate_biosynthesis")	27	0	0	-0.000000	1085	1557	1557	1557	1.43502
=HYPERLINK("http://www.godatabase.org/cgi-bin/go.cgi?query=GO:0015992&auto_wild_cards=yes&view=query&action=query&search_constraint=terms","GO:0015992_proton_transport")	27	0	0	-0.000000	1085	1557	1557	1557	1.43502
=HYPERLINK("http://www.godatabase.org/cgi-bin/go.cgi?query=GO:0006643&auto_wild_cards=yes&view=query&action=query&search_constraint=terms","GO:0006643_membrane_lipid_metabolism")	28	0	0	-0.000000	1088	1557	1557	1557	1.43107
=HYPERLINK("http://www.godatabase.org/cgi-bin/go.cgi?query=GO:0007167&auto_wild_cards=yes&view=query&action=query&search_constraint=terms","GO:0007167_enzyme_linked_receptor_protein_signaling_pathway")	28	0	0	-0.000000	1088	1557	1557	1557	1.43107
=HYPERLINK("http://www.godatabase.org/cgi-bin/go.cgi?query=GO:0009142&auto_wild_cards=yes&view=query&action=query&search_constraint=terms","GO:0009142_nucleoside_triphosphate_biosynthesis")	28	0	0	-0.000000	1088	1557	1557	1557	1.43107
=HYPERLINK("http://www.godatabase.org/cgi-bin/go.cgi?query=GO:0009100&auto_wild_cards=yes&view=query&action=query&search_constraint=terms","GO:0009100_glycoprotein_metabolism")	29	0	0	-0.000000	1092	1557	1557	1557	1.42582
=HYPERLINK("http://www.godatabase.org/cgi-bin/go.cgi?query=GO:0009144&auto_wild_cards=yes&view=query&action=query&search_constraint=terms","GO:0009144_purine_nucleoside_triphosphate_metabolism")	29	0	0	-0.000000	1092	1557	1557	1557	1.42582
=HYPERLINK("http://www.godatabase.org/cgi-bin/go.cgi?query=GO:0009199&auto_wild_cards=yes&view=query&action=query&search_constraint=terms","GO:0009199_ribonucleoside_triphosphate_metabolism")	29	0	0	-0.000000	1092	1557	1557	1557	1.42582
=HYPERLINK("http://www.godatabase.org/cgi-bin/go.cgi?query=GO:0009205&auto_wild_cards=yes&view=query&action=query&search_constraint=terms","GO:0009205_purine_ribonucleoside_triphosphate_metabolism")	29	0	0	-0.000000	1092	1557	1557	1557	1.42582
=HYPERLINK("http://www.godatabase.org/cgi-bin/go.cgi?query=GO:0008283&auto_wild_cards=yes&view=query&action=query&search_constraint=terms","GO:0008283_cell_proliferation")	294	0	0	-0.000000	1093	1557	1557	1557	1.42452
=HYPERLINK("http://www.godatabase.org/cgi-bin/go.cgi?query=GO:0000070&auto_wild_cards=yes&view=query&action=query&search_constraint=terms","GO:0000070_mitotic_chromosome_segregation")	3	0	0	-0.000000	1215	1557	1557	1557	1.28148
=HYPERLINK("http://www.godatabase.org/cgi-bin/go.cgi?query=GO:0000097&auto_wild_cards=yes&view=query&action=query&search_constraint=terms","GO:0000097_sulfur_amino_acid_biosynthesis")	3	0	0	-0.000000	1215	1557	1557	1557	1.28148
=HYPERLINK("http://www.godatabase.org/cgi-bin/go.cgi?query=GO:0001503&auto_wild_cards=yes&view=query&action=query&search_constraint=terms","GO:0001503_ossification")	3	0	0	-0.000000	1215	1557	1557	1557	1.28148
=HYPERLINK("http://www.godatabase.org/cgi-bin/go.cgi?query=GO:0001516&auto_wild_cards=yes&view=query&action=query&search_constraint=terms","GO:0001516_prostaglandin_biosynthesis")	3	0	0	-0.000000	1215	1557	1557	1557	1.28148
=HYPERLINK("http://www.godatabase.org/cgi-bin/go.cgi?query=GO:0001666&auto_wild_cards=yes&view=query&action=query&search_constraint=terms","GO:0001666_response_to_hypoxia")	3	0	0	-0.000000	1215	1557	1557	1557	1.28148
=HYPERLINK("http://www.godatabase.org/cgi-bin/go.cgi?query=GO:0006004&auto_wild_cards=yes&view=query&action=query&search_constraint=terms","GO:0006004_fucose_metabolism")	3	0	0	-0.000000	1215	1557	1557	1557	1.28148
=HYPERLINK("http://www.godatabase.org/cgi-bin/go.cgi?query=GO:0006026&auto_wild_cards=yes&view=query&action=query&search_constraint=terms","GO:0006026_aminoglycan_catabolism")	3	0	0	-0.000000	1215	1557	1557	1557	1.28148
=HYPERLINK("http://www.godatabase.org/cgi-bin/go.cgi?query=GO:0006027&auto_wild_cards=yes&view=query&action=query&search_constraint=terms","GO:0006027_glycosaminoglycan_catabolism")	3	0	0	-0.000000	1215	1557	1557	1557	1.28148
=HYPERLINK("http://www.godatabase.org/cgi-bin/go.cgi?query=GO:0006098&auto_wild_cards=yes&view=query&action=query&search_constraint=terms","GO:0006098_pentose-phosphate_shunt")	3	0	0	-0.000000	1215	1557	1557	1557	1.28148
=HYPERLINK("http://www.godatabase.org/cgi-bin/go.cgi?query=GO:0006144&auto_wild_cards=yes&view=query&action=query&search_constraint=terms","GO:0006144_purine_base_metabolism")	3	0	0	-0.000000	1215	1557	1557	1557	1.28148
=HYPERLINK("http://www.godatabase.org/cgi-bin/go.cgi?query=GO:0006166&auto_wild_cards=yes&view=query&action=query&search_constraint=terms","GO:0006166_purine_ribonucleoside_salvage")	3	0	0	-0.000000	1215	1557	1557	1557	1.28148
=HYPERLINK("http://www.godatabase.org/cgi-bin/go.cgi?query=GO:0006177&auto_wild_cards=yes&view=query&action=query&search_constraint=terms","GO:0006177_GMP_biosynthesis")	3	0	0	-0.000000	1215	1557	1557	1557	1.28148
=HYPERLINK("http://www.godatabase.org/cgi-bin/go.cgi?query=GO:0006213&auto_wild_cards=yes&view=query&action=query&search_constraint=terms","GO:0006213_pyrimidine_nucleoside_metabolism")	3	0	0	-0.000000	1215	1557	1557	1557	1.28148
=HYPERLINK("http://www.godatabase.org/cgi-bin/go.cgi?query=GO:0006308&auto_wild_cards=yes&view=query&action=query&search_constraint=terms","GO:0006308_DNA_catabolism")	3	0	0	-0.000000	1215	1557	1557	1557	1.28148
=HYPERLINK("http://www.godatabase.org/cgi-bin/go.cgi?query=GO:0006309&auto_wild_cards=yes&view=query&action=query&search_constraint=terms","GO:0006309_DNA_fragmentation")	3	0	0	-0.000000	1215	1557	1557	1557	1.28148
=HYPERLINK("http://www.godatabase.org/cgi-bin/go.cgi?query=GO:0006368&auto_wild_cards=yes&view=query&action=query&search_constraint=terms","GO:0006368_RNA_elongation_from_Pol_II_promoter")	3	0	0	-0.000000	1215	1557	1557	1557	1.28148
=HYPERLINK("http://www.godatabase.org/cgi-bin/go.cgi?query=GO:0006378&auto_wild_cards=yes&view=query&action=query&search_constraint=terms","GO:0006378_mRNA_polyadenylation")	3	0	0	-0.000000	1215	1557	1557	1557	1.28148
=HYPERLINK("http://www.godatabase.org/cgi-bin/go.cgi?query=GO:0006402&auto_wild_cards=yes&view=query&action=query&search_constraint=terms","GO:0006402_mRNA_catabolism")	3	0	0	-0.000000	1215	1557	1557	1557	1.28148
=HYPERLINK("http://www.godatabase.org/cgi-bin/go.cgi?query=GO:0006541&auto_wild_cards=yes&view=query&action=query&search_constraint=terms","GO:0006541_glutamine_metabolism")	3	0	0	-0.000000	1215	1557	1557	1557	1.28148
=HYPERLINK("http://www.godatabase.org/cgi-bin/go.cgi?query=GO:0006555&auto_wild_cards=yes&view=query&action=query&search_constraint=terms","GO:0006555_methionine_metabolism")	3	0	0	-0.000000	1215	1557	1557	1557	1.28148
=HYPERLINK("http://www.godatabase.org/cgi-bin/go.cgi?query=GO:0006584&auto_wild_cards=yes&view=query&action=query&search_constraint=terms","GO:0006584_catecholamine_metabolism")	3	0	0	-0.000000	1215	1557	1557	1557	1.28148
=HYPERLINK("http://www.godatabase.org/cgi-bin/go.cgi?query=GO:0006586&auto_wild_cards=yes&view=query&action=query&search_constraint=terms","GO:0006586_indolalkylamine_metabolism")	3	0	0	-0.000000	1215	1557	1557	1557	1.28148
=HYPERLINK("http://www.godatabase.org/cgi-bin/go.cgi?query=GO:0006596&auto_wild_cards=yes&view=query&action=query&search_constraint=terms","GO:0006596_polyamine_biosynthesis")	3	0	0	-0.000000	1215	1557	1557	1557	1.28148
=HYPERLINK("http://www.godatabase.org/cgi-bin/go.cgi?query=GO:0006614&auto_wild_cards=yes&view=query&action=query&search_constraint=terms","GO:0006614_SRP-dependent_cotranslational_membrane_targeting")	3	0	0	-0.000000	1215	1557	1557	1557	1.28148
=HYPERLINK("http://www.godatabase.org/cgi-bin/go.cgi?query=GO:0006650&auto_wild_cards=yes&view=query&action=query&search_constraint=terms","GO:0006650_glycerophospholipid_metabolism")	3	0	0	-0.000000	1215	1557	1557	1557	1.28148
=HYPERLINK("http://www.godatabase.org/cgi-bin/go.cgi?query=GO:0006677&auto_wild_cards=yes&view=query&action=query&search_constraint=terms","GO:0006677_glycosylceramide_metabolism")	3	0	0	-0.000000	1215	1557	1557	1557	1.28148
=HYPERLINK("http://www.godatabase.org/cgi-bin/go.cgi?query=GO:0006692&auto_wild_cards=yes&view=query&action=query&search_constraint=terms","GO:0006692_prostanoid_metabolism")	3	0	0	-0.000000	1215	1557	1557	1557	1.28148
=HYPERLINK("http://www.godatabase.org/cgi-bin/go.cgi?query=GO:0006693&auto_wild_cards=yes&view=query&action=query&search_constraint=terms","GO:0006693_prostaglandin_metabolism")	3	0	0	-0.000000	1215	1557	1557	1557	1.28148
=HYPERLINK("http://www.godatabase.org/cgi-bin/go.cgi?query=GO:0006720&auto_wild_cards=yes&view=query&action=query&search_constraint=terms","GO:0006720_isoprenoid_metabolism")	3	0	0	-0.000000	1215	1557	1557	1557	1.28148
=HYPERLINK("http://www.godatabase.org/cgi-bin/go.cgi?query=GO:0006739&auto_wild_cards=yes&view=query&action=query&search_constraint=terms","GO:0006739_NADPH_metabolism")	3	0	0	-0.000000	1215	1557	1557	1557	1.28148
=HYPERLINK("http://www.godatabase.org/cgi-bin/go.cgi?query=GO:0006740&auto_wild_cards=yes&view=query&action=query&search_constraint=terms","GO:0006740_NADPH_regeneration")	3	0	0	-0.000000	1215	1557	1557	1557	1.28148
=HYPERLINK("http://www.godatabase.org/cgi-bin/go.cgi?query=GO:0006749&auto_wild_cards=yes&view=query&action=query&search_constraint=terms","GO:0006749_glutathione_metabolism")	3	0	0	-0.000000	1215	1557	1557	1557	1.28148
=HYPERLINK("http://www.godatabase.org/cgi-bin/go.cgi?query=GO:0006750&auto_wild_cards=yes&view=query&action=query&search_constraint=terms","GO:0006750_glutathione_biosynthesis")	3	0	0	-0.000000	1215	1557	1557	1557	1.28148
=HYPERLINK("http://www.godatabase.org/cgi-bin/go.cgi?query=GO:0006760&auto_wild_cards=yes&view=query&action=query&search_constraint=terms","GO:0006760_folic_acid_and_derivative_metabolism")	3	0	0	-0.000000	1215	1557	1557	1557	1.28148
=HYPERLINK("http://www.godatabase.org/cgi-bin/go.cgi?query=GO:0006769&auto_wild_cards=yes&view=query&action=query&search_constraint=terms","GO:0006769_nicotinamide_metabolism")	3	0	0	-0.000000	1215	1557	1557	1557	1.28148
=HYPERLINK("http://www.godatabase.org/cgi-bin/go.cgi?query=GO:0006779&auto_wild_cards=yes&view=query&action=query&search_constraint=terms","GO:0006779_porphyrin_biosynthesis")	3	0	0	-0.000000	1215	1557	1557	1557	1.28148
=HYPERLINK("http://www.godatabase.org/cgi-bin/go.cgi?query=GO:0006783&auto_wild_cards=yes&view=query&action=query&search_constraint=terms","GO:0006783_heme_biosynthesis")	3	0	0	-0.000000	1215	1557	1557	1557	1.28148
=HYPERLINK("http://www.godatabase.org/cgi-bin/go.cgi?query=GO:0006809&auto_wild_cards=yes&view=query&action=query&search_constraint=terms","GO:0006809_nitric_oxide_biosynthesis")	3	0	0	-0.000000	1215	1557	1557	1557	1.28148
=HYPERLINK("http://www.godatabase.org/cgi-bin/go.cgi?query=GO:0006879&auto_wild_cards=yes&view=query&action=query&search_constraint=terms","GO:0006879_iron_ion_homeostasis")	3	0	0	-0.000000	1215	1557	1557	1557	1.28148
=HYPERLINK("http://www.godatabase.org/cgi-bin/go.cgi?query=GO:0006892&auto_wild_cards=yes&view=query&action=query&search_constraint=terms","GO:0006892_post-Golgi_transport")	3	0	0	-0.000000	1215	1557	1557	1557	1.28148
=HYPERLINK("http://www.godatabase.org/cgi-bin/go.cgi?query=GO:0006914&auto_wild_cards=yes&view=query&action=query&search_constraint=terms","GO:0006914_autophagy")	3	0	0	-0.000000	1215	1557	1557	1557	1.28148
=HYPERLINK("http://www.godatabase.org/cgi-bin/go.cgi?query=GO:0006921&auto_wild_cards=yes&view=query&action=query&search_constraint=terms","GO:0006921_disassembly_of_cell_structures")	3	0	0	-0.000000	1215	1557	1557	1557	1.28148
=HYPERLINK("http://www.godatabase.org/cgi-bin/go.cgi?query=GO:0006939&auto_wild_cards=yes&view=query&action=query&search_constraint=terms","GO:0006939_smooth_muscle_contraction")	3	0	0	-0.000000	1215	1557	1557	1557	1.28148
=HYPERLINK("http://www.godatabase.org/cgi-bin/go.cgi?query=GO:0007020&auto_wild_cards=yes&view=query&action=query&search_constraint=terms","GO:0007020_microtubule_nucleation")	3	0	0	-0.000000	1215	1557	1557	1557	1.28148
=HYPERLINK("http://www.godatabase.org/cgi-bin/go.cgi?query=GO:0007062&auto_wild_cards=yes&view=query&action=query&search_constraint=terms","GO:0007062_sister_chromatid_cohesion")	3	0	0	-0.000000	1215	1557	1557	1557	1.28148
=HYPERLINK("http://www.godatabase.org/cgi-bin/go.cgi?query=GO:0007131&auto_wild_cards=yes&view=query&action=query&search_constraint=terms","GO:0007131_meiotic_recombination")	3	0	0	-0.000000	1215	1557	1557	1557	1.28148
=HYPERLINK("http://www.godatabase.org/cgi-bin/go.cgi?query=GO:0007173&auto_wild_cards=yes&view=query&action=query&search_constraint=terms","GO:0007173_epidermal_growth_factor_receptor_signaling_pathway")	3	0	0	-0.000000	1215	1557	1557	1557	1.28148
=HYPERLINK("http://www.godatabase.org/cgi-bin/go.cgi?query=GO:0007189&auto_wild_cards=yes&view=query&action=query&search_constraint=terms","GO:0007189_G-protein_signaling__adenylate_cyclase_activating_pathway")	3	0	0	-0.000000	1215	1557	1557	1557	1.28148
=HYPERLINK("http://www.godatabase.org/cgi-bin/go.cgi?query=GO:0007190&auto_wild_cards=yes&view=query&action=query&search_constraint=terms","GO:0007190_adenylate_cyclase_activation")	3	0	0	-0.000000	1215	1557	1557	1557	1.28148
=HYPERLINK("http://www.godatabase.org/cgi-bin/go.cgi?query=GO:0007202&auto_wild_cards=yes&view=query&action=query&search_constraint=terms","GO:0007202_phospholipase_C_activation")	3	0	0	-0.000000	1215	1557	1557	1557	1.28148
=HYPERLINK("http://www.godatabase.org/cgi-bin/go.cgi?query=GO:0007250&auto_wild_cards=yes&view=query&action=query&search_constraint=terms","GO:0007250_activation_of_NF-kappaB-inducing_kinase")	3	0	0	-0.000000	1215	1557	1557	1557	1.28148
=HYPERLINK("http://www.godatabase.org/cgi-bin/go.cgi?query=GO:0007257&auto_wild_cards=yes&view=query&action=query&search_constraint=terms","GO:0007257_activation_of_JUNK")	3	0	0	-0.000000	1215	1557	1557	1557	1.28148
=HYPERLINK("http://www.godatabase.org/cgi-bin/go.cgi?query=GO:0007338&auto_wild_cards=yes&view=query&action=query&search_constraint=terms","GO:0007338_fertilization_(sensu_Animalia)")	3	0	0	-0.000000	1215	1557	1557	1557	1.28148
=HYPERLINK("http://www.godatabase.org/cgi-bin/go.cgi?query=GO:0007386&auto_wild_cards=yes&view=query&action=query&search_constraint=terms","GO:0007386_compartment_specification")	3	0	0	-0.000000	1215	1557	1557	1557	1.28148
=HYPERLINK("http://www.godatabase.org/cgi-bin/go.cgi?query=GO:0007411&auto_wild_cards=yes&view=query&action=query&search_constraint=terms","GO:0007411_axon_guidance")	3	0	0	-0.000000	1215	1557	1557	1557	1.28148
=HYPERLINK("http://www.godatabase.org/cgi-bin/go.cgi?query=GO:0007606&auto_wild_cards=yes&view=query&action=query&search_constraint=terms","GO:0007606_sensory_perception_of_chemical_stimulus")	3	0	0	-0.000000	1215	1557	1557	1557	1.28148
=HYPERLINK("http://www.godatabase.org/cgi-bin/go.cgi?query=GO:0008104&auto_wild_cards=yes&view=query&action=query&search_constraint=terms","GO:0008104_protein_localization")	3	0	0	-0.000000	1215	1557	1557	1557	1.28148
=HYPERLINK("http://www.godatabase.org/cgi-bin/go.cgi?query=GO:0008299&auto_wild_cards=yes&view=query&action=query&search_constraint=terms","GO:0008299_isoprenoid_biosynthesis")	3	0	0	-0.000000	1215	1557	1557	1557	1.28148
=HYPERLINK("http://www.godatabase.org/cgi-bin/go.cgi?query=GO:0008625&auto_wild_cards=yes&view=query&action=query&search_constraint=terms","GO:0008625_induction_of_apoptosis_via_death_domain_receptors")	3	0	0	-0.000000	1215	1557	1557	1557	1.28148
=HYPERLINK("http://www.godatabase.org/cgi-bin/go.cgi?query=GO:0008630&auto_wild_cards=yes&view=query&action=query&search_constraint=terms","GO:0008630_DNA_damage_response__signal_transduction_resulting_in_induction_of_apoptosis")	3	0	0	-0.000000	1215	1557	1557	1557	1.28148
=HYPERLINK("http://www.godatabase.org/cgi-bin/go.cgi?query=GO:0009065&auto_wild_cards=yes&view=query&action=query&search_constraint=terms","GO:0009065_glutamine_family_amino_acid_catabolism")	3	0	0	-0.000000	1215	1557	1557	1557	1.28148
=HYPERLINK("http://www.godatabase.org/cgi-bin/go.cgi?query=GO:0009074&auto_wild_cards=yes&view=query&action=query&search_constraint=terms","GO:0009074_aromatic_amino_acid_family_catabolism")	3	0	0	-0.000000	1215	1557	1557	1557	1.28148
=HYPERLINK("http://www.godatabase.org/cgi-bin/go.cgi?query=GO:0009247&auto_wild_cards=yes&view=query&action=query&search_constraint=terms","GO:0009247_glycolipid_biosynthesis")	3	0	0	-0.000000	1215	1557	1557	1557	1.28148
=HYPERLINK("http://www.godatabase.org/cgi-bin/go.cgi?query=GO:0009266&auto_wild_cards=yes&view=query&action=query&search_constraint=terms","GO:0009266_response_to_temperature")	3	0	0	-0.000000	1215	1557	1557	1557	1.28148
=HYPERLINK("http://www.godatabase.org/cgi-bin/go.cgi?query=GO:0009396&auto_wild_cards=yes&view=query&action=query&search_constraint=terms","GO:0009396_folic_acid_and_derivative_biosynthesis")	3	0	0	-0.000000	1215	1557	1557	1557	1.28148
=HYPERLINK("http://www.godatabase.org/cgi-bin/go.cgi?query=GO:0009416&auto_wild_cards=yes&view=query&action=query&search_constraint=terms","GO:0009416_response_to_light")	3	0	0	-0.000000	1215	1557	1557	1557	1.28148
=HYPERLINK("http://www.godatabase.org/cgi-bin/go.cgi?query=GO:0009566&auto_wild_cards=yes&view=query&action=query&search_constraint=terms","GO:0009566_fertilization")	3	0	0	-0.000000	1215	1557	1557	1557	1.28148
=HYPERLINK("http://www.godatabase.org/cgi-bin/go.cgi?query=GO:0009890&auto_wild_cards=yes&view=query&action=query&search_constraint=terms","GO:0009890_negative_regulation_of_biosynthesis")	3	0	0	-0.000000	1215	1557	1557	1557	1.28148
=HYPERLINK("http://www.godatabase.org/cgi-bin/go.cgi?query=GO:0015669&auto_wild_cards=yes&view=query&action=query&search_constraint=terms","GO:0015669_gas_transport")	3	0	0	-0.000000	1215	1557	1557	1557	1.28148
=HYPERLINK("http://www.godatabase.org/cgi-bin/go.cgi?query=GO:0015671&auto_wild_cards=yes&view=query&action=query&search_constraint=terms","GO:0015671_oxygen_transport")	3	0	0	-0.000000	1215	1557	1557	1557	1.28148
=HYPERLINK("http://www.godatabase.org/cgi-bin/go.cgi?query=GO:0015711&auto_wild_cards=yes&view=query&action=query&search_constraint=terms","GO:0015711_organic_anion_transport")	3	0	0	-0.000000	1215	1557	1557	1557	1.28148
=HYPERLINK("http://www.godatabase.org/cgi-bin/go.cgi?query=GO:0015833&auto_wild_cards=yes&view=query&action=query&search_constraint=terms","GO:0015833_peptide_transport")	3	0	0	-0.000000	1215	1557	1557	1557	1.28148
=HYPERLINK("http://www.godatabase.org/cgi-bin/go.cgi?query=GO:0015875&auto_wild_cards=yes&view=query&action=query&search_constraint=terms","GO:0015875_vitamin_cofactor_transport")	3	0	0	-0.000000	1215	1557	1557	1557	1.28148
=HYPERLINK("http://www.godatabase.org/cgi-bin/go.cgi?query=GO:0015936&auto_wild_cards=yes&view=query&action=query&search_constraint=terms","GO:0015936_coenzyme_A_metabolism")	3	0	0	-0.000000	1215	1557	1557	1557	1.28148
=HYPERLINK("http://www.godatabase.org/cgi-bin/go.cgi?query=GO:0016202&auto_wild_cards=yes&view=query&action=query&search_constraint=terms","GO:0016202_regulation_of_myogenesis")	3	0	0	-0.000000	1215	1557	1557	1557	1.28148
=HYPERLINK("http://www.godatabase.org/cgi-bin/go.cgi?query=GO:0017148&auto_wild_cards=yes&view=query&action=query&search_constraint=terms","GO:0017148_negative_regulation_of_protein_biosynthesis")	3	0	0	-0.000000	1215	1557	1557	1557	1.28148
=HYPERLINK("http://www.godatabase.org/cgi-bin/go.cgi?query=GO:0018958&auto_wild_cards=yes&view=query&action=query&search_constraint=terms","GO:0018958_phenol_metabolism")	3	0	0	-0.000000	1215	1557	1557	1557	1.28148
=HYPERLINK("http://www.godatabase.org/cgi-bin/go.cgi?query=GO:0019362&auto_wild_cards=yes&view=query&action=query&search_constraint=terms","GO:0019362_pyridine_nucleotide_metabolism")	3	0	0	-0.000000	1215	1557	1557	1557	1.28148
=HYPERLINK("http://www.godatabase.org/cgi-bin/go.cgi?query=GO:0019439&auto_wild_cards=yes&view=query&action=query&search_constraint=terms","GO:0019439_aromatic_compound_catabolism")	3	0	0	-0.000000	1215	1557	1557	1557	1.28148
=HYPERLINK("http://www.godatabase.org/cgi-bin/go.cgi?query=GO:0019722&auto_wild_cards=yes&view=query&action=query&search_constraint=terms","GO:0019722_calcium-mediated_signaling")	3	0	0	-0.000000	1215	1557	1557	1557	1.28148
=HYPERLINK("http://www.godatabase.org/cgi-bin/go.cgi?query=GO:0030148&auto_wild_cards=yes&view=query&action=query&search_constraint=terms","GO:0030148_sphingolipid_biosynthesis")	3	0	0	-0.000000	1215	1557	1557	1557	1.28148
=HYPERLINK("http://www.godatabase.org/cgi-bin/go.cgi?query=GO:0030149&auto_wild_cards=yes&view=query&action=query&search_constraint=terms","GO:0030149_sphingolipid_catabolism")	3	0	0	-0.000000	1215	1557	1557	1557	1.28148
=HYPERLINK("http://www.godatabase.org/cgi-bin/go.cgi?query=GO:0030182&auto_wild_cards=yes&view=query&action=query&search_constraint=terms","GO:0030182_neuron_differentiation")	3	0	0	-0.000000	1215	1557	1557	1557	1.28148
=HYPERLINK("http://www.godatabase.org/cgi-bin/go.cgi?query=GO:0030224&auto_wild_cards=yes&view=query&action=query&search_constraint=terms","GO:0030224_monocyte_differentiation")	3	0	0	-0.000000	1215	1557	1557	1557	1.28148
=HYPERLINK("http://www.godatabase.org/cgi-bin/go.cgi?query=GO:0030521&auto_wild_cards=yes&view=query&action=query&search_constraint=terms","GO:0030521_androgen_receptor_signaling_pathway")	3	0	0	-0.000000	1215	1557	1557	1557	1.28148
=HYPERLINK("http://www.godatabase.org/cgi-bin/go.cgi?query=GO:0030833&auto_wild_cards=yes&view=query&action=query&search_constraint=terms","GO:0030833_regulation_of_actin_filament_polymerization")	3	0	0	-0.000000	1215	1557	1557	1557	1.28148
=HYPERLINK("http://www.godatabase.org/cgi-bin/go.cgi?query=GO:0042087&auto_wild_cards=yes&view=query&action=query&search_constraint=terms","GO:0042087_cell-mediated_immune_response")	3	0	0	-0.000000	1215	1557	1557	1557	1.28148
=HYPERLINK("http://www.godatabase.org/cgi-bin/go.cgi?query=GO:0042088&auto_wild_cards=yes&view=query&action=query&search_constraint=terms","GO:0042088_T-helper_1_type_immune_response")	3	0	0	-0.000000	1215	1557	1557	1557	1.28148
=HYPERLINK("http://www.godatabase.org/cgi-bin/go.cgi?query=GO:0042098&auto_wild_cards=yes&view=query&action=query&search_constraint=terms","GO:0042098_T-cell_proliferation")	3	0	0	-0.000000	1215	1557	1557	1557	1.28148
=HYPERLINK("http://www.godatabase.org/cgi-bin/go.cgi?query=GO:0042157&auto_wild_cards=yes&view=query&action=query&search_constraint=terms","GO:0042157_lipoprotein_metabolism")	3	0	0	-0.000000	1215	1557	1557	1557	1.28148
=HYPERLINK("http://www.godatabase.org/cgi-bin/go.cgi?query=GO:0042219&auto_wild_cards=yes&view=query&action=query&search_constraint=terms","GO:0042219_amino_acid_derivative_catabolism")	3	0	0	-0.000000	1215	1557	1557	1557	1.28148
=HYPERLINK("http://www.godatabase.org/cgi-bin/go.cgi?query=GO:0042402&auto_wild_cards=yes&view=query&action=query&search_constraint=terms","GO:0042402_biogenic_amine_catabolism")	3	0	0	-0.000000	1215	1557	1557	1557	1.28148
=HYPERLINK("http://www.godatabase.org/cgi-bin/go.cgi?query=GO:0042430&auto_wild_cards=yes&view=query&action=query&search_constraint=terms","GO:0042430_indole_and_derivative_metabolism")	3	0	0	-0.000000	1215	1557	1557	1557	1.28148
=HYPERLINK("http://www.godatabase.org/cgi-bin/go.cgi?query=GO:0042434&auto_wild_cards=yes&view=query&action=query&search_constraint=terms","GO:0042434_indole_derivative_metabolism")	3	0	0	-0.000000	1215	1557	1557	1557	1.28148
=HYPERLINK("http://www.godatabase.org/cgi-bin/go.cgi?query=GO:0042445&auto_wild_cards=yes&view=query&action=query&search_constraint=terms","GO:0042445_hormone_metabolism")	3	0	0	-0.000000	1215	1557	1557	1557	1.28148
=HYPERLINK("http://www.godatabase.org/cgi-bin/go.cgi?query=GO:0042493&auto_wild_cards=yes&view=query&action=query&search_constraint=terms","GO:0042493_response_to_drug")	3	0	0	-0.000000	1215	1557	1557	1557	1.28148
=HYPERLINK("http://www.godatabase.org/cgi-bin/go.cgi?query=GO:0042503&auto_wild_cards=yes&view=query&action=query&search_constraint=terms","GO:0042503_tyrosine_phosphorylation_of_Stat3_protein")	3	0	0	-0.000000	1215	1557	1557	1557	1.28148
=HYPERLINK("http://www.godatabase.org/cgi-bin/go.cgi?query=GO:0042509&auto_wild_cards=yes&view=query&action=query&search_constraint=terms","GO:0042509_regulation_of_tyrosine_phosphorylation_of_STAT_protein")	3	0	0	-0.000000	1215	1557	1557	1557	1.28148
=HYPERLINK("http://www.godatabase.org/cgi-bin/go.cgi?query=GO:0042516&auto_wild_cards=yes&view=query&action=query&search_constraint=terms","GO:0042516_regulation_of_tyrosine_phosphorylation_of_Stat3_protein")	3	0	0	-0.000000	1215	1557	1557	1557	1.28148
=HYPERLINK("http://www.godatabase.org/cgi-bin/go.cgi?query=GO:0042518&auto_wild_cards=yes&view=query&action=query&search_constraint=terms","GO:0042518_negative_regulation_of_tyrosine_phosphorylation_of_Stat3_protein")	3	0	0	-0.000000	1215	1557	1557	1557	1.28148
=HYPERLINK("http://www.godatabase.org/cgi-bin/go.cgi?query=GO:0042532&auto_wild_cards=yes&view=query&action=query&search_constraint=terms","GO:0042532_negative_regulation_of_tyrosine_phosphorylation_of_STAT_protein")	3	0	0	-0.000000	1215	1557	1557	1557	1.28148
=HYPERLINK("http://www.godatabase.org/cgi-bin/go.cgi?query=GO:0042992&auto_wild_cards=yes&view=query&action=query&search_constraint=terms","GO:0042992_negative_regulation_of_transcription_factor-nucleus_import")	3	0	0	-0.000000	1215	1557	1557	1557	1.28148
=HYPERLINK("http://www.godatabase.org/cgi-bin/go.cgi?query=GO:0042994&auto_wild_cards=yes&view=query&action=query&search_constraint=terms","GO:0042994_cytoplasmic_sequestering_of_transcription_factor")	3	0	0	-0.000000	1215	1557	1557	1557	1.28148
=HYPERLINK("http://www.godatabase.org/cgi-bin/go.cgi?query=GO:0043085&auto_wild_cards=yes&view=query&action=query&search_constraint=terms","GO:0043085_positive_regulation_of_enzyme_activity")	3	0	0	-0.000000	1215	1557	1557	1557	1.28148
=HYPERLINK("http://www.godatabase.org/cgi-bin/go.cgi?query=GO:0043094&auto_wild_cards=yes&view=query&action=query&search_constraint=terms","GO:0043094_metabolic_compound_salvage")	3	0	0	-0.000000	1215	1557	1557	1557	1.28148
=HYPERLINK("http://www.godatabase.org/cgi-bin/go.cgi?query=GO:0043101&auto_wild_cards=yes&view=query&action=query&search_constraint=terms","GO:0043101_purine_salvage")	3	0	0	-0.000000	1215	1557	1557	1557	1.28148
=HYPERLINK("http://www.godatabase.org/cgi-bin/go.cgi?query=GO:0045580&auto_wild_cards=yes&view=query&action=query&search_constraint=terms","GO:0045580_regulation_of_T-cell_differentiation")	3	0	0	-0.000000	1215	1557	1557	1557	1.28148
=HYPERLINK("http://www.godatabase.org/cgi-bin/go.cgi?query=GO:0045597&auto_wild_cards=yes&view=query&action=query&search_constraint=terms","GO:0045597_positive_regulation_of_cell_differentiation")	3	0	0	-0.000000	1215	1557	1557	1557	1.28148
=HYPERLINK("http://www.godatabase.org/cgi-bin/go.cgi?query=GO:0045619&auto_wild_cards=yes&view=query&action=query&search_constraint=terms","GO:0045619_regulation_of_lymphocyte_differentiation")	3	0	0	-0.000000	1215	1557	1557	1557	1.28148
=HYPERLINK("http://www.godatabase.org/cgi-bin/go.cgi?query=GO:0045637&auto_wild_cards=yes&view=query&action=query&search_constraint=terms","GO:0045637_regulation_of_myeloid_blood_cell_differentiation")	3	0	0	-0.000000	1215	1557	1557	1557	1.28148
=HYPERLINK("http://www.godatabase.org/cgi-bin/go.cgi?query=GO:0045762&auto_wild_cards=yes&view=query&action=query&search_constraint=terms","GO:0045762_positive_regulation_of_adenylate_cyclase_activity")	3	0	0	-0.000000	1215	1557	1557	1557	1.28148
=HYPERLINK("http://www.godatabase.org/cgi-bin/go.cgi?query=GO:0046037&auto_wild_cards=yes&view=query&action=query&search_constraint=terms","GO:0046037_GMP_metabolism")	3	0	0	-0.000000	1215	1557	1557	1557	1.28148
=HYPERLINK("http://www.godatabase.org/cgi-bin/go.cgi?query=GO:0046112&auto_wild_cards=yes&view=query&action=query&search_constraint=terms","GO:0046112_nucleobase_biosynthesis")	3	0	0	-0.000000	1215	1557	1557	1557	1.28148
=HYPERLINK("http://www.godatabase.org/cgi-bin/go.cgi?query=GO:0046209&auto_wild_cards=yes&view=query&action=query&search_constraint=terms","GO:0046209_nitric_oxide_metabolism")	3	0	0	-0.000000	1215	1557	1557	1557	1.28148
=HYPERLINK("http://www.godatabase.org/cgi-bin/go.cgi?query=GO:0046457&auto_wild_cards=yes&view=query&action=query&search_constraint=terms","GO:0046457_prostanoid_biosynthesis")	3	0	0	-0.000000	1215	1557	1557	1557	1.28148
=HYPERLINK("http://www.godatabase.org/cgi-bin/go.cgi?query=GO:0046474&auto_wild_cards=yes&view=query&action=query&search_constraint=terms","GO:0046474_glycerophospholipid_biosynthesis")	3	0	0	-0.000000	1215	1557	1557	1557	1.28148
=HYPERLINK("http://www.godatabase.org/cgi-bin/go.cgi?query=GO:0046849&auto_wild_cards=yes&view=query&action=query&search_constraint=terms","GO:0046849_bone_remodeling")	3	0	0	-0.000000	1215	1557	1557	1557	1.28148
=HYPERLINK("http://www.godatabase.org/cgi-bin/go.cgi?query=GO:0050671&auto_wild_cards=yes&view=query&action=query&search_constraint=terms","GO:0050671_positive_regulation_of_lymphocyte_proliferation")	3	0	0	-0.000000	1215	1557	1557	1557	1.28148
=HYPERLINK("http://www.godatabase.org/cgi-bin/go.cgi?query=GO:0050792&auto_wild_cards=yes&view=query&action=query&search_constraint=terms","GO:0050792_regulation_of_viral_life_cycle")	3	0	0	-0.000000	1215	1557	1557	1557	1.28148
=HYPERLINK("http://www.godatabase.org/cgi-bin/go.cgi?query=GO:0050821&auto_wild_cards=yes&view=query&action=query&search_constraint=terms","GO:0050821_protein_stabilization")	3	0	0	-0.000000	1215	1557	1557	1557	1.28148
=HYPERLINK("http://www.godatabase.org/cgi-bin/go.cgi?query=GO:0051050&auto_wild_cards=yes&view=query&action=query&search_constraint=terms","GO:0051050_positive_regulation_of_transport")	3	0	0	-0.000000	1215	1557	1557	1557	1.28148
=HYPERLINK("http://www.godatabase.org/cgi-bin/go.cgi?query=GO:0051051&auto_wild_cards=yes&view=query&action=query&search_constraint=terms","GO:0051051_negative_regulation_of_transport")	3	0	0	-0.000000	1215	1557	1557	1557	1.28148
=HYPERLINK("http://www.godatabase.org/cgi-bin/go.cgi?query=GO:0006006&auto_wild_cards=yes&view=query&action=query&search_constraint=terms","GO:0006006_glucose_metabolism")	30	0	0	-0.000000	1219	1557	1557	1557	1.27728
=HYPERLINK("http://www.godatabase.org/cgi-bin/go.cgi?query=GO:0008284&auto_wild_cards=yes&view=query&action=query&search_constraint=terms","GO:0008284_positive_regulation_of_cell_proliferation")	30	0	0	-0.000000	1219	1557	1557	1557	1.27728
=HYPERLINK("http://www.godatabase.org/cgi-bin/go.cgi?query=GO:0009108&auto_wild_cards=yes&view=query&action=query&search_constraint=terms","GO:0009108_coenzyme_biosynthesis")	30	0	0	-0.000000	1219	1557	1557	1557	1.27728
=HYPERLINK("http://www.godatabase.org/cgi-bin/go.cgi?query=GO:0030001&auto_wild_cards=yes&view=query&action=query&search_constraint=terms","GO:0030001_metal_ion_transport")	30	0	0	-0.000000	1219	1557	1557	1557	1.27728
=HYPERLINK("http://www.godatabase.org/cgi-bin/go.cgi?query=GO:0000910&auto_wild_cards=yes&view=query&action=query&search_constraint=terms","GO:0000910_cytokinesis")	31	0	0	-0.000000	1222	1557	1557	1557	1.27414
=HYPERLINK("http://www.godatabase.org/cgi-bin/go.cgi?query=GO:0006897&auto_wild_cards=yes&view=query&action=query&search_constraint=terms","GO:0006897_endocytosis")	31	0	0	-0.000000	1222	1557	1557	1557	1.27414
=HYPERLINK("http://www.godatabase.org/cgi-bin/go.cgi?query=GO:0009141&auto_wild_cards=yes&view=query&action=query&search_constraint=terms","GO:0009141_nucleoside_triphosphate_metabolism")	31	0	0	-0.000000	1222	1557	1557	1557	1.27414
=HYPERLINK("http://www.godatabase.org/cgi-bin/go.cgi?query=GO:0016052&auto_wild_cards=yes&view=query&action=query&search_constraint=terms","GO:0016052_carbohydrate_catabolism")	32	0	0	-0.000000	1223	1557	1557	1557	1.2731
=HYPERLINK("http://www.godatabase.org/cgi-bin/go.cgi?query=GO:0006445&auto_wild_cards=yes&view=query&action=query&search_constraint=terms","GO:0006445_regulation_of_translation")	33	0	0	-0.000000	1229	1557	1557	1557	1.26688
=HYPERLINK("http://www.godatabase.org/cgi-bin/go.cgi?query=GO:0009967&auto_wild_cards=yes&view=query&action=query&search_constraint=terms","GO:0009967_positive_regulation_of_signal_transduction")	33	0	0	-0.000000	1229	1557	1557	1557	1.26688
=HYPERLINK("http://www.godatabase.org/cgi-bin/go.cgi?query=GO:0030036&auto_wild_cards=yes&view=query&action=query&search_constraint=terms","GO:0030036_actin_cytoskeleton_organization_and_biogenesis")	33	0	0	-0.000000	1229	1557	1557	1557	1.26688
=HYPERLINK("http://www.godatabase.org/cgi-bin/go.cgi?query=GO:0043123&auto_wild_cards=yes&view=query&action=query&search_constraint=terms","GO:0043123_positive_regulation_of_I-kappaB_kinase_NF-kappaB_cascade")	33	0	0	-0.000000	1229	1557	1557	1557	1.26688
=HYPERLINK("http://www.godatabase.org/cgi-bin/go.cgi?query=GO:0046138&auto_wild_cards=yes&view=query&action=query&search_constraint=terms","GO:0046138_coenzyme_and_prosthetic_group_biosynthesis")	33	0	0	-0.000000	1229	1557	1557	1557	1.26688
=HYPERLINK("http://www.godatabase.org/cgi-bin/go.cgi?query=GO:0050879&auto_wild_cards=yes&view=query&action=query&search_constraint=terms","GO:0050879_organismal_movement")	33	0	0	-0.000000	1229	1557	1557	1557	1.26688
=HYPERLINK("http://www.godatabase.org/cgi-bin/go.cgi?query=GO:0006461&auto_wild_cards=yes&view=query&action=query&search_constraint=terms","GO:0006461_protein_complex_assembly")	34	0	0	-0.000000	1232	1557	1557	1557	1.2638
=HYPERLINK("http://www.godatabase.org/cgi-bin/go.cgi?query=GO:0030029&auto_wild_cards=yes&view=query&action=query&search_constraint=terms","GO:0030029_actin_filament-based_process")	34	0	0	-0.000000	1232	1557	1557	1557	1.2638
=HYPERLINK("http://www.godatabase.org/cgi-bin/go.cgi?query=GO:0043122&auto_wild_cards=yes&view=query&action=query&search_constraint=terms","GO:0043122_regulation_of_I-kappaB_kinase_NF-kappaB_cascade")	34	0	0	-0.000000	1232	1557	1557	1557	1.2638
=HYPERLINK("http://www.godatabase.org/cgi-bin/go.cgi?query=GO:0000902&auto_wild_cards=yes&view=query&action=query&search_constraint=terms","GO:0000902_cellular_morphogenesis")	36	0	0	-0.000000	1237	1557	1557	1557	1.25869
=HYPERLINK("http://www.godatabase.org/cgi-bin/go.cgi?query=GO:0006164&auto_wild_cards=yes&view=query&action=query&search_constraint=terms","GO:0006164_purine_nucleotide_biosynthesis")	36	0	0	-0.000000	1237	1557	1557	1557	1.25869
=HYPERLINK("http://www.godatabase.org/cgi-bin/go.cgi?query=GO:0008285&auto_wild_cards=yes&view=query&action=query&search_constraint=terms","GO:0008285_negative_regulation_of_cell_proliferation")	36	0	0	-0.000000	1237	1557	1557	1557	1.25869
=HYPERLINK("http://www.godatabase.org/cgi-bin/go.cgi?query=GO:0009152&auto_wild_cards=yes&view=query&action=query&search_constraint=terms","GO:0009152_purine_ribonucleotide_biosynthesis")	36	0	0	-0.000000	1237	1557	1557	1557	1.25869
=HYPERLINK("http://www.godatabase.org/cgi-bin/go.cgi?query=GO:0030154&auto_wild_cards=yes&view=query&action=query&search_constraint=terms","GO:0030154_cell_differentiation")	36	0	0	-0.000000	1237	1557	1557	1557	1.25869
=HYPERLINK("http://www.godatabase.org/cgi-bin/go.cgi?query=GO:0006913&auto_wild_cards=yes&view=query&action=query&search_constraint=terms","GO:0006913_nucleocytoplasmic_transport")	37	0	0	-0.000000	1240	1557	1557	1557	1.25565
=HYPERLINK("http://www.godatabase.org/cgi-bin/go.cgi?query=GO:0015672&auto_wild_cards=yes&view=query&action=query&search_constraint=terms","GO:0015672_monovalent_inorganic_cation_transport")	37	0	0	-0.000000	1240	1557	1557	1557	1.25565
=HYPERLINK("http://www.godatabase.org/cgi-bin/go.cgi?query=GO:0019318&auto_wild_cards=yes&view=query&action=query&search_constraint=terms","GO:0019318_hexose_metabolism")	37	0	0	-0.000000	1240	1557	1557	1557	1.25565
=HYPERLINK("http://www.godatabase.org/cgi-bin/go.cgi?query=GO:0005996&auto_wild_cards=yes&view=query&action=query&search_constraint=terms","GO:0005996_monosaccharide_metabolism")	38	0	0	-0.000000	1245	1557	1557	1557	1.2506
=HYPERLINK("http://www.godatabase.org/cgi-bin/go.cgi?query=GO:0006163&auto_wild_cards=yes&view=query&action=query&search_constraint=terms","GO:0006163_purine_nucleotide_metabolism")	38	0	0	-0.000000	1245	1557	1557	1557	1.2506
=HYPERLINK("http://www.godatabase.org/cgi-bin/go.cgi?query=GO:0006732&auto_wild_cards=yes&view=query&action=query&search_constraint=terms","GO:0006732_coenzyme_metabolism")	38	0	0	-0.000000	1245	1557	1557	1557	1.2506
=HYPERLINK("http://www.godatabase.org/cgi-bin/go.cgi?query=GO:0007600&auto_wild_cards=yes&view=query&action=query&search_constraint=terms","GO:0007600_sensory_perception")	38	0	0	-0.000000	1245	1557	1557	1557	1.2506
=HYPERLINK("http://www.godatabase.org/cgi-bin/go.cgi?query=GO:0009150&auto_wild_cards=yes&view=query&action=query&search_constraint=terms","GO:0009150_purine_ribonucleotide_metabolism")	38	0	0	-0.000000	1245	1557	1557	1557	1.2506
=HYPERLINK("http://www.godatabase.org/cgi-bin/go.cgi?query=GO:0006417&auto_wild_cards=yes&view=query&action=query&search_constraint=terms","GO:0006417_regulation_of_protein_biosynthesis")	39	0	0	-0.000000	1247	1557	1557	1557	1.2486
=HYPERLINK("http://www.godatabase.org/cgi-bin/go.cgi?query=GO:0009260&auto_wild_cards=yes&view=query&action=query&search_constraint=terms","GO:0009260_ribonucleotide_biosynthesis")	39	0	0	-0.000000	1247	1557	1557	1557	1.2486
=HYPERLINK("http://www.godatabase.org/cgi-bin/go.cgi?query=GO:0000060&auto_wild_cards=yes&view=query&action=query&search_constraint=terms","GO:0000060_protein-nucleus_import__translocation")	4	0	0	-0.000000	1338	1557	1557	1557	1.16368
=HYPERLINK("http://www.godatabase.org/cgi-bin/go.cgi?query=GO:0000080&auto_wild_cards=yes&view=query&action=query&search_constraint=terms","GO:0000080_G1_phase_of_mitotic_cell_cycle")	4	0	0	-0.000000	1338	1557	1557	1557	1.16368
=HYPERLINK("http://www.godatabase.org/cgi-bin/go.cgi?query=GO:0000723&auto_wild_cards=yes&view=query&action=query&search_constraint=terms","GO:0000723_telomere_maintenance")	4	0	0	-0.000000	1338	1557	1557	1557	1.16368
=HYPERLINK("http://www.godatabase.org/cgi-bin/go.cgi?query=GO:0001505&auto_wild_cards=yes&view=query&action=query&search_constraint=terms","GO:0001505_regulation_of_neurotransmitter_levels")	4	0	0	-0.000000	1338	1557	1557	1557	1.16368
=HYPERLINK("http://www.godatabase.org/cgi-bin/go.cgi?query=GO:0001709&auto_wild_cards=yes&view=query&action=query&search_constraint=terms","GO:0001709_cell_fate_determination")	4	0	0	-0.000000	1338	1557	1557	1557	1.16368
=HYPERLINK("http://www.godatabase.org/cgi-bin/go.cgi?query=GO:0005978&auto_wild_cards=yes&view=query&action=query&search_constraint=terms","GO:0005978_glycogen_biosynthesis")	4	0	0	-0.000000	1338	1557	1557	1557	1.16368
=HYPERLINK("http://www.godatabase.org/cgi-bin/go.cgi?query=GO:0006040&auto_wild_cards=yes&view=query&action=query&search_constraint=terms","GO:0006040_amino_sugar_metabolism")	4	0	0	-0.000000	1338	1557	1557	1557	1.16368
=HYPERLINK("http://www.godatabase.org/cgi-bin/go.cgi?query=GO:0006041&auto_wild_cards=yes&view=query&action=query&search_constraint=terms","GO:0006041_glucosamine_metabolism")	4	0	0	-0.000000	1338	1557	1557	1557	1.16368
=HYPERLINK("http://www.godatabase.org/cgi-bin/go.cgi?query=GO:0006044&auto_wild_cards=yes&view=query&action=query&search_constraint=terms","GO:0006044_N-acetylglucosamine_metabolism")	4	0	0	-0.000000	1338	1557	1557	1557	1.16368
=HYPERLINK("http://www.godatabase.org/cgi-bin/go.cgi?query=GO:0006081&auto_wild_cards=yes&view=query&action=query&search_constraint=terms","GO:0006081_aldehyde_metabolism")	4	0	0	-0.000000	1338	1557	1557	1557	1.16368
=HYPERLINK("http://www.godatabase.org/cgi-bin/go.cgi?query=GO:0006094&auto_wild_cards=yes&view=query&action=query&search_constraint=terms","GO:0006094_gluconeogenesis")	4	0	0	-0.000000	1338	1557	1557	1557	1.16368
=HYPERLINK("http://www.godatabase.org/cgi-bin/go.cgi?query=GO:0006171&auto_wild_cards=yes&view=query&action=query&search_constraint=terms","GO:0006171_cAMP_biosynthesis")	4	0	0	-0.000000	1338	1557	1557	1557	1.16368
=HYPERLINK("http://www.godatabase.org/cgi-bin/go.cgi?query=GO:0006228&auto_wild_cards=yes&view=query&action=query&search_constraint=terms","GO:0006228_UTP_biosynthesis")	4	0	0	-0.000000	1338	1557	1557	1557	1.16368
=HYPERLINK("http://www.godatabase.org/cgi-bin/go.cgi?query=GO:0006241&auto_wild_cards=yes&view=query&action=query&search_constraint=terms","GO:0006241_CTP_biosynthesis")	4	0	0	-0.000000	1338	1557	1557	1557	1.16368
=HYPERLINK("http://www.godatabase.org/cgi-bin/go.cgi?query=GO:0006270&auto_wild_cards=yes&view=query&action=query&search_constraint=terms","GO:0006270_DNA_replication_initiation")	4	0	0	-0.000000	1338	1557	1557	1557	1.16368
=HYPERLINK("http://www.godatabase.org/cgi-bin/go.cgi?query=GO:0006298&auto_wild_cards=yes&view=query&action=query&search_constraint=terms","GO:0006298_mismatch_repair")	4	0	0	-0.000000	1338	1557	1557	1557	1.16368
=HYPERLINK("http://www.godatabase.org/cgi-bin/go.cgi?query=GO:0006304&auto_wild_cards=yes&view=query&action=query&search_constraint=terms","GO:0006304_DNA_modification")	4	0	0	-0.000000	1338	1557	1557	1557	1.16368
=HYPERLINK("http://www.godatabase.org/cgi-bin/go.cgi?query=GO:0006305&auto_wild_cards=yes&view=query&action=query&search_constraint=terms","GO:0006305_DNA_alkylation")	4	0	0	-0.000000	1338	1557	1557	1557	1.16368
=HYPERLINK("http://www.godatabase.org/cgi-bin/go.cgi?query=GO:0006306&auto_wild_cards=yes&view=query&action=query&search_constraint=terms","GO:0006306_DNA_methylation")	4	0	0	-0.000000	1338	1557	1557	1557	1.16368
=HYPERLINK("http://www.godatabase.org/cgi-bin/go.cgi?query=GO:0006376&auto_wild_cards=yes&view=query&action=query&search_constraint=terms","GO:0006376_mRNA_splice_site_selection")	4	0	0	-0.000000	1338	1557	1557	1557	1.16368
=HYPERLINK("http://www.godatabase.org/cgi-bin/go.cgi?query=GO:0006476&auto_wild_cards=yes&view=query&action=query&search_constraint=terms","GO:0006476_protein_amino_acid_deacetylation")	4	0	0	-0.000000	1338	1557	1557	1557	1.16368
=HYPERLINK("http://www.godatabase.org/cgi-bin/go.cgi?query=GO:0006536&auto_wild_cards=yes&view=query&action=query&search_constraint=terms","GO:0006536_glutamate_metabolism")	4	0	0	-0.000000	1338	1557	1557	1557	1.16368
=HYPERLINK("http://www.godatabase.org/cgi-bin/go.cgi?query=GO:0006691&auto_wild_cards=yes&view=query&action=query&search_constraint=terms","GO:0006691_leukotriene_metabolism")	4	0	0	-0.000000	1338	1557	1557	1557	1.16368
=HYPERLINK("http://www.godatabase.org/cgi-bin/go.cgi?query=GO:0006733&auto_wild_cards=yes&view=query&action=query&search_constraint=terms","GO:0006733_oxidoreduction_coenzyme_metabolism")	4	0	0	-0.000000	1338	1557	1557	1557	1.16368
=HYPERLINK("http://www.godatabase.org/cgi-bin/go.cgi?query=GO:0006767&auto_wild_cards=yes&view=query&action=query&search_constraint=terms","GO:0006767_water-soluble_vitamin_metabolism")	4	0	0	-0.000000	1338	1557	1557	1557	1.16368
=HYPERLINK("http://www.godatabase.org/cgi-bin/go.cgi?query=GO:0006778&auto_wild_cards=yes&view=query&action=query&search_constraint=terms","GO:0006778_porphyrin_metabolism")	4	0	0	-0.000000	1338	1557	1557	1557	1.16368
=HYPERLINK("http://www.godatabase.org/cgi-bin/go.cgi?query=GO:0006839&auto_wild_cards=yes&view=query&action=query&search_constraint=terms","GO:0006839_mitochondrial_transport")	4	0	0	-0.000000	1338	1557	1557	1557	1.16368
=HYPERLINK("http://www.godatabase.org/cgi-bin/go.cgi?query=GO:0006898&auto_wild_cards=yes&view=query&action=query&search_constraint=terms","GO:0006898_receptor_mediated_endocytosis")	4	0	0	-0.000000	1338	1557	1557	1557	1.16368
=HYPERLINK("http://www.godatabase.org/cgi-bin/go.cgi?query=GO:0006953&auto_wild_cards=yes&view=query&action=query&search_constraint=terms","GO:0006953_acute-phase_response")	4	0	0	-0.000000	1338	1557	1557	1557	1.16368
=HYPERLINK("http://www.godatabase.org/cgi-bin/go.cgi?query=GO:0006986&auto_wild_cards=yes&view=query&action=query&search_constraint=terms","GO:0006986_response_to_unfolded_protein")	4	0	0	-0.000000	1338	1557	1557	1557	1.16368
=HYPERLINK("http://www.godatabase.org/cgi-bin/go.cgi?query=GO:0007004&auto_wild_cards=yes&view=query&action=query&search_constraint=terms","GO:0007004_telomerase-dependent_telomere_maintenance")	4	0	0	-0.000000	1338	1557	1557	1557	1.16368
=HYPERLINK("http://www.godatabase.org/cgi-bin/go.cgi?query=GO:0007016&auto_wild_cards=yes&view=query&action=query&search_constraint=terms","GO:0007016_cytoskeletal_anchoring")	4	0	0	-0.000000	1338	1557	1557	1557	1.16368
=HYPERLINK("http://www.godatabase.org/cgi-bin/go.cgi?query=GO:0007031&auto_wild_cards=yes&view=query&action=query&search_constraint=terms","GO:0007031_peroxisome_organization_and_biogenesis")	4	0	0	-0.000000	1338	1557	1557	1557	1.16368
=HYPERLINK("http://www.godatabase.org/cgi-bin/go.cgi?query=GO:0007040&auto_wild_cards=yes&view=query&action=query&search_constraint=terms","GO:0007040_lysosome_organization_and_biogenesis")	4	0	0	-0.000000	1338	1557	1557	1557	1.16368
=HYPERLINK("http://www.godatabase.org/cgi-bin/go.cgi?query=GO:0007127&auto_wild_cards=yes&view=query&action=query&search_constraint=terms","GO:0007127_meiosis_I")	4	0	0	-0.000000	1338	1557	1557	1557	1.16368
=HYPERLINK("http://www.godatabase.org/cgi-bin/go.cgi?query=GO:0007128&auto_wild_cards=yes&view=query&action=query&search_constraint=terms","GO:0007128_meiotic_prophase_I")	4	0	0	-0.000000	1338	1557	1557	1557	1.16368
=HYPERLINK("http://www.godatabase.org/cgi-bin/go.cgi?query=GO:0007292&auto_wild_cards=yes&view=query&action=query&search_constraint=terms","GO:0007292_female_gamete_generation")	4	0	0	-0.000000	1338	1557	1557	1557	1.16368
=HYPERLINK("http://www.godatabase.org/cgi-bin/go.cgi?query=GO:0007498&auto_wild_cards=yes&view=query&action=query&search_constraint=terms","GO:0007498_mesoderm_development")	4	0	0	-0.000000	1338	1557	1557	1557	1.16368
=HYPERLINK("http://www.godatabase.org/cgi-bin/go.cgi?query=GO:0007584&auto_wild_cards=yes&view=query&action=query&search_constraint=terms","GO:0007584_response_to_nutrients")	4	0	0	-0.000000	1338	1557	1557	1557	1.16368
=HYPERLINK("http://www.godatabase.org/cgi-bin/go.cgi?query=GO:0007585&auto_wild_cards=yes&view=query&action=query&search_constraint=terms","GO:0007585_respiratory_gaseous_exchange")	4	0	0	-0.000000	1338	1557	1557	1557	1.16368
=HYPERLINK("http://www.godatabase.org/cgi-bin/go.cgi?query=GO:0007588&auto_wild_cards=yes&view=query&action=query&search_constraint=terms","GO:0007588_excretion")	4	0	0	-0.000000	1338	1557	1557	1557	1.16368
=HYPERLINK("http://www.godatabase.org/cgi-bin/go.cgi?query=GO:0008277&auto_wild_cards=yes&view=query&action=query&search_constraint=terms","GO:0008277_regulation_of_G-protein_coupled_receptor_protein_signaling_pathway")	4	0	0	-0.000000	1338	1557	1557	1557	1.16368
=HYPERLINK("http://www.godatabase.org/cgi-bin/go.cgi?query=GO:0008645&auto_wild_cards=yes&view=query&action=query&search_constraint=terms","GO:0008645_hexose_transport")	4	0	0	-0.000000	1338	1557	1557	1557	1.16368
=HYPERLINK("http://www.godatabase.org/cgi-bin/go.cgi?query=GO:0009066&auto_wild_cards=yes&view=query&action=query&search_constraint=terms","GO:0009066_aspartate_family_amino_acid_metabolism")	4	0	0	-0.000000	1338	1557	1557	1557	1.16368
=HYPERLINK("http://www.godatabase.org/cgi-bin/go.cgi?query=GO:0009084&auto_wild_cards=yes&view=query&action=query&search_constraint=terms","GO:0009084_glutamine_family_amino_acid_biosynthesis")	4	0	0	-0.000000	1338	1557	1557	1557	1.16368
=HYPERLINK("http://www.godatabase.org/cgi-bin/go.cgi?query=GO:0009112&auto_wild_cards=yes&view=query&action=query&search_constraint=terms","GO:0009112_nucleobase_metabolism")	4	0	0	-0.000000	1338	1557	1557	1557	1.16368
=HYPERLINK("http://www.godatabase.org/cgi-bin/go.cgi?query=GO:0009190&auto_wild_cards=yes&view=query&action=query&search_constraint=terms","GO:0009190_cyclic_nucleotide_biosynthesis")	4	0	0	-0.000000	1338	1557	1557	1557	1.16368
=HYPERLINK("http://www.godatabase.org/cgi-bin/go.cgi?query=GO:0009208&auto_wild_cards=yes&view=query&action=query&search_constraint=terms","GO:0009208_pyrimidine_ribonucleoside_triphosphate_metabolism")	4	0	0	-0.000000	1338	1557	1557	1557	1.16368
=HYPERLINK("http://www.godatabase.org/cgi-bin/go.cgi?query=GO:0009209&auto_wild_cards=yes&view=query&action=query&search_constraint=terms","GO:0009209_pyrimidine_ribonucleoside_triphosphate_biosynthesis")	4	0	0	-0.000000	1338	1557	1557	1557	1.16368
=HYPERLINK("http://www.godatabase.org/cgi-bin/go.cgi?query=GO:0009218&auto_wild_cards=yes&view=query&action=query&search_constraint=terms","GO:0009218_pyrimidine_ribonucleotide_metabolism")	4	0	0	-0.000000	1338	1557	1557	1557	1.16368
=HYPERLINK("http://www.godatabase.org/cgi-bin/go.cgi?query=GO:0009220&auto_wild_cards=yes&view=query&action=query&search_constraint=terms","GO:0009220_pyrimidine_ribonucleotide_biosynthesis")	4	0	0	-0.000000	1338	1557	1557	1557	1.16368
=HYPERLINK("http://www.godatabase.org/cgi-bin/go.cgi?query=GO:0009250&auto_wild_cards=yes&view=query&action=query&search_constraint=terms","GO:0009250_glucan_biosynthesis")	4	0	0	-0.000000	1338	1557	1557	1557	1.16368
=HYPERLINK("http://www.godatabase.org/cgi-bin/go.cgi?query=GO:0009306&auto_wild_cards=yes&view=query&action=query&search_constraint=terms","GO:0009306_protein_secretion")	4	0	0	-0.000000	1338	1557	1557	1557	1.16368
=HYPERLINK("http://www.godatabase.org/cgi-bin/go.cgi?query=GO:0009620&auto_wild_cards=yes&view=query&action=query&search_constraint=terms","GO:0009620_response_to_fungi")	4	0	0	-0.000000	1338	1557	1557	1557	1.16368
=HYPERLINK("http://www.godatabase.org/cgi-bin/go.cgi?query=GO:0015749&auto_wild_cards=yes&view=query&action=query&search_constraint=terms","GO:0015749_monosaccharide_transport")	4	0	0	-0.000000	1338	1557	1557	1557	1.16368
=HYPERLINK("http://www.godatabase.org/cgi-bin/go.cgi?query=GO:0015758&auto_wild_cards=yes&view=query&action=query&search_constraint=terms","GO:0015758_glucose_transport")	4	0	0	-0.000000	1338	1557	1557	1557	1.16368
=HYPERLINK("http://www.godatabase.org/cgi-bin/go.cgi?query=GO:0016066&auto_wild_cards=yes&view=query&action=query&search_constraint=terms","GO:0016066_cellular_defense_response_(sensu_Vertebrata)")	4	0	0	-0.000000	1338	1557	1557	1557	1.16368
=HYPERLINK("http://www.godatabase.org/cgi-bin/go.cgi?query=GO:0016569&auto_wild_cards=yes&view=query&action=query&search_constraint=terms","GO:0016569_covalent_chromatin_modification")	4	0	0	-0.000000	1338	1557	1557	1557	1.16368
=HYPERLINK("http://www.godatabase.org/cgi-bin/go.cgi?query=GO:0016570&auto_wild_cards=yes&view=query&action=query&search_constraint=terms","GO:0016570_histone_modification")	4	0	0	-0.000000	1338	1557	1557	1557	1.16368
=HYPERLINK("http://www.godatabase.org/cgi-bin/go.cgi?query=GO:0016575&auto_wild_cards=yes&view=query&action=query&search_constraint=terms","GO:0016575_histone_deacetylation")	4	0	0	-0.000000	1338	1557	1557	1557	1.16368
=HYPERLINK("http://www.godatabase.org/cgi-bin/go.cgi?query=GO:0019370&auto_wild_cards=yes&view=query&action=query&search_constraint=terms","GO:0019370_leukotriene_biosynthesis")	4	0	0	-0.000000	1338	1557	1557	1557	1.16368
=HYPERLINK("http://www.godatabase.org/cgi-bin/go.cgi?query=GO:0030041&auto_wild_cards=yes&view=query&action=query&search_constraint=terms","GO:0030041_actin_filament_polymerization")	4	0	0	-0.000000	1338	1557	1557	1557	1.16368
=HYPERLINK("http://www.godatabase.org/cgi-bin/go.cgi?query=GO:0030111&auto_wild_cards=yes&view=query&action=query&search_constraint=terms","GO:0030111_regulation_of_Wnt_receptor_signaling_pathway")	4	0	0	-0.000000	1338	1557	1557	1557	1.16368
=HYPERLINK("http://www.godatabase.org/cgi-bin/go.cgi?query=GO:0030217&auto_wild_cards=yes&view=query&action=query&search_constraint=terms","GO:0030217_T-cell_differentiation")	4	0	0	-0.000000	1338	1557	1557	1557	1.16368
=HYPERLINK("http://www.godatabase.org/cgi-bin/go.cgi?query=GO:0030262&auto_wild_cards=yes&view=query&action=query&search_constraint=terms","GO:0030262_apoptotic_nuclear_changes")	4	0	0	-0.000000	1338	1557	1557	1557	1.16368
=HYPERLINK("http://www.godatabase.org/cgi-bin/go.cgi?query=GO:0030308&auto_wild_cards=yes&view=query&action=query&search_constraint=terms","GO:0030308_negative_regulation_of_cell_growth")	4	0	0	-0.000000	1338	1557	1557	1557	1.16368
=HYPERLINK("http://www.godatabase.org/cgi-bin/go.cgi?query=GO:0030518&auto_wild_cards=yes&view=query&action=query&search_constraint=terms","GO:0030518_steroid_hormone_receptor_signaling_pathway")	4	0	0	-0.000000	1338	1557	1557	1557	1.16368
=HYPERLINK("http://www.godatabase.org/cgi-bin/go.cgi?query=GO:0030522&auto_wild_cards=yes&view=query&action=query&search_constraint=terms","GO:0030522_intracellular_receptor-mediated_signaling_pathway")	4	0	0	-0.000000	1338	1557	1557	1557	1.16368
=HYPERLINK("http://www.godatabase.org/cgi-bin/go.cgi?query=GO:0030593&auto_wild_cards=yes&view=query&action=query&search_constraint=terms","GO:0030593_neutrophil_chemotaxis")	4	0	0	-0.000000	1338	1557	1557	1557	1.16368
=HYPERLINK("http://www.godatabase.org/cgi-bin/go.cgi?query=GO:0042168&auto_wild_cards=yes&view=query&action=query&search_constraint=terms","GO:0042168_heme_metabolism")	4	0	0	-0.000000	1338	1557	1557	1557	1.16368
=HYPERLINK("http://www.godatabase.org/cgi-bin/go.cgi?query=GO:0042278&auto_wild_cards=yes&view=query&action=query&search_constraint=terms","GO:0042278_purine_nucleoside_metabolism")	4	0	0	-0.000000	1338	1557	1557	1557	1.16368
=HYPERLINK("http://www.godatabase.org/cgi-bin/go.cgi?query=GO:0042345&auto_wild_cards=yes&view=query&action=query&search_constraint=terms","GO:0042345_regulation_of_NF-kappaB-nucleus_import")	4	0	0	-0.000000	1338	1557	1557	1557	1.16368
=HYPERLINK("http://www.godatabase.org/cgi-bin/go.cgi?query=GO:0042348&auto_wild_cards=yes&view=query&action=query&search_constraint=terms","GO:0042348_NF-kappaB-nucleus_import")	4	0	0	-0.000000	1338	1557	1557	1557	1.16368
=HYPERLINK("http://www.godatabase.org/cgi-bin/go.cgi?query=GO:0042401&auto_wild_cards=yes&view=query&action=query&search_constraint=terms","GO:0042401_biogenic_amine_biosynthesis")	4	0	0	-0.000000	1338	1557	1557	1557	1.16368
=HYPERLINK("http://www.godatabase.org/cgi-bin/go.cgi?query=GO:0042742&auto_wild_cards=yes&view=query&action=query&search_constraint=terms","GO:0042742_defense_response_to_bacteria")	4	0	0	-0.000000	1338	1557	1557	1557	1.16368
=HYPERLINK("http://www.godatabase.org/cgi-bin/go.cgi?query=GO:0043086&auto_wild_cards=yes&view=query&action=query&search_constraint=terms","GO:0043086_negative_regulation_of_enzyme_activity")	4	0	0	-0.000000	1338	1557	1557	1557	1.16368
=HYPERLINK("http://www.godatabase.org/cgi-bin/go.cgi?query=GO:0045005&auto_wild_cards=yes&view=query&action=query&search_constraint=terms","GO:0045005_maintenance_of_fidelity_during_DNA-dependent_DNA_replication")	4	0	0	-0.000000	1338	1557	1557	1557	1.16368
=HYPERLINK("http://www.godatabase.org/cgi-bin/go.cgi?query=GO:0045165&auto_wild_cards=yes&view=query&action=query&search_constraint=terms","GO:0045165_cell_fate_commitment")	4	0	0	-0.000000	1338	1557	1557	1557	1.16368
=HYPERLINK("http://www.godatabase.org/cgi-bin/go.cgi?query=GO:0045792&auto_wild_cards=yes&view=query&action=query&search_constraint=terms","GO:0045792_negative_regulation_of_cell_size")	4	0	0	-0.000000	1338	1557	1557	1557	1.16368
=HYPERLINK("http://www.godatabase.org/cgi-bin/go.cgi?query=GO:0045893&auto_wild_cards=yes&view=query&action=query&search_constraint=terms","GO:0045893_positive_regulation_of_transcription__DNA-dependent")	4	0	0	-0.000000	1338	1557	1557	1557	1.16368
=HYPERLINK("http://www.godatabase.org/cgi-bin/go.cgi?query=GO:0045926&auto_wild_cards=yes&view=query&action=query&search_constraint=terms","GO:0045926_negative_regulation_of_growth")	4	0	0	-0.000000	1338	1557	1557	1557	1.16368
=HYPERLINK("http://www.godatabase.org/cgi-bin/go.cgi?query=GO:0046036&auto_wild_cards=yes&view=query&action=query&search_constraint=terms","GO:0046036_CTP_metabolism")	4	0	0	-0.000000	1338	1557	1557	1557	1.16368
=HYPERLINK("http://www.godatabase.org/cgi-bin/go.cgi?query=GO:0046051&auto_wild_cards=yes&view=query&action=query&search_constraint=terms","GO:0046051_UTP_metabolism")	4	0	0	-0.000000	1338	1557	1557	1557	1.16368
=HYPERLINK("http://www.godatabase.org/cgi-bin/go.cgi?query=GO:0046058&auto_wild_cards=yes&view=query&action=query&search_constraint=terms","GO:0046058_cAMP_metabolism")	4	0	0	-0.000000	1338	1557	1557	1557	1.16368
=HYPERLINK("http://www.godatabase.org/cgi-bin/go.cgi?query=GO:0046128&auto_wild_cards=yes&view=query&action=query&search_constraint=terms","GO:0046128_purine_ribonucleoside_metabolism")	4	0	0	-0.000000	1338	1557	1557	1557	1.16368
=HYPERLINK("http://www.godatabase.org/cgi-bin/go.cgi?query=GO:0046425&auto_wild_cards=yes&view=query&action=query&search_constraint=terms","GO:0046425_regulation_of_JAK-STAT_cascade")	4	0	0	-0.000000	1338	1557	1557	1557	1.16368
=HYPERLINK("http://www.godatabase.org/cgi-bin/go.cgi?query=GO:0046426&auto_wild_cards=yes&view=query&action=query&search_constraint=terms","GO:0046426_negative_regulation_of_JAK-STAT_cascade")	4	0	0	-0.000000	1338	1557	1557	1557	1.16368
=HYPERLINK("http://www.godatabase.org/cgi-bin/go.cgi?query=GO:0046466&auto_wild_cards=yes&view=query&action=query&search_constraint=terms","GO:0046466_membrane_lipid_catabolism")	4	0	0	-0.000000	1338	1557	1557	1557	1.16368
=HYPERLINK("http://www.godatabase.org/cgi-bin/go.cgi?query=GO:0046916&auto_wild_cards=yes&view=query&action=query&search_constraint=terms","GO:0046916_transition_metal_ion_homeostasis")	4	0	0	-0.000000	1338	1557	1557	1557	1.16368
=HYPERLINK("http://www.godatabase.org/cgi-bin/go.cgi?query=GO:0050670&auto_wild_cards=yes&view=query&action=query&search_constraint=terms","GO:0050670_regulation_of_lymphocyte_proliferation")	4	0	0	-0.000000	1338	1557	1557	1557	1.16368
=HYPERLINK("http://www.godatabase.org/cgi-bin/go.cgi?query=GO:0050832&auto_wild_cards=yes&view=query&action=query&search_constraint=terms","GO:0050832_defense_response_to_fungi")	4	0	0	-0.000000	1338	1557	1557	1557	1.16368
=HYPERLINK("http://www.godatabase.org/cgi-bin/go.cgi?query=GO:0007067&auto_wild_cards=yes&view=query&action=query&search_constraint=terms","GO:0007067_mitosis")	40	0	0	-0.000000	1340	1557	1557	1557	1.16194
=HYPERLINK("http://www.godatabase.org/cgi-bin/go.cgi?query=GO:0016337&auto_wild_cards=yes&view=query&action=query&search_constraint=terms","GO:0016337_cell-cell_adhesion")	40	0	0	-0.000000	1340	1557	1557	1557	1.16194
=HYPERLINK("http://www.godatabase.org/cgi-bin/go.cgi?query=GO:0000087&auto_wild_cards=yes&view=query&action=query&search_constraint=terms","GO:0000087_M_phase_of_mitotic_cell_cycle")	41	0	0	-0.000000	1348	1557	1557	1557	1.15504
=HYPERLINK("http://www.godatabase.org/cgi-bin/go.cgi?query=GO:0006092&auto_wild_cards=yes&view=query&action=query&search_constraint=terms","GO:0006092_main_pathways_of_carbohydrate_metabolism")	41	0	0	-0.000000	1348	1557	1557	1557	1.15504
=HYPERLINK("http://www.godatabase.org/cgi-bin/go.cgi?query=GO:0006119&auto_wild_cards=yes&view=query&action=query&search_constraint=terms","GO:0006119_oxidative_phosphorylation")	41	0	0	-0.000000	1348	1557	1557	1557	1.15504
=HYPERLINK("http://www.godatabase.org/cgi-bin/go.cgi?query=GO:0006470&auto_wild_cards=yes&view=query&action=query&search_constraint=terms","GO:0006470_protein_amino_acid_dephosphorylation")	41	0	0	-0.000000	1348	1557	1557	1557	1.15504
=HYPERLINK("http://www.godatabase.org/cgi-bin/go.cgi?query=GO:0008610&auto_wild_cards=yes&view=query&action=query&search_constraint=terms","GO:0008610_lipid_biosynthesis")	41	0	0	-0.000000	1348	1557	1557	1557	1.15504
=HYPERLINK("http://www.godatabase.org/cgi-bin/go.cgi?query=GO:0009259&auto_wild_cards=yes&view=query&action=query&search_constraint=terms","GO:0009259_ribonucleotide_metabolism")	41	0	0	-0.000000	1348	1557	1557	1557	1.15504
=HYPERLINK("http://www.godatabase.org/cgi-bin/go.cgi?query=GO:0009889&auto_wild_cards=yes&view=query&action=query&search_constraint=terms","GO:0009889_regulation_of_biosynthesis")	41	0	0	-0.000000	1348	1557	1557	1557	1.15504
=HYPERLINK("http://www.godatabase.org/cgi-bin/go.cgi?query=GO:0016311&auto_wild_cards=yes&view=query&action=query&search_constraint=terms","GO:0016311_dephosphorylation")	41	0	0	-0.000000	1348	1557	1557	1557	1.15504
=HYPERLINK("http://www.godatabase.org/cgi-bin/go.cgi?query=GO:0006731&auto_wild_cards=yes&view=query&action=query&search_constraint=terms","GO:0006731_coenzyme_and_prosthetic_group_metabolism")	42	0	0	-0.000000	1350	1557	1557	1557	1.15333
=HYPERLINK("http://www.godatabase.org/cgi-bin/go.cgi?query=GO:0045045&auto_wild_cards=yes&view=query&action=query&search_constraint=terms","GO:0045045_secretory_pathway")	42	0	0	-0.000000	1350	1557	1557	1557	1.15333
=HYPERLINK("http://www.godatabase.org/cgi-bin/go.cgi?query=GO:0007249&auto_wild_cards=yes&view=query&action=query&search_constraint=terms","GO:0007249_I-kappaB_kinase_NF-kappaB_cascade")	43	0	0	-0.000000	1352	1557	1557	1557	1.15163
=HYPERLINK("http://www.godatabase.org/cgi-bin/go.cgi?query=GO:0009581&auto_wild_cards=yes&view=query&action=query&search_constraint=terms","GO:0009581_detection_of_external_stimulus")	43	0	0	-0.000000	1352	1557	1557	1557	1.15163
=HYPERLINK("http://www.godatabase.org/cgi-bin/go.cgi?query=GO:0000280&auto_wild_cards=yes&view=query&action=query&search_constraint=terms","GO:0000280_nuclear_division")	44	0	0	-0.000000	1356	1557	1557	1557	1.14823
=HYPERLINK("http://www.godatabase.org/cgi-bin/go.cgi?query=GO:0006260&auto_wild_cards=yes&view=query&action=query&search_constraint=terms","GO:0006260_DNA_replication")	44	0	0	-0.000000	1356	1557	1557	1557	1.14823
=HYPERLINK("http://www.godatabase.org/cgi-bin/go.cgi?query=GO:0006511&auto_wild_cards=yes&view=query&action=query&search_constraint=terms","GO:0006511_ubiquitin-dependent_protein_catabolism")	44	0	0	-0.000000	1356	1557	1557	1557	1.14823
=HYPERLINK("http://www.godatabase.org/cgi-bin/go.cgi?query=GO:0019941&auto_wild_cards=yes&view=query&action=query&search_constraint=terms","GO:0019941_modification-dependent_protein_catabolism")	44	0	0	-0.000000	1356	1557	1557	1557	1.14823
=HYPERLINK("http://www.godatabase.org/cgi-bin/go.cgi?query=GO:0000279&auto_wild_cards=yes&view=query&action=query&search_constraint=terms","GO:0000279_M_phase")	48	0	0	-0.000000	1360	1557	1557	1557	1.14485
=HYPERLINK("http://www.godatabase.org/cgi-bin/go.cgi?query=GO:0006917&auto_wild_cards=yes&view=query&action=query&search_constraint=terms","GO:0006917_induction_of_apoptosis")	48	0	0	-0.000000	1360	1557	1557	1557	1.14485
=HYPERLINK("http://www.godatabase.org/cgi-bin/go.cgi?query=GO:0009966&auto_wild_cards=yes&view=query&action=query&search_constraint=terms","GO:0009966_regulation_of_signal_transduction")	48	0	0	-0.000000	1360	1557	1557	1557	1.14485
=HYPERLINK("http://www.godatabase.org/cgi-bin/go.cgi?query=GO:0012502&auto_wild_cards=yes&view=query&action=query&search_constraint=terms","GO:0012502_induction_of_programmed_cell_death")	48	0	0	-0.000000	1360	1557	1557	1557	1.14485
=HYPERLINK("http://www.godatabase.org/cgi-bin/go.cgi?query=GO:0000375&auto_wild_cards=yes&view=query&action=query&search_constraint=terms","GO:0000375_RNA_splicing__via_transesterification_reactions")	49	0	0	-0.000000	1363	1557	1557	1557	1.14233
=HYPERLINK("http://www.godatabase.org/cgi-bin/go.cgi?query=GO:0000377&auto_wild_cards=yes&view=query&action=query&search_constraint=terms","GO:0000377_RNA_splicing__via_transesterification_reactions_with_bulged_adenosine_as_nucleophile")	49	0	0	-0.000000	1363	1557	1557	1557	1.14233
=HYPERLINK("http://www.godatabase.org/cgi-bin/go.cgi?query=GO:0000398&auto_wild_cards=yes&view=query&action=query&search_constraint=terms","GO:0000398_nuclear_mRNA_splicing__via_spliceosome")	49	0	0	-0.000000	1363	1557	1557	1557	1.14233
=HYPERLINK("http://www.godatabase.org/cgi-bin/go.cgi?query=GO:0000090&auto_wild_cards=yes&view=query&action=query&search_constraint=terms","GO:0000090_mitotic_anaphase")	5	0	0	-0.000000	1413	1557	1557	1557	1.10191
=HYPERLINK("http://www.godatabase.org/cgi-bin/go.cgi?query=GO:0000271&auto_wild_cards=yes&view=query&action=query&search_constraint=terms","GO:0000271_polysaccharide_biosynthesis")	5	0	0	-0.000000	1413	1557	1557	1557	1.10191
=HYPERLINK("http://www.godatabase.org/cgi-bin/go.cgi?query=GO:0006342&auto_wild_cards=yes&view=query&action=query&search_constraint=terms","GO:0006342_chromatin_silencing")	5	0	0	-0.000000	1413	1557	1557	1557	1.10191
=HYPERLINK("http://www.godatabase.org/cgi-bin/go.cgi?query=GO:0006687&auto_wild_cards=yes&view=query&action=query&search_constraint=terms","GO:0006687_glycosphingolipid_metabolism")	5	0	0	-0.000000	1413	1557	1557	1557	1.10191
=HYPERLINK("http://www.godatabase.org/cgi-bin/go.cgi?query=GO:0006805&auto_wild_cards=yes&view=query&action=query&search_constraint=terms","GO:0006805_xenobiotic_metabolism")	5	0	0	-0.000000	1413	1557	1557	1557	1.10191
=HYPERLINK("http://www.godatabase.org/cgi-bin/go.cgi?query=GO:0006814&auto_wild_cards=yes&view=query&action=query&search_constraint=terms","GO:0006814_sodium_ion_transport")	5	0	0	-0.000000	1413	1557	1557	1557	1.10191
=HYPERLINK("http://www.godatabase.org/cgi-bin/go.cgi?query=GO:0006816&auto_wild_cards=yes&view=query&action=query&search_constraint=terms","GO:0006816_calcium_ion_transport")	5	0	0	-0.000000	1413	1557	1557	1557	1.10191
=HYPERLINK("http://www.godatabase.org/cgi-bin/go.cgi?query=GO:0006825&auto_wild_cards=yes&view=query&action=query&search_constraint=terms","GO:0006825_copper_ion_transport")	5	0	0	-0.000000	1413	1557	1557	1557	1.10191
=HYPERLINK("http://www.godatabase.org/cgi-bin/go.cgi?query=GO:0006826&auto_wild_cards=yes&view=query&action=query&search_constraint=terms","GO:0006826_iron_ion_transport")	5	0	0	-0.000000	1413	1557	1557	1557	1.10191
=HYPERLINK("http://www.godatabase.org/cgi-bin/go.cgi?query=GO:0006904&auto_wild_cards=yes&view=query&action=query&search_constraint=terms","GO:0006904_vesicle_docking_during_exocytosis")	5	0	0	-0.000000	1413	1557	1557	1557	1.10191
=HYPERLINK("http://www.godatabase.org/cgi-bin/go.cgi?query=GO:0006941&auto_wild_cards=yes&view=query&action=query&search_constraint=terms","GO:0006941_striated_muscle_contraction")	5	0	0	-0.000000	1413	1557	1557	1557	1.10191
=HYPERLINK("http://www.godatabase.org/cgi-bin/go.cgi?query=GO:0006958&auto_wild_cards=yes&view=query&action=query&search_constraint=terms","GO:0006958_complement_activation__classical_pathway")	5	0	0	-0.000000	1413	1557	1557	1557	1.10191
=HYPERLINK("http://www.godatabase.org/cgi-bin/go.cgi?query=GO:0007015&auto_wild_cards=yes&view=query&action=query&search_constraint=terms","GO:0007015_actin_filament_organization")	5	0	0	-0.000000	1413	1557	1557	1557	1.10191
=HYPERLINK("http://www.godatabase.org/cgi-bin/go.cgi?query=GO:0007156&auto_wild_cards=yes&view=query&action=query&search_constraint=terms","GO:0007156_homophilic_cell_adhesion")	5	0	0	-0.000000	1413	1557	1557	1557	1.10191
=HYPERLINK("http://www.godatabase.org/cgi-bin/go.cgi?query=GO:0007159&auto_wild_cards=yes&view=query&action=query&search_constraint=terms","GO:0007159_leukocyte_cell_adhesion")	5	0	0	-0.000000	1413	1557	1557	1557	1.10191
=HYPERLINK("http://www.godatabase.org/cgi-bin/go.cgi?query=GO:0007162&auto_wild_cards=yes&view=query&action=query&search_constraint=terms","GO:0007162_negative_regulation_of_cell_adhesion")	5	0	0	-0.000000	1413	1557	1557	1557	1.10191
=HYPERLINK("http://www.godatabase.org/cgi-bin/go.cgi?query=GO:0007163&auto_wild_cards=yes&view=query&action=query&search_constraint=terms","GO:0007163_establishment_and_or_maintenance_of_cell_polarity")	5	0	0	-0.000000	1413	1557	1557	1557	1.10191
=HYPERLINK("http://www.godatabase.org/cgi-bin/go.cgi?query=GO:0007179&auto_wild_cards=yes&view=query&action=query&search_constraint=terms","GO:0007179_transforming_growth_factor_beta_receptor_signaling_pathway")	5	0	0	-0.000000	1413	1557	1557	1557	1.10191
=HYPERLINK("http://www.godatabase.org/cgi-bin/go.cgi?query=GO:0007260&auto_wild_cards=yes&view=query&action=query&search_constraint=terms","GO:0007260_tyrosine_phosphorylation_of_STAT_protein")	5	0	0	-0.000000	1413	1557	1557	1557	1.10191
=HYPERLINK("http://www.godatabase.org/cgi-bin/go.cgi?query=GO:0007409&auto_wild_cards=yes&view=query&action=query&search_constraint=terms","GO:0007409_axonogenesis")	5	0	0	-0.000000	1413	1557	1557	1557	1.10191
=HYPERLINK("http://www.godatabase.org/cgi-bin/go.cgi?query=GO:0007519&auto_wild_cards=yes&view=query&action=query&search_constraint=terms","GO:0007519_myogenesis")	5	0	0	-0.000000	1413	1557	1557	1557	1.10191
=HYPERLINK("http://www.godatabase.org/cgi-bin/go.cgi?query=GO:0007565&auto_wild_cards=yes&view=query&action=query&search_constraint=terms","GO:0007565_pregnancy")	5	0	0	-0.000000	1413	1557	1557	1557	1.10191
=HYPERLINK("http://www.godatabase.org/cgi-bin/go.cgi?query=GO:0007622&auto_wild_cards=yes&view=query&action=query&search_constraint=terms","GO:0007622_rhythmic_behavior")	5	0	0	-0.000000	1413	1557	1557	1557	1.10191
=HYPERLINK("http://www.godatabase.org/cgi-bin/go.cgi?query=GO:0007623&auto_wild_cards=yes&view=query&action=query&search_constraint=terms","GO:0007623_circadian_rhythm")	5	0	0	-0.000000	1413	1557	1557	1557	1.10191
=HYPERLINK("http://www.godatabase.org/cgi-bin/go.cgi?query=GO:0008064&auto_wild_cards=yes&view=query&action=query&search_constraint=terms","GO:0008064_regulation_of_actin_polymerization_and_or_depolymerization")	5	0	0	-0.000000	1413	1557	1557	1557	1.10191
=HYPERLINK("http://www.godatabase.org/cgi-bin/go.cgi?query=GO:0008629&auto_wild_cards=yes&view=query&action=query&search_constraint=terms","GO:0008629_induction_of_apoptosis_by_intracellular_signals")	5	0	0	-0.000000	1413	1557	1557	1557	1.10191
=HYPERLINK("http://www.godatabase.org/cgi-bin/go.cgi?query=GO:0009072&auto_wild_cards=yes&view=query&action=query&search_constraint=terms","GO:0009072_aromatic_amino_acid_family_metabolism")	5	0	0	-0.000000	1413	1557	1557	1557	1.10191
=HYPERLINK("http://www.godatabase.org/cgi-bin/go.cgi?query=GO:0009119&auto_wild_cards=yes&view=query&action=query&search_constraint=terms","GO:0009119_ribonucleoside_metabolism")	5	0	0	-0.000000	1413	1557	1557	1557	1.10191
=HYPERLINK("http://www.godatabase.org/cgi-bin/go.cgi?query=GO:0009187&auto_wild_cards=yes&view=query&action=query&search_constraint=terms","GO:0009187_cyclic_nucleotide_metabolism")	5	0	0	-0.000000	1413	1557	1557	1557	1.10191
=HYPERLINK("http://www.godatabase.org/cgi-bin/go.cgi?query=GO:0009405&auto_wild_cards=yes&view=query&action=query&search_constraint=terms","GO:0009405_pathogenesis")	5	0	0	-0.000000	1413	1557	1557	1557	1.10191
=HYPERLINK("http://www.godatabase.org/cgi-bin/go.cgi?query=GO:0009595&auto_wild_cards=yes&view=query&action=query&search_constraint=terms","GO:0009595_detection_of_biotic_stimulus")	5	0	0	-0.000000	1413	1557	1557	1557	1.10191
=HYPERLINK("http://www.godatabase.org/cgi-bin/go.cgi?query=GO:0009596&auto_wild_cards=yes&view=query&action=query&search_constraint=terms","GO:0009596_detection_of_pest_pathogen_parasite")	5	0	0	-0.000000	1413	1557	1557	1557	1.10191
=HYPERLINK("http://www.godatabase.org/cgi-bin/go.cgi?query=GO:0009790&auto_wild_cards=yes&view=query&action=query&search_constraint=terms","GO:0009790_embryonic_development")	5	0	0	-0.000000	1413	1557	1557	1557	1.10191
=HYPERLINK("http://www.godatabase.org/cgi-bin/go.cgi?query=GO:0009891&auto_wild_cards=yes&view=query&action=query&search_constraint=terms","GO:0009891_positive_regulation_of_biosynthesis")	5	0	0	-0.000000	1413	1557	1557	1557	1.10191
=HYPERLINK("http://www.godatabase.org/cgi-bin/go.cgi?query=GO:0009968&auto_wild_cards=yes&view=query&action=query&search_constraint=terms","GO:0009968_negative_regulation_of_signal_transduction")	5	0	0	-0.000000	1413	1557	1557	1557	1.10191
=HYPERLINK("http://www.godatabase.org/cgi-bin/go.cgi?query=GO:0009991&auto_wild_cards=yes&view=query&action=query&search_constraint=terms","GO:0009991_response_to_extracellular_stimulus")	5	0	0	-0.000000	1413	1557	1557	1557	1.10191
=HYPERLINK("http://www.godatabase.org/cgi-bin/go.cgi?query=GO:0030099&auto_wild_cards=yes&view=query&action=query&search_constraint=terms","GO:0030099_myeloid_blood_cell_differentiation")	5	0	0	-0.000000	1413	1557	1557	1557	1.10191
=HYPERLINK("http://www.godatabase.org/cgi-bin/go.cgi?query=GO:0030168&auto_wild_cards=yes&view=query&action=query&search_constraint=terms","GO:0030168_platelet_activation")	5	0	0	-0.000000	1413	1557	1557	1557	1.10191
=HYPERLINK("http://www.godatabase.org/cgi-bin/go.cgi?query=GO:0030261&auto_wild_cards=yes&view=query&action=query&search_constraint=terms","GO:0030261_chromosome_condensation")	5	0	0	-0.000000	1413	1557	1557	1557	1.10191
=HYPERLINK("http://www.godatabase.org/cgi-bin/go.cgi?query=GO:0030832&auto_wild_cards=yes&view=query&action=query&search_constraint=terms","GO:0030832_regulation_of_actin_filament_length")	5	0	0	-0.000000	1413	1557	1557	1557	1.10191
=HYPERLINK("http://www.godatabase.org/cgi-bin/go.cgi?query=GO:0042306&auto_wild_cards=yes&view=query&action=query&search_constraint=terms","GO:0042306_regulation_of_protein-nucleus_import")	5	0	0	-0.000000	1413	1557	1557	1557	1.10191
=HYPERLINK("http://www.godatabase.org/cgi-bin/go.cgi?query=GO:0042398&auto_wild_cards=yes&view=query&action=query&search_constraint=terms","GO:0042398_amino_acid_derivative_biosynthesis")	5	0	0	-0.000000	1413	1557	1557	1557	1.10191
=HYPERLINK("http://www.godatabase.org/cgi-bin/go.cgi?query=GO:0042770&auto_wild_cards=yes&view=query&action=query&search_constraint=terms","GO:0042770_DNA_damage_response__signal_transduction")	5	0	0	-0.000000	1413	1557	1557	1557	1.10191
=HYPERLINK("http://www.godatabase.org/cgi-bin/go.cgi?query=GO:0042990&auto_wild_cards=yes&view=query&action=query&search_constraint=terms","GO:0042990_regulation_of_transcription_factor-nucleus_import")	5	0	0	-0.000000	1413	1557	1557	1557	1.10191
=HYPERLINK("http://www.godatabase.org/cgi-bin/go.cgi?query=GO:0042991&auto_wild_cards=yes&view=query&action=query&search_constraint=terms","GO:0042991_transcription_factor-nucleus_import")	5	0	0	-0.000000	1413	1557	1557	1557	1.10191
=HYPERLINK("http://www.godatabase.org/cgi-bin/go.cgi?query=GO:0045761&auto_wild_cards=yes&view=query&action=query&search_constraint=terms","GO:0045761_regulation_of_adenylate_cyclase_activity")	5	0	0	-0.000000	1413	1557	1557	1557	1.10191
=HYPERLINK("http://www.godatabase.org/cgi-bin/go.cgi?query=GO:0045814&auto_wild_cards=yes&view=query&action=query&search_constraint=terms","GO:0045814_negative_regulation_of_gene_expression__epigenetic")	5	0	0	-0.000000	1413	1557	1557	1557	1.10191
=HYPERLINK("http://www.godatabase.org/cgi-bin/go.cgi?query=GO:0046822&auto_wild_cards=yes&view=query&action=query&search_constraint=terms","GO:0046822_regulation_of_nucleocytoplasmic_transport")	5	0	0	-0.000000	1413	1557	1557	1557	1.10191
=HYPERLINK("http://www.godatabase.org/cgi-bin/go.cgi?query=GO:0048278&auto_wild_cards=yes&view=query&action=query&search_constraint=terms","GO:0048278_vesicle_docking")	5	0	0	-0.000000	1413	1557	1557	1557	1.10191
=HYPERLINK("http://www.godatabase.org/cgi-bin/go.cgi?query=GO:0050876&auto_wild_cards=yes&view=query&action=query&search_constraint=terms","GO:0050876_reproductive_physiological_process")	5	0	0	-0.000000	1413	1557	1557	1557	1.10191
=HYPERLINK("http://www.godatabase.org/cgi-bin/go.cgi?query=GO:0006325&auto_wild_cards=yes&view=query&action=query&search_constraint=terms","GO:0006325_establishment_and_or_maintenance_of_chromatin_architecture")	50	0	0	-0.000000	1418	1557	1557	1557	1.09803
=HYPERLINK("http://www.godatabase.org/cgi-bin/go.cgi?query=GO:0006520&auto_wild_cards=yes&view=query&action=query&search_constraint=terms","GO:0006520_amino_acid_metabolism")	50	0	0	-0.000000	1418	1557	1557	1557	1.09803
=HYPERLINK("http://www.godatabase.org/cgi-bin/go.cgi?query=GO:0006605&auto_wild_cards=yes&view=query&action=query&search_constraint=terms","GO:0006605_protein_targeting")	50	0	0	-0.000000	1418	1557	1557	1557	1.09803
=HYPERLINK("http://www.godatabase.org/cgi-bin/go.cgi?query=GO:0043065&auto_wild_cards=yes&view=query&action=query&search_constraint=terms","GO:0043065_positive_regulation_of_apoptosis")	50	0	0	-0.000000	1418	1557	1557	1557	1.09803
=HYPERLINK("http://www.godatabase.org/cgi-bin/go.cgi?query=GO:0043068&auto_wild_cards=yes&view=query&action=query&search_constraint=terms","GO:0043068_positive_regulation_of_programmed_cell_death")	50	0	0	-0.000000	1418	1557	1557	1557	1.09803
=HYPERLINK("http://www.godatabase.org/cgi-bin/go.cgi?query=GO:0006323&auto_wild_cards=yes&view=query&action=query&search_constraint=terms","GO:0006323_DNA_packaging")	51	0	0	-0.000000	1420	1557	1557	1557	1.09648
=HYPERLINK("http://www.godatabase.org/cgi-bin/go.cgi?query=GO:0006457&auto_wild_cards=yes&view=query&action=query&search_constraint=terms","GO:0006457_protein_folding")	51	0	0	-0.000000	1420	1557	1557	1557	1.09648
=HYPERLINK("http://www.godatabase.org/cgi-bin/go.cgi?query=GO:0006281&auto_wild_cards=yes&view=query&action=query&search_constraint=terms","GO:0006281_DNA_repair")	53	0	0	-0.000000	1421	1557	1557	1557	1.09571
=HYPERLINK("http://www.godatabase.org/cgi-bin/go.cgi?query=GO:0050877&auto_wild_cards=yes&view=query&action=query&search_constraint=terms","GO:0050877_neurophysiological_process")	54	0	0	-0.000000	1422	1557	1557	1557	1.09494
=HYPERLINK("http://www.godatabase.org/cgi-bin/go.cgi?query=GO:0000067&auto_wild_cards=yes&view=query&action=query&search_constraint=terms","GO:0000067_DNA_replication_and_chromosome_cycle")	56	0	0	-0.000000	1423	1557	1557	1557	1.09417
=HYPERLINK("http://www.godatabase.org/cgi-bin/go.cgi?query=GO:0015980&auto_wild_cards=yes&view=query&action=query&search_constraint=terms","GO:0015980_energy_derivation_by_oxidation_of_organic_compounds")	58	0	0	-0.000000	1424	1557	1557	1557	1.0934
=HYPERLINK("http://www.godatabase.org/cgi-bin/go.cgi?query=GO:0006519&auto_wild_cards=yes&view=query&action=query&search_constraint=terms","GO:0006519_amino_acid_and_derivative_metabolism")	59	0	0	-0.000000	1427	1557	1557	1557	1.0911
=HYPERLINK("http://www.godatabase.org/cgi-bin/go.cgi?query=GO:0006812&auto_wild_cards=yes&view=query&action=query&search_constraint=terms","GO:0006812_cation_transport")	59	0	0	-0.000000	1427	1557	1557	1557	1.0911
=HYPERLINK("http://www.godatabase.org/cgi-bin/go.cgi?query=GO:0007001&auto_wild_cards=yes&view=query&action=query&search_constraint=terms","GO:0007001_chromosome_organization_and_biogenesis_(sensu_Eukarya)")	59	0	0	-0.000000	1427	1557	1557	1557	1.0911
=HYPERLINK("http://www.godatabase.org/cgi-bin/go.cgi?query=GO:0000059&auto_wild_cards=yes&view=query&action=query&search_constraint=terms","GO:0000059_protein-nucleus_import__docking")	6	0	0	-0.000000	1458	1557	1557	1557	1.0679
=HYPERLINK("http://www.godatabase.org/cgi-bin/go.cgi?query=GO:0000188&auto_wild_cards=yes&view=query&action=query&search_constraint=terms","GO:0000188_inactivation_of_MAPK")	6	0	0	-0.000000	1458	1557	1557	1557	1.0679
=HYPERLINK("http://www.godatabase.org/cgi-bin/go.cgi?query=GO:0006000&auto_wild_cards=yes&view=query&action=query&search_constraint=terms","GO:0006000_fructose_metabolism")	6	0	0	-0.000000	1458	1557	1557	1557	1.0679
=HYPERLINK("http://www.godatabase.org/cgi-bin/go.cgi?query=GO:0006100&auto_wild_cards=yes&view=query&action=query&search_constraint=terms","GO:0006100_TCA_intermediate_metabolism")	6	0	0	-0.000000	1458	1557	1557	1557	1.0679
=HYPERLINK("http://www.godatabase.org/cgi-bin/go.cgi?query=GO:0006183&auto_wild_cards=yes&view=query&action=query&search_constraint=terms","GO:0006183_GTP_biosynthesis")	6	0	0	-0.000000	1458	1557	1557	1557	1.0679
=HYPERLINK("http://www.godatabase.org/cgi-bin/go.cgi?query=GO:0006275&auto_wild_cards=yes&view=query&action=query&search_constraint=terms","GO:0006275_regulation_of_DNA_replication")	6	0	0	-0.000000	1458	1557	1557	1557	1.0679
=HYPERLINK("http://www.godatabase.org/cgi-bin/go.cgi?query=GO:0006493&auto_wild_cards=yes&view=query&action=query&search_constraint=terms","GO:0006493_O-linked_glycosylation")	6	0	0	-0.000000	1458	1557	1557	1557	1.0679
=HYPERLINK("http://www.godatabase.org/cgi-bin/go.cgi?query=GO:0006595&auto_wild_cards=yes&view=query&action=query&search_constraint=terms","GO:0006595_polyamine_metabolism")	6	0	0	-0.000000	1458	1557	1557	1557	1.0679
=HYPERLINK("http://www.godatabase.org/cgi-bin/go.cgi?query=GO:0006635&auto_wild_cards=yes&view=query&action=query&search_constraint=terms","GO:0006635_fatty_acid_beta-oxidation")	6	0	0	-0.000000	1458	1557	1557	1557	1.0679
=HYPERLINK("http://www.godatabase.org/cgi-bin/go.cgi?query=GO:0006766&auto_wild_cards=yes&view=query&action=query&search_constraint=terms","GO:0006766_vitamin_metabolism")	6	0	0	-0.000000	1458	1557	1557	1557	1.0679
=HYPERLINK("http://www.godatabase.org/cgi-bin/go.cgi?query=GO:0006801&auto_wild_cards=yes&view=query&action=query&search_constraint=terms","GO:0006801_superoxide_metabolism")	6	0	0	-0.000000	1458	1557	1557	1557	1.0679
=HYPERLINK("http://www.godatabase.org/cgi-bin/go.cgi?query=GO:0006821&auto_wild_cards=yes&view=query&action=query&search_constraint=terms","GO:0006821_chloride_transport")	6	0	0	-0.000000	1458	1557	1557	1557	1.0679
=HYPERLINK("http://www.godatabase.org/cgi-bin/go.cgi?query=GO:0006909&auto_wild_cards=yes&view=query&action=query&search_constraint=terms","GO:0006909_phagocytosis")	6	0	0	-0.000000	1458	1557	1557	1557	1.0679
=HYPERLINK("http://www.godatabase.org/cgi-bin/go.cgi?query=GO:0007059&auto_wild_cards=yes&view=query&action=query&search_constraint=terms","GO:0007059_chromosome_segregation")	6	0	0	-0.000000	1458	1557	1557	1557	1.0679
=HYPERLINK("http://www.godatabase.org/cgi-bin/go.cgi?query=GO:0007193&auto_wild_cards=yes&view=query&action=query&search_constraint=terms","GO:0007193_G-protein_signaling__adenylate_cyclase_inhibiting_pathway")	6	0	0	-0.000000	1458	1557	1557	1557	1.0679
=HYPERLINK("http://www.godatabase.org/cgi-bin/go.cgi?query=GO:0007265&auto_wild_cards=yes&view=query&action=query&search_constraint=terms","GO:0007265_RAS_protein_signal_transduction")	6	0	0	-0.000000	1458	1557	1557	1557	1.0679
=HYPERLINK("http://www.godatabase.org/cgi-bin/go.cgi?query=GO:0008643&auto_wild_cards=yes&view=query&action=query&search_constraint=terms","GO:0008643_carbohydrate_transport")	6	0	0	-0.000000	1458	1557	1557	1557	1.0679
=HYPERLINK("http://www.godatabase.org/cgi-bin/go.cgi?query=GO:0009069&auto_wild_cards=yes&view=query&action=query&search_constraint=terms","GO:0009069_serine_family_amino_acid_metabolism")	6	0	0	-0.000000	1458	1557	1557	1557	1.0679
=HYPERLINK("http://www.godatabase.org/cgi-bin/go.cgi?query=GO:0009147&auto_wild_cards=yes&view=query&action=query&search_constraint=terms","GO:0009147_pyrimidine_nucleoside_triphosphate_metabolism")	6	0	0	-0.000000	1458	1557	1557	1557	1.0679
=HYPERLINK("http://www.godatabase.org/cgi-bin/go.cgi?query=GO:0009225&auto_wild_cards=yes&view=query&action=query&search_constraint=terms","GO:0009225_nucleotide-sugar_metabolism")	6	0	0	-0.000000	1458	1557	1557	1557	1.0679
=HYPERLINK("http://www.godatabase.org/cgi-bin/go.cgi?query=GO:0009410&auto_wild_cards=yes&view=query&action=query&search_constraint=terms","GO:0009410_response_to_xenobiotic_stimulus")	6	0	0	-0.000000	1458	1557	1557	1557	1.0679
=HYPERLINK("http://www.godatabase.org/cgi-bin/go.cgi?query=GO:0010033&auto_wild_cards=yes&view=query&action=query&search_constraint=terms","GO:0010033_response_to_organic_substance")	6	0	0	-0.000000	1458	1557	1557	1557	1.0679
=HYPERLINK("http://www.godatabase.org/cgi-bin/go.cgi?query=GO:0016458&auto_wild_cards=yes&view=query&action=query&search_constraint=terms","GO:0016458_gene_silencing")	6	0	0	-0.000000	1458	1557	1557	1557	1.0679
=HYPERLINK("http://www.godatabase.org/cgi-bin/go.cgi?query=GO:0019319&auto_wild_cards=yes&view=query&action=query&search_constraint=terms","GO:0019319_hexose_biosynthesis")	6	0	0	-0.000000	1458	1557	1557	1557	1.0679
=HYPERLINK("http://www.godatabase.org/cgi-bin/go.cgi?query=GO:0019835&auto_wild_cards=yes&view=query&action=query&search_constraint=terms","GO:0019835_cytolysis")	6	0	0	-0.000000	1458	1557	1557	1557	1.0679
=HYPERLINK("http://www.godatabase.org/cgi-bin/go.cgi?query=GO:0046039&auto_wild_cards=yes&view=query&action=query&search_constraint=terms","GO:0046039_GTP_metabolism")	6	0	0	-0.000000	1458	1557	1557	1557	1.0679
=HYPERLINK("http://www.godatabase.org/cgi-bin/go.cgi?query=GO:0046148&auto_wild_cards=yes&view=query&action=query&search_constraint=terms","GO:0046148_pigment_biosynthesis")	6	0	0	-0.000000	1458	1557	1557	1557	1.0679
=HYPERLINK("http://www.godatabase.org/cgi-bin/go.cgi?query=GO:0046165&auto_wild_cards=yes&view=query&action=query&search_constraint=terms","GO:0046165_alcohol_biosynthesis")	6	0	0	-0.000000	1458	1557	1557	1557	1.0679
=HYPERLINK("http://www.godatabase.org/cgi-bin/go.cgi?query=GO:0046364&auto_wild_cards=yes&view=query&action=query&search_constraint=terms","GO:0046364_monosaccharide_biosynthesis")	6	0	0	-0.000000	1458	1557	1557	1557	1.0679
=HYPERLINK("http://www.godatabase.org/cgi-bin/go.cgi?query=GO:0046651&auto_wild_cards=yes&view=query&action=query&search_constraint=terms","GO:0046651_lymphocyte_proliferation")	6	0	0	-0.000000	1458	1557	1557	1557	1.0679
=HYPERLINK("http://www.godatabase.org/cgi-bin/go.cgi?query=GO:0046903&auto_wild_cards=yes&view=query&action=query&search_constraint=terms","GO:0046903_secretion")	6	0	0	-0.000000	1458	1557	1557	1557	1.0679
=HYPERLINK("http://www.godatabase.org/cgi-bin/go.cgi?query=GO:0006997&auto_wild_cards=yes&view=query&action=query&search_constraint=terms","GO:0006997_nuclear_organization_and_biogenesis")	60	0	0	-0.000000	1460	1557	1557	1557	1.06644
=HYPERLINK("http://www.godatabase.org/cgi-bin/go.cgi?query=GO:0008380&auto_wild_cards=yes&view=query&action=query&search_constraint=terms","GO:0008380_RNA_splicing")	60	0	0	-0.000000	1460	1557	1557	1557	1.06644
=HYPERLINK("http://www.godatabase.org/cgi-bin/go.cgi?query=GO:0006066&auto_wild_cards=yes&view=query&action=query&search_constraint=terms","GO:0006066_alcohol_metabolism")	61	0	0	-0.000000	1461	1557	1557	1557	1.06571
=HYPERLINK("http://www.godatabase.org/cgi-bin/go.cgi?query=GO:0000278&auto_wild_cards=yes&view=query&action=query&search_constraint=terms","GO:0000278_mitotic_cell_cycle")	62	0	0	-0.000000	1462	1557	1557	1557	1.06498
=HYPERLINK("http://www.godatabase.org/cgi-bin/go.cgi?query=GO:0006974&auto_wild_cards=yes&view=query&action=query&search_constraint=terms","GO:0006974_response_to_DNA_damage_stimulus")	64	0	0	-0.000000	1463	1557	1557	1557	1.06425
=HYPERLINK("http://www.godatabase.org/cgi-bin/go.cgi?query=GO:0007264&auto_wild_cards=yes&view=query&action=query&search_constraint=terms","GO:0007264_small_GTPase_mediated_signal_transduction")	65	0	0	-0.000000	1464	1557	1557	1557	1.06352
=HYPERLINK("http://www.godatabase.org/cgi-bin/go.cgi?query=GO:0009719&auto_wild_cards=yes&view=query&action=query&search_constraint=terms","GO:0009719_response_to_endogenous_stimulus")	66	0	0	-0.000000	1465	1557	1557	1557	1.0628
=HYPERLINK("http://www.godatabase.org/cgi-bin/go.cgi?query=GO:0042127&auto_wild_cards=yes&view=query&action=query&search_constraint=terms","GO:0042127_regulation_of_cell_proliferation")	67	0	0	-0.000000	1467	1557	1557	1557	1.06135
=HYPERLINK("http://www.godatabase.org/cgi-bin/go.cgi?query=GO:0043037&auto_wild_cards=yes&view=query&action=query&search_constraint=terms","GO:0043037_translation")	67	0	0	-0.000000	1467	1557	1557	1557	1.06135
=HYPERLINK("http://www.godatabase.org/cgi-bin/go.cgi?query=GO:0006118&auto_wild_cards=yes&view=query&action=query&search_constraint=terms","GO:0006118_electron_transport")	68	0	0	-0.000000	1468	1557	1557	1557	1.06063
=HYPERLINK("http://www.godatabase.org/cgi-bin/go.cgi?query=GO:0006397&auto_wild_cards=yes&view=query&action=query&search_constraint=terms","GO:0006397_mRNA_processing")	69	0	0	-0.000000	1469	1557	1557	1557	1.0599
=HYPERLINK("http://www.godatabase.org/cgi-bin/go.cgi?query=GO:0000096&auto_wild_cards=yes&view=query&action=query&search_constraint=terms","GO:0000096_sulfur_amino_acid_metabolism")	7	0	0	-0.000000	1499	1557	1557	1557	1.03869
=HYPERLINK("http://www.godatabase.org/cgi-bin/go.cgi?query=GO:0006302&auto_wild_cards=yes&view=query&action=query&search_constraint=terms","GO:0006302_double-strand_break_repair")	7	0	0	-0.000000	1499	1557	1557	1557	1.03869
=HYPERLINK("http://www.godatabase.org/cgi-bin/go.cgi?query=GO:0006383&auto_wild_cards=yes&view=query&action=query&search_constraint=terms","GO:0006383_transcription_from_Pol_III_promoter")	7	0	0	-0.000000	1499	1557	1557	1557	1.03869
=HYPERLINK("http://www.godatabase.org/cgi-bin/go.cgi?query=GO:0006613&auto_wild_cards=yes&view=query&action=query&search_constraint=terms","GO:0006613_cotranslational_membrane_targeting")	7	0	0	-0.000000	1499	1557	1557	1557	1.03869
=HYPERLINK("http://www.godatabase.org/cgi-bin/go.cgi?query=GO:0006664&auto_wild_cards=yes&view=query&action=query&search_constraint=terms","GO:0006664_glycolipid_metabolism")	7	0	0	-0.000000	1499	1557	1557	1557	1.03869
=HYPERLINK("http://www.godatabase.org/cgi-bin/go.cgi?query=GO:0006690&auto_wild_cards=yes&view=query&action=query&search_constraint=terms","GO:0006690_icosanoid_metabolism")	7	0	0	-0.000000	1499	1557	1557	1557	1.03869
=HYPERLINK("http://www.godatabase.org/cgi-bin/go.cgi?query=GO:0006807&auto_wild_cards=yes&view=query&action=query&search_constraint=terms","GO:0006807_nitrogen_metabolism")	7	0	0	-0.000000	1499	1557	1557	1557	1.03869
=HYPERLINK("http://www.godatabase.org/cgi-bin/go.cgi?query=GO:0006813&auto_wild_cards=yes&view=query&action=query&search_constraint=terms","GO:0006813_potassium_ion_transport")	7	0	0	-0.000000	1499	1557	1557	1557	1.03869
=HYPERLINK("http://www.godatabase.org/cgi-bin/go.cgi?query=GO:0006944&auto_wild_cards=yes&view=query&action=query&search_constraint=terms","GO:0006944_membrane_fusion")	7	0	0	-0.000000	1499	1557	1557	1557	1.03869
=HYPERLINK("http://www.godatabase.org/cgi-bin/go.cgi?query=GO:0006956&auto_wild_cards=yes&view=query&action=query&search_constraint=terms","GO:0006956_complement_activation")	7	0	0	-0.000000	1499	1557	1557	1557	1.03869
=HYPERLINK("http://www.godatabase.org/cgi-bin/go.cgi?query=GO:0007032&auto_wild_cards=yes&view=query&action=query&search_constraint=terms","GO:0007032_endosome_organization_and_biogenesis")	7	0	0	-0.000000	1499	1557	1557	1557	1.03869
=HYPERLINK("http://www.godatabase.org/cgi-bin/go.cgi?query=GO:0007051&auto_wild_cards=yes&view=query&action=query&search_constraint=terms","GO:0007051_spindle_assembly")	7	0	0	-0.000000	1499	1557	1557	1557	1.03869
=HYPERLINK("http://www.godatabase.org/cgi-bin/go.cgi?query=GO:0007052&auto_wild_cards=yes&view=query&action=query&search_constraint=terms","GO:0007052_mitotic_spindle_assembly")	7	0	0	-0.000000	1499	1557	1557	1557	1.03869
=HYPERLINK("http://www.godatabase.org/cgi-bin/go.cgi?query=GO:0007204&auto_wild_cards=yes&view=query&action=query&search_constraint=terms","GO:0007204_cytosolic_calcium_ion_concentration_elevation")	7	0	0	-0.000000	1499	1557	1557	1557	1.03869
=HYPERLINK("http://www.godatabase.org/cgi-bin/go.cgi?query=GO:0007205&auto_wild_cards=yes&view=query&action=query&search_constraint=terms","GO:0007205_protein_kinase_C_activation")	7	0	0	-0.000000	1499	1557	1557	1557	1.03869
=HYPERLINK("http://www.godatabase.org/cgi-bin/go.cgi?query=GO:0008033&auto_wild_cards=yes&view=query&action=query&search_constraint=terms","GO:0008033_tRNA_processing")	7	0	0	-0.000000	1499	1557	1557	1557	1.03869
=HYPERLINK("http://www.godatabase.org/cgi-bin/go.cgi?query=GO:0008154&auto_wild_cards=yes&view=query&action=query&search_constraint=terms","GO:0008154_actin_polymerization_and_or_depolymerization")	7	0	0	-0.000000	1499	1557	1557	1557	1.03869
=HYPERLINK("http://www.godatabase.org/cgi-bin/go.cgi?query=GO:0008544&auto_wild_cards=yes&view=query&action=query&search_constraint=terms","GO:0008544_epidermis_development")	7	0	0	-0.000000	1499	1557	1557	1557	1.03869
=HYPERLINK("http://www.godatabase.org/cgi-bin/go.cgi?query=GO:0008654&auto_wild_cards=yes&view=query&action=query&search_constraint=terms","GO:0008654_phospholipid_biosynthesis")	7	0	0	-0.000000	1499	1557	1557	1557	1.03869
=HYPERLINK("http://www.godatabase.org/cgi-bin/go.cgi?query=GO:0009060&auto_wild_cards=yes&view=query&action=query&search_constraint=terms","GO:0009060_aerobic_respiration")	7	0	0	-0.000000	1499	1557	1557	1557	1.03869
=HYPERLINK("http://www.godatabase.org/cgi-bin/go.cgi?query=GO:0016197&auto_wild_cards=yes&view=query&action=query&search_constraint=terms","GO:0016197_endosome_transport")	7	0	0	-0.000000	1499	1557	1557	1557	1.03869
=HYPERLINK("http://www.godatabase.org/cgi-bin/go.cgi?query=GO:0018108&auto_wild_cards=yes&view=query&action=query&search_constraint=terms","GO:0018108_peptidyl-tyrosine_phosphorylation")	7	0	0	-0.000000	1499	1557	1557	1557	1.03869
=HYPERLINK("http://www.godatabase.org/cgi-bin/go.cgi?query=GO:0030098&auto_wild_cards=yes&view=query&action=query&search_constraint=terms","GO:0030098_lymphocyte_differentiation")	7	0	0	-0.000000	1499	1557	1557	1557	1.03869
=HYPERLINK("http://www.godatabase.org/cgi-bin/go.cgi?query=GO:0030595&auto_wild_cards=yes&view=query&action=query&search_constraint=terms","GO:0030595_immune_cell_chemotaxis")	7	0	0	-0.000000	1499	1557	1557	1557	1.03869
=HYPERLINK("http://www.godatabase.org/cgi-bin/go.cgi?query=GO:0042113&auto_wild_cards=yes&view=query&action=query&search_constraint=terms","GO:0042113_B-cell_activation")	7	0	0	-0.000000	1499	1557	1557	1557	1.03869
=HYPERLINK("http://www.godatabase.org/cgi-bin/go.cgi?query=GO:0042440&auto_wild_cards=yes&view=query&action=query&search_constraint=terms","GO:0042440_pigment_metabolism")	7	0	0	-0.000000	1499	1557	1557	1557	1.03869
=HYPERLINK("http://www.godatabase.org/cgi-bin/go.cgi?query=GO:0045333&auto_wild_cards=yes&view=query&action=query&search_constraint=terms","GO:0045333_cellular_respiration")	7	0	0	-0.000000	1499	1557	1557	1557	1.03869
=HYPERLINK("http://www.godatabase.org/cgi-bin/go.cgi?query=GO:0046456&auto_wild_cards=yes&view=query&action=query&search_constraint=terms","GO:0046456_icosanoid_biosynthesis")	7	0	0	-0.000000	1499	1557	1557	1557	1.03869
=HYPERLINK("http://www.godatabase.org/cgi-bin/go.cgi?query=GO:0048066&auto_wild_cards=yes&view=query&action=query&search_constraint=terms","GO:0048066_pigmentation")	7	0	0	-0.000000	1499	1557	1557	1557	1.03869
=HYPERLINK("http://www.godatabase.org/cgi-bin/go.cgi?query=GO:0050900&auto_wild_cards=yes&view=query&action=query&search_constraint=terms","GO:0050900_immune_cell_migration")	7	0	0	-0.000000	1499	1557	1557	1557	1.03869
=HYPERLINK("http://www.godatabase.org/cgi-bin/go.cgi?query=GO:0007010&auto_wild_cards=yes&view=query&action=query&search_constraint=terms","GO:0007010_cytoskeleton_organization_and_biogenesis")	70	0	0	-0.000000	1500	1557	1557	1557	1.038
=HYPERLINK("http://www.godatabase.org/cgi-bin/go.cgi?query=GO:0006357&auto_wild_cards=yes&view=query&action=query&search_constraint=terms","GO:0006357_regulation_of_transcription_from_Pol_II_promoter")	71	0	0	-0.000000	1501	1557	1557	1557	1.03731
=HYPERLINK("http://www.godatabase.org/cgi-bin/go.cgi?query=GO:0009308&auto_wild_cards=yes&view=query&action=query&search_constraint=terms","GO:0009308_amine_metabolism")	72	0	0	-0.000000	1502	1557	1557	1557	1.03662
=HYPERLINK("http://www.godatabase.org/cgi-bin/go.cgi?query=GO:0016071&auto_wild_cards=yes&view=query&action=query&search_constraint=terms","GO:0016071_mRNA_metabolism")	75	0	0	-0.000000	1503	1557	1557	1557	1.03593
=HYPERLINK("http://www.godatabase.org/cgi-bin/go.cgi?query=GO:0016192&auto_wild_cards=yes&view=query&action=query&search_constraint=terms","GO:0016192_vesicle-mediated_transport")	77	0	0	-0.000000	1504	1557	1557	1557	1.03524
=HYPERLINK("http://www.godatabase.org/cgi-bin/go.cgi?query=GO:0006811&auto_wild_cards=yes&view=query&action=query&search_constraint=terms","GO:0006811_ion_transport")	78	0	0	-0.000000	1505	1557	1557	1557	1.03455
=HYPERLINK("http://www.godatabase.org/cgi-bin/go.cgi?query=GO:0006091&auto_wild_cards=yes&view=query&action=query&search_constraint=terms","GO:0006091_energy_pathways")	79	0	0	-0.000000	1506	1557	1557	1557	1.03386
=HYPERLINK("http://www.godatabase.org/cgi-bin/go.cgi?query=GO:0000187&auto_wild_cards=yes&view=query&action=query&search_constraint=terms","GO:0000187_activation_of_MAPK")	8	0	0	-0.000000	1531	1557	1557	1557	1.01698
=HYPERLINK("http://www.godatabase.org/cgi-bin/go.cgi?query=GO:0006289&auto_wild_cards=yes&view=query&action=query&search_constraint=terms","GO:0006289_nucleotide-excision_repair")	8	0	0	-0.000000	1531	1557	1557	1557	1.01698
=HYPERLINK("http://www.godatabase.org/cgi-bin/go.cgi?query=GO:0006401&auto_wild_cards=yes&view=query&action=query&search_constraint=terms","GO:0006401_RNA_catabolism")	8	0	0	-0.000000	1531	1557	1557	1557	1.01698
=HYPERLINK("http://www.godatabase.org/cgi-bin/go.cgi?query=GO:0006607&auto_wild_cards=yes&view=query&action=query&search_constraint=terms","GO:0006607_NLS-bearing_substrate-nucleus_import")	8	0	0	-0.000000	1531	1557	1557	1557	1.01698
=HYPERLINK("http://www.godatabase.org/cgi-bin/go.cgi?query=GO:0006612&auto_wild_cards=yes&view=query&action=query&search_constraint=terms","GO:0006612_protein-membrane_targeting")	8	0	0	-0.000000	1531	1557	1557	1557	1.01698
=HYPERLINK("http://www.godatabase.org/cgi-bin/go.cgi?query=GO:0006626&auto_wild_cards=yes&view=query&action=query&search_constraint=terms","GO:0006626_protein-mitochondrial_targeting")	8	0	0	-0.000000	1531	1557	1557	1557	1.01698
=HYPERLINK("http://www.godatabase.org/cgi-bin/go.cgi?query=GO:0006730&auto_wild_cards=yes&view=query&action=query&search_constraint=terms","GO:0006730_one-carbon_compound_metabolism")	8	0	0	-0.000000	1531	1557	1557	1557	1.01698
=HYPERLINK("http://www.godatabase.org/cgi-bin/go.cgi?query=GO:0006865&auto_wild_cards=yes&view=query&action=query&search_constraint=terms","GO:0006865_amino_acid_transport")	8	0	0	-0.000000	1531	1557	1557	1557	1.01698
=HYPERLINK("http://www.godatabase.org/cgi-bin/go.cgi?query=GO:0006888&auto_wild_cards=yes&view=query&action=query&search_constraint=terms","GO:0006888_ER_to_Golgi_transport")	8	0	0	-0.000000	1531	1557	1557	1557	1.01698
=HYPERLINK("http://www.godatabase.org/cgi-bin/go.cgi?query=GO:0006891&auto_wild_cards=yes&view=query&action=query&search_constraint=terms","GO:0006891_intra-Golgi_transport")	8	0	0	-0.000000	1531	1557	1557	1557	1.01698
=HYPERLINK("http://www.godatabase.org/cgi-bin/go.cgi?query=GO:0006919&auto_wild_cards=yes&view=query&action=query&search_constraint=terms","GO:0006919_caspase_activation")	8	0	0	-0.000000	1531	1557	1557	1557	1.01698
=HYPERLINK("http://www.godatabase.org/cgi-bin/go.cgi?query=GO:0007126&auto_wild_cards=yes&view=query&action=query&search_constraint=terms","GO:0007126_meiosis")	8	0	0	-0.000000	1531	1557	1557	1557	1.01698
=HYPERLINK("http://www.godatabase.org/cgi-bin/go.cgi?query=GO:0007188&auto_wild_cards=yes&view=query&action=query&search_constraint=terms","GO:0007188_G-protein_signaling__coupled_to_cAMP_nucleotide_second_messenger")	8	0	0	-0.000000	1531	1557	1557	1557	1.01698
=HYPERLINK("http://www.godatabase.org/cgi-bin/go.cgi?query=GO:0007254&auto_wild_cards=yes&view=query&action=query&search_constraint=terms","GO:0007254_JNK_cascade")	8	0	0	-0.000000	1531	1557	1557	1557	1.01698
=HYPERLINK("http://www.godatabase.org/cgi-bin/go.cgi?query=GO:0007398&auto_wild_cards=yes&view=query&action=query&search_constraint=terms","GO:0007398_ectoderm_development")	8	0	0	-0.000000	1531	1557	1557	1557	1.01698
=HYPERLINK("http://www.godatabase.org/cgi-bin/go.cgi?query=GO:0009063&auto_wild_cards=yes&view=query&action=query&search_constraint=terms","GO:0009063_amino_acid_catabolism")	8	0	0	-0.000000	1531	1557	1557	1557	1.01698
=HYPERLINK("http://www.godatabase.org/cgi-bin/go.cgi?query=GO:0009064&auto_wild_cards=yes&view=query&action=query&search_constraint=terms","GO:0009064_glutamine_family_amino_acid_metabolism")	8	0	0	-0.000000	1531	1557	1557	1557	1.01698
=HYPERLINK("http://www.godatabase.org/cgi-bin/go.cgi?query=GO:0009314&auto_wild_cards=yes&view=query&action=query&search_constraint=terms","GO:0009314_response_to_radiation")	8	0	0	-0.000000	1531	1557	1557	1557	1.01698
=HYPERLINK("http://www.godatabase.org/cgi-bin/go.cgi?query=GO:0018212&auto_wild_cards=yes&view=query&action=query&search_constraint=terms","GO:0018212_peptidyl-tyrosine_modification")	8	0	0	-0.000000	1531	1557	1557	1557	1.01698
=HYPERLINK("http://www.godatabase.org/cgi-bin/go.cgi?query=GO:0019395&auto_wild_cards=yes&view=query&action=query&search_constraint=terms","GO:0019395_fatty_acid_oxidation")	8	0	0	-0.000000	1531	1557	1557	1557	1.01698
=HYPERLINK("http://www.godatabase.org/cgi-bin/go.cgi?query=GO:0019883&auto_wild_cards=yes&view=query&action=query&search_constraint=terms","GO:0019883_antigen_presentation__endogenous_antigen")	8	0	0	-0.000000	1531	1557	1557	1557	1.01698
=HYPERLINK("http://www.godatabase.org/cgi-bin/go.cgi?query=GO:0030203&auto_wild_cards=yes&view=query&action=query&search_constraint=terms","GO:0030203_glycosaminoglycan_metabolism")	8	0	0	-0.000000	1531	1557	1557	1557	1.01698
=HYPERLINK("http://www.godatabase.org/cgi-bin/go.cgi?query=GO:0045047&auto_wild_cards=yes&view=query&action=query&search_constraint=terms","GO:0045047_protein-ER_targeting")	8	0	0	-0.000000	1531	1557	1557	1557	1.01698
=HYPERLINK("http://www.godatabase.org/cgi-bin/go.cgi?query=GO:0045935&auto_wild_cards=yes&view=query&action=query&search_constraint=terms","GO:0045935_positive_regulation_of_nucleobase__nucleoside__nucleotide_and_nucleic_acid_metabolism")	8	0	0	-0.000000	1531	1557	1557	1557	1.01698
=HYPERLINK("http://www.godatabase.org/cgi-bin/go.cgi?query=GO:0045941&auto_wild_cards=yes&view=query&action=query&search_constraint=terms","GO:0045941_positive_regulation_of_transcription")	8	0	0	-0.000000	1531	1557	1557	1557	1.01698
=HYPERLINK("http://www.godatabase.org/cgi-bin/go.cgi?query=GO:0006996&auto_wild_cards=yes&view=query&action=query&search_constraint=terms","GO:0006996_organelle_organization_and_biogenesis")	88	0	0	-0.000000	1532	1557	1557	1557	1.01632
=HYPERLINK("http://www.godatabase.org/cgi-bin/go.cgi?query=GO:0000072&auto_wild_cards=yes&view=query&action=query&search_constraint=terms","GO:0000072_M_phase_specific_microtubule_process")	9	0	0	-0.000000	1557	1557	1557	1557	1
=HYPERLINK("http://www.godatabase.org/cgi-bin/go.cgi?query=GO:0000075&auto_wild_cards=yes&view=query&action=query&search_constraint=terms","GO:0000075_cell_cycle_checkpoint")	9	0	0	-0.000000	1557	1557	1557	1557	1
=HYPERLINK("http://www.godatabase.org/cgi-bin/go.cgi?query=GO:0001525&auto_wild_cards=yes&view=query&action=query&search_constraint=terms","GO:0001525_angiogenesis")	9	0	0	-0.000000	1557	1557	1557	1557	1
=HYPERLINK("http://www.godatabase.org/cgi-bin/go.cgi?query=GO:0001568&auto_wild_cards=yes&view=query&action=query&search_constraint=terms","GO:0001568_blood_vessel_development")	9	0	0	-0.000000	1557	1557	1557	1557	1
=HYPERLINK("http://www.godatabase.org/cgi-bin/go.cgi?query=GO:0006022&auto_wild_cards=yes&view=query&action=query&search_constraint=terms","GO:0006022_aminoglycan_metabolism")	9	0	0	-0.000000	1557	1557	1557	1557	1
=HYPERLINK("http://www.godatabase.org/cgi-bin/go.cgi?query=GO:0006338&auto_wild_cards=yes&view=query&action=query&search_constraint=terms","GO:0006338_chromatin_remodeling")	9	0	0	-0.000000	1557	1557	1557	1557	1
=HYPERLINK("http://www.godatabase.org/cgi-bin/go.cgi?query=GO:0006406&auto_wild_cards=yes&view=query&action=query&search_constraint=terms","GO:0006406_mRNA-nucleus_export")	9	0	0	-0.000000	1557	1557	1557	1557	1
=HYPERLINK("http://www.godatabase.org/cgi-bin/go.cgi?query=GO:0006790&auto_wild_cards=yes&view=query&action=query&search_constraint=terms","GO:0006790_sulfur_metabolism")	9	0	0	-0.000000	1557	1557	1557	1557	1
=HYPERLINK("http://www.godatabase.org/cgi-bin/go.cgi?query=GO:0007018&auto_wild_cards=yes&view=query&action=query&search_constraint=terms","GO:0007018_microtubule-based_movement")	9	0	0	-0.000000	1557	1557	1557	1557	1
=HYPERLINK("http://www.godatabase.org/cgi-bin/go.cgi?query=GO:0007178&auto_wild_cards=yes&view=query&action=query&search_constraint=terms","GO:0007178_transmembrane_receptor_protein_serine_threonine_kinase_signaling_pathway")	9	0	0	-0.000000	1557	1557	1557	1557	1
=HYPERLINK("http://www.godatabase.org/cgi-bin/go.cgi?query=GO:0007389&auto_wild_cards=yes&view=query&action=query&search_constraint=terms","GO:0007389_pattern_specification")	9	0	0	-0.000000	1557	1557	1557	1557	1
=HYPERLINK("http://www.godatabase.org/cgi-bin/go.cgi?query=GO:0007417&auto_wild_cards=yes&view=query&action=query&search_constraint=terms","GO:0007417_central_nervous_system_development")	9	0	0	-0.000000	1557	1557	1557	1557	1
=HYPERLINK("http://www.godatabase.org/cgi-bin/go.cgi?query=GO:0008652&auto_wild_cards=yes&view=query&action=query&search_constraint=terms","GO:0008652_amino_acid_biosynthesis")	9	0	0	-0.000000	1557	1557	1557	1557	1
=HYPERLINK("http://www.godatabase.org/cgi-bin/go.cgi?query=GO:0009126&auto_wild_cards=yes&view=query&action=query&search_constraint=terms","GO:0009126_purine_nucleoside_monophosphate_metabolism")	9	0	0	-0.000000	1557	1557	1557	1557	1
=HYPERLINK("http://www.godatabase.org/cgi-bin/go.cgi?query=GO:0009127&auto_wild_cards=yes&view=query&action=query&search_constraint=terms","GO:0009127_purine_nucleoside_monophosphate_biosynthesis")	9	0	0	-0.000000	1557	1557	1557	1557	1
=HYPERLINK("http://www.godatabase.org/cgi-bin/go.cgi?query=GO:0009167&auto_wild_cards=yes&view=query&action=query&search_constraint=terms","GO:0009167_purine_ribonucleoside_monophosphate_metabolism")	9	0	0	-0.000000	1557	1557	1557	1557	1
=HYPERLINK("http://www.godatabase.org/cgi-bin/go.cgi?query=GO:0009168&auto_wild_cards=yes&view=query&action=query&search_constraint=terms","GO:0009168_purine_ribonucleoside_monophosphate_biosynthesis")	9	0	0	-0.000000	1557	1557	1557	1557	1
=HYPERLINK("http://www.godatabase.org/cgi-bin/go.cgi?query=GO:0009310&auto_wild_cards=yes&view=query&action=query&search_constraint=terms","GO:0009310_amine_catabolism")	9	0	0	-0.000000	1557	1557	1557	1557	1
=HYPERLINK("http://www.godatabase.org/cgi-bin/go.cgi?query=GO:0015698&auto_wild_cards=yes&view=query&action=query&search_constraint=terms","GO:0015698_inorganic_anion_transport")	9	0	0	-0.000000	1557	1557	1557	1557	1
=HYPERLINK("http://www.godatabase.org/cgi-bin/go.cgi?query=GO:0016582&auto_wild_cards=yes&view=query&action=query&search_constraint=terms","GO:0016582_non-covalent_chromatin_modification")	9	0	0	-0.000000	1557	1557	1557	1557	1
=HYPERLINK("http://www.godatabase.org/cgi-bin/go.cgi?query=GO:0019885&auto_wild_cards=yes&view=query&action=query&search_constraint=terms","GO:0019885_antigen_processing__endogenous_antigen_via_MHC_class_I")	9	0	0	-0.000000	1557	1557	1557	1557	1
=HYPERLINK("http://www.godatabase.org/cgi-bin/go.cgi?query=GO:0030155&auto_wild_cards=yes&view=query&action=query&search_constraint=terms","GO:0030155_regulation_of_cell_adhesion")	9	0	0	-0.000000	1557	1557	1557	1557	1
=HYPERLINK("http://www.godatabase.org/cgi-bin/go.cgi?query=GO:0030705&auto_wild_cards=yes&view=query&action=query&search_constraint=terms","GO:0030705_cytoskeleton-dependent_intracellular_transport")	9	0	0	-0.000000	1557	1557	1557	1557	1
=HYPERLINK("http://www.godatabase.org/cgi-bin/go.cgi?query=GO:0051028&auto_wild_cards=yes&view=query&action=query&search_constraint=terms","GO:0051028_mRNA_transport")	9	0	0	-0.000000	1557	1557	1557	1557	1
=HYPERLINK("http://www.godatabase.org/cgi-bin/go.cgi?query=GO:0051049&auto_wild_cards=yes&view=query&action=query&search_constraint=terms","GO:0051049_regulation_of_transport")	9	0	0	-0.000000	1557	1557	1557	1557	1
