# Supplementary material for: High-Throughput GoMiner, an 'industrial-strength' integrative gene ontology tool for interpretation of multiple-microarray experiments, with application to studies of Common Variable Immune Deficiency (CVID)
Source: BMC Bioinformatics. 2005 Jul 5;6:168. doi: 10.1186/1471-2105-6-168 (PMC1190154; doi:10.1186/1471-2105-6-168)
Supplement: Additional File 3 — Output Files Generated from High-Throughput GoMiner [file 1471-2105-6-168-S3.tar › cvidoutput/total.txt.dir/total.txt.change.series.CIM]

	P11.new.3-4.7-8.9-10.txt.PICK.32
GO:0006805_xenobiotic_metabolism	0.0635
GO:0006873_cell_ion_homeostasis	0.0277
GO:0006874_calcium_ion_homeostasis	0.06925
GO:0006875_metal_ion_homeostasis	0.031913
GO:0006935_chemotaxis	0.0650589
GO:0006950_response_to_stress	0.078625
GO:0006952_defense_response	0.1
GO:0006955_immune_response	0.1
GO:0006959_humoral_immune_response	0.0716154
GO:0006968_cellular_defense_response	0.0710714
GO:0007166_cell_surface_receptor_linked_signal_transduction	0.028375
GO:0007178_transmembrane_receptor_protein_serine_threonine_kinase_signaling_pathway	0.0277
GO:0007186_G-protein_coupled_receptor_protein_signaling_pathway	0.0748
GO:0007218_neuropeptide_signaling_pathway	0.0138182
GO:0009410_response_to_xenobiotic_stimulus	0.0531052
GO:0009605_response_to_external_stimulus	0.1
GO:0009607_response_to_biotic_stimulus	0.1
GO:0009611_response_to_wounding	0.074
GO:0009613_response_to_pest_pathogen_parasite	0.1
GO:0009617_response_to_bacteria	0.0232188
GO:0009628_response_to_abiotic_stimulus	0.0634
GO:0016064_humoral_defense_mechanism_(sensu_Vertebrata)	0.05365
GO:0019884_antigen_presentation__exogenous_antigen	0.0277
GO:0019886_antigen_processing__exogenous_antigen_via_MHC_class_II	0.0277
GO:0019935_cyclic-nucleotide-mediated_signaling	0.0232188
GO:0030003_cation_homeostasis	0.0277
GO:0030005_di-__tri-valent_inorganic_cation_homeostasis	0.031913
GO:0042221_response_to_chemical_substance	0.0974286
GO:0042330_taxis	0.0650589
GO:0045087_innate_immune_response	0.0485714
GO:0050801_ion_homeostasis	0.0277
GO:0050874_organismal_physiological_process	0.1
GO:0050896_response_to_stimulus	0.077091
