# Supplementary material for: High-Throughput GoMiner, an 'industrial-strength' integrative gene ontology tool for interpretation of multiple-microarray experiments, with application to studies of Common Variable Immune Deficiency (CVID)
Source: BMC Bioinformatics. 2005 Jul 5;6:168. doi: 10.1186/1471-2105-6-168 (PMC1190154; doi:10.1186/1471-2105-6-168)
Supplement: Additional File 3 — Output Files Generated from High-Throughput GoMiner [file 1471-2105-6-168-S3.tar › cvidoutput/total.txt.dir/total.txt.over.series.CIM]

	P11.new.3-4.7-8.9-10.txt.PICK.32
GO:0006805_xenobiotic_metabolism	0.0694
GO:0006950_response_to_stress	0.037
GO:0006952_defense_response	0.088
GO:0006955_immune_response	0.1
GO:0006968_cellular_defense_response	0.0649
GO:0007178_transmembrane_receptor_protein_serine_threonine_kinase_signaling_pathway	0.061
GO:0009410_response_to_xenobiotic_stimulus	0.0655
GO:0009605_response_to_external_stimulus	0.058375
GO:0009607_response_to_biotic_stimulus	0.082
GO:0009613_response_to_pest_pathogen_parasite	0.082
GO:0050874_organismal_physiological_process	0.0678571
GO:0050896_response_to_stimulus	0.013
