# Supplementary material for: High-Throughput GoMiner, an 'industrial-strength' integrative gene ontology tool for interpretation of multiple-microarray experiments, with application to studies of Common Variable Immune Deficiency (CVID)
Source: BMC Bioinformatics. 2005 Jul 5;6:168. doi: 10.1186/1471-2105-6-168 (PMC1190154; doi:10.1186/1471-2105-6-168)
Supplement: Additional File 3 — Output Files Generated from High-Throughput GoMiner [file 1471-2105-6-168-S3.tar › cvidoutput/total.txt.dir/total.txt.report.sorted]

P11.new.3-4.7-8.9-10.txt.PICK.32.change 33
P11.new.3-4.7-8.9-10.txt.PICK.32.under 21
P11.new.3-4.7-8.9-10.txt.PICK.32.over 12
