# Supplementary material for: High-Throughput GoMiner, an 'industrial-strength' integrative gene ontology tool for interpretation of multiple-microarray experiments, with application to studies of Common Variable Immune Deficiency (CVID)
Source: BMC Bioinformatics. 2005 Jul 5;6:168. doi: 10.1186/1471-2105-6-168 (PMC1190154; doi:10.1186/1471-2105-6-168)
Supplement: Additional File 6 — Summary Report [file 1471-2105-6-168-S6.xls]

## Sheet: P11.new.3-4.7-8.9-10.#202A2.xls
Summary Report
Each row contains a statistical summary about a category for the CVID patient. The information is sorted in ascending order by the one-sided Fisher exact p value. For the statistically important categories, this order is essentially identical with that for the FDR, which is given in the last column of each row. (Zeeberg and Qin, in preparation).
HYPERLINKED GO CATEGORY	TOTAL GENES	CHANGED GENES	ENRICHMENT	LOG10(p)	CUMULATIVE NUMBER OF CATEGORIES	CUMULATIVE RANDOMS LOWER BOUND	CUMULATIVE RANDOMS MEAN	CUMULATIVE RANDOMS UPPER BOUND	FALSE DISCOVERY RATE
GO:0006955_immune_response	254	15	3.41432	-5.1091	1	0	0	0	0
GO:0006952_defense_response	271	15	3.20014	-4.75635	2	0	0	0	0
GO:0050874_organismal_physiological_process	332	16	2.7863	-4.31735	3	0	0	0	0
GO:0009607_response_to_biotic_stimulus	295	15	2.93979	-4.30466	4	0	0	0	0
GO:0009613_response_to_pest_pathogen_parasite	144	10	4.01499	-3.98573	5	0	0	0	0
GO:0009605_response_to_external_stimulus	359	16	2.57675	-3.89012	6	0	0	0	0
GO:0042221_response_to_chemical_substance	52	6	6.67105	-3.69328	7	-0.09	0.01	0.11	0.00142857
GO:0009611_response_to_wounding	91	7	4.44737	-3.13526	8	-0.305366	0.16	0.625366	0.02
GO:0007186_G-protein_coupled_receptor_protein_signaling_pathway	68	6	5.10139	-3.05085	9	-0.430488	0.32	1.07049	0.0355556
GO:0050896_response_to_stimulus	430	16	2.15129	-2.95586	10	-0.454171	0.34	1.13417	0.034
GO:0006874_calcium_ion_homeostasis	4	2	28.9079	-2.76687	11	-0.57828	0.61	1.79828	0.0554545
GO:0006935_chemotaxis	32	4	7.22697	-2.71339	13	-0.62192	0.7	2.02192	0.0538462
GO:0042330_taxis	32	4	7.22697	-2.71339	13	-0.62192	0.7	2.02192	0.0538462
GO:0006959_humoral_immune_response	54	5	5.35331	-2.696	14	-0.62192	0.7	2.02192	0.05
GO:0009628_response_to_abiotic_stimulus	80	6	4.33618	-2.67835	15	-0.62192	0.7	2.02192	0.0466667
GO:0006968_cellular_defense_response	33	4	7.00797	-2.66267	16	-0.62192	0.7	2.02192	0.04375
GO:0006805_xenobiotic_metabolism	5	2	23.1263	-2.54979	17	-0.88333	0.95	2.78333	0.0558824
GO:0007267_cell-cell_signaling	62	5	4.66256	-2.4289	18	-0.83849	1.09	3.01849	0.0605556
GO:0009410_response_to_xenobiotic_stimulus	6	2	19.2719	-2.37846	19	-0.72545	1.28	3.28545	0.0673684
GO:0016064_humoral_defense_mechanism_(sensu_Vertebrata)	43	4	5.37821	-2.23712	20	-0.674	1.46	3.594	0.073
GO:0006950_response_to_stress	245	10	2.35983	-2.16259	21	-0.69184	1.91	4.51184	0.0909524
GO:0007166_cell_surface_receptor_linked_signal_transduction	171	8	2.70483	-2.1322	22	-0.66068	1.95	4.56068	0.0886364
GO:0006875_metal_ion_homeostasis	8	2	14.4539	-2.11689	24	-0.61912	2.35	5.31912	0.0979167
GO:0030005_di-__tri-valent_inorganic_cation_homeostasis	8	2	14.4539	-2.11689	24	-0.61912	2.35	5.31912	0.0979167
GO:0007155_cell_adhesion	106	6	3.27259	-2.06762	25	-0.61242	2.42	5.45242	0.0968
GO:0006873_cell_ion_homeostasis	9	2	12.848	-2.01249	30	-0.61345	2.87	6.35345	0.0956667
GO:0019884_antigen_presentation__exogenous_antigen	9	2	12.848	-2.01249	30	-0.61345	2.87	6.35345	0.0956667
GO:0019886_antigen_processing__exogenous_antigen_via_MHC_class_II	9	2	12.848	-2.01249	30	-0.61345	2.87	6.35345	0.0956667
GO:0030003_cation_homeostasis	9	2	12.848	-2.01249	30	-0.61345	2.87	6.35345	0.0956667
GO:0050801_ion_homeostasis	9	2	12.848	-2.01249	30	-0.61345	2.87	6.35345	0.0956667
GO:0007178_transmembrane_receptor_protein_serine_threonine_kinase_signaling_pathway	10	2	11.5632	-1.92032	32	-0.50614	3.25	7.00614	0.101562
GO:0019935_cyclic-nucleotide-mediated_signaling	10	2	11.5632	-1.92032	32	-0.50614	3.25	7.00614	0.101562
GO:0007218_neuropeptide_signaling_pathway	12	2	9.63596	-1.76345	33	-0.20304	4.05	8.30304	0.122727
GO:0006231_dTMP_biosynthesis	1	1	57.8158	-1.76205	45	5.65882	13.28	20.9012	0.295111
GO:0007423_sensory_organ_development	1	1	57.8158	-1.76205	45	5.65882	13.28	20.9012	0.295111
GO:0009129_pyrimidine_nucleoside_monophosphate_metabolism	1	1	57.8158	-1.76205	45	5.65882	13.28	20.9012	0.295111
GO:0009130_pyrimidine_nucleoside_monophosphate_biosynthesis	1	1	57.8158	-1.76205	45	5.65882	13.28	20.9012	0.295111
GO:0009157_deoxyribonucleoside_monophosphate_biosynthesis	1	1	57.8158	-1.76205	45	5.65882	13.28	20.9012	0.295111
GO:0009162_deoxyribonucleoside_monophosphate_metabolism	1	1	57.8158	-1.76205	45	5.65882	13.28	20.9012	0.295111
GO:0009176_pyrimidine_deoxyribonucleoside_monophosphate_metabolism	1	1	57.8158	-1.76205	45	5.65882	13.28	20.9012	0.295111
GO:0009177_pyrimidine_deoxyribonucleoside_monophosphate_biosynthesis	1	1	57.8158	-1.76205	45	5.65882	13.28	20.9012	0.295111
GO:0018201_peptidyl-glycine_modification	1	1	57.8158	-1.76205	45	5.65882	13.28	20.9012	0.295111
GO:0018262_isopeptide_cross-linking	1	1	57.8158	-1.76205	45	5.65882	13.28	20.9012	0.295111
GO:0018276_isopeptide_cross-linking_via_N6-glycyl-L-lysine	1	1	57.8158	-1.76205	45	5.65882	13.28	20.9012	0.295111
GO:0046073_dTMP_metabolism	1	1	57.8158	-1.76205	45	5.65882	13.28	20.9012	0.295111
GO:0006954_inflammatory_response	62	4	3.73005	-1.68396	47	6.05019	13.71	21.3698	0.291702
GO:0045087_innate_immune_response	62	4	3.73005	-1.68396	47	6.05019	13.71	21.3698	0.291702
GO:0019730_antimicrobial_humoral_response	35	3	4.95564	-1.67073	49	6.14058	13.8	21.4594	0.281633
GO:0019735_antimicrobial_humoral_response_(sensu_Vertebrata)	35	3	4.95564	-1.67073	49	6.14058	13.8	21.4594	0.281633
GO:0007154_cell_communication	573	16	1.6144	-1.65556	50	6.2215	13.91	21.5985	0.2782
GO:0019725_cell_homeostasis	14	2	8.2594	-1.6334	51	6.49104	14.3	22.109	0.280392
GO:0008015_circulation	16	2	7.22697	-1.52268	54	7.00319	15.32	23.6368	0.283704
GO:0019932_second-messenger-mediated_signaling	16	2	7.22697	-1.52268	54	7.00319	15.32	23.6368	0.283704
GO:0042592_homeostasis	16	2	7.22697	-1.52268	54	7.00319	15.32	23.6368	0.283704
GO:0019882_antigen_presentation	17	2	6.80186	-1.47302	56	7.43771	16.03	24.6223	0.28625
GO:0030333_antigen_processing	17	2	6.80186	-1.47302	56	7.43771	16.03	24.6223	0.28625
GO:0007041_lysosomal_transport	2	1	28.9079	-1.46469	62	12.8413	23.3	33.7587	0.375806
GO:0008333_endosome_to_lysosome_transport	2	1	28.9079	-1.46469	62	12.8413	23.3	33.7587	0.375806
GO:0009221_pyrimidine_deoxyribonucleotide_biosynthesis	2	1	28.9079	-1.46469	62	12.8413	23.3	33.7587	0.375806
GO:0009263_deoxyribonucleotide_biosynthesis	2	1	28.9079	-1.46469	62	12.8413	23.3	33.7587	0.375806
GO:0018149_peptide_cross-linking	2	1	28.9079	-1.46469	62	12.8413	23.3	33.7587	0.375806
GO:0018205_peptidyl-lysine_modification	2	1	28.9079	-1.46469	62	12.8413	23.3	33.7587	0.375806
GO:0007422_peripheral_nervous_system_development	3	1	19.2719	-1.29226	66	19.0989	32.09	45.0811	0.486212
GO:0009219_pyrimidine_deoxyribonucleotide_metabolism	3	1	19.2719	-1.29226	66	19.0989	32.09	45.0811	0.486212
GO:0009262_deoxyribonucleotide_metabolism	3	1	19.2719	-1.29226	66	19.0989	32.09	45.0811	0.486212
GO:0019221_cytokine_and_chemokine_mediated_signaling_pathway	3	1	19.2719	-1.29226	66	19.0989	32.09	45.0811	0.486212
GO:0007157_heterophilic_cell_adhesion	24	2	4.81798	-1.19842	67	20.3316	34.02	47.7084	0.507761
GO:0007040_lysosome_organization_and_biogenesis	4	1	14.4539	-1.17098	70	24.2141	39.6	54.9859	0.565714
GO:0008277_regulation_of_G-protein_coupled_receptor_protein_signaling_pathway	4	1	14.4539	-1.17098	70	24.2141	39.6	54.9859	0.565714
GO:0030574_collagen_catabolism	4	1	14.4539	-1.17098	70	24.2141	39.6	54.9859	0.565714
GO:0007167_enzyme_linked_receptor_protein_signaling_pathway	28	2	4.1297	-1.08044	71	25.2337	41.11	56.9863	0.579014
GO:0016567_protein_ubiquitination	5	1	11.5632	-1.07772	72	28.6963	45.37	62.0437	0.630139
GO:0007032_endosome_organization_and_biogenesis	6	1	9.63596	-1.00217	76	32.3645	50.49	68.6155	0.664342
GO:0007179_transforming_growth_factor_beta_receptor_signaling_pathway	6	1	9.63596	-1.00217	76	32.3645	50.49	68.6155	0.664342
GO:0009618_response_to_pathogenic_bacteria	6	1	9.63596	-1.00217	76	32.3645	50.49	68.6155	0.664342
GO:0016197_endosome_transport	6	1	9.63596	-1.00217	76	32.3645	50.49	68.6155	0.664342
GO:0006221_pyrimidine_nucleotide_biosynthesis	7	1	8.2594	-0.938853	80	37.1711	56.05	74.9289	0.700625
GO:0009617_response_to_bacteria	7	1	8.2594	-0.938853	80	37.1711	56.05	74.9289	0.700625
GO:0019058_viral_infectious_cycle	7	1	8.2594	-0.938853	80	37.1711	56.05	74.9289	0.700625
GO:0019079_viral_genome_replication	7	1	8.2594	-0.938853	80	37.1711	56.05	74.9289	0.700625
GO:0007165_signal_transduction	490	12	1.4159	-0.923556	81	37.5565	56.43	75.3035	0.696667
GO:0006916_anti-apoptosis	35	2	3.30376	-0.915753	83	38.0404	57.17	76.2996	0.688795
GO:0043066_negative_regulation_of_apoptosis	35	2	3.30376	-0.915753	83	38.0404	57.17	76.2996	0.688795
GO:0016337_cell-cell_adhesion	36	2	3.21199	-0.895527	84	38.532	57.9	77.268	0.689286
GO:0009966_regulation_of_signal_transduction	8	1	7.22697	-0.884479	86	41.5926	61.32	81.0474	0.713023
GO:0018193_peptidyl-amino_acid_modification	8	1	7.22697	-0.884479	86	41.5926	61.32	81.0474	0.713023
GO:0006869_lipid_transport	9	1	6.42398	-0.836935	90	45.5109	66.71	87.9091	0.741222
GO:0007187_G-protein_signaling__coupled_to_cyclic_nucleotide_second_messenger	9	1	6.42398	-0.836935	90	45.5109	66.71	87.9091	0.741222
GO:0016032_viral_life_cycle	9	1	6.42398	-0.836935	90	45.5109	66.71	87.9091	0.741222
GO:0019933_cAMP-mediated_signaling	9	1	6.42398	-0.836935	90	45.5109	66.71	87.9091	0.741222
GO:0006220_pyrimidine_nucleotide_metabolism	10	1	5.78158	-0.794777	91	48.9896	70.58	92.1704	0.775604
GO:0007259_JAK-STAT_cascade	11	1	5.25598	-0.756974	92	51.4534	73.67	95.8866	0.800761
GO:0009123_nucleoside_monophosphate_metabolism	12	1	4.81798	-0.722765	94	54.5625	77.36	100.157	0.822979
GO:0009124_nucleoside_monophosphate_biosynthesis	12	1	4.81798	-0.722765	94	54.5625	77.36	100.157	0.822979
GO:0016042_lipid_catabolism	14	1	4.1297	-0.662951	95	60.2833	84.33	108.377	0.887684
GO:0006936_muscle_contraction	17	1	3.40093	-0.589257	96	71.3182	96.89	122.462	1.00927
GO:0006512_ubiquitin_cycle	21	1	2.75313	-0.511523	97	82.4965	109.24	135.983	1.12619
GO:0006508_proteolysis_and_peptidolysis	116	3	1.49524	-0.488237	98	85.1634	112	138.837	1.14286
GO:0030163_protein_catabolism	118	3	1.46989	-0.475454	99	87.7291	114.95	142.171	1.16111
GO:0008202_steroid_metabolism	25	1	2.31263	-0.449687	100	92.0959	119.46	146.824	1.1946
GO:0008284_positive_regulation_of_cell_proliferation	26	1	2.22368	-0.436101	101	94.6248	122.12	149.615	1.20911
GO:0009057_macromolecule_catabolism	125	3	1.38758	-0.433487	102	95.0603	122.61	150.16	1.20206
GO:0042981_regulation_of_apoptosis	75	2	1.54175	-0.426159	103	95.3568	122.96	150.563	1.19379
GO:0009056_catabolism	187	4	1.2367	-0.3897	104	98.5638	126.31	154.056	1.21452
GO:0050794_regulation_of_cellular_process	95	2	1.21717	-0.305293	105	114.143	143.76	173.377	1.36914
GO:0006470_protein_amino_acid_dephosphorylation	40	1	1.44539	-0.296269	107	116.387	146.41	176.433	1.36832
GO:0016311_dephosphorylation	40	1	1.44539	-0.296269	107	116.387	146.41	176.433	1.36832
GO:0000375_RNA_splicing__via_transesterification_reactions	42	1	1.37657	-0.281677	111	119.375	149.67	179.965	1.34838
GO:0000377_RNA_splicing__via_transesterification_reactions_with_bulged_adenosine_as_nucleophile	42	1	1.37657	-0.281677	111	119.375	149.67	179.965	1.34838
GO:0000398_nuclear_mRNA_splicing__via_spliceosome	42	1	1.37657	-0.281677	111	119.375	149.67	179.965	1.34838
GO:0009165_nucleotide_biosynthesis	42	1	1.37657	-0.281677	111	119.375	149.67	179.965	1.34838
GO:0006629_lipid_metabolism	106	2	1.09086	-0.255602	112	124.633	155.52	186.407	1.38857
GO:0050789_regulation_of_biological_process	111	2	1.04173	-0.235985	113	127.728	158.65	189.572	1.40398
GO:0007399_neurogenesis	50	1	1.15632	-0.231962	114	128.163	159.11	190.057	1.3957
GO:0006464_protein_modification	234	4	0.988304	-0.230003	115	128.331	159.25	190.169	1.38478
GO:0008380_RNA_splicing	51	1	1.13364	-0.226569	116	129.545	160.42	191.295	1.38293
GO:0007243_protein_kinase_cascade	52	1	1.11184	-0.221334	117	131.435	162.4	193.365	1.38803
GO:0009117_nucleotide_metabolism	53	1	1.09086	-0.21625	118	132.706	163.51	194.314	1.38568
GO:0009887_organogenesis	121	2	0.955633	-0.201398	119	135.049	165.79	196.531	1.39319
GO:0006793_phosphorus_metabolism	185	3	0.937553	-0.198454	121	135.711	166.27	196.829	1.37413
GO:0006796_phosphate_metabolism	185	3	0.937553	-0.198454	121	135.711	166.27	196.829	1.37413
GO:0006468_protein_amino_acid_phosphorylation	122	2	0.9478	-0.198245	122	136.212	166.76	197.308	1.36689
GO:0006397_mRNA_processing	61	1	0.9478	-0.180359	123	140.548	171.03	201.512	1.39049
GO:0042127_regulation_of_cell_proliferation	63	1	0.917711	-0.172543	124	142.887	173.37	203.853	1.39815
GO:0006928_cell_motility	65	1	0.889474	-0.165128	125	143.403	173.92	204.437	1.39136
GO:0006915_apoptosis	134	2	0.862922	-0.164173	127	144.602	174.88	205.158	1.37701
GO:0012501_programmed_cell_death	134	2	0.862922	-0.164173	127	144.602	174.88	205.158	1.37701
GO:0016071_mRNA_metabolism	67	1	0.862922	-0.158086	128	145.838	176.22	206.602	1.37672
GO:0008219_cell_death	139	2	0.831882	-0.15181	130	148.03	178.05	208.07	1.36962
GO:0016265_death	139	2	0.831882	-0.15181	130	148.03	178.05	208.07	1.36962
GO:0009653_morphogenesis	140	2	0.82594	-0.149453	131	148.875	178.8	208.726	1.36489
GO:0009987_cellular_process	1226	20	0.943161	-0.146255	132	149.062	178.97	208.878	1.35583
GO:0015031_protein_transport	142	2	0.814307	-0.14485	133	149.474	179.29	209.106	1.34805
GO:0006355_regulation_of_transcription__DNA-dependent	339	5	0.85274	-0.142454	134	150.4	180.15	209.9	1.3444
GO:0016310_phosphorylation	145	2	0.797459	-0.138214	135	152.008	181.71	211.412	1.346
GO:0006996_organelle_organization_and_biogenesis	74	1	0.781294	-0.136048	136	152.344	182.02	211.696	1.33838
GO:0045449_regulation_of_transcription	348	5	0.830687	-0.12907	137	153.196	182.85	212.504	1.33467
GO:0006351_transcription__DNA-dependent	356	5	0.81202	-0.118118	138	154.507	184.15	213.793	1.33442
GO:0016192_vesicle-mediated_transport	85	1	0.680186	-0.108116	139	155.923	185.53	215.137	1.33475
GO:0006350_transcription	370	5	0.781294	-0.100909	140	156.5	186.06	215.62	1.329
GO:0007028_cytoplasm_organization_and_biogenesis	89	1	0.649616	-0.099594	141	156.828	186.41	215.992	1.32206
GO:0007275_development	255	3	0.680186	-0.077942	142	160.634	189.87	219.106	1.33711
GO:0005975_carbohydrate_metabolism	104	1	0.555921	-0.073579	143	161.338	190.7	220.062	1.33357
GO:0007242_intracellular_signaling_cascade	194	2	0.596039	-0.064094	144	163.128	192.27	221.412	1.33521
GO:0006396_RNA_processing	114	1	0.507156	-0.060333	145	164.254	193.3	222.346	1.3331
GO:0016070_RNA_metabolism	122	1	0.4739	-0.051544	146	166.811	195.62	224.429	1.33986
GO:0019538_protein_metabolism	580	7	0.697777	-0.041194	147	167.999	196.84	225.681	1.33905
GO:0006886_intracellular_protein_transport	134	1	0.431461	-0.040766	148	168.631	197.4	226.169	1.33378
GO:0050875_cellular_physiological_process	910	12	0.762406	-0.035099	149	169.808	198.55	227.292	1.33255
GO:0016043_cell_organization_and_biogenesis	143	1	0.404306	-0.034219	150	170.276	198.89	227.504	1.32593
GO:0006810_transport	331	3	0.52401	-0.026292	151	171.511	200.08	228.649	1.32503
GO:0046907_intracellular_transport	160	1	0.361349	-0.024609	152	171.924	200.4	228.876	1.31842
GO:0006139_nucleobase__nucleoside__nucleotide_and_nucleic_acid_metabolism	639	7	0.63335	-0.019982	153	172.626	201.04	229.454	1.31399
GO:0007582_physiological_process	2047	33	0.932057	-0.018187	154	173.144	201.46	229.776	1.30818
GO:0008283_cell_proliferation	277	2	0.417443	-0.016617	155	173.724	201.97	230.216	1.30303
GO:0008152_metabolism	1453	20	0.795813	-0.012322	156	174.347	202.62	230.893	1.29885
GO:0007049_cell_cycle	198	1	0.291999	-0.011778	157	174.523	202.79	231.057	1.29166
GO:0009059_macromolecule_biosynthesis	242	1	0.238908	-0.004976	158	175.073	203.24	231.407	1.28633
GO:0008151_cell_growth_and_or_maintenance	750	7	0.539614	-0.004207	159	175.175	203.32	231.465	1.27874
GO:0009058_biosynthesis	275	1	0.210239	-0.002582	160	175.414	203.53	231.646	1.27206
GO:0000022_mitotic_spindle_elongation	1	0	0	0	665	1424	1424	1424	2.14135
GO:0000038_very-long-chain_fatty_acid_metabolism	1	0	0	0	665	1424	1424	1424	2.14135
GO:0000069_centromere_kinetochore_complex_maturation	1	0	0	0	665	1424	1424	1424	2.14135
GO:0000077_DNA_damage_response__signal_transduction_resulting_in_cell_cycle_arrest	1	0	0	0	665	1424	1424	1424	2.14135
GO:0000083_G1_S-specific_transcription_in_mitotic_cell_cycle	1	0	0	0	665	1424	1424	1424	2.14135
GO:0000088_mitotic_prophase	1	0	0	0	665	1424	1424	1424	2.14135
GO:0000101_sulfur_amino_acid_transport	1	0	0	0	665	1424	1424	1424	2.14135
GO:0000103_sulfate_assimilation	1	0	0	0	665	1424	1424	1424	2.14135
GO:0000184_mRNA_catabolism__nonsense-mediated	1	0	0	0	665	1424	1424	1424	2.14135
GO:0000186_activation_of_MAPKK	1	0	0	0	665	1424	1424	1424	2.14135
GO:0000238_zygotene	1	0	0	0	665	1424	1424	1424	2.14135
GO:0000917_barrier_septum_formation	1	0	0	0	665	1424	1424	1424	2.14135
GO:0000921_septin_ring_assembly	1	0	0	0	665	1424	1424	1424	2.14135
GO:0001502_cartilage_condensation	1	0	0	0	665	1424	1424	1424	2.14135
GO:0001510_RNA_methylation	1	0	0	0	665	1424	1424	1424	2.14135
GO:0001519_peptide_amidation	1	0	0	0	665	1424	1424	1424	2.14135
GO:0001573_ganglioside_metabolism	1	0	0	0	665	1424	1424	1424	2.14135
GO:0001574_ganglioside_biosynthesis	1	0	0	0	665	1424	1424	1424	2.14135
GO:0001672_regulation_of_chromatin_assembly_disassembly	1	0	0	0	665	1424	1424	1424	2.14135
GO:0001701_embryonic_development_(sensu_Mammalia)	1	0	0	0	665	1424	1424	1424	2.14135
GO:0001704_formation_of_primary_germ_layer	1	0	0	0	665	1424	1424	1424	2.14135
GO:0001707_mesoderm_formation	1	0	0	0	665	1424	1424	1424	2.14135
GO:0001710_mesoderm_cell_fate_commitment	1	0	0	0	665	1424	1424	1424	2.14135
GO:0001719_inhibition_of_caspase_activation	1	0	0	0	665	1424	1424	1424	2.14135
GO:0001766_lipid_raft_polarization	1	0	0	0	665	1424	1424	1424	2.14135
GO:0001773_dendritic_cell_activation	1	0	0	0	665	1424	1424	1424	2.14135
GO:0001776_immune_cell_homeostasis	1	0	0	0	665	1424	1424	1424	2.14135
GO:0002009_morphogenesis_of_an_epithelium	1	0	0	0	665	1424	1424	1424	2.14135
GO:0002011_morphogenesis_of_an_epithelial_sheet	1	0	0	0	665	1424	1424	1424	2.14135
GO:0006003_fructose_2_6-bisphosphate_metabolism	1	0	0	0	665	1424	1424	1424	2.14135
GO:0006005_L-fucose_biosynthesis	1	0	0	0	665	1424	1424	1424	2.14135
GO:0006010_glucose_6-phosphate_utilization	1	0	0	0	665	1424	1424	1424	2.14135
GO:0006012_galactose_metabolism	1	0	0	0	665	1424	1424	1424	2.14135
GO:0006014_D-ribose_metabolism	1	0	0	0	665	1424	1424	1424	2.14135
GO:0006024_glycosaminoglycan_biosynthesis	1	0	0	0	665	1424	1424	1424	2.14135
GO:0006042_glucosamine_biosynthesis	1	0	0	0	665	1424	1424	1424	2.14135
GO:0006043_glucosamine_catabolism	1	0	0	0	665	1424	1424	1424	2.14135
GO:0006045_N-acetylglucosamine_biosynthesis	1	0	0	0	665	1424	1424	1424	2.14135
GO:0006048_UDP-N-acetylglucosamine_biosynthesis	1	0	0	0	665	1424	1424	1424	2.14135
GO:0006050_mannosamine_metabolism	1	0	0	0	665	1424	1424	1424	2.14135
GO:0006051_N-acetylmannosamine_metabolism	1	0	0	0	665	1424	1424	1424	2.14135
GO:0006059_hexitol_metabolism	1	0	0	0	665	1424	1424	1424	2.14135
GO:0006060_sorbitol_metabolism	1	0	0	0	665	1424	1424	1424	2.14135
GO:0006063_uronic_acid_metabolism	1	0	0	0	665	1424	1424	1424	2.14135
GO:0006065_UDP-glucuronate_biosynthesis	1	0	0	0	665	1424	1424	1424	2.14135
GO:0006090_pyruvate_metabolism	1	0	0	0	665	1424	1424	1424	2.14135
GO:0006101_citrate_metabolism	1	0	0	0	665	1424	1424	1424	2.14135
GO:0006106_fumarate_metabolism	1	0	0	0	665	1424	1424	1424	2.14135
GO:0006108_malate_metabolism	1	0	0	0	665	1424	1424	1424	2.14135
GO:0006109_regulation_of_carbohydrate_metabolism	1	0	0	0	665	1424	1424	1424	2.14135
GO:0006111_regulation_of_gluconeogenesis	1	0	0	0	665	1424	1424	1424	2.14135
GO:0006122_mitochondrial_electron_transport__ubiquinol_to_cytochrome_c	1	0	0	0	665	1424	1424	1424	2.14135
GO:0006167_AMP_biosynthesis	1	0	0	0	665	1424	1424	1424	2.14135
GO:0006168_adenine_salvage	1	0	0	0	665	1424	1424	1424	2.14135
GO:0006188_IMP_biosynthesis	1	0	0	0	665	1424	1424	1424	2.14135
GO:0006189_'de_novo'_IMP_biosynthesis	1	0	0	0	665	1424	1424	1424	2.14135
GO:0006199_ADP_reduction	1	0	0	0	665	1424	1424	1424	2.14135
GO:0006200_ATP_catabolism	1	0	0	0	665	1424	1424	1424	2.14135
GO:0006213_pyrimidine_nucleoside_metabolism	1	0	0	0	665	1424	1424	1424	2.14135
GO:0006233_dTDP_biosynthesis	1	0	0	0	665	1424	1424	1424	2.14135
GO:0006235_dTTP_biosynthesis	1	0	0	0	665	1424	1424	1424	2.14135
GO:0006268_DNA_unwinding	1	0	0	0	665	1424	1424	1424	2.14135
GO:0006269_DNA_replication__priming	1	0	0	0	665	1424	1424	1424	2.14135
GO:0006271_DNA_strand_elongation	1	0	0	0	665	1424	1424	1424	2.14135
GO:0006283_transcription-coupled_nucleotide-excision_repair	1	0	0	0	665	1424	1424	1424	2.14135
GO:0006301_postreplication_repair	1	0	0	0	665	1424	1424	1424	2.14135
GO:0006353_transcription_termination	1	0	0	0	665	1424	1424	1424	2.14135
GO:0006358_regulation_of_global_transcription_from_Pol_II_promoter	1	0	0	0	665	1424	1424	1424	2.14135
GO:0006360_transcription_from_Pol_I_promoter	1	0	0	0	665	1424	1424	1424	2.14135
GO:0006369_transcription_termination_from_Pol_II_promoter	1	0	0	0	665	1424	1424	1424	2.14135
GO:0006379_mRNA_cleavage	1	0	0	0	665	1424	1424	1424	2.14135
GO:0006398_histone_mRNA_3'-end_processing	1	0	0	0	665	1424	1424	1424	2.14135
GO:0006419_alanyl-tRNA_aminoacylation	1	0	0	0	665	1424	1424	1424	2.14135
GO:0006422_aspartyl-tRNA_aminoacylation	1	0	0	0	665	1424	1424	1424	2.14135
GO:0006423_cysteinyl-tRNA_aminoacylation	1	0	0	0	665	1424	1424	1424	2.14135
GO:0006425_glutaminyl-tRNA_aminoacylation	1	0	0	0	665	1424	1424	1424	2.14135
GO:0006426_glycyl-tRNA_aminoacylation	1	0	0	0	665	1424	1424	1424	2.14135
GO:0006427_histidyl-tRNA_aminoacylation	1	0	0	0	665	1424	1424	1424	2.14135
GO:0006428_isoleucyl-tRNA_aminoacylation	1	0	0	0	665	1424	1424	1424	2.14135
GO:0006430_lysyl-tRNA_aminoacylation	1	0	0	0	665	1424	1424	1424	2.14135
GO:0006431_methionyl-tRNA_aminoacylation	1	0	0	0	665	1424	1424	1424	2.14135
GO:0006433_prolyl-tRNA_aminoacylation	1	0	0	0	665	1424	1424	1424	2.14135
GO:0006434_seryl-tRNA_aminoacylation	1	0	0	0	665	1424	1424	1424	2.14135
GO:0006435_threonyl-tRNA_aminoacylation	1	0	0	0	665	1424	1424	1424	2.14135
GO:0006436_tryptophanyl-tRNA_aminoacylation	1	0	0	0	665	1424	1424	1424	2.14135
GO:0006438_valyl-tRNA_aminoacylation	1	0	0	0	665	1424	1424	1424	2.14135
GO:0006448_regulation_of_translational_elongation	1	0	0	0	665	1424	1424	1424	2.14135
GO:0006449_regulation_of_translational_termination	1	0	0	0	665	1424	1424	1424	2.14135
GO:0006471_protein_amino_acid_ADP-ribosylation	1	0	0	0	665	1424	1424	1424	2.14135
GO:0006473_protein_amino_acid_acetylation	1	0	0	0	665	1424	1424	1424	2.14135
GO:0006476_protein_amino_acid_deacetylation	1	0	0	0	665	1424	1424	1424	2.14135
GO:0006477_protein_amino_acid_sulfation	1	0	0	0	665	1424	1424	1424	2.14135
GO:0006478_peptidyl-tyrosine_sulfation	1	0	0	0	665	1424	1424	1424	2.14135
GO:0006510_ATP-dependent_proteolysis	1	0	0	0	665	1424	1424	1424	2.14135
GO:0006518_peptide_metabolism	1	0	0	0	665	1424	1424	1424	2.14135
GO:0006531_aspartate_metabolism	1	0	0	0	665	1424	1424	1424	2.14135
GO:0006533_aspartate_catabolism	1	0	0	0	665	1424	1424	1424	2.14135
GO:0006537_glutamate_biosynthesis	1	0	0	0	665	1424	1424	1424	2.14135
GO:0006558_L-phenylalanine_metabolism	1	0	0	0	665	1424	1424	1424	2.14135
GO:0006559_phenylalanine_catabolism	1	0	0	0	665	1424	1424	1424	2.14135
GO:0006561_proline_biosynthesis	1	0	0	0	665	1424	1424	1424	2.14135
GO:0006562_proline_catabolism	1	0	0	0	665	1424	1424	1424	2.14135
GO:0006564_L-serine_biosynthesis	1	0	0	0	665	1424	1424	1424	2.14135
GO:0006565_L-serine_catabolism	1	0	0	0	665	1424	1424	1424	2.14135
GO:0006608_snRNP_protein-nucleus_import	1	0	0	0	665	1424	1424	1424	2.14135
GO:0006611_protein-nucleus_export	1	0	0	0	665	1424	1424	1424	2.14135
GO:0006621_protein-ER_retention	1	0	0	0	665	1424	1424	1424	2.14135
GO:0006625_protein-peroxisome_targeting	1	0	0	0	665	1424	1424	1424	2.14135
GO:0006641_triacylglycerol_metabolism	1	0	0	0	665	1424	1424	1424	2.14135
GO:0006654_phosphatidic_acid_biosynthesis	1	0	0	0	665	1424	1424	1424	2.14135
GO:0006658_phosphatidylserine_metabolism	1	0	0	0	665	1424	1424	1424	2.14135
GO:0006659_phosphatidylserine_biosynthesis	1	0	0	0	665	1424	1424	1424	2.14135
GO:0006681_galactosylceramide_metabolism	1	0	0	0	665	1424	1424	1424	2.14135
GO:0006683_galactosylceramide_catabolism	1	0	0	0	665	1424	1424	1424	2.14135
GO:0006700_C21-steroid_hormone_biosynthesis	1	0	0	0	665	1424	1424	1424	2.14135
GO:0006701_progesterone_biosynthesis	1	0	0	0	665	1424	1424	1424	2.14135
GO:0006721_terpenoid_metabolism	1	0	0	0	665	1424	1424	1424	2.14135
GO:0006726_eye_pigment_biosynthesis	1	0	0	0	665	1424	1424	1424	2.14135
GO:0006729_tetrahydrobiopterin_biosynthesis	1	0	0	0	665	1424	1424	1424	2.14135
GO:0006743_ubiquinone_metabolism	1	0	0	0	665	1424	1424	1424	2.14135
GO:0006744_ubiquinone_biosynthesis	1	0	0	0	665	1424	1424	1424	2.14135
GO:0006775_fat-soluble_vitamin_metabolism	1	0	0	0	665	1424	1424	1424	2.14135
GO:0006776_vitamin_A_metabolism	1	0	0	0	665	1424	1424	1424	2.14135
GO:0006787_porphyrin_catabolism	1	0	0	0	665	1424	1424	1424	2.14135
GO:0006788_heme_oxidation	1	0	0	0	665	1424	1424	1424	2.14135
GO:0006791_sulfur_utilization	1	0	0	0	665	1424	1424	1424	2.14135
GO:0006809_nitric_oxide_biosynthesis	1	0	0	0	665	1424	1424	1424	2.14135
GO:0006817_phosphate_transport	1	0	0	0	665	1424	1424	1424	2.14135
GO:0006824_cobalt_ion_transport	1	0	0	0	665	1424	1424	1424	2.14135
GO:0006829_zinc_ion_transport	1	0	0	0	665	1424	1424	1424	2.14135
GO:0006833_water_transport	1	0	0	0	665	1424	1424	1424	2.14135
GO:0006835_dicarboxylic_acid_transport	1	0	0	0	665	1424	1424	1424	2.14135
GO:0006878_copper_ion_homeostasis	1	0	0	0	665	1424	1424	1424	2.14135
GO:0006880_intracellular_iron_ion_storage	1	0	0	0	665	1424	1424	1424	2.14135
GO:0006885_regulation_of_pH	1	0	0	0	665	1424	1424	1424	2.14135
GO:0006894_Golgi_to_secretory_vesicle_transport	1	0	0	0	665	1424	1424	1424	2.14135
GO:0006911_phagocytosis__engulfment	1	0	0	0	665	1424	1424	1424	2.14135
GO:0006926_programmed_cell_death__virus-infected_cells	1	0	0	0	665	1424	1424	1424	2.14135
GO:0006927_programmed_cell_death__transformed_cells	1	0	0	0	665	1424	1424	1424	2.14135
GO:0006929_substrate-bound_cell_migration	1	0	0	0	665	1424	1424	1424	2.14135
GO:0006930_substrate-bound_cell_migration__cell_extension	1	0	0	0	665	1424	1424	1424	2.14135
GO:0006939_smooth_muscle_contraction	1	0	0	0	665	1424	1424	1424	2.14135
GO:0006942_regulation_of_striated_muscle_contraction	1	0	0	0	665	1424	1424	1424	2.14135
GO:0006970_response_to_osmotic_stress	1	0	0	0	665	1424	1424	1424	2.14135
GO:0006990_unfolded_protein_response__target_gene_transcriptional_activation	1	0	0	0	665	1424	1424	1424	2.14135
GO:0007005_mitochondrion_organization_and_biogenesis	1	0	0	0	665	1424	1424	1424	2.14135
GO:0007021_tubulin_folding	1	0	0	0	665	1424	1424	1424	2.14135
GO:0007022_chaperonin-mediated_tubulin_folding	1	0	0	0	665	1424	1424	1424	2.14135
GO:0007023_post-chaperonin_tubulin_folding_pathway	1	0	0	0	665	1424	1424	1424	2.14135
GO:0007025_beta-tubulin_folding	1	0	0	0	665	1424	1424	1424	2.14135
GO:0007026_microtubule_stabilization	1	0	0	0	665	1424	1424	1424	2.14135
GO:0007063_regulation_of_sister_chromatid_cohesion	1	0	0	0	665	1424	1424	1424	2.14135
GO:0007064_mitotic_sister_chromatid_cohesion	1	0	0	0	665	1424	1424	1424	2.14135
GO:0007076_mitotic_chromosome_condensation	1	0	0	0	665	1424	1424	1424	2.14135
GO:0007089_traversing_start_control_point_of_mitotic_cell_cycle	1	0	0	0	665	1424	1424	1424	2.14135
GO:0007090_regulation_of_S_phase_of_mitotic_cell_cycle	1	0	0	0	665	1424	1424	1424	2.14135
GO:0007091_mitotic_metaphase_anaphase_transition	1	0	0	0	665	1424	1424	1424	2.14135
GO:0007097_nuclear_migration	1	0	0	0	665	1424	1424	1424	2.14135
GO:0007098_centrosome_cycle	1	0	0	0	665	1424	1424	1424	2.14135
GO:0007129_synapsis	1	0	0	0	665	1424	1424	1424	2.14135
GO:0007130_synaptonemal_complex_formation	1	0	0	0	665	1424	1424	1424	2.14135
GO:0007140_male_meiosis	1	0	0	0	665	1424	1424	1424	2.14135
GO:0007141_male_meiosis_I	1	0	0	0	665	1424	1424	1424	2.14135
GO:0007161_calcium-independent_cell-matrix_adhesion	1	0	0	0	665	1424	1424	1424	2.14135
GO:0007173_epidermal_growth_factor_receptor_signaling_pathway	1	0	0	0	665	1424	1424	1424	2.14135
GO:0007181_transforming_growth_factor_beta_receptor_complex_assembly	1	0	0	0	665	1424	1424	1424	2.14135
GO:0007207_muscarinic_acetyl_choline_receptor__phospholipase_C_activating_pathway	1	0	0	0	665	1424	1424	1424	2.14135
GO:0007214_gamma-aminobutyric_acid_signaling_pathway	1	0	0	0	665	1424	1424	1424	2.14135
GO:0007223_frizzled-2_signaling_pathway	1	0	0	0	665	1424	1424	1424	2.14135
GO:0007261_STAT_protein_dimerization	1	0	0	0	665	1424	1424	1424	2.14135
GO:0007263_nitric_oxide_mediated_signal_transduction	1	0	0	0	665	1424	1424	1424	2.14135
GO:0007269_neurotransmitter_secretion	1	0	0	0	665	1424	1424	1424	2.14135
GO:0007286_spermatid_development	1	0	0	0	665	1424	1424	1424	2.14135
GO:0007308_oocyte_construction	1	0	0	0	665	1424	1424	1424	2.14135
GO:0007309_oocyte_axis_determination	1	0	0	0	665	1424	1424	1424	2.14135
GO:0007346_regulation_of_mitotic_cell_cycle	1	0	0	0	665	1424	1424	1424	2.14135
GO:0007369_gastrulation	1	0	0	0	665	1424	1424	1424	2.14135
GO:0007379_segment_specification	1	0	0	0	665	1424	1424	1424	2.14135
GO:0007401_pan-neural_process	1	0	0	0	665	1424	1424	1424	2.14135
GO:0007500_mesoderm_cell_fate_determination	1	0	0	0	665	1424	1424	1424	2.14135
GO:0007503_fat_body_development	1	0	0	0	665	1424	1424	1424	2.14135
GO:0007507_heart_development	1	0	0	0	665	1424	1424	1424	2.14135
GO:0007518_myoblast_cell_fate_determination	1	0	0	0	665	1424	1424	1424	2.14135
GO:0007528_neuromuscular_junction_development	1	0	0	0	665	1424	1424	1424	2.14135
GO:0007530_sex_determination	1	0	0	0	665	1424	1424	1424	2.14135
GO:0007548_sex_differentiation	1	0	0	0	665	1424	1424	1424	2.14135
GO:0007566_embryo_implantation	1	0	0	0	665	1424	1424	1424	2.14135
GO:0007568_aging	1	0	0	0	665	1424	1424	1424	2.14135
GO:0007569_cell_aging	1	0	0	0	665	1424	1424	1424	2.14135
GO:0008016_regulation_of_heart_rate	1	0	0	0	665	1424	1424	1424	2.14135
GO:0008088_axon_cargo_transport	1	0	0	0	665	1424	1424	1424	2.14135
GO:0008089_anterograde_axon_cargo_transport	1	0	0	0	665	1424	1424	1424	2.14135
GO:0008207_C21-steroid_hormone_metabolism	1	0	0	0	665	1424	1424	1424	2.14135
GO:0008228_opsonization	1	0	0	0	665	1424	1424	1424	2.14135
GO:0008286_insulin_receptor_signaling_pathway	1	0	0	0	665	1424	1424	1424	2.14135
GO:0008361_regulation_of_cell_size	1	0	0	0	665	1424	1424	1424	2.14135
GO:0008535_cytochrome_c_oxidase_biogenesis	1	0	0	0	665	1424	1424	1424	2.14135
GO:0008588_release_of_cytoplasmic_sequestered_NF-kappaB	1	0	0	0	665	1424	1424	1424	2.14135
GO:0008612_hypusine_biosynthesis_from_peptidyl-lysine	1	0	0	0	665	1424	1424	1424	2.14135
GO:0008617_guanosine_metabolism	1	0	0	0	665	1424	1424	1424	2.14135
GO:0008628_induction_of_apoptosis_by_hormones	1	0	0	0	665	1424	1424	1424	2.14135
GO:0008634_negative_regulation_of_survival_gene_product_activity	1	0	0	0	665	1424	1424	1424	2.14135
GO:0008635_caspase_activation_via_cytochrome_c	1	0	0	0	665	1424	1424	1424	2.14135
GO:0008653_lipopolysaccharide_metabolism	1	0	0	0	665	1424	1424	1424	2.14135
GO:0009051_pentose-phosphate_shunt__oxidative_branch	1	0	0	0	665	1424	1424	1424	2.14135
GO:0009068_aspartate_family_amino_acid_catabolism	1	0	0	0	665	1424	1424	1424	2.14135
GO:0009071_serine_family_amino_acid_catabolism	1	0	0	0	665	1424	1424	1424	2.14135
GO:0009081_branched_chain_family_amino_acid_metabolism	1	0	0	0	665	1424	1424	1424	2.14135
GO:0009082_branched_chain_family_amino_acid_biosynthesis	1	0	0	0	665	1424	1424	1424	2.14135
GO:0009103_lipopolysaccharide_biosynthesis	1	0	0	0	665	1424	1424	1424	2.14135
GO:0009133_nucleoside_diphosphate_biosynthesis	1	0	0	0	665	1424	1424	1424	2.14135
GO:0009134_nucleoside_diphosphate_catabolism	1	0	0	0	665	1424	1424	1424	2.14135
GO:0009135_purine_nucleoside_diphosphate_metabolism	1	0	0	0	665	1424	1424	1424	2.14135
GO:0009137_purine_nucleoside_diphosphate_catabolism	1	0	0	0	665	1424	1424	1424	2.14135
GO:0009138_pyrimidine_nucleoside_diphosphate_metabolism	1	0	0	0	665	1424	1424	1424	2.14135
GO:0009139_pyrimidine_nucleoside_diphosphate_biosynthesis	1	0	0	0	665	1424	1424	1424	2.14135
GO:0009143_nucleoside_triphosphate_catabolism	1	0	0	0	665	1424	1424	1424	2.14135
GO:0009146_purine_nucleoside_triphosphate_catabolism	1	0	0	0	665	1424	1424	1424	2.14135
GO:0009148_pyrimidine_nucleoside_triphosphate_biosynthesis	1	0	0	0	665	1424	1424	1424	2.14135
GO:0009179_purine_ribonucleoside_diphosphate_metabolism	1	0	0	0	665	1424	1424	1424	2.14135
GO:0009181_purine_ribonucleoside_diphosphate_catabolism	1	0	0	0	665	1424	1424	1424	2.14135
GO:0009185_ribonucleoside_diphosphate_metabolism	1	0	0	0	665	1424	1424	1424	2.14135
GO:0009186_deoxyribonucleoside_diphosphate_metabolism	1	0	0	0	665	1424	1424	1424	2.14135
GO:0009189_deoxyribonucleoside_diphosphate_biosynthesis	1	0	0	0	665	1424	1424	1424	2.14135
GO:0009191_ribonucleoside_diphosphate_catabolism	1	0	0	0	665	1424	1424	1424	2.14135
GO:0009196_pyrimidine_deoxyribonucleoside_diphosphate_metabolism	1	0	0	0	665	1424	1424	1424	2.14135
GO:0009197_pyrimidine_deoxyribonucleoside_diphosphate_biosynthesis	1	0	0	0	665	1424	1424	1424	2.14135
GO:0009202_deoxyribonucleoside_triphosphate_biosynthesis	1	0	0	0	665	1424	1424	1424	2.14135
GO:0009203_ribonucleoside_triphosphate_catabolism	1	0	0	0	665	1424	1424	1424	2.14135
GO:0009207_purine_ribonucleoside_triphosphate_catabolism	1	0	0	0	665	1424	1424	1424	2.14135
GO:0009212_pyrimidine_deoxyribonucleoside_triphosphate_biosynthesis	1	0	0	0	665	1424	1424	1424	2.14135
GO:0009241_polyisoprenoid_biosynthesis	1	0	0	0	665	1424	1424	1424	2.14135
GO:0009298_GDP-mannose_biosynthesis	1	0	0	0	665	1424	1424	1424	2.14135
GO:0009303_rRNA_transcription	1	0	0	0	665	1424	1424	1424	2.14135
GO:0009311_oligosaccharide_metabolism	1	0	0	0	665	1424	1424	1424	2.14135
GO:0009395_phospholipid_catabolism	1	0	0	0	665	1424	1424	1424	2.14135
GO:0009399_nitrogen_fixation	1	0	0	0	665	1424	1424	1424	2.14135
GO:0009408_response_to_heat	1	0	0	0	665	1424	1424	1424	2.14135
GO:0009411_response_to_UV	1	0	0	0	665	1424	1424	1424	2.14135
GO:0009439_cyanate_metabolism	1	0	0	0	665	1424	1424	1424	2.14135
GO:0009440_cyanate_catabolism	1	0	0	0	665	1424	1424	1424	2.14135
GO:0009631_cold_acclimation	1	0	0	0	665	1424	1424	1424	2.14135
GO:0009649_entrainment_of_circadian_clock	1	0	0	0	665	1424	1424	1424	2.14135
GO:0009650_UV_protection	1	0	0	0	665	1424	1424	1424	2.14135
GO:0009720_detection_of_hormone_stimulus	1	0	0	0	665	1424	1424	1424	2.14135
GO:0009725_response_to_hormone_stimulus	1	0	0	0	665	1424	1424	1424	2.14135
GO:0009726_detection_of_endogenous_stimulus	1	0	0	0	665	1424	1424	1424	2.14135
GO:0009795_embryonic_morphogenesis	1	0	0	0	665	1424	1424	1424	2.14135
GO:0009798_axis_specification	1	0	0	0	665	1424	1424	1424	2.14135
GO:0009825_cell_expansion	1	0	0	0	665	1424	1424	1424	2.14135
GO:0009826_cell_elongation	1	0	0	0	665	1424	1424	1424	2.14135
GO:0009880_embryonic_pattern_specification	1	0	0	0	665	1424	1424	1424	2.14135
GO:0009894_regulation_of_catabolism	1	0	0	0	665	1424	1424	1424	2.14135
GO:0009896_positive_regulation_of_catabolism	1	0	0	0	665	1424	1424	1424	2.14135
GO:0009935_nutrient_uptake	1	0	0	0	665	1424	1424	1424	2.14135
GO:0010035_response_to_inorganic_substance	1	0	0	0	665	1424	1424	1424	2.14135
GO:0010038_response_to_metal_ion	1	0	0	0	665	1424	1424	1424	2.14135
GO:0015074_DNA_integration	1	0	0	0	665	1424	1424	1424	2.14135
GO:0015680_intracellular_copper_ion_transport	1	0	0	0	665	1424	1424	1424	2.14135
GO:0015718_monocarboxylic_acid_transport	1	0	0	0	665	1424	1424	1424	2.14135
GO:0015782_CMP-sialic_acid_transport	1	0	0	0	665	1424	1424	1424	2.14135
GO:0015788_UDP-N-acetylglucosamine_transport	1	0	0	0	665	1424	1424	1424	2.14135
GO:0015791_polyol_transport	1	0	0	0	665	1424	1424	1424	2.14135
GO:0015804_neutral_amino_acid_transport	1	0	0	0	665	1424	1424	1424	2.14135
GO:0015807_L-amino_acid_transport	1	0	0	0	665	1424	1424	1424	2.14135
GO:0015811_L-cystine_transport	1	0	0	0	665	1424	1424	1424	2.14135
GO:0015853_adenine_transport	1	0	0	0	665	1424	1424	1424	2.14135
GO:0015855_pyrimidine_transport	1	0	0	0	665	1424	1424	1424	2.14135
GO:0015884_folate_transport	1	0	0	0	665	1424	1424	1424	2.14135
GO:0015918_sterol_transport	1	0	0	0	665	1424	1424	1424	2.14135
GO:0015942_formate_metabolism	1	0	0	0	665	1424	1424	1424	2.14135
GO:0016079_synaptic_vesicle_exocytosis	1	0	0	0	665	1424	1424	1424	2.14135
GO:0016081_synaptic_vesicle_docking	1	0	0	0	665	1424	1424	1424	2.14135
GO:0016096_polyisoprenoid_metabolism	1	0	0	0	665	1424	1424	1424	2.14135
GO:0016108_tetraterpenoid_metabolism	1	0	0	0	665	1424	1424	1424	2.14135
GO:0016109_tetraterpenoid_biosynthesis	1	0	0	0	665	1424	1424	1424	2.14135
GO:0016114_terpenoid_biosynthesis	1	0	0	0	665	1424	1424	1424	2.14135
GO:0016116_carotenoid_metabolism	1	0	0	0	665	1424	1424	1424	2.14135
GO:0016117_carotenoid_biosynthesis	1	0	0	0	665	1424	1424	1424	2.14135
GO:0016181_synaptic_vesicle_transport	1	0	0	0	665	1424	1424	1424	2.14135
GO:0016246_RNA_interference	1	0	0	0	665	1424	1424	1424	2.14135
GO:0016259_selenocysteine_metabolism	1	0	0	0	665	1424	1424	1424	2.14135
GO:0016260_selenocysteine_biosynthesis	1	0	0	0	665	1424	1424	1424	2.14135
GO:0016266_O-glycan_processing	1	0	0	0	665	1424	1424	1424	2.14135
GO:0016441_posttranscriptional_gene_silencing	1	0	0	0	665	1424	1424	1424	2.14135
GO:0016478_negative_regulation_of_translation	1	0	0	0	665	1424	1424	1424	2.14135
GO:0016525_negative_regulation_of_angiogenesis	1	0	0	0	665	1424	1424	1424	2.14135
GO:0016558_peroxisome_matrix_protein_import	1	0	0	0	665	1424	1424	1424	2.14135
GO:0016569_covalent_chromatin_modification	1	0	0	0	665	1424	1424	1424	2.14135
GO:0016570_histone_modification	1	0	0	0	665	1424	1424	1424	2.14135
GO:0016575_histone_deacetylation	1	0	0	0	665	1424	1424	1424	2.14135
GO:0016579_protein_deubiquitination	1	0	0	0	665	1424	1424	1424	2.14135
GO:0017121_phospholipid_scrambling	1	0	0	0	665	1424	1424	1424	2.14135
GO:0017144_drug_metabolism	1	0	0	0	665	1424	1424	1424	2.14135
GO:0018196_peptidyl-asparagine_modification	1	0	0	0	665	1424	1424	1424	2.14135
GO:0018279_N-linked_glycosylation_via_asparagine	1	0	0	0	665	1424	1424	1424	2.14135
GO:0018343_protein_farnesylation	1	0	0	0	665	1424	1424	1424	2.14135
GO:0018344_protein_geranylgeranylation	1	0	0	0	665	1424	1424	1424	2.14135
GO:0018347_protein_amino_acid_farnesylation	1	0	0	0	665	1424	1424	1424	2.14135
GO:0018348_protein_amino_acid_geranylgeranylation	1	0	0	0	665	1424	1424	1424	2.14135
GO:0019048_virus-host_interaction	1	0	0	0	665	1424	1424	1424	2.14135
GO:0019217_regulation_of_fatty_acid_metabolism	1	0	0	0	665	1424	1424	1424	2.14135
GO:0019303_D-ribose_catabolism	1	0	0	0	665	1424	1424	1424	2.14135
GO:0019307_mannose_biosynthesis	1	0	0	0	665	1424	1424	1424	2.14135
GO:0019317_fucose_catabolism	1	0	0	0	665	1424	1424	1424	2.14135
GO:0019321_pentose_metabolism	1	0	0	0	665	1424	1424	1424	2.14135
GO:0019323_pentose_catabolism	1	0	0	0	665	1424	1424	1424	2.14135
GO:0019374_galactolipid_metabolism	1	0	0	0	665	1424	1424	1424	2.14135
GO:0019376_galactolipid_catabolism	1	0	0	0	665	1424	1424	1424	2.14135
GO:0019400_alditol_metabolism	1	0	0	0	665	1424	1424	1424	2.14135
GO:0019438_aromatic_compound_biosynthesis	1	0	0	0	665	1424	1424	1424	2.14135
GO:0019585_glucuronate_metabolism	1	0	0	0	665	1424	1424	1424	2.14135
GO:0019673_GDP-mannose_metabolism	1	0	0	0	665	1424	1424	1424	2.14135
GO:0019751_polyol_metabolism	1	0	0	0	665	1424	1424	1424	2.14135
GO:0019754_one-carbon_compound_catabolism	1	0	0	0	665	1424	1424	1424	2.14135
GO:0019827_stem_cell_maintenance	1	0	0	0	665	1424	1424	1424	2.14135
GO:0019836_hemolysis	1	0	0	0	665	1424	1424	1424	2.14135
GO:0019987_negative_regulation_of_anti-apoptosis	1	0	0	0	665	1424	1424	1424	2.14135
GO:0030004_monovalent_inorganic_cation_homeostasis	1	0	0	0	665	1424	1424	1424	2.14135
GO:0030010_establishment_of_cell_polarity	1	0	0	0	665	1424	1424	1424	2.14135
GO:0030033_microvillus_biogenesis	1	0	0	0	665	1424	1424	1424	2.14135
GO:0030035_microspike_biogenesis	1	0	0	0	665	1424	1424	1424	2.14135
GO:0030041_actin_filament_polymerization	1	0	0	0	665	1424	1424	1424	2.14135
GO:0030048_actin_filament-based_movement	1	0	0	0	665	1424	1424	1424	2.14135
GO:0030071_regulation_of_mitotic_metaphase_anaphase_transition	1	0	0	0	665	1424	1424	1424	2.14135
GO:0030100_regulation_of_endocytosis	1	0	0	0	665	1424	1424	1424	2.14135
GO:0030101_natural_killer_cell_activation	1	0	0	0	665	1424	1424	1424	2.14135
GO:0030104_water_homeostasis	1	0	0	0	665	1424	1424	1424	2.14135
GO:0030150_mitochondrial_matrix_protein_import	1	0	0	0	665	1424	1424	1424	2.14135
GO:0030180_solute:solute_exchange	1	0	0	0	665	1424	1424	1424	2.14135
GO:0030181_sodium:calcium_exchange	1	0	0	0	665	1424	1424	1424	2.14135
GO:0030186_melatonin_metabolism	1	0	0	0	665	1424	1424	1424	2.14135
GO:0030187_melatonin_biosynthesis	1	0	0	0	665	1424	1424	1424	2.14135
GO:0030218_erythrocyte_differentiation	1	0	0	0	665	1424	1424	1424	2.14135
GO:0030219_megakaryocyte_differentiation	1	0	0	0	665	1424	1424	1424	2.14135
GO:0030263_apoptotic_chromosome_condensation	1	0	0	0	665	1424	1424	1424	2.14135
GO:0030278_regulation_of_ossification	1	0	0	0	665	1424	1424	1424	2.14135
GO:0030279_negative_regulation_of_ossification	1	0	0	0	665	1424	1424	1424	2.14135
GO:0030282_bone_mineralization	1	0	0	0	665	1424	1424	1424	2.14135
GO:0030301_cholesterol_transport	1	0	0	0	665	1424	1424	1424	2.14135
GO:0030323_respiratory_tube_development	1	0	0	0	665	1424	1424	1424	2.14135
GO:0030324_lung_development	1	0	0	0	665	1424	1424	1424	2.14135
GO:0030326_limb_morphogenesis	1	0	0	0	665	1424	1424	1424	2.14135
GO:0030383_host-pathogen_interaction	1	0	0	0	665	1424	1424	1424	2.14135
GO:0030423_RNA_interference__targeting_of_mRNA_for_destruction	1	0	0	0	665	1424	1424	1424	2.14135
GO:0030500_regulation_of_bone_mineralization	1	0	0	0	665	1424	1424	1424	2.14135
GO:0030502_negative_regulation_of_bone_mineralization	1	0	0	0	665	1424	1424	1424	2.14135
GO:0030503_regulation_of_cell_redox_homeostasis	1	0	0	0	665	1424	1424	1424	2.14135
GO:0030516_regulation_of_axon_extension	1	0	0	0	665	1424	1424	1424	2.14135
GO:0030517_negative_regulation_of_axon_extension	1	0	0	0	665	1424	1424	1424	2.14135
GO:0030520_estrogen_receptor_signaling_pathway	1	0	0	0	665	1424	1424	1424	2.14135
GO:0030593_neutrophil_chemotaxis	1	0	0	0	665	1424	1424	1424	2.14135
GO:0030641_hydrogen_ion_homeostasis	1	0	0	0	665	1424	1424	1424	2.14135
GO:0030885_regulation_of_dendritic_cell_activation	1	0	0	0	665	1424	1424	1424	2.14135
GO:0030887_positive_regulation_of_dendritic_cell_activation	1	0	0	0	665	1424	1424	1424	2.14135
GO:0035081_induction_of_programmed_cell_death_by_hormones	1	0	0	0	665	1424	1424	1424	2.14135
GO:0040001_mitotic_spindle_positioning_and_orientation	1	0	0	0	665	1424	1424	1424	2.14135
GO:0042044_fluid_transport	1	0	0	0	665	1424	1424	1424	2.14135
GO:0042091_interleukin-10_biosynthesis	1	0	0	0	665	1424	1424	1424	2.14135
GO:0042100_B-cell_proliferation	1	0	0	0	665	1424	1424	1424	2.14135
GO:0042104_positive_regulation_of_activated_T-cell_proliferation	1	0	0	0	665	1424	1424	1424	2.14135
GO:0042109_tumor_necrosis_factor-beta_biosynthesis	1	0	0	0	665	1424	1424	1424	2.14135
GO:0042116_macrophage_activation	1	0	0	0	665	1424	1424	1424	2.14135
GO:0042119_neutrophil_activation	1	0	0	0	665	1424	1424	1424	2.14135
GO:0042133_neurotransmitter_metabolism	1	0	0	0	665	1424	1424	1424	2.14135
GO:0042135_neurotransmitter_catabolism	1	0	0	0	665	1424	1424	1424	2.14135
GO:0042159_lipoprotein_catabolism	1	0	0	0	665	1424	1424	1424	2.14135
GO:0042176_regulation_of_protein_catabolism	1	0	0	0	665	1424	1424	1424	2.14135
GO:0042214_terpene_metabolism	1	0	0	0	665	1424	1424	1424	2.14135
GO:0042231_interleukin-13_biosynthesis	1	0	0	0	665	1424	1424	1424	2.14135
GO:0042307_positive_regulation_of_protein-nucleus_import	1	0	0	0	665	1424	1424	1424	2.14135
GO:0042346_positive_regulation_of_NF-kappaB-nucleus_import	1	0	0	0	665	1424	1424	1424	2.14135
GO:0042350_GDP-L-fucose_biosynthesis	1	0	0	0	665	1424	1424	1424	2.14135
GO:0042351_'de_novo'_GDP-L-fucose_biosynthesis	1	0	0	0	665	1424	1424	1424	2.14135
GO:0042353_fucose_biosynthesis	1	0	0	0	665	1424	1424	1424	2.14135
GO:0042355_L-fucose_catabolism	1	0	0	0	665	1424	1424	1424	2.14135
GO:0042375_quinone_cofactor_metabolism	1	0	0	0	665	1424	1424	1424	2.14135
GO:0042386_hemocyte_differentiation	1	0	0	0	665	1424	1424	1424	2.14135
GO:0042435_indole_derivative_biosynthesis	1	0	0	0	665	1424	1424	1424	2.14135
GO:0042441_eye_pigment_metabolism	1	0	0	0	665	1424	1424	1424	2.14135
GO:0042448_progesterone_metabolism	1	0	0	0	665	1424	1424	1424	2.14135
GO:0042559_pteridine_and_derivative_biosynthesis	1	0	0	0	665	1424	1424	1424	2.14135
GO:0042572_retinol_metabolism	1	0	0	0	665	1424	1424	1424	2.14135
GO:0042632_cholesterol_homeostasis	1	0	0	0	665	1424	1424	1424	2.14135
GO:0042692_muscle_cell_differentiation	1	0	0	0	665	1424	1424	1424	2.14135
GO:0042752_regulation_of_circadian_rhythm	1	0	0	0	665	1424	1424	1424	2.14135
GO:0042769_DNA_damage_response__perception_of_DNA_damage	1	0	0	0	665	1424	1424	1424	2.14135
GO:0042993_positive_regulation_of_transcription_factor-nucleus_import	1	0	0	0	665	1424	1424	1424	2.14135
GO:0043009_embryonic_development_(sensu_Vertebrata)	1	0	0	0	665	1424	1424	1424	2.14135
GO:0043016_regulation_of_tumor_necrosis_factor-beta_biosynthesis	1	0	0	0	665	1424	1424	1424	2.14135
GO:0043017_positive_regulation_of_tumor_necrosis_factor-beta_biosynthesis	1	0	0	0	665	1424	1424	1424	2.14135
GO:0043026_regulation_of_caspase_activation	1	0	0	0	665	1424	1424	1424	2.14135
GO:0043029_T-cell_homeostasis	1	0	0	0	665	1424	1424	1424	2.14135
GO:0043096_purine_base_salvage	1	0	0	0	665	1424	1424	1424	2.14135
GO:0043112_receptor_metabolism	1	0	0	0	665	1424	1424	1424	2.14135
GO:0045058_T-cell_selection	1	0	0	0	665	1424	1424	1424	2.14135
GO:0045059_positive_thymic_T-cell_selection	1	0	0	0	665	1424	1424	1424	2.14135
GO:0045061_thymic_T-cell_selection	1	0	0	0	665	1424	1424	1424	2.14135
GO:0045064_T-helper_2_cell_differentiation	1	0	0	0	665	1424	1424	1424	2.14135
GO:0045071_negative_regulation_of_viral_genome_replication	1	0	0	0	665	1424	1424	1424	2.14135
GO:0045074_regulation_of_interleukin-10_biosynthesis	1	0	0	0	665	1424	1424	1424	2.14135
GO:0045082_positive_regulation_of_interleukin-10_biosynthesis	1	0	0	0	665	1424	1424	1424	2.14135
GO:0045090_retroviral_genome_replication	1	0	0	0	665	1424	1424	1424	2.14135
GO:0045091_regulation_of_retroviral_genome_replication	1	0	0	0	665	1424	1424	1424	2.14135
GO:0045161_ion_channel_clustering	1	0	0	0	665	1424	1424	1424	2.14135
GO:0045192_low-density_lipoprotein_catabolism	1	0	0	0	665	1424	1424	1424	2.14135
GO:0045212_neurotransmitter_receptor_biosynthesis	1	0	0	0	665	1424	1424	1424	2.14135
GO:0045213_neurotransmitter_receptor_metabolism	1	0	0	0	665	1424	1424	1424	2.14135
GO:0045366_regulation_of_interleukin-13_biosynthesis	1	0	0	0	665	1424	1424	1424	2.14135
GO:0045368_positive_regulation_of_interleukin-13_biosynthesis	1	0	0	0	665	1424	1424	1424	2.14135
GO:0045426_quinone_cofactor_biosynthesis	1	0	0	0	665	1424	1424	1424	2.14135
GO:0045444_adipocyte_differentiation	1	0	0	0	665	1424	1424	1424	2.14135
GO:0045445_myoblast_differentiation	1	0	0	0	665	1424	1424	1424	2.14135
GO:0045454_cell_redox_homeostasis	1	0	0	0	665	1424	1424	1424	2.14135
GO:0045494_photoreceptor_maintenance	1	0	0	0	665	1424	1424	1424	2.14135
GO:0045540_regulation_of_cholesterol_biosynthesis	1	0	0	0	665	1424	1424	1424	2.14135
GO:0045542_positive_regulation_of_cholesterol_biosynthesis	1	0	0	0	665	1424	1424	1424	2.14135
GO:0045582_positive_regulation_of_T-cell_differentiation	1	0	0	0	665	1424	1424	1424	2.14135
GO:0045596_negative_regulation_of_cell_differentiation	1	0	0	0	665	1424	1424	1424	2.14135
GO:0045610_regulation_of_hemocyte_differentiation	1	0	0	0	665	1424	1424	1424	2.14135
GO:0045621_positive_regulation_of_lymphocyte_differentiation	1	0	0	0	665	1424	1424	1424	2.14135
GO:0045624_positive_regulation_of_T-helper_cell_differentiation	1	0	0	0	665	1424	1424	1424	2.14135
GO:0045628_regulation_of_T-helper_2_cell_differentiation	1	0	0	0	665	1424	1424	1424	2.14135
GO:0045630_positive_regulation_of_T-helper_2_cell_differentiation	1	0	0	0	665	1424	1424	1424	2.14135
GO:0045638_negative_regulation_of_myeloid_blood_cell_differentiation	1	0	0	0	665	1424	1424	1424	2.14135
GO:0045639_positive_regulation_of_myeloid_blood_cell_differentiation	1	0	0	0	665	1424	1424	1424	2.14135
GO:0045652_regulation_of_megakaryocyte_differentiation	1	0	0	0	665	1424	1424	1424	2.14135
GO:0045653_negative_regulation_of_megakaryocyte_differentiation	1	0	0	0	665	1424	1424	1424	2.14135
GO:0045655_regulation_of_monocyte_differentiation	1	0	0	0	665	1424	1424	1424	2.14135
GO:0045657_positive_regulation_of_monocyte_differentiation	1	0	0	0	665	1424	1424	1424	2.14135
GO:0045664_regulation_of_neuron_differentiation	1	0	0	0	665	1424	1424	1424	2.14135
GO:0045722_positive_regulation_of_gluconeogenesis	1	0	0	0	665	1424	1424	1424	2.14135
GO:0045732_positive_regulation_of_protein_catabolism	1	0	0	0	665	1424	1424	1424	2.14135
GO:0045749_negative_regulation_of_S_phase_of_mitotic_cell_cycle	1	0	0	0	665	1424	1424	1424	2.14135
GO:0045765_regulation_of_angiogenesis	1	0	0	0	665	1424	1424	1424	2.14135
GO:0045768_positive_regulation_of_anti-apoptosis	1	0	0	0	665	1424	1424	1424	2.14135
GO:0045787_positive_regulation_of_cell_cycle	1	0	0	0	665	1424	1424	1424	2.14135
GO:0045840_positive_regulation_of_mitosis	1	0	0	0	665	1424	1424	1424	2.14135
GO:0045842_positive_regulation_of_mitotic_metaphase_anaphase_transition	1	0	0	0	665	1424	1424	1424	2.14135
GO:0045859_regulation_of_protein_kinase_activity	1	0	0	0	665	1424	1424	1424	2.14135
GO:0045875_negative_regulation_of_sister_chromatid_cohesion	1	0	0	0	665	1424	1424	1424	2.14135
GO:0045884_regulation_of_survival_gene_product_activity	1	0	0	0	665	1424	1424	1424	2.14135
GO:0045898_regulation_of_transcriptional_preinitiation_complex_formation	1	0	0	0	665	1424	1424	1424	2.14135
GO:0045913_positive_regulation_of_carbohydrate_metabolism	1	0	0	0	665	1424	1424	1424	2.14135
GO:0045923_positive_regulation_of_fatty_acid_metabolism	1	0	0	0	665	1424	1424	1424	2.14135
GO:0045930_negative_regulation_of_mitotic_cell_cycle	1	0	0	0	665	1424	1424	1424	2.14135
GO:0046006_regulation_of_activated_T-cell_proliferation	1	0	0	0	665	1424	1424	1424	2.14135
GO:0046031_ADP_metabolism	1	0	0	0	665	1424	1424	1424	2.14135
GO:0046033_AMP_metabolism	1	0	0	0	665	1424	1424	1424	2.14135
GO:0046040_IMP_metabolism	1	0	0	0	665	1424	1424	1424	2.14135
GO:0046072_dTDP_metabolism	1	0	0	0	665	1424	1424	1424	2.14135
GO:0046075_dTTP_metabolism	1	0	0	0	665	1424	1424	1424	2.14135
GO:0046080_dUTP_metabolism	1	0	0	0	665	1424	1424	1424	2.14135
GO:0046083_adenine_metabolism	1	0	0	0	665	1424	1424	1424	2.14135
GO:0046087_cytidine_metabolism	1	0	0	0	665	1424	1424	1424	2.14135
GO:0046131_pyrimidine_ribonucleoside_metabolism	1	0	0	0	665	1424	1424	1424	2.14135
GO:0046139_coenzyme_and_prosthetic_group_catabolism	1	0	0	0	665	1424	1424	1424	2.14135
GO:0046146_tetrahydrobiopterin_metabolism	1	0	0	0	665	1424	1424	1424	2.14135
GO:0046209_nitric_oxide_metabolism	1	0	0	0	665	1424	1424	1424	2.14135
GO:0046219_indolalkylamine_biosynthesis	1	0	0	0	665	1424	1424	1424	2.14135
GO:0046246_terpene_biosynthesis	1	0	0	0	665	1424	1424	1424	2.14135
GO:0046317_regulation_of_glucosylceramide_biosynthesis	1	0	0	0	665	1424	1424	1424	2.14135
GO:0046318_negative_regulation_of_glucosylceramide_biosynthesis	1	0	0	0	665	1424	1424	1424	2.14135
GO:0046320_regulation_of_fatty_acid_oxidation	1	0	0	0	665	1424	1424	1424	2.14135
GO:0046321_positive_regulation_of_fatty_acid_oxidation	1	0	0	0	665	1424	1424	1424	2.14135
GO:0046325_negative_regulation_of_glucose_import	1	0	0	0	665	1424	1424	1424	2.14135
GO:0046326_positive_regulation_of_glucose_import	1	0	0	0	665	1424	1424	1424	2.14135
GO:0046339_diacylglycerol_metabolism	1	0	0	0	665	1424	1424	1424	2.14135
GO:0046348_amino_sugar_catabolism	1	0	0	0	665	1424	1424	1424	2.14135
GO:0046349_amino_sugar_biosynthesis	1	0	0	0	665	1424	1424	1424	2.14135
GO:0046368_GDP-L-fucose_metabolism	1	0	0	0	665	1424	1424	1424	2.14135
GO:0046398_UDP-glucuronate_metabolism	1	0	0	0	665	1424	1424	1424	2.14135
GO:0046399_glucuronate_biosynthesis	1	0	0	0	665	1424	1424	1424	2.14135
GO:0046425_regulation_of_JAK-STAT_cascade	1	0	0	0	665	1424	1424	1424	2.14135
GO:0046426_negative_regulation_of_JAK-STAT_cascade	1	0	0	0	665	1424	1424	1424	2.14135
GO:0046473_phosphatidic_acid_metabolism	1	0	0	0	665	1424	1424	1424	2.14135
GO:0046477_glycosylceramide_catabolism	1	0	0	0	665	1424	1424	1424	2.14135
GO:0046514_ceramide_catabolism	1	0	0	0	665	1424	1424	1424	2.14135
GO:0046515_hypusine_biosynthesis	1	0	0	0	665	1424	1424	1424	2.14135
GO:0046516_hypusine_metabolism	1	0	0	0	665	1424	1424	1424	2.14135
GO:0046521_sphingoid_catabolism	1	0	0	0	665	1424	1424	1424	2.14135
GO:0046578_regulation_of_RAS_protein_signal_transduction	1	0	0	0	665	1424	1424	1424	2.14135
GO:0046579_positive_regulation_of_RAS_protein_signal_transduction	1	0	0	0	665	1424	1424	1424	2.14135
GO:0046586_regulation_of_calcium-dependent_cell-cell_adhesion	1	0	0	0	665	1424	1424	1424	2.14135
GO:0046588_negative_regulation_of_calcium-dependent_cell-cell_adhesion	1	0	0	0	665	1424	1424	1424	2.14135
GO:0046655_folic_acid_metabolism	1	0	0	0	665	1424	1424	1424	2.14135
GO:0046689_response_to_mercury_ion	1	0	0	0	665	1424	1424	1424	2.14135
GO:0046730_viral_induction_of_host_immune_response	1	0	0	0	665	1424	1424	1424	2.14135
GO:0046731_passive_viral_induction_of_host_immune_response	1	0	0	0	665	1424	1424	1424	2.14135
GO:0046777_autophosphorylation	1	0	0	0	665	1424	1424	1424	2.14135
GO:0046824_positive_regulation_of_nucleocytoplasmic_transport	1	0	0	0	665	1424	1424	1424	2.14135
GO:0046850_regulation_of_bone_remodeling	1	0	0	0	665	1424	1424	1424	2.14135
GO:0046851_negative_regulation_of_bone_remodeling	1	0	0	0	665	1424	1424	1424	2.14135
GO:0046900_tetrahydrofolylpolyglutamate_metabolism	1	0	0	0	665	1424	1424	1424	2.14135
GO:0046901_tetrahydrofolylpolyglutamate_biosynthesis	1	0	0	0	665	1424	1424	1424	2.14135
GO:0048069_eye_pigmentation	1	0	0	0	665	1424	1424	1424	2.14135
GO:0048144_fibroblast_proliferation	1	0	0	0	665	1424	1424	1424	2.14135
GO:0048145_regulation_of_fibroblast_proliferation	1	0	0	0	665	1424	1424	1424	2.14135
GO:0048146_positive_regulation_of_fibroblast_proliferation	1	0	0	0	665	1424	1424	1424	2.14135
GO:0050672_negative_regulation_of_lymphocyte_proliferation	1	0	0	0	665	1424	1424	1424	2.14135
GO:0050757_thymidylate_synthase_biosynthesis	1	0	0	0	665	1424	1424	1424	2.14135
GO:0050758_regulation_of_thymidylate_synthase_biosynthesis	1	0	0	0	665	1424	1424	1424	2.14135
GO:0050760_negative_regulation_of_thymidylate_synthase_biosynthesis	1	0	0	0	665	1424	1424	1424	2.14135
GO:0050795_regulation_of_behavior	1	0	0	0	665	1424	1424	1424	2.14135
GO:0050798_activated_T-cell_proliferation	1	0	0	0	665	1424	1424	1424	2.14135
GO:0005976_polysaccharide_metabolism	10	0	0	0	679	1424	1424	1424	2.0972
GO:0006403_RNA_localization	10	0	0	0	679	1424	1424	1424	2.0972
GO:0006405_RNA-nucleus_export	10	0	0	0	679	1424	1424	1424	2.0972
GO:0006487_N-linked_glycosylation	10	0	0	0	679	1424	1424	1424	2.0972
GO:0006672_ceramide_metabolism	10	0	0	0	679	1424	1424	1424	2.0972
GO:0007610_behavior	10	0	0	0	679	1424	1424	1424	2.0972
GO:0008652_amino_acid_biosynthesis	10	0	0	0	679	1424	1424	1424	2.0972
GO:0009116_nucleoside_metabolism	10	0	0	0	679	1424	1424	1424	2.0972
GO:0015849_organic_acid_transport	10	0	0	0	679	1424	1424	1424	2.0972
GO:0040029_regulation_of_gene_expression__epigenetic	10	0	0	0	679	1424	1424	1424	2.0972
GO:0046519_sphingoid_metabolism	10	0	0	0	679	1424	1424	1424	2.0972
GO:0046942_carboxylic_acid_transport	10	0	0	0	679	1424	1424	1424	2.0972
GO:0050657_nucleic_acid_transport	10	0	0	0	679	1424	1424	1424	2.0972
GO:0050658_RNA_transport	10	0	0	0	679	1424	1424	1424	2.0972
GO:0000278_mitotic_cell_cycle	101	0	0	0	680	1424	1424	1424	2.09412
GO:0006417_regulation_of_protein_biosynthesis	11	0	0	0	690	1424	1424	1424	2.06377
GO:0006576_biogenic_amine_metabolism	11	0	0	0	690	1424	1424	1424	2.06377
GO:0006644_phospholipid_metabolism	11	0	0	0	690	1424	1424	1424	2.06377
GO:0008624_induction_of_apoptosis_by_extracellular_signals	11	0	0	0	690	1424	1424	1424	2.06377
GO:0009156_ribonucleoside_monophosphate_biosynthesis	11	0	0	0	690	1424	1424	1424	2.06377
GO:0009161_ribonucleoside_monophosphate_metabolism	11	0	0	0	690	1424	1424	1424	2.06377
GO:0015837_amine_polyamine_transport	11	0	0	0	690	1424	1424	1424	2.06377
GO:0016126_sterol_biosynthesis	11	0	0	0	690	1424	1424	1424	2.06377
GO:0042110_T-cell_activation	11	0	0	0	690	1424	1424	1424	2.06377
GO:0045595_regulation_of_cell_differentiation	11	0	0	0	690	1424	1424	1424	2.06377
GO:0000074_regulation_of_cell_cycle	111	0	0	0	691	1424	1424	1424	2.06078
GO:0000041_transition_metal_ion_transport	12	0	0	0	700	1424	1424	1424	2.03429
GO:0000079_regulation_of_CDK_activity	12	0	0	0	700	1424	1424	1424	2.03429
GO:0000226_microtubule_cytoskeleton_organization_and_biogenesis	12	0	0	0	700	1424	1424	1424	2.03429
GO:0006414_translational_elongation	12	0	0	0	700	1424	1424	1424	2.03429
GO:0006446_regulation_of_translational_initiation	12	0	0	0	700	1424	1424	1424	2.03429
GO:0006575_amino_acid_derivative_metabolism	12	0	0	0	700	1424	1424	1424	2.03429
GO:0007249_NIK-I-kappaB_NF-kappaB_cascade	12	0	0	0	700	1424	1424	1424	2.03429
GO:0009888_histogenesis	12	0	0	0	700	1424	1424	1424	2.03429
GO:0015931_nucleobase__nucleoside__nucleotide_and_nucleic_acid_transport	12	0	0	0	700	1424	1424	1424	2.03429
GO:0001501_skeletal_development	13	0	0	0	707	1424	1424	1424	2.01414
GO:0006334_nucleosome_assembly	13	0	0	0	707	1424	1424	1424	2.01414
GO:0006364_rRNA_processing	13	0	0	0	707	1424	1424	1424	2.01414
GO:0006887_exocytosis	13	0	0	0	707	1424	1424	1424	2.01414
GO:0009889_regulation_of_biosynthesis	13	0	0	0	707	1424	1424	1424	2.01414
GO:0016072_rRNA_metabolism	13	0	0	0	707	1424	1424	1424	2.01414
GO:0030097_hemopoiesis	13	0	0	0	707	1424	1424	1424	2.01414
GO:0006259_DNA_metabolism	135	0	0	0	708	1424	1424	1424	2.0113
GO:0006366_transcription_from_Pol_II_promoter	137	0	0	0	709	1424	1424	1424	2.00846
GO:0001558_regulation_of_cell_growth	14	0	0	0	724	1424	1424	1424	1.96685
GO:0006352_transcription_initiation	14	0	0	0	724	1424	1424	1424	1.96685
GO:0006367_transcription_initiation_from_Pol_II_promoter	14	0	0	0	724	1424	1424	1424	1.96685
GO:0006633_fatty_acid_biosynthesis	14	0	0	0	724	1424	1424	1424	1.96685
GO:0006694_steroid_biosynthesis	14	0	0	0	724	1424	1424	1424	1.96685
GO:0006820_anion_transport	14	0	0	0	724	1424	1424	1424	1.96685
GO:0007229_integrin-mediated_signaling_pathway	14	0	0	0	724	1424	1424	1424	1.96685
GO:0007268_synaptic_transmission	14	0	0	0	724	1424	1424	1424	1.96685
GO:0007283_spermatogenesis	14	0	0	0	724	1424	1424	1424	1.96685
GO:0009309_amine_biosynthesis	14	0	0	0	724	1424	1424	1424	1.96685
GO:0016051_carbohydrate_biosynthesis	14	0	0	0	724	1424	1424	1424	1.96685
GO:0019222_regulation_of_metabolism	14	0	0	0	724	1424	1424	1424	1.96685
GO:0019226_transmission_of_nerve_impulse	14	0	0	0	724	1424	1424	1424	1.96685
GO:0048232_male_gamete_generation	14	0	0	0	724	1424	1424	1424	1.96685
GO:0050905_neuromuscular_physiological_process	14	0	0	0	724	1424	1424	1424	1.96685
GO:0000086_G2_M_transition_of_mitotic_cell_cycle	15	0	0	0	737	1424	1424	1424	1.93216
GO:0006665_sphingolipid_metabolism	15	0	0	0	737	1424	1424	1424	1.93216
GO:0006753_nucleoside_phosphate_metabolism	15	0	0	0	737	1424	1424	1424	1.93216
GO:0006754_ATP_biosynthesis	15	0	0	0	737	1424	1424	1424	1.93216
GO:0006979_response_to_oxidative_stress	15	0	0	0	737	1424	1424	1424	1.93216
GO:0007046_ribosome_biogenesis	15	0	0	0	737	1424	1424	1424	1.93216
GO:0007050_cell_cycle_arrest	15	0	0	0	737	1424	1424	1424	1.93216
GO:0007200_G-protein_signaling__coupled_to_IP3_second_messenger_(phospholipase_C_activating)	15	0	0	0	737	1424	1424	1424	1.93216
GO:0007605_perception_of_sound	15	0	0	0	737	1424	1424	1424	1.93216
GO:0042254_ribosome_biogenesis_and_assembly	15	0	0	0	737	1424	1424	1424	1.93216
GO:0050790_regulation_of_enzyme_activity	15	0	0	0	737	1424	1424	1424	1.93216
GO:0050954_sensory_perception_of_mechanical_stimulus	15	0	0	0	737	1424	1424	1424	1.93216
GO:0050982_detection_of_mechanical_stimulus	15	0	0	0	737	1424	1424	1424	1.93216
GO:0006412_protein_biosynthesis	152	0	0	0	738	1424	1424	1424	1.92954
GO:0006099_tricarboxylic_acid_cycle	16	0	0	0	744	1424	1424	1424	1.91398
GO:0008203_cholesterol_metabolism	16	0	0	0	744	1424	1424	1424	1.91398
GO:0008632_apoptotic_program	16	0	0	0	744	1424	1424	1424	1.91398
GO:0016053_organic_acid_biosynthesis	16	0	0	0	744	1424	1424	1424	1.91398
GO:0046394_carboxylic_acid_biosynthesis	16	0	0	0	744	1424	1424	1424	1.91398
GO:0046483_heterocycle_metabolism	16	0	0	0	744	1424	1424	1424	1.91398
GO:0006310_DNA_recombination	17	0	0	0	758	1424	1424	1424	1.87863
GO:0006418_tRNA_aminoacylation_for_protein_translation	17	0	0	0	758	1424	1424	1424	1.87863
GO:0007601_visual_perception	17	0	0	0	758	1424	1424	1424	1.87863
GO:0009582_detection_of_abiotic_stimulus	17	0	0	0	758	1424	1424	1424	1.87863
GO:0015674_di-__tri-valent_inorganic_cation_transport	17	0	0	0	758	1424	1424	1424	1.87863
GO:0016055_Wnt_receptor_signaling_pathway	17	0	0	0	758	1424	1424	1424	1.87863
GO:0043038_amino_acid_activation	17	0	0	0	758	1424	1424	1424	1.87863
GO:0043039_tRNA_aminoacylation	17	0	0	0	758	1424	1424	1424	1.87863
GO:0046034_ATP_metabolism	17	0	0	0	758	1424	1424	1424	1.87863
GO:0046649_lymphocyte_activation	17	0	0	0	758	1424	1424	1424	1.87863
GO:0050881_musculoskeletal_movement	17	0	0	0	758	1424	1424	1424	1.87863
GO:0050885_regulation_of_balance	17	0	0	0	758	1424	1424	1424	1.87863
GO:0050953_sensory_perception_of_light	17	0	0	0	758	1424	1424	1424	1.87863
GO:0050957_equilibrioception	17	0	0	0	758	1424	1424	1424	1.87863
GO:0000082_G1_S_transition_of_mitotic_cell_cycle	18	0	0	0	764	1424	1424	1424	1.86387
GO:0000122_negative_regulation_of_transcription_from_Pol_II_promoter	18	0	0	0	764	1424	1424	1424	1.86387
GO:0000165_MAPKKK_cascade	18	0	0	0	764	1424	1424	1424	1.86387
GO:0006120_mitochondrial_electron_transport__NADH_to_ubiquinone	18	0	0	0	764	1424	1424	1424	1.86387
GO:0007169_transmembrane_receptor_protein_tyrosine_kinase_signaling_pathway	18	0	0	0	764	1424	1424	1424	1.86387
GO:0016125_sterol_metabolism	18	0	0	0	764	1424	1424	1424	1.86387
GO:0006400_tRNA_modification	19	0	0	0	772	1424	1424	1424	1.84456
GO:0007017_microtubule-based_process	19	0	0	0	772	1424	1424	1424	1.84456
GO:0007276_gametogenesis	19	0	0	0	772	1424	1424	1424	1.84456
GO:0007596_blood_coagulation	19	0	0	0	772	1424	1424	1424	1.84456
GO:0042773_ATP_synthesis_coupled_electron_transport	19	0	0	0	772	1424	1424	1424	1.84456
GO:0042775_ATP_synthesis_coupled_electron_transport_(sensu_Eukarya)	19	0	0	0	772	1424	1424	1424	1.84456
GO:0048193_Golgi_vesicle_transport	19	0	0	0	772	1424	1424	1424	1.84456
GO:0050817_coagulation	19	0	0	0	772	1424	1424	1424	1.84456
GO:0000018_regulation_of_DNA_recombination	2	0	0	0	977	1424	1424	1424	1.45752
GO:0000051_urea_cycle_intermediate_metabolism	2	0	0	0	977	1424	1424	1424	1.45752
GO:0000085_G2_phase_of_mitotic_cell_cycle	2	0	0	0	977	1424	1424	1424	1.45752
GO:0000185_activation_of_MAPKKK	2	0	0	0	977	1424	1424	1424	1.45752
GO:0000244_assembly_of_spliceosomal_tri-snRNP	2	0	0	0	977	1424	1424	1424	1.45752
GO:0000272_polysaccharide_catabolism	2	0	0	0	977	1424	1424	1424	1.45752
GO:0000387_spliceosomal_snRNP_biogenesis	2	0	0	0	977	1424	1424	1424	1.45752
GO:0000726_non-recombinational_repair	2	0	0	0	977	1424	1424	1424	1.45752
GO:0001666_response_to_hypoxia	2	0	0	0	977	1424	1424	1424	1.45752
GO:0001816_cytokine_production	2	0	0	0	977	1424	1424	1424	1.45752
GO:0001817_regulation_of_cytokine_production	2	0	0	0	977	1424	1424	1424	1.45752
GO:0001819_positive_regulation_of_cytokine_production	2	0	0	0	977	1424	1424	1424	1.45752
GO:0005980_glycogen_catabolism	2	0	0	0	977	1424	1424	1424	1.45752
GO:0006002_fructose_6-phosphate_metabolism	2	0	0	0	977	1424	1424	1424	1.45752
GO:0006011_UDP-glucose_metabolism	2	0	0	0	977	1424	1424	1424	1.45752
GO:0006013_mannose_metabolism	2	0	0	0	977	1424	1424	1424	1.45752
GO:0006023_aminoglycan_biosynthesis	2	0	0	0	977	1424	1424	1424	1.45752
GO:0006029_proteoglycan_metabolism	2	0	0	0	977	1424	1424	1424	1.45752
GO:0006047_UDP-N-acetylglucosamine_metabolism	2	0	0	0	977	1424	1424	1424	1.45752
GO:0006097_glyoxylate_cycle	2	0	0	0	977	1424	1424	1424	1.45752
GO:0006102_isocitrate_metabolism	2	0	0	0	977	1424	1424	1424	1.45752
GO:0006104_succinyl-CoA_metabolism	2	0	0	0	977	1424	1424	1424	1.45752
GO:0006195_purine_nucleotide_catabolism	2	0	0	0	977	1424	1424	1424	1.45752
GO:0006207_'de_novo'_pyrimidine_base_biosynthesis	2	0	0	0	977	1424	1424	1424	1.45752
GO:0006265_DNA_topological_change	2	0	0	0	977	1424	1424	1424	1.45752
GO:0006266_DNA_ligation	2	0	0	0	977	1424	1424	1424	1.45752
GO:0006284_base-excision_repair	2	0	0	0	977	1424	1424	1424	1.45752
GO:0006303_double-strand_break_repair_via_nonhomologous_end-joining	2	0	0	0	977	1424	1424	1424	1.45752
GO:0006354_RNA_elongation	2	0	0	0	977	1424	1424	1424	1.45752
GO:0006415_translational_termination	2	0	0	0	977	1424	1424	1424	1.45752
GO:0006424_glutamyl-tRNA_aminoacylation	2	0	0	0	977	1424	1424	1424	1.45752
GO:0006432_phenylalanyl-tRNA_aminoacylation	2	0	0	0	977	1424	1424	1424	1.45752
GO:0006462_protein_complex_assembly__multichaperone_pathway	2	0	0	0	977	1424	1424	1424	1.45752
GO:0006479_protein_amino_acid_methylation	2	0	0	0	977	1424	1424	1424	1.45752
GO:0006497_protein_lipidation	2	0	0	0	977	1424	1424	1424	1.45752
GO:0006516_glycoprotein_catabolism	2	0	0	0	977	1424	1424	1424	1.45752
GO:0006517_protein_deglycosylation	2	0	0	0	977	1424	1424	1424	1.45752
GO:0006525_arginine_metabolism	2	0	0	0	977	1424	1424	1424	1.45752
GO:0006526_arginine_biosynthesis	2	0	0	0	977	1424	1424	1424	1.45752
GO:0006534_cysteine_metabolism	2	0	0	0	977	1424	1424	1424	1.45752
GO:0006538_glutamate_catabolism	2	0	0	0	977	1424	1424	1424	1.45752
GO:0006542_glutamine_biosynthesis	2	0	0	0	977	1424	1424	1424	1.45752
GO:0006544_glycine_metabolism	2	0	0	0	977	1424	1424	1424	1.45752
GO:0006560_proline_metabolism	2	0	0	0	977	1424	1424	1424	1.45752
GO:0006563_L-serine_metabolism	2	0	0	0	977	1424	1424	1424	1.45752
GO:0006568_tryptophan_metabolism	2	0	0	0	977	1424	1424	1424	1.45752
GO:0006569_tryptophan_catabolism	2	0	0	0	977	1424	1424	1424	1.45752
GO:0006570_tyrosine_metabolism	2	0	0	0	977	1424	1424	1424	1.45752
GO:0006582_melanin_metabolism	2	0	0	0	977	1424	1424	1424	1.45752
GO:0006583_melanin_biosynthesis_from_tyrosine	2	0	0	0	977	1424	1424	1424	1.45752
GO:0006637_acyl-CoA_metabolism	2	0	0	0	977	1424	1424	1424	1.45752
GO:0006638_neutral_lipid_metabolism	2	0	0	0	977	1424	1424	1424	1.45752
GO:0006639_acylglycerol_metabolism	2	0	0	0	977	1424	1424	1424	1.45752
GO:0006650_glycerophospholipid_metabolism	2	0	0	0	977	1424	1424	1424	1.45752
GO:0006662_glycerol_ether_metabolism	2	0	0	0	977	1424	1424	1424	1.45752
GO:0006678_glucosylceramide_metabolism	2	0	0	0	977	1424	1424	1424	1.45752
GO:0006679_glucosylceramide_biosynthesis	2	0	0	0	977	1424	1424	1424	1.45752
GO:0006688_glycosphingolipid_biosynthesis	2	0	0	0	977	1424	1424	1424	1.45752
GO:0006836_neurotransmitter_transport	2	0	0	0	977	1424	1424	1424	1.45752
GO:0006863_purine_transport	2	0	0	0	977	1424	1424	1424	1.45752
GO:0006884_regulation_of_cell_volume	2	0	0	0	977	1424	1424	1424	1.45752
GO:0006890_retrograde_transport__Golgi_to_ER	2	0	0	0	977	1424	1424	1424	1.45752
GO:0006903_vesicle_targeting	2	0	0	0	977	1424	1424	1424	1.45752
GO:0006914_autophagy	2	0	0	0	977	1424	1424	1424	1.45752
GO:0006937_regulation_of_muscle_contraction	2	0	0	0	977	1424	1424	1424	1.45752
GO:0006957_complement_activation__alternative_pathway	2	0	0	0	977	1424	1424	1424	1.45752
GO:0007009_plasma_membrane_organization_and_biogenesis	2	0	0	0	977	1424	1424	1424	1.45752
GO:0007015_actin_filament_organization	2	0	0	0	977	1424	1424	1424	1.45752
GO:0007020_microtubule_nucleation	2	0	0	0	977	1424	1424	1424	1.45752
GO:0007030_Golgi_organization_and_biogenesis	2	0	0	0	977	1424	1424	1424	1.45752
GO:0007094_mitotic_spindle_checkpoint	2	0	0	0	977	1424	1424	1424	1.45752
GO:0007172_signal_complex_formation	2	0	0	0	977	1424	1424	1424	1.45752
GO:0007194_negative_regulation_of_adenylate_cyclase_activity	2	0	0	0	977	1424	1424	1424	1.45752
GO:0007219_Notch_signaling_pathway	2	0	0	0	977	1424	1424	1424	1.45752
GO:0007222_frizzled_signaling_pathway	2	0	0	0	977	1424	1424	1424	1.45752
GO:0007252_I-kappaB_phosphorylation	2	0	0	0	977	1424	1424	1424	1.45752
GO:0007253_cytoplasmic_sequestering_of_NF-kappaB	2	0	0	0	977	1424	1424	1424	1.45752
GO:0007262_STAT_protein_nuclear_translocation	2	0	0	0	977	1424	1424	1424	1.45752
GO:0007338_fertilization_(sensu_Animalia)	2	0	0	0	977	1424	1424	1424	1.45752
GO:0007368_determination_of_left_right_symmetry	2	0	0	0	977	1424	1424	1424	1.45752
GO:0007387_anterior_compartment_specification	2	0	0	0	977	1424	1424	1424	1.45752
GO:0007388_posterior_compartment_specification	2	0	0	0	977	1424	1424	1424	1.45752
GO:0007420_brain_development	2	0	0	0	977	1424	1424	1424	1.45752
GO:0007515_lymph_gland_development	2	0	0	0	977	1424	1424	1424	1.45752
GO:0007516_hemocyte_development	2	0	0	0	977	1424	1424	1424	1.45752
GO:0007602_phototransduction	2	0	0	0	977	1424	1424	1424	1.45752
GO:0007608_perception_of_smell	2	0	0	0	977	1424	1424	1424	1.45752
GO:0007632_visual_behavior	2	0	0	0	977	1424	1424	1424	1.45752
GO:0007638_mechanosensory_behavior	2	0	0	0	977	1424	1424	1424	1.45752
GO:0008037_cell_recognition	2	0	0	0	977	1424	1424	1424	1.45752
GO:0008104_protein_localization	2	0	0	0	977	1424	1424	1424	1.45752
GO:0008156_negative_regulation_of_DNA_replication	2	0	0	0	977	1424	1424	1424	1.45752
GO:0008213_protein_amino_acid_alkylation	2	0	0	0	977	1424	1424	1424	1.45752
GO:0008217_regulation_of_blood_pressure	2	0	0	0	977	1424	1424	1424	1.45752
GO:0008220_necrosis	2	0	0	0	977	1424	1424	1424	1.45752
GO:0008272_sulfate_transport	2	0	0	0	977	1424	1424	1424	1.45752
GO:0008334_histone_mRNA_metabolism	2	0	0	0	977	1424	1424	1424	1.45752
GO:0008406_gonad_development	2	0	0	0	977	1424	1424	1424	1.45752
GO:0008543_fibroblast_growth_factor_receptor_signaling_pathway	2	0	0	0	977	1424	1424	1424	1.45752
GO:0008584_male_gonad_development	2	0	0	0	977	1424	1424	1424	1.45752
GO:0008637_apoptotic_mitochondrial_changes	2	0	0	0	977	1424	1424	1424	1.45752
GO:0009062_fatty_acid_catabolism	2	0	0	0	977	1424	1424	1424	1.45752
GO:0009067_aspartate_family_amino_acid_biosynthesis	2	0	0	0	977	1424	1424	1424	1.45752
GO:0009070_serine_family_amino_acid_biosynthesis	2	0	0	0	977	1424	1424	1424	1.45752
GO:0009086_methionine_biosynthesis	2	0	0	0	977	1424	1424	1424	1.45752
GO:0009113_purine_base_biosynthesis	2	0	0	0	977	1424	1424	1424	1.45752
GO:0009132_nucleoside_diphosphate_metabolism	2	0	0	0	977	1424	1424	1424	1.45752
GO:0009154_purine_ribonucleotide_catabolism	2	0	0	0	977	1424	1424	1424	1.45752
GO:0009166_nucleotide_catabolism	2	0	0	0	977	1424	1424	1424	1.45752
GO:0009200_deoxyribonucleoside_triphosphate_metabolism	2	0	0	0	977	1424	1424	1424	1.45752
GO:0009211_pyrimidine_deoxyribonucleoside_triphosphate_metabolism	2	0	0	0	977	1424	1424	1424	1.45752
GO:0009226_nucleotide-sugar_biosynthesis	2	0	0	0	977	1424	1424	1424	1.45752
GO:0009251_glucan_catabolism	2	0	0	0	977	1424	1424	1424	1.45752
GO:0009261_ribonucleotide_catabolism	2	0	0	0	977	1424	1424	1424	1.45752
GO:0009301_snRNA_transcription	2	0	0	0	977	1424	1424	1424	1.45752
GO:0009409_response_to_cold	2	0	0	0	977	1424	1424	1424	1.45752
GO:0009566_fertilization	2	0	0	0	977	1424	1424	1424	1.45752
GO:0009583_detection_of_light	2	0	0	0	977	1424	1424	1424	1.45752
GO:0009636_response_to_toxin	2	0	0	0	977	1424	1424	1424	1.45752
GO:0009648_response_to_photoperiod	2	0	0	0	977	1424	1424	1424	1.45752
GO:0009792_embryonic_development_(sensu_Animalia)	2	0	0	0	977	1424	1424	1424	1.45752
GO:0009799_determination_of_symmetry	2	0	0	0	977	1424	1424	1424	1.45752
GO:0009855_determination_of_bilateral_symmetry	2	0	0	0	977	1424	1424	1424	1.45752
GO:0009890_negative_regulation_of_biosynthesis	2	0	0	0	977	1424	1424	1424	1.45752
GO:0009892_negative_regulation_of_metabolism	2	0	0	0	977	1424	1424	1424	1.45752
GO:0015711_organic_anion_transport	2	0	0	0	977	1424	1424	1424	1.45752
GO:0015780_nucleotide-sugar_transport	2	0	0	0	977	1424	1424	1424	1.45752
GO:0015781_pyrimidine_nucleotide-sugar_transport	2	0	0	0	977	1424	1424	1424	1.45752
GO:0015840_urea_transport	2	0	0	0	977	1424	1424	1424	1.45752
GO:0015851_nucleobase_transport	2	0	0	0	977	1424	1424	1424	1.45752
GO:0015889_vitamin_B12_transport	2	0	0	0	977	1424	1424	1424	1.45752
GO:0015937_coenzyme_A_biosynthesis	2	0	0	0	977	1424	1424	1424	1.45752
GO:0015976_carbon_utilization	2	0	0	0	977	1424	1424	1424	1.45752
GO:0015977_carbon_utilization_by_fixation_of_carbon_dioxide	2	0	0	0	977	1424	1424	1424	1.45752
GO:0015985_energy_coupled_proton_transport__down_electrochemical_gradient	2	0	0	0	977	1424	1424	1424	1.45752
GO:0015986_ATP_synthesis_coupled_proton_transport	2	0	0	0	977	1424	1424	1424	1.45752
GO:0015988_energy_coupled_proton_transport__against_electrochemical_gradient	2	0	0	0	977	1424	1424	1424	1.45752
GO:0016044_membrane_organization_and_biogenesis	2	0	0	0	977	1424	1424	1424	1.45752
GO:0016054_organic_acid_catabolism	2	0	0	0	977	1424	1424	1424	1.45752
GO:0016339_calcium-dependent_cell-cell_adhesion	2	0	0	0	977	1424	1424	1424	1.45752
GO:0016358_dendrite_morphogenesis	2	0	0	0	977	1424	1424	1424	1.45752
GO:0017148_negative_regulation_of_protein_biosynthesis	2	0	0	0	977	1424	1424	1424	1.45752
GO:0018342_protein_prenylation	2	0	0	0	977	1424	1424	1424	1.45752
GO:0018346_protein_amino_acid_prenylation	2	0	0	0	977	1424	1424	1424	1.45752
GO:0019377_glycolipid_catabolism	2	0	0	0	977	1424	1424	1424	1.45752
GO:0019731_antibacterial_humoral_response	2	0	0	0	977	1424	1424	1424	1.45752
GO:0019733_antibacterial_humoral_response_(sensu_Vertebrata)	2	0	0	0	977	1424	1424	1424	1.45752
GO:0030030_cell_projection_organization_and_biogenesis	2	0	0	0	977	1424	1424	1424	1.45752
GO:0030031_cell_projection_biogenesis	2	0	0	0	977	1424	1424	1424	1.45752
GO:0030182_neuron_differentiation	2	0	0	0	977	1424	1424	1424	1.45752
GO:0030183_B-cell_differentiation	2	0	0	0	977	1424	1424	1424	1.45752
GO:0030224_monocyte_differentiation	2	0	0	0	977	1424	1424	1424	1.45752
GO:0040008_regulation_of_growth	2	0	0	0	977	1424	1424	1424	1.45752
GO:0042035_regulation_of_cytokine_biosynthesis	2	0	0	0	977	1424	1424	1424	1.45752
GO:0042089_cytokine_biosynthesis	2	0	0	0	977	1424	1424	1424	1.45752
GO:0042092_T-helper_2_type_immune_response	2	0	0	0	977	1424	1424	1424	1.45752
GO:0042093_T-helper_cell_differentiation	2	0	0	0	977	1424	1424	1424	1.45752
GO:0042094_interleukin-2_biosynthesis	2	0	0	0	977	1424	1424	1424	1.45752
GO:0042097_interleukin-4_biosynthesis	2	0	0	0	977	1424	1424	1424	1.45752
GO:0042102_positive_regulation_of_T-cell_proliferation	2	0	0	0	977	1424	1424	1424	1.45752
GO:0042107_cytokine_metabolism	2	0	0	0	977	1424	1424	1424	1.45752
GO:0042108_positive_regulation_of_cytokine_biosynthesis	2	0	0	0	977	1424	1424	1424	1.45752
GO:0042129_regulation_of_T-cell_proliferation	2	0	0	0	977	1424	1424	1424	1.45752
GO:0042147_retrograde_transport__endosome_to_Golgi	2	0	0	0	977	1424	1424	1424	1.45752
GO:0042158_lipoprotein_biosynthesis	2	0	0	0	977	1424	1424	1424	1.45752
GO:0042219_amino_acid_derivative_catabolism	2	0	0	0	977	1424	1424	1424	1.45752
GO:0042308_negative_regulation_of_protein-nucleus_import	2	0	0	0	977	1424	1424	1424	1.45752
GO:0042347_negative_regulation_of_NF-kappaB-nucleus_import	2	0	0	0	977	1424	1424	1424	1.45752
GO:0042354_L-fucose_metabolism	2	0	0	0	977	1424	1424	1424	1.45752
GO:0042402_biogenic_amine_catabolism	2	0	0	0	977	1424	1424	1424	1.45752
GO:0042436_indole_derivative_catabolism	2	0	0	0	977	1424	1424	1424	1.45752
GO:0042438_melanin_biosynthesis	2	0	0	0	977	1424	1424	1424	1.45752
GO:0042446_hormone_biosynthesis	2	0	0	0	977	1424	1424	1424	1.45752
GO:0042503_tyrosine_phosphorylation_of_Stat3_protein	2	0	0	0	977	1424	1424	1424	1.45752
GO:0042509_regulation_of_tyrosine_phosphorylation_of_STAT_protein	2	0	0	0	977	1424	1424	1424	1.45752
GO:0042516_regulation_of_tyrosine_phosphorylation_of_Stat3_protein	2	0	0	0	977	1424	1424	1424	1.45752
GO:0042518_negative_regulation_of_tyrosine_phosphorylation_of_Stat3_protein	2	0	0	0	977	1424	1424	1424	1.45752
GO:0042532_negative_regulation_of_tyrosine_phosphorylation_of_STAT_protein	2	0	0	0	977	1424	1424	1424	1.45752
GO:0042558_pteridine_and_derivative_metabolism	2	0	0	0	977	1424	1424	1424	1.45752
GO:0042742_defense_response_to_bacteria	2	0	0	0	977	1424	1424	1424	1.45752
GO:0043086_negative_regulation_of_enzyme_activity	2	0	0	0	977	1424	1424	1424	1.45752
GO:0045069_regulation_of_viral_genome_replication	2	0	0	0	977	1424	1424	1424	1.45752
GO:0045076_regulation_of_interleukin-2_biosynthesis	2	0	0	0	977	1424	1424	1424	1.45752
GO:0045086_positive_regulation_of_interleukin-2_biosynthesis	2	0	0	0	977	1424	1424	1424	1.45752
GO:0045402_regulation_of_interleukin-4_biosynthesis	2	0	0	0	977	1424	1424	1424	1.45752
GO:0045404_positive_regulation_of_interleukin-4_biosynthesis	2	0	0	0	977	1424	1424	1424	1.45752
GO:0045622_regulation_of_T-helper_cell_differentiation	2	0	0	0	977	1424	1424	1424	1.45752
GO:0045761_regulation_of_adenylate_cyclase_activity	2	0	0	0	977	1424	1424	1424	1.45752
GO:0045767_regulation_of_anti-apoptosis	2	0	0	0	977	1424	1424	1424	1.45752
GO:0045843_negative_regulation_of_myogenesis	2	0	0	0	977	1424	1424	1424	1.45752
GO:0046218_indolalkylamine_catabolism	2	0	0	0	977	1424	1424	1424	1.45752
GO:0046323_glucose_import	2	0	0	0	977	1424	1424	1424	1.45752
GO:0046324_regulation_of_glucose_import	2	0	0	0	977	1424	1424	1424	1.45752
GO:0046395_carboxylic_acid_catabolism	2	0	0	0	977	1424	1424	1424	1.45752
GO:0046474_glycerophospholipid_biosynthesis	2	0	0	0	977	1424	1424	1424	1.45752
GO:0046476_glycosylceramide_biosynthesis	2	0	0	0	977	1424	1424	1424	1.45752
GO:0046486_glycerolipid_metabolism	2	0	0	0	977	1424	1424	1424	1.45752
GO:0046487_glyoxylate_metabolism	2	0	0	0	977	1424	1424	1424	1.45752
GO:0046513_ceramide_biosynthesis	2	0	0	0	977	1424	1424	1424	1.45752
GO:0046520_sphingoid_biosynthesis	2	0	0	0	977	1424	1424	1424	1.45752
GO:0046823_negative_regulation_of_nucleocytoplasmic_transport	2	0	0	0	977	1424	1424	1424	1.45752
GO:0046967_cytosol_to_ER_transport	2	0	0	0	977	1424	1424	1424	1.45752
GO:0048002_antigen_presentation__peptide_antigen	2	0	0	0	977	1424	1424	1424	1.45752
GO:0048004_antigen_presentation__endogenous_peptide_antigen	2	0	0	0	977	1424	1424	1424	1.45752
GO:0050671_positive_regulation_of_lymphocyte_proliferation	2	0	0	0	977	1424	1424	1424	1.45752
GO:0001775_cell_activation	20	0	0	0	982	1424	1424	1424	1.4501
GO:0006129_protein-disulfide_reduction	20	0	0	0	982	1424	1424	1424	1.4501
GO:0006725_aromatic_compound_metabolism	20	0	0	0	982	1424	1424	1424	1.4501
GO:0007517_muscle_development	20	0	0	0	982	1424	1424	1424	1.4501
GO:0045321_immune_cell_activation	20	0	0	0	982	1424	1424	1424	1.4501
GO:0000003_reproduction	21	0	0	0	994	1424	1424	1424	1.4326
GO:0006096_glycolysis	21	0	0	0	994	1424	1424	1424	1.4326
GO:0006413_translational_initiation	21	0	0	0	994	1424	1424	1424	1.4326
GO:0006752_group_transfer_coenzyme_metabolism	21	0	0	0	994	1424	1424	1424	1.4326
GO:0007160_cell-matrix_adhesion	21	0	0	0	994	1424	1424	1424	1.4326
GO:0007599_hemostasis	21	0	0	0	994	1424	1424	1424	1.4326
GO:0009145_purine_nucleoside_triphosphate_biosynthesis	21	0	0	0	994	1424	1424	1424	1.4326
GO:0009201_ribonucleoside_triphosphate_biosynthesis	21	0	0	0	994	1424	1424	1424	1.4326
GO:0009206_purine_ribonucleoside_triphosphate_biosynthesis	21	0	0	0	994	1424	1424	1424	1.4326
GO:0009451_RNA_modification	21	0	0	0	994	1424	1424	1424	1.4326
GO:0019953_sexual_reproduction	21	0	0	0	994	1424	1424	1424	1.4326
GO:0045786_negative_regulation_of_cell_cycle	21	0	0	0	994	1424	1424	1424	1.4326
GO:0008150_biological_process	2197	38	1	0	995	1424	1424	1424	1.43116
GO:0006399_tRNA_metabolism	22	0	0	0	1000	1424	1424	1424	1.424
GO:0006486_protein_amino_acid_glycosylation	22	0	0	0	1000	1424	1424	1424	1.424
GO:0006800_oxygen_and_reactive_oxygen_species_metabolism	22	0	0	0	1000	1424	1424	1424	1.424
GO:0009142_nucleoside_triphosphate_biosynthesis	22	0	0	0	1000	1424	1424	1424	1.424
GO:0050878_regulation_of_body_fluids	22	0	0	0	1000	1424	1424	1424	1.424
GO:0006119_oxidative_phosphorylation	23	0	0	0	1007	1424	1424	1424	1.4141
GO:0009144_purine_nucleoside_triphosphate_metabolism	23	0	0	0	1007	1424	1424	1424	1.4141
GO:0009199_ribonucleoside_triphosphate_metabolism	23	0	0	0	1007	1424	1424	1424	1.4141
GO:0009205_purine_ribonucleoside_triphosphate_metabolism	23	0	0	0	1007	1424	1424	1424	1.4141
GO:0016049_cell_growth	23	0	0	0	1007	1424	1424	1424	1.4141
GO:0016568_chromatin_modification	23	0	0	0	1007	1424	1424	1424	1.4141
GO:0030036_actin_cytoskeleton_organization_and_biogenesis	23	0	0	0	1007	1424	1424	1424	1.4141
GO:0006007_glucose_catabolism	24	0	0	0	1014	1424	1424	1424	1.40434
GO:0006261_DNA-dependent_DNA_replication	24	0	0	0	1014	1424	1424	1424	1.40434
GO:0006333_chromatin_assembly_disassembly	24	0	0	0	1014	1424	1424	1424	1.40434
GO:0006606_protein-nucleus_import	24	0	0	0	1014	1424	1424	1424	1.40434
GO:0009101_glycoprotein_biosynthesis	24	0	0	0	1014	1424	1424	1424	1.40434
GO:0009108_coenzyme_biosynthesis	24	0	0	0	1014	1424	1424	1424	1.40434
GO:0030029_actin_filament-based_process	24	0	0	0	1014	1424	1424	1424	1.40434
GO:0009141_nucleoside_triphosphate_metabolism	25	0	0	0	1016	1424	1424	1424	1.40157
GO:0019320_hexose_catabolism	25	0	0	0	1016	1424	1424	1424	1.40157
GO:0006643_membrane_lipid_metabolism	26	0	0	0	1023	1424	1424	1424	1.39198
GO:0006818_hydrogen_transport	26	0	0	0	1023	1424	1424	1424	1.39198
GO:0009100_glycoprotein_metabolism	26	0	0	0	1023	1424	1424	1424	1.39198
GO:0015992_proton_transport	26	0	0	0	1023	1424	1424	1424	1.39198
GO:0045892_negative_regulation_of_transcription__DNA-dependent	26	0	0	0	1023	1424	1424	1424	1.39198
GO:0046164_alcohol_catabolism	26	0	0	0	1023	1424	1424	1424	1.39198
GO:0046365_monosaccharide_catabolism	26	0	0	0	1023	1424	1424	1424	1.39198
GO:0046138_coenzyme_and_prosthetic_group_biosynthesis	27	0	0	0	1024	1424	1424	1424	1.39062
GO:0006445_regulation_of_translation	28	0	0	0	1026	1424	1424	1424	1.38791
GO:0006897_endocytosis	28	0	0	0	1026	1424	1424	1424	1.38791
GO:0030154_cell_differentiation	29	0	0	0	1027	1424	1424	1424	1.38656
GO:0000060_protein-nucleus_import__translocation	3	0	0	0	1140	1424	1424	1424	1.24912
GO:0000070_mitotic_chromosome_segregation	3	0	0	0	1140	1424	1424	1424	1.24912
GO:0000080_G1_phase_of_mitotic_cell_cycle	3	0	0	0	1140	1424	1424	1424	1.24912
GO:0000097_sulfur_amino_acid_biosynthesis	3	0	0	0	1140	1424	1424	1424	1.24912
GO:0001503_ossification	3	0	0	0	1140	1424	1424	1424	1.24912
GO:0001505_regulation_of_neurotransmitter_levels	3	0	0	0	1140	1424	1424	1424	1.24912
GO:0001516_prostaglandin_biosynthesis	3	0	0	0	1140	1424	1424	1424	1.24912
GO:0006004_fucose_metabolism	3	0	0	0	1140	1424	1424	1424	1.24912
GO:0006026_aminoglycan_catabolism	3	0	0	0	1140	1424	1424	1424	1.24912
GO:0006027_glycosaminoglycan_catabolism	3	0	0	0	1140	1424	1424	1424	1.24912
GO:0006098_pentose-phosphate_shunt	3	0	0	0	1140	1424	1424	1424	1.24912
GO:0006144_purine_base_metabolism	3	0	0	0	1140	1424	1424	1424	1.24912
GO:0006166_purine_ribonucleoside_salvage	3	0	0	0	1140	1424	1424	1424	1.24912
GO:0006177_GMP_biosynthesis	3	0	0	0	1140	1424	1424	1424	1.24912
GO:0006206_pyrimidine_base_metabolism	3	0	0	0	1140	1424	1424	1424	1.24912
GO:0006308_DNA_catabolism	3	0	0	0	1140	1424	1424	1424	1.24912
GO:0006309_DNA_fragmentation	3	0	0	0	1140	1424	1424	1424	1.24912
GO:0006368_RNA_elongation_from_Pol_II_promoter	3	0	0	0	1140	1424	1424	1424	1.24912
GO:0006378_mRNA_polyadenylation	3	0	0	0	1140	1424	1424	1424	1.24912
GO:0006402_mRNA_catabolism	3	0	0	0	1140	1424	1424	1424	1.24912
GO:0006541_glutamine_metabolism	3	0	0	0	1140	1424	1424	1424	1.24912
GO:0006555_methionine_metabolism	3	0	0	0	1140	1424	1424	1424	1.24912
GO:0006584_catecholamine_metabolism	3	0	0	0	1140	1424	1424	1424	1.24912
GO:0006586_indolalkylamine_metabolism	3	0	0	0	1140	1424	1424	1424	1.24912
GO:0006596_polyamine_biosynthesis	3	0	0	0	1140	1424	1424	1424	1.24912
GO:0006677_glycosylceramide_metabolism	3	0	0	0	1140	1424	1424	1424	1.24912
GO:0006692_prostanoid_metabolism	3	0	0	0	1140	1424	1424	1424	1.24912
GO:0006693_prostaglandin_metabolism	3	0	0	0	1140	1424	1424	1424	1.24912
GO:0006720_isoprenoid_metabolism	3	0	0	0	1140	1424	1424	1424	1.24912
GO:0006739_NADPH_metabolism	3	0	0	0	1140	1424	1424	1424	1.24912
GO:0006740_NADPH_regeneration	3	0	0	0	1140	1424	1424	1424	1.24912
GO:0006749_glutathione_metabolism	3	0	0	0	1140	1424	1424	1424	1.24912
GO:0006750_glutathione_biosynthesis	3	0	0	0	1140	1424	1424	1424	1.24912
GO:0006760_folic_acid_and_derivative_metabolism	3	0	0	0	1140	1424	1424	1424	1.24912
GO:0006769_nicotinamide_metabolism	3	0	0	0	1140	1424	1424	1424	1.24912
GO:0006779_porphyrin_biosynthesis	3	0	0	0	1140	1424	1424	1424	1.24912
GO:0006783_heme_biosynthesis	3	0	0	0	1140	1424	1424	1424	1.24912
GO:0006839_mitochondrial_transport	3	0	0	0	1140	1424	1424	1424	1.24912
GO:0006879_iron_ion_homeostasis	3	0	0	0	1140	1424	1424	1424	1.24912
GO:0006892_post-Golgi_transport	3	0	0	0	1140	1424	1424	1424	1.24912
GO:0006898_receptor_mediated_endocytosis	3	0	0	0	1140	1424	1424	1424	1.24912
GO:0006921_disassembly_of_cell_structures	3	0	0	0	1140	1424	1424	1424	1.24912
GO:0007062_sister_chromatid_cohesion	3	0	0	0	1140	1424	1424	1424	1.24912
GO:0007093_mitotic_checkpoint	3	0	0	0	1140	1424	1424	1424	1.24912
GO:0007131_meiotic_recombination	3	0	0	0	1140	1424	1424	1424	1.24912
GO:0007159_leukocyte_cell_adhesion	3	0	0	0	1140	1424	1424	1424	1.24912
GO:0007189_G-protein_signaling__adenylate_cyclase_activating_pathway	3	0	0	0	1140	1424	1424	1424	1.24912
GO:0007190_adenylate_cyclase_activation	3	0	0	0	1140	1424	1424	1424	1.24912
GO:0007193_G-protein_signaling__adenylate_cyclase_inhibiting_pathway	3	0	0	0	1140	1424	1424	1424	1.24912
GO:0007202_phospholipase_C_activation	3	0	0	0	1140	1424	1424	1424	1.24912
GO:0007250_activation_of_NF-kappaB-inducing_kinase	3	0	0	0	1140	1424	1424	1424	1.24912
GO:0007257_activation_of_JUNK	3	0	0	0	1140	1424	1424	1424	1.24912
GO:0007386_compartment_specification	3	0	0	0	1140	1424	1424	1424	1.24912
GO:0007411_axon_guidance	3	0	0	0	1140	1424	1424	1424	1.24912
GO:0007588_excretion	3	0	0	0	1140	1424	1424	1424	1.24912
GO:0007606_sensory_perception_of_chemical_stimulus	3	0	0	0	1140	1424	1424	1424	1.24912
GO:0008154_actin_polymerization_and_or_depolymerization	3	0	0	0	1140	1424	1424	1424	1.24912
GO:0008299_isoprenoid_biosynthesis	3	0	0	0	1140	1424	1424	1424	1.24912
GO:0008625_induction_of_apoptosis_via_death_domain_receptors	3	0	0	0	1140	1424	1424	1424	1.24912
GO:0008630_DNA_damage_response__signal_transduction_resulting_in_induction_of_apoptosis	3	0	0	0	1140	1424	1424	1424	1.24912
GO:0009065_glutamine_family_amino_acid_catabolism	3	0	0	0	1140	1424	1424	1424	1.24912
GO:0009074_aromatic_amino_acid_family_catabolism	3	0	0	0	1140	1424	1424	1424	1.24912
GO:0009247_glycolipid_biosynthesis	3	0	0	0	1140	1424	1424	1424	1.24912
GO:0009266_response_to_temperature	3	0	0	0	1140	1424	1424	1424	1.24912
GO:0009290_cellular_DNA_uptake	3	0	0	0	1140	1424	1424	1424	1.24912
GO:0009292_genetic_transfer	3	0	0	0	1140	1424	1424	1424	1.24912
GO:0009294_DNA_mediated_transformation	3	0	0	0	1140	1424	1424	1424	1.24912
GO:0009396_folic_acid_and_derivative_biosynthesis	3	0	0	0	1140	1424	1424	1424	1.24912
GO:0009891_positive_regulation_of_biosynthesis	3	0	0	0	1140	1424	1424	1424	1.24912
GO:0015669_gas_transport	3	0	0	0	1140	1424	1424	1424	1.24912
GO:0015671_oxygen_transport	3	0	0	0	1140	1424	1424	1424	1.24912
GO:0015833_peptide_transport	3	0	0	0	1140	1424	1424	1424	1.24912
GO:0015875_vitamin_cofactor_transport	3	0	0	0	1140	1424	1424	1424	1.24912
GO:0015936_coenzyme_A_metabolism	3	0	0	0	1140	1424	1424	1424	1.24912
GO:0016202_regulation_of_myogenesis	3	0	0	0	1140	1424	1424	1424	1.24912
GO:0018958_phenol_metabolism	3	0	0	0	1140	1424	1424	1424	1.24912
GO:0019362_pyridine_nucleotide_metabolism	3	0	0	0	1140	1424	1424	1424	1.24912
GO:0019439_aromatic_compound_catabolism	3	0	0	0	1140	1424	1424	1424	1.24912
GO:0019722_calcium-mediated_signaling	3	0	0	0	1140	1424	1424	1424	1.24912
GO:0019856_pyrimidine_base_biosynthesis	3	0	0	0	1140	1424	1424	1424	1.24912
GO:0030111_regulation_of_Wnt_receptor_signaling_pathway	3	0	0	0	1140	1424	1424	1424	1.24912
GO:0030148_sphingolipid_biosynthesis	3	0	0	0	1140	1424	1424	1424	1.24912
GO:0030149_sphingolipid_catabolism	3	0	0	0	1140	1424	1424	1424	1.24912
GO:0030217_T-cell_differentiation	3	0	0	0	1140	1424	1424	1424	1.24912
GO:0030521_androgen_receptor_signaling_pathway	3	0	0	0	1140	1424	1424	1424	1.24912
GO:0030595_immune_cell_chemotaxis	3	0	0	0	1140	1424	1424	1424	1.24912
GO:0040007_growth	3	0	0	0	1140	1424	1424	1424	1.24912
GO:0042087_cell-mediated_immune_response	3	0	0	0	1140	1424	1424	1424	1.24912
GO:0042088_T-helper_1_type_immune_response	3	0	0	0	1140	1424	1424	1424	1.24912
GO:0042098_T-cell_proliferation	3	0	0	0	1140	1424	1424	1424	1.24912
GO:0042157_lipoprotein_metabolism	3	0	0	0	1140	1424	1424	1424	1.24912
GO:0042345_regulation_of_NF-kappaB-nucleus_import	3	0	0	0	1140	1424	1424	1424	1.24912
GO:0042348_NF-kappaB-nucleus_import	3	0	0	0	1140	1424	1424	1424	1.24912
GO:0042430_indole_and_derivative_metabolism	3	0	0	0	1140	1424	1424	1424	1.24912
GO:0042434_indole_derivative_metabolism	3	0	0	0	1140	1424	1424	1424	1.24912
GO:0042445_hormone_metabolism	3	0	0	0	1140	1424	1424	1424	1.24912
GO:0042493_response_to_drug	3	0	0	0	1140	1424	1424	1424	1.24912
GO:0042992_negative_regulation_of_transcription_factor-nucleus_import	3	0	0	0	1140	1424	1424	1424	1.24912
GO:0042994_cytoplasmic_sequestering_of_transcription_factor	3	0	0	0	1140	1424	1424	1424	1.24912
GO:0043094_metabolic_compound_salvage	3	0	0	0	1140	1424	1424	1424	1.24912
GO:0043101_purine_salvage	3	0	0	0	1140	1424	1424	1424	1.24912
GO:0045580_regulation_of_T-cell_differentiation	3	0	0	0	1140	1424	1424	1424	1.24912
GO:0045597_positive_regulation_of_cell_differentiation	3	0	0	0	1140	1424	1424	1424	1.24912
GO:0045619_regulation_of_lymphocyte_differentiation	3	0	0	0	1140	1424	1424	1424	1.24912
GO:0045637_regulation_of_myeloid_blood_cell_differentiation	3	0	0	0	1140	1424	1424	1424	1.24912
GO:0045893_positive_regulation_of_transcription__DNA-dependent	3	0	0	0	1140	1424	1424	1424	1.24912
GO:0046037_GMP_metabolism	3	0	0	0	1140	1424	1424	1424	1.24912
GO:0046457_prostanoid_biosynthesis	3	0	0	0	1140	1424	1424	1424	1.24912
GO:0046849_bone_remodeling	3	0	0	0	1140	1424	1424	1424	1.24912
GO:0050670_regulation_of_lymphocyte_proliferation	3	0	0	0	1140	1424	1424	1424	1.24912
GO:0050791_regulation_of_physiological_process	3	0	0	0	1140	1424	1424	1424	1.24912
GO:0050792_regulation_of_viral_life_cycle	3	0	0	0	1140	1424	1424	1424	1.24912
GO:0050900_immune_cell_migration	3	0	0	0	1140	1424	1424	1424	1.24912
GO:0000910_cytokinesis	30	0	0	0	1146	1424	1424	1424	1.24258
GO:0006006_glucose_metabolism	30	0	0	0	1146	1424	1424	1424	1.24258
GO:0006164_purine_nucleotide_biosynthesis	30	0	0	0	1146	1424	1424	1424	1.24258
GO:0009152_purine_ribonucleotide_biosynthesis	30	0	0	0	1146	1424	1424	1424	1.24258
GO:0030001_metal_ion_transport	30	0	0	0	1146	1424	1424	1424	1.24258
GO:0050879_organismal_movement	30	0	0	0	1146	1424	1424	1424	1.24258
GO:0016481_negative_regulation_of_transcription	31	0	0	0	1147	1424	1424	1424	1.2415
GO:0009260_ribonucleotide_biosynthesis	32	0	0	0	1149	1424	1424	1424	1.23934
GO:0016052_carbohydrate_catabolism	32	0	0	0	1149	1424	1424	1424	1.23934
GO:0006163_purine_nucleotide_metabolism	33	0	0	0	1153	1424	1424	1424	1.23504
GO:0006732_coenzyme_metabolism	33	0	0	0	1153	1424	1424	1424	1.23504
GO:0006913_nucleocytoplasmic_transport	33	0	0	0	1153	1424	1424	1424	1.23504
GO:0009150_purine_ribonucleotide_metabolism	33	0	0	0	1153	1424	1424	1424	1.23504
GO:0006461_protein_complex_assembly	34	0	0	0	1155	1424	1424	1424	1.2329
GO:0006631_fatty_acid_metabolism	34	0	0	0	1155	1424	1424	1424	1.2329
GO:0009259_ribonucleotide_metabolism	35	0	0	0	1156	1424	1424	1424	1.23183
GO:0007067_mitosis	36	0	0	0	1158	1424	1424	1424	1.22971
GO:0008285_negative_regulation_of_cell_proliferation	36	0	0	0	1158	1424	1424	1424	1.22971
GO:0000087_M_phase_of_mitotic_cell_cycle	37	0	0	0	1164	1424	1424	1424	1.22337
GO:0006731_coenzyme_and_prosthetic_group_metabolism	37	0	0	0	1164	1424	1424	1424	1.22337
GO:0007600_sensory_perception	37	0	0	0	1164	1424	1424	1424	1.22337
GO:0015672_monovalent_inorganic_cation_transport	37	0	0	0	1164	1424	1424	1424	1.22337
GO:0019318_hexose_metabolism	37	0	0	0	1164	1424	1424	1424	1.22337
GO:0045045_secretory_pathway	37	0	0	0	1164	1424	1424	1424	1.22337
GO:0005996_monosaccharide_metabolism	38	0	0	0	1165	1424	1424	1424	1.22232
GO:0008610_lipid_biosynthesis	39	0	0	0	1166	1424	1424	1424	1.22127
GO:0000723_telomere_maintenance	4	0	0	0	1242	1424	1424	1424	1.14654
GO:0001709_cell_fate_determination	4	0	0	0	1242	1424	1424	1424	1.14654
GO:0005978_glycogen_biosynthesis	4	0	0	0	1242	1424	1424	1424	1.14654
GO:0006040_amino_sugar_metabolism	4	0	0	0	1242	1424	1424	1424	1.14654
GO:0006041_glucosamine_metabolism	4	0	0	0	1242	1424	1424	1424	1.14654
GO:0006044_N-acetylglucosamine_metabolism	4	0	0	0	1242	1424	1424	1424	1.14654
GO:0006081_aldehyde_metabolism	4	0	0	0	1242	1424	1424	1424	1.14654
GO:0006094_gluconeogenesis	4	0	0	0	1242	1424	1424	1424	1.14654
GO:0006171_cAMP_biosynthesis	4	0	0	0	1242	1424	1424	1424	1.14654
GO:0006228_UTP_biosynthesis	4	0	0	0	1242	1424	1424	1424	1.14654
GO:0006241_CTP_biosynthesis	4	0	0	0	1242	1424	1424	1424	1.14654
GO:0006270_DNA_replication_initiation	4	0	0	0	1242	1424	1424	1424	1.14654
GO:0006298_mismatch_repair	4	0	0	0	1242	1424	1424	1424	1.14654
GO:0006304_DNA_modification	4	0	0	0	1242	1424	1424	1424	1.14654
GO:0006305_DNA_alkylation	4	0	0	0	1242	1424	1424	1424	1.14654
GO:0006306_DNA_methylation	4	0	0	0	1242	1424	1424	1424	1.14654
GO:0006376_mRNA_splice_site_selection	4	0	0	0	1242	1424	1424	1424	1.14654
GO:0006383_transcription_from_Pol_III_promoter	4	0	0	0	1242	1424	1424	1424	1.14654
GO:0006536_glutamate_metabolism	4	0	0	0	1242	1424	1424	1424	1.14654
GO:0006691_leukotriene_metabolism	4	0	0	0	1242	1424	1424	1424	1.14654
GO:0006733_oxidoreduction_coenzyme_metabolism	4	0	0	0	1242	1424	1424	1424	1.14654
GO:0006767_water-soluble_vitamin_metabolism	4	0	0	0	1242	1424	1424	1424	1.14654
GO:0006778_porphyrin_metabolism	4	0	0	0	1242	1424	1424	1424	1.14654
GO:0006904_vesicle_docking_during_the_process_of_exocytosis	4	0	0	0	1242	1424	1424	1424	1.14654
GO:0006953_acute-phase_response	4	0	0	0	1242	1424	1424	1424	1.14654
GO:0006986_response_to_unfolded_protein	4	0	0	0	1242	1424	1424	1424	1.14654
GO:0007004_telomerase-dependent_telomere_maintenance	4	0	0	0	1242	1424	1424	1424	1.14654
GO:0007016_cytoskeletal_anchoring	4	0	0	0	1242	1424	1424	1424	1.14654
GO:0007031_peroxisome_organization_and_biogenesis	4	0	0	0	1242	1424	1424	1424	1.14654
GO:0007127_meiosis_I	4	0	0	0	1242	1424	1424	1424	1.14654
GO:0007128_meiotic_prophase_I	4	0	0	0	1242	1424	1424	1424	1.14654
GO:0007163_establishment_and_or_maintenance_of_cell_polarity	4	0	0	0	1242	1424	1424	1424	1.14654
GO:0007260_tyrosine_phosphorylation_of_STAT_protein	4	0	0	0	1242	1424	1424	1424	1.14654
GO:0007292_female_gamete_generation	4	0	0	0	1242	1424	1424	1424	1.14654
GO:0007498_mesoderm_development	4	0	0	0	1242	1424	1424	1424	1.14654
GO:0007584_response_to_nutrients	4	0	0	0	1242	1424	1424	1424	1.14654
GO:0007585_respiratory_gaseous_exchange	4	0	0	0	1242	1424	1424	1424	1.14654
GO:0008645_hexose_transport	4	0	0	0	1242	1424	1424	1424	1.14654
GO:0009066_aspartate_family_amino_acid_metabolism	4	0	0	0	1242	1424	1424	1424	1.14654
GO:0009190_cyclic_nucleotide_biosynthesis	4	0	0	0	1242	1424	1424	1424	1.14654
GO:0009208_pyrimidine_ribonucleoside_triphosphate_metabolism	4	0	0	0	1242	1424	1424	1424	1.14654
GO:0009209_pyrimidine_ribonucleoside_triphosphate_biosynthesis	4	0	0	0	1242	1424	1424	1424	1.14654
GO:0009218_pyrimidine_ribonucleotide_metabolism	4	0	0	0	1242	1424	1424	1424	1.14654
GO:0009220_pyrimidine_ribonucleotide_biosynthesis	4	0	0	0	1242	1424	1424	1424	1.14654
GO:0009250_glucan_biosynthesis	4	0	0	0	1242	1424	1424	1424	1.14654
GO:0009306_protein_secretion	4	0	0	0	1242	1424	1424	1424	1.14654
GO:0009416_response_to_light	4	0	0	0	1242	1424	1424	1424	1.14654
GO:0009893_positive_regulation_of_metabolism	4	0	0	0	1242	1424	1424	1424	1.14654
GO:0009991_response_to_extracellular_stimulus	4	0	0	0	1242	1424	1424	1424	1.14654
GO:0015749_monosaccharide_transport	4	0	0	0	1242	1424	1424	1424	1.14654
GO:0015758_glucose_transport	4	0	0	0	1242	1424	1424	1424	1.14654
GO:0016066_cellular_defense_response_(sensu_Vertebrata)	4	0	0	0	1242	1424	1424	1424	1.14654
GO:0018108_peptidyl-tyrosine_phosphorylation	4	0	0	0	1242	1424	1424	1424	1.14654
GO:0019370_leukotriene_biosynthesis	4	0	0	0	1242	1424	1424	1424	1.14654
GO:0030099_myeloid_blood_cell_differentiation	4	0	0	0	1242	1424	1424	1424	1.14654
GO:0030168_platelet_activation	4	0	0	0	1242	1424	1424	1424	1.14654
GO:0030262_apoptotic_nuclear_changes	4	0	0	0	1242	1424	1424	1424	1.14654
GO:0030308_negative_regulation_of_cell_growth	4	0	0	0	1242	1424	1424	1424	1.14654
GO:0030518_steroid_hormone_receptor_signaling_pathway	4	0	0	0	1242	1424	1424	1424	1.14654
GO:0030522_intracellular_receptor-mediated_signaling_pathway	4	0	0	0	1242	1424	1424	1424	1.14654
GO:0042168_heme_metabolism	4	0	0	0	1242	1424	1424	1424	1.14654
GO:0042278_purine_nucleoside_metabolism	4	0	0	0	1242	1424	1424	1424	1.14654
GO:0042306_regulation_of_protein-nucleus_import	4	0	0	0	1242	1424	1424	1424	1.14654
GO:0042401_biogenic_amine_biosynthesis	4	0	0	0	1242	1424	1424	1424	1.14654
GO:0042990_regulation_of_transcription_factor-nucleus_import	4	0	0	0	1242	1424	1424	1424	1.14654
GO:0042991_transcription_factor-nucleus_import	4	0	0	0	1242	1424	1424	1424	1.14654
GO:0045005_maintenance_of_fidelity_during_DNA-dependent_DNA_replication	4	0	0	0	1242	1424	1424	1424	1.14654
GO:0045165_cell_fate_commitment	4	0	0	0	1242	1424	1424	1424	1.14654
GO:0046036_CTP_metabolism	4	0	0	0	1242	1424	1424	1424	1.14654
GO:0046051_UTP_metabolism	4	0	0	0	1242	1424	1424	1424	1.14654
GO:0046058_cAMP_metabolism	4	0	0	0	1242	1424	1424	1424	1.14654
GO:0046128_purine_ribonucleoside_metabolism	4	0	0	0	1242	1424	1424	1424	1.14654
GO:0046466_membrane_lipid_catabolism	4	0	0	0	1242	1424	1424	1424	1.14654
GO:0046822_regulation_of_nucleocytoplasmic_transport	4	0	0	0	1242	1424	1424	1424	1.14654
GO:0046916_transition_metal_ion_homeostasis	4	0	0	0	1242	1424	1424	1424	1.14654
GO:0048278_vesicle_docking	4	0	0	0	1242	1424	1424	1424	1.14654
GO:0000280_nuclear_division	40	0	0	0	1245	1424	1424	1424	1.14378
GO:0006511_ubiquitin-dependent_protein_catabolism	40	0	0	0	1245	1424	1424	1424	1.14378
GO:0019941_modification-dependent_protein_catabolism	40	0	0	0	1245	1424	1424	1424	1.14378
GO:0015891_siderochrome_transport	41	0	0	0	1246	1424	1424	1424	1.14286
GO:0006092_main_pathways_of_carbohydrate_metabolism	42	0	0	0	1248	1424	1424	1424	1.14103
GO:0009581_detection_of_external_stimulus	42	0	0	0	1248	1424	1424	1424	1.14103
GO:0000084_S_phase_of_mitotic_cell_cycle	43	0	0	0	1250	1424	1424	1424	1.1392
GO:0006260_DNA_replication	43	0	0	0	1250	1424	1424	1424	1.1392
GO:0000279_M_phase	44	0	0	0	1251	1424	1424	1424	1.13829
GO:0006325_establishment_and_or_maintenance_of_chromatin_architecture	45	0	0	0	1257	1424	1424	1424	1.13286
GO:0006917_induction_of_apoptosis	45	0	0	0	1257	1424	1424	1424	1.13286
GO:0012502_induction_of_programmed_cell_death	45	0	0	0	1257	1424	1424	1424	1.13286
GO:0043065_positive_regulation_of_apoptosis	45	0	0	0	1257	1424	1424	1424	1.13286
GO:0043067_regulation_of_programmed_cell_death	45	0	0	0	1257	1424	1424	1424	1.13286
GO:0043068_positive_regulation_of_programmed_cell_death	45	0	0	0	1257	1424	1424	1424	1.13286
GO:0006323_DNA_packaging	46	0	0	0	1259	1424	1424	1424	1.13106
GO:0006605_protein_targeting	46	0	0	0	1259	1424	1424	1424	1.13106
GO:0006281_DNA_repair	49	0	0	0	1262	1424	1424	1424	1.12837
GO:0006457_protein_folding	49	0	0	0	1262	1424	1424	1424	1.12837
GO:0050877_neurophysiological_process	49	0	0	0	1262	1424	1424	1424	1.12837
GO:0000059_protein-nucleus_import__docking	5	0	0	0	1310	1424	1424	1424	1.08702
GO:0000090_mitotic_anaphase	5	0	0	0	1310	1424	1424	1424	1.08702
GO:0000187_activation_of_MAPK	5	0	0	0	1310	1424	1424	1424	1.08702
GO:0000188_inactivation_of_MAPK	5	0	0	0	1310	1424	1424	1424	1.08702
GO:0000271_polysaccharide_biosynthesis	5	0	0	0	1310	1424	1424	1424	1.08702
GO:0006275_regulation_of_DNA_replication	5	0	0	0	1310	1424	1424	1424	1.08702
GO:0006342_chromatin_silencing	5	0	0	0	1310	1424	1424	1424	1.08702
GO:0006595_polyamine_metabolism	5	0	0	0	1310	1424	1424	1424	1.08702
GO:0006613_cotranslational_membrane_targeting	5	0	0	0	1310	1424	1424	1424	1.08702
GO:0006687_glycosphingolipid_metabolism	5	0	0	0	1310	1424	1424	1424	1.08702
GO:0006814_sodium_ion_transport	5	0	0	0	1310	1424	1424	1424	1.08702
GO:0006816_calcium_ion_transport	5	0	0	0	1310	1424	1424	1424	1.08702
GO:0006825_copper_ion_transport	5	0	0	0	1310	1424	1424	1424	1.08702
GO:0006826_iron_ion_transport	5	0	0	0	1310	1424	1424	1424	1.08702
GO:0006941_striated_muscle_contraction	5	0	0	0	1310	1424	1424	1424	1.08702
GO:0006958_complement_activation__classical_pathway	5	0	0	0	1310	1424	1424	1424	1.08702
GO:0007051_spindle_assembly	5	0	0	0	1310	1424	1424	1424	1.08702
GO:0007052_mitotic_spindle_assembly	5	0	0	0	1310	1424	1424	1424	1.08702
GO:0007156_homophilic_cell_adhesion	5	0	0	0	1310	1424	1424	1424	1.08702
GO:0007162_negative_regulation_of_cell_adhesion	5	0	0	0	1310	1424	1424	1424	1.08702
GO:0007204_cytosolic_calcium_ion_concentration_elevation	5	0	0	0	1310	1424	1424	1424	1.08702
GO:0007265_RAS_protein_signal_transduction	5	0	0	0	1310	1424	1424	1424	1.08702
GO:0007409_axonogenesis	5	0	0	0	1310	1424	1424	1424	1.08702
GO:0007519_myogenesis	5	0	0	0	1310	1424	1424	1424	1.08702
GO:0007565_pregnancy	5	0	0	0	1310	1424	1424	1424	1.08702
GO:0007622_rhythmic_behavior	5	0	0	0	1310	1424	1424	1424	1.08702
GO:0007623_circadian_rhythm	5	0	0	0	1310	1424	1424	1424	1.08702
GO:0008629_induction_of_apoptosis_by_intracellular_signals	5	0	0	0	1310	1424	1424	1424	1.08702
GO:0009072_aromatic_amino_acid_family_metabolism	5	0	0	0	1310	1424	1424	1424	1.08702
GO:0009084_glutamine_family_amino_acid_biosynthesis	5	0	0	0	1310	1424	1424	1424	1.08702
GO:0009119_ribonucleoside_metabolism	5	0	0	0	1310	1424	1424	1424	1.08702
GO:0009187_cyclic_nucleotide_metabolism	5	0	0	0	1310	1424	1424	1424	1.08702
GO:0009405_pathogenesis	5	0	0	0	1310	1424	1424	1424	1.08702
GO:0009595_detection_of_biotic_stimulus	5	0	0	0	1310	1424	1424	1424	1.08702
GO:0009596_detection_of_pest_pathogen_parasite	5	0	0	0	1310	1424	1424	1424	1.08702
GO:0009790_embryonic_development	5	0	0	0	1310	1424	1424	1424	1.08702
GO:0010033_response_to_organic_substance	5	0	0	0	1310	1424	1424	1424	1.08702
GO:0016440_transcriptional_gene_silencing	5	0	0	0	1310	1424	1424	1424	1.08702
GO:0018212_peptidyl-tyrosine_modification	5	0	0	0	1310	1424	1424	1424	1.08702
GO:0019835_cytolysis	5	0	0	0	1310	1424	1424	1424	1.08702
GO:0030261_chromosome_condensation	5	0	0	0	1310	1424	1424	1424	1.08702
GO:0042398_amino_acid_derivative_biosynthesis	5	0	0	0	1310	1424	1424	1424	1.08702
GO:0042770_DNA_damage_response__signal_transduction	5	0	0	0	1310	1424	1424	1424	1.08702
GO:0045814_negative_regulation_of_gene_expression__epigenetic	5	0	0	0	1310	1424	1424	1424	1.08702
GO:0046112_nucleobase_biosynthesis	5	0	0	0	1310	1424	1424	1424	1.08702
GO:0046651_lymphocyte_proliferation	5	0	0	0	1310	1424	1424	1424	1.08702
GO:0046903_secretion	5	0	0	0	1310	1424	1424	1424	1.08702
GO:0050876_reproductive_physiological_process	5	0	0	0	1310	1424	1424	1424	1.08702
GO:0006520_amino_acid_metabolism	51	0	0	0	1311	1424	1424	1424	1.08619
GO:0007001_chromosome_organization_and_biogenesis_(sensu_Eukarya)	52	0	0	0	1312	1424	1424	1424	1.08537
GO:0006997_nuclear_organization_and_biogenesis	53	0	0	0	1313	1424	1424	1424	1.08454
GO:0000067_DNA_replication_and_chromosome_cycle	54	0	0	0	1314	1424	1424	1424	1.08371
GO:0007264_small_GTPase_mediated_signal_transduction	55	0	0	0	1315	1424	1424	1424	1.08289
GO:0007010_cytoskeleton_organization_and_biogenesis	56	0	0	0	1316	1424	1424	1424	1.08207
GO:0006812_cation_transport	58	0	0	0	1318	1424	1424	1424	1.08042
GO:0015980_energy_derivation_by_oxidation_of_organic_compounds	58	0	0	0	1318	1424	1424	1424	1.08042
GO:0000245_spliceosome_assembly	6	0	0	0	1346	1424	1424	1424	1.05795
GO:0006000_fructose_metabolism	6	0	0	0	1346	1424	1424	1424	1.05795
GO:0006183_GTP_biosynthesis	6	0	0	0	1346	1424	1424	1424	1.05795
GO:0006302_double-strand_break_repair	6	0	0	0	1346	1424	1424	1424	1.05795
GO:0006493_O-linked_glycosylation	6	0	0	0	1346	1424	1424	1424	1.05795
GO:0006612_protein-membrane_targeting	6	0	0	0	1346	1424	1424	1424	1.05795
GO:0006635_fatty_acid_beta-oxidation	6	0	0	0	1346	1424	1424	1424	1.05795
GO:0006766_vitamin_metabolism	6	0	0	0	1346	1424	1424	1424	1.05795
GO:0006807_nitrogen_metabolism	6	0	0	0	1346	1424	1424	1424	1.05795
GO:0006821_chloride_transport	6	0	0	0	1346	1424	1424	1424	1.05795
GO:0006944_membrane_fusion	6	0	0	0	1346	1424	1424	1424	1.05795
GO:0007059_chromosome_segregation	6	0	0	0	1346	1424	1424	1424	1.05795
GO:0008033_tRNA_processing	6	0	0	0	1346	1424	1424	1424	1.05795
GO:0008643_carbohydrate_transport	6	0	0	0	1346	1424	1424	1424	1.05795
GO:0008654_phospholipid_biosynthesis	6	0	0	0	1346	1424	1424	1424	1.05795
GO:0009069_serine_family_amino_acid_metabolism	6	0	0	0	1346	1424	1424	1424	1.05795
GO:0009112_nucleobase_metabolism	6	0	0	0	1346	1424	1424	1424	1.05795
GO:0009147_pyrimidine_nucleoside_triphosphate_metabolism	6	0	0	0	1346	1424	1424	1424	1.05795
GO:0009225_nucleotide-sugar_metabolism	6	0	0	0	1346	1424	1424	1424	1.05795
GO:0016458_gene_silencing	6	0	0	0	1346	1424	1424	1424	1.05795
GO:0019319_hexose_biosynthesis	6	0	0	0	1346	1424	1424	1424	1.05795
GO:0030098_lymphocyte_differentiation	6	0	0	0	1346	1424	1424	1424	1.05795
GO:0042113_B-cell_activation	6	0	0	0	1346	1424	1424	1424	1.05795
GO:0045047_protein-ER_targeting	6	0	0	0	1346	1424	1424	1424	1.05795
GO:0046039_GTP_metabolism	6	0	0	0	1346	1424	1424	1424	1.05795
GO:0046148_pigment_biosynthesis	6	0	0	0	1346	1424	1424	1424	1.05795
GO:0046165_alcohol_biosynthesis	6	0	0	0	1346	1424	1424	1424	1.05795
GO:0046364_monosaccharide_biosynthesis	6	0	0	0	1346	1424	1424	1424	1.05795
GO:0006066_alcohol_metabolism	60	0	0	0	1349	1424	1424	1424	1.0556
GO:0006519_amino_acid_and_derivative_metabolism	60	0	0	0	1349	1424	1424	1424	1.0556
GO:0006974_response_to_DNA_damage_stimulus	60	0	0	0	1349	1424	1424	1424	1.0556
GO:0009719_response_to_endogenous_stimulus	61	0	0	0	1350	1424	1424	1424	1.05481
GO:0043037_translation	63	0	0	0	1351	1424	1424	1424	1.05403
GO:0006118_electron_transport	66	0	0	0	1352	1424	1424	1424	1.05325
GO:0006357_regulation_of_transcription_from_Pol_II_promoter	68	0	0	0	1353	1424	1424	1424	1.05248
GO:0000072_M-phase_specific_microtubule_process	7	0	0	0	1379	1424	1424	1424	1.03263
GO:0000096_sulfur_amino_acid_metabolism	7	0	0	0	1379	1424	1424	1424	1.03263
GO:0001525_angiogenesis	7	0	0	0	1379	1424	1424	1424	1.03263
GO:0001568_blood_vessel_development	7	0	0	0	1379	1424	1424	1424	1.03263
GO:0006100_TCA_intermediate_metabolism	7	0	0	0	1379	1424	1424	1424	1.03263
GO:0006289_nucleotide-excision_repair	7	0	0	0	1379	1424	1424	1424	1.03263
GO:0006401_RNA_catabolism	7	0	0	0	1379	1424	1424	1424	1.03263
GO:0006626_protein-mitochondrial_targeting	7	0	0	0	1379	1424	1424	1424	1.03263
GO:0006664_glycolipid_metabolism	7	0	0	0	1379	1424	1424	1424	1.03263
GO:0006690_icosanoid_metabolism	7	0	0	0	1379	1424	1424	1424	1.03263
GO:0006801_superoxide_metabolism	7	0	0	0	1379	1424	1424	1424	1.03263
GO:0006888_ER_to_Golgi_transport	7	0	0	0	1379	1424	1424	1424	1.03263
GO:0006909_phagocytosis	7	0	0	0	1379	1424	1424	1424	1.03263
GO:0006919_caspase_activation	7	0	0	0	1379	1424	1424	1424	1.03263
GO:0006956_complement_activation	7	0	0	0	1379	1424	1424	1424	1.03263
GO:0007126_meiosis	7	0	0	0	1379	1424	1424	1424	1.03263
GO:0007205_protein_kinase_C_activation	7	0	0	0	1379	1424	1424	1424	1.03263
GO:0008544_epidermal_differentiation	7	0	0	0	1379	1424	1424	1424	1.03263
GO:0009060_aerobic_respiration	7	0	0	0	1379	1424	1424	1424	1.03263
GO:0019395_fatty_acid_oxidation	7	0	0	0	1379	1424	1424	1424	1.03263
GO:0019883_antigen_presentation__endogenous_antigen	7	0	0	0	1379	1424	1424	1424	1.03263
GO:0042440_pigment_metabolism	7	0	0	0	1379	1424	1424	1424	1.03263
GO:0045333_cellular_respiration	7	0	0	0	1379	1424	1424	1424	1.03263
GO:0045941_positive_regulation_of_transcription	7	0	0	0	1379	1424	1424	1424	1.03263
GO:0046456_icosanoid_biosynthesis	7	0	0	0	1379	1424	1424	1424	1.03263
GO:0048066_pigmentation	7	0	0	0	1379	1424	1424	1424	1.03263
GO:0009308_amine_metabolism	72	0	0	0	1380	1424	1424	1424	1.03188
GO:0006811_ion_transport	73	0	0	0	1381	1424	1424	1424	1.03114
GO:0006091_energy_pathways	79	0	0	0	1382	1424	1424	1424	1.03039
GO:0006338_chromatin_remodeling	8	0	0	0	1404	1424	1424	1424	1.01425
GO:0006607_NLS-bearing_substrate-nucleus_import	8	0	0	0	1404	1424	1424	1424	1.01425
GO:0006730_one-carbon_compound_metabolism	8	0	0	0	1404	1424	1424	1424	1.01425
GO:0006813_potassium_ion_transport	8	0	0	0	1404	1424	1424	1424	1.01425
GO:0006865_amino_acid_transport	8	0	0	0	1404	1424	1424	1424	1.01425
GO:0006891_intra-Golgi_transport	8	0	0	0	1404	1424	1424	1424	1.01425
GO:0007018_microtubule-based_movement	8	0	0	0	1404	1424	1424	1424	1.01425
GO:0007088_regulation_of_mitosis	8	0	0	0	1404	1424	1424	1424	1.01425
GO:0007188_G-protein_signaling__coupled_to_cAMP_nucleotide_second_messenger	8	0	0	0	1404	1424	1424	1424	1.01425
GO:0007254_JNK_cascade	8	0	0	0	1404	1424	1424	1424	1.01425
GO:0007266_Rho_protein_signal_transduction	8	0	0	0	1404	1424	1424	1424	1.01425
GO:0007389_pattern_specification	8	0	0	0	1404	1424	1424	1424	1.01425
GO:0007398_ectoderm_development	8	0	0	0	1404	1424	1424	1424	1.01425
GO:0007417_central_nervous_system_development	8	0	0	0	1404	1424	1424	1424	1.01425
GO:0009063_amino_acid_catabolism	8	0	0	0	1404	1424	1424	1424	1.01425
GO:0009310_amine_catabolism	8	0	0	0	1404	1424	1424	1424	1.01425
GO:0016477_cell_migration	8	0	0	0	1404	1424	1424	1424	1.01425
GO:0016582_non-covalent_chromatin_modification	8	0	0	0	1404	1424	1424	1424	1.01425
GO:0019885_antigen_processing__endogenous_antigen_via_MHC_class_I	8	0	0	0	1404	1424	1424	1424	1.01425
GO:0030155_regulation_of_cell_adhesion	8	0	0	0	1404	1424	1424	1424	1.01425
GO:0030203_glycosaminoglycan_metabolism	8	0	0	0	1404	1424	1424	1424	1.01425
GO:0030705_cytoskeleton-dependent_intracellular_transport	8	0	0	0	1404	1424	1424	1424	1.01425
GO:0000075_cell_cycle_checkpoint	9	0	0	0	1422	1424	1424	1424	1.00141
GO:0000902_cellular_morphogenesis	9	0	0	0	1422	1424	1424	1424	1.00141
GO:0005977_glycogen_metabolism	9	0	0	0	1422	1424	1424	1424	1.00141
GO:0006022_aminoglycan_metabolism	9	0	0	0	1422	1424	1424	1424	1.00141
GO:0006073_glucan_metabolism	9	0	0	0	1422	1424	1424	1424	1.00141
GO:0006112_energy_reserve_metabolism	9	0	0	0	1422	1424	1424	1424	1.00141
GO:0006406_mRNA-nucleus_export	9	0	0	0	1422	1424	1424	1424	1.00141
GO:0006695_cholesterol_biosynthesis	9	0	0	0	1422	1424	1424	1424	1.00141
GO:0006790_sulfur_metabolism	9	0	0	0	1422	1424	1424	1424	1.00141
GO:0009064_glutamine_family_amino_acid_metabolism	9	0	0	0	1422	1424	1424	1424	1.00141
GO:0009126_purine_nucleoside_monophosphate_metabolism	9	0	0	0	1422	1424	1424	1424	1.00141
GO:0009127_purine_nucleoside_monophosphate_biosynthesis	9	0	0	0	1422	1424	1424	1424	1.00141
GO:0009167_purine_ribonucleoside_monophosphate_metabolism	9	0	0	0	1422	1424	1424	1424	1.00141
GO:0009168_purine_ribonucleoside_monophosphate_biosynthesis	9	0	0	0	1422	1424	1424	1424	1.00141
GO:0009314_response_to_radiation	9	0	0	0	1422	1424	1424	1424	1.00141
GO:0009615_response_to_virus	9	0	0	0	1422	1424	1424	1424	1.00141
GO:0015698_inorganic_anion_transport	9	0	0	0	1422	1424	1424	1424	1.00141
GO:0046467_membrane_lipid_biosynthesis	9	0	0	0	1422	1424	1424	1424	1.00141
GO:0019752_carboxylic_acid_metabolism	95	0	0	0	1423	1424	1424	1424	1.0007
GO:0006082_organic_acid_metabolism	96	0	0	0	1424	1424	1424	1424	1
