# Supplementary material for: High-Throughput GoMiner, an 'industrial-strength' integrative gene ontology tool for interpretation of multiple-microarray experiments, with application to studies of Common Variable Immune Deficiency (CVID)
Source: BMC Bioinformatics. 2005 Jul 5;6:168. doi: 10.1186/1471-2105-6-168 (PMC1190154; doi:10.1186/1471-2105-6-168)
Supplement: Additional File 7 — Gene Category Report [file 1471-2105-6-168-S7.xls]

## Sheet: Gene Category
Gene Category Report
Each row contains one pair of GO category and gene for the CVID patient, as well as the highly redundant statistical information in the line of the Summary Report for the corresponding category. (Zeeberg and Qin, in preparation).
HYPERLINKED GO CATEGORY	HYPERLINKED GENE NAME	TOTAL GENES	CHANGED GENES	ENRICHMENT	LOG10(p)	CUMULATIVE NUMBER OF CATEGORIES	CUMULATIVE RANDOMS MEAN	FALSE DISCOVERY RATE
GO:0006955_immune_response	CCL2	254	15	3.41432	-5.1091	1	0	0
GO:0006955_immune_response	CCL7	254	15	3.41432	-5.1091	1	0	0
GO:0006955_immune_response	CD163	254	15	3.41432	-5.1091	1	0	0
GO:0006955_immune_response	CHS1	254	15	3.41432	-5.1091	1	0	0
GO:0006955_immune_response	CLECSF2	254	15	3.41432	-5.1091	1	0	0
GO:0006955_immune_response	CXCL9	254	15	3.41432	-5.1091	1	0	0
GO:0006955_immune_response	GNLY	254	15	3.41432	-5.1091	1	0	0
GO:0006955_immune_response	HLA-DQA1	254	15	3.41432	-5.1091	1	0	0
GO:0006955_immune_response	HLA-DRA	254	15	3.41432	-5.1091	1	0	0
GO:0006955_immune_response	KLRC3	254	15	3.41432	-5.1091	1	0	0
GO:0006955_immune_response	LILRA3	254	15	3.41432	-5.1091	1	0	0
GO:0006955_immune_response	LY9	254	15	3.41432	-5.1091	1	0	0
GO:0006955_immune_response	OAS1	254	15	3.41432	-5.1091	1	0	0
GO:0006955_immune_response	PLA2G7	254	15	3.41432	-5.1091	1	0	0
GO:0006955_immune_response	XCL2	254	15	3.41432	-5.1091	1	0	0
GO:0006952_defense_response	CCL2	271	15	3.20014	-4.75635	2	0	0
GO:0006952_defense_response	CCL7	271	15	3.20014	-4.75635	2	0	0
GO:0006952_defense_response	CD163	271	15	3.20014	-4.75635	2	0	0
GO:0006952_defense_response	CHS1	271	15	3.20014	-4.75635	2	0	0
GO:0006952_defense_response	CLECSF2	271	15	3.20014	-4.75635	2	0	0
GO:0006952_defense_response	CXCL9	271	15	3.20014	-4.75635	2	0	0
GO:0006952_defense_response	GNLY	271	15	3.20014	-4.75635	2	0	0
GO:0006952_defense_response	HLA-DQA1	271	15	3.20014	-4.75635	2	0	0
GO:0006952_defense_response	HLA-DRA	271	15	3.20014	-4.75635	2	0	0
GO:0006952_defense_response	KLRC3	271	15	3.20014	-4.75635	2	0	0
GO:0006952_defense_response	LILRA3	271	15	3.20014	-4.75635	2	0	0
GO:0006952_defense_response	LY9	271	15	3.20014	-4.75635	2	0	0
GO:0006952_defense_response	OAS1	271	15	3.20014	-4.75635	2	0	0
GO:0006952_defense_response	PLA2G7	271	15	3.20014	-4.75635	2	0	0
GO:0006952_defense_response	XCL2	271	15	3.20014	-4.75635	2	0	0
GO:0050874_organismal_physiological_process	CCL2	332	16	2.7863	-4.31735	3	0	0
GO:0050874_organismal_physiological_process	CCL7	332	16	2.7863	-4.31735	3	0	0
GO:0050874_organismal_physiological_process	CD163	332	16	2.7863	-4.31735	3	0	0
GO:0050874_organismal_physiological_process	CHS1	332	16	2.7863	-4.31735	3	0	0
GO:0050874_organismal_physiological_process	CLECSF2	332	16	2.7863	-4.31735	3	0	0
GO:0050874_organismal_physiological_process	CXCL9	332	16	2.7863	-4.31735	3	0	0
GO:0050874_organismal_physiological_process	FER1L3	332	16	2.7863	-4.31735	3	0	0
GO:0050874_organismal_physiological_process	GNLY	332	16	2.7863	-4.31735	3	0	0
GO:0050874_organismal_physiological_process	HLA-DQA1	332	16	2.7863	-4.31735	3	0	0
GO:0050874_organismal_physiological_process	HLA-DRA	332	16	2.7863	-4.31735	3	0	0
GO:0050874_organismal_physiological_process	KLRC3	332	16	2.7863	-4.31735	3	0	0
GO:0050874_organismal_physiological_process	LILRA3	332	16	2.7863	-4.31735	3	0	0
GO:0050874_organismal_physiological_process	LY9	332	16	2.7863	-4.31735	3	0	0
GO:0050874_organismal_physiological_process	OAS1	332	16	2.7863	-4.31735	3	0	0
GO:0050874_organismal_physiological_process	PLA2G7	332	16	2.7863	-4.31735	3	0	0
GO:0050874_organismal_physiological_process	XCL2	332	16	2.7863	-4.31735	3	0	0
GO:0009607_response_to_biotic_stimulus	CCL2	295	15	2.93979	-4.30466	4	0	0
GO:0009607_response_to_biotic_stimulus	CCL7	295	15	2.93979	-4.30466	4	0	0
GO:0009607_response_to_biotic_stimulus	CD163	295	15	2.93979	-4.30466	4	0	0
GO:0009607_response_to_biotic_stimulus	CHS1	295	15	2.93979	-4.30466	4	0	0
GO:0009607_response_to_biotic_stimulus	CLECSF2	295	15	2.93979	-4.30466	4	0	0
GO:0009607_response_to_biotic_stimulus	CXCL9	295	15	2.93979	-4.30466	4	0	0
GO:0009607_response_to_biotic_stimulus	GNLY	295	15	2.93979	-4.30466	4	0	0
GO:0009607_response_to_biotic_stimulus	HLA-DQA1	295	15	2.93979	-4.30466	4	0	0
GO:0009607_response_to_biotic_stimulus	HLA-DRA	295	15	2.93979	-4.30466	4	0	0
GO:0009607_response_to_biotic_stimulus	KLRC3	295	15	2.93979	-4.30466	4	0	0
GO:0009607_response_to_biotic_stimulus	LILRA3	295	15	2.93979	-4.30466	4	0	0
GO:0009607_response_to_biotic_stimulus	LY9	295	15	2.93979	-4.30466	4	0	0
GO:0009607_response_to_biotic_stimulus	OAS1	295	15	2.93979	-4.30466	4	0	0
GO:0009607_response_to_biotic_stimulus	PLA2G7	295	15	2.93979	-4.30466	4	0	0
GO:0009607_response_to_biotic_stimulus	XCL2	295	15	2.93979	-4.30466	4	0	0
GO:0009613_response_to_pest_pathogen_parasite	CCL2	144	10	4.01499	-3.98573	5	0	0
GO:0009613_response_to_pest_pathogen_parasite	CCL7	144	10	4.01499	-3.98573	5	0	0
GO:0009613_response_to_pest_pathogen_parasite	CD163	144	10	4.01499	-3.98573	5	0	0
GO:0009613_response_to_pest_pathogen_parasite	CHS1	144	10	4.01499	-3.98573	5	0	0
GO:0009613_response_to_pest_pathogen_parasite	CLECSF2	144	10	4.01499	-3.98573	5	0	0
GO:0009613_response_to_pest_pathogen_parasite	CXCL9	144	10	4.01499	-3.98573	5	0	0
GO:0009613_response_to_pest_pathogen_parasite	GNLY	144	10	4.01499	-3.98573	5	0	0
GO:0009613_response_to_pest_pathogen_parasite	KLRC3	144	10	4.01499	-3.98573	5	0	0
GO:0009613_response_to_pest_pathogen_parasite	LY9	144	10	4.01499	-3.98573	5	0	0
GO:0009613_response_to_pest_pathogen_parasite	PLA2G7	144	10	4.01499	-3.98573	5	0	0
GO:0009605_response_to_external_stimulus	CCL2	359	16	2.57675	-3.89012	6	0	0
GO:0009605_response_to_external_stimulus	CCL7	359	16	2.57675	-3.89012	6	0	0
GO:0009605_response_to_external_stimulus	CD163	359	16	2.57675	-3.89012	6	0	0
GO:0009605_response_to_external_stimulus	CHS1	359	16	2.57675	-3.89012	6	0	0
GO:0009605_response_to_external_stimulus	CLECSF2	359	16	2.57675	-3.89012	6	0	0
GO:0009605_response_to_external_stimulus	CXCL9	359	16	2.57675	-3.89012	6	0	0
GO:0009605_response_to_external_stimulus	DEFB1	359	16	2.57675	-3.89012	6	0	0
GO:0009605_response_to_external_stimulus	GNLY	359	16	2.57675	-3.89012	6	0	0
GO:0009605_response_to_external_stimulus	HLA-DQA1	359	16	2.57675	-3.89012	6	0	0
GO:0009605_response_to_external_stimulus	HLA-DRA	359	16	2.57675	-3.89012	6	0	0
GO:0009605_response_to_external_stimulus	KLRC3	359	16	2.57675	-3.89012	6	0	0
GO:0009605_response_to_external_stimulus	LILRA3	359	16	2.57675	-3.89012	6	0	0
GO:0009605_response_to_external_stimulus	LY9	359	16	2.57675	-3.89012	6	0	0
GO:0009605_response_to_external_stimulus	OAS1	359	16	2.57675	-3.89012	6	0	0
GO:0009605_response_to_external_stimulus	PLA2G7	359	16	2.57675	-3.89012	6	0	0
GO:0009605_response_to_external_stimulus	XCL2	359	16	2.57675	-3.89012	6	0	0
GO:0042221_response_to_chemical_substance	CCL2	52	6	6.67105	-3.69328	7	-0.09	0.00142857
GO:0042221_response_to_chemical_substance	CCL7	52	6	6.67105	-3.69328	7	-0.09	0.00142857
GO:0042221_response_to_chemical_substance	CXCL9	52	6	6.67105	-3.69328	7	-0.09	0.00142857
GO:0042221_response_to_chemical_substance	DEFB1	52	6	6.67105	-3.69328	7	-0.09	0.00142857
GO:0042221_response_to_chemical_substance	GNLY	52	6	6.67105	-3.69328	7	-0.09	0.00142857
GO:0042221_response_to_chemical_substance	XCL2	52	6	6.67105	-3.69328	7	-0.09	0.00142857
GO:0009611_response_to_wounding	CCL2	91	7	4.44737	-3.13526	8	-0.305366	0.02
GO:0009611_response_to_wounding	CCL7	91	7	4.44737	-3.13526	8	-0.305366	0.02
GO:0009611_response_to_wounding	CHS1	91	7	4.44737	-3.13526	8	-0.305366	0.02
GO:0009611_response_to_wounding	CXCL9	91	7	4.44737	-3.13526	8	-0.305366	0.02
GO:0009611_response_to_wounding	GNLY	91	7	4.44737	-3.13526	8	-0.305366	0.02
GO:0009611_response_to_wounding	KLRC3	91	7	4.44737	-3.13526	8	-0.305366	0.02
GO:0009611_response_to_wounding	PLA2G7	91	7	4.44737	-3.13526	8	-0.305366	0.02
GO:0050896_response_to_stimulus	CCL2	430	16	2.15129	-2.95586	10	-0.454171	0.034
GO:0050896_response_to_stimulus	CCL7	430	16	2.15129	-2.95586	10	-0.454171	0.034
GO:0050896_response_to_stimulus	CD163	430	16	2.15129	-2.95586	10	-0.454171	0.034
GO:0050896_response_to_stimulus	CHS1	430	16	2.15129	-2.95586	10	-0.454171	0.034
GO:0050896_response_to_stimulus	CLECSF2	430	16	2.15129	-2.95586	10	-0.454171	0.034
GO:0050896_response_to_stimulus	CXCL9	430	16	2.15129	-2.95586	10	-0.454171	0.034
GO:0050896_response_to_stimulus	DEFB1	430	16	2.15129	-2.95586	10	-0.454171	0.034
GO:0050896_response_to_stimulus	GNLY	430	16	2.15129	-2.95586	10	-0.454171	0.034
GO:0050896_response_to_stimulus	HLA-DQA1	430	16	2.15129	-2.95586	10	-0.454171	0.034
GO:0050896_response_to_stimulus	HLA-DRA	430	16	2.15129	-2.95586	10	-0.454171	0.034
GO:0050896_response_to_stimulus	KLRC3	430	16	2.15129	-2.95586	10	-0.454171	0.034
GO:0050896_response_to_stimulus	LILRA3	430	16	2.15129	-2.95586	10	-0.454171	0.034
GO:0050896_response_to_stimulus	LY9	430	16	2.15129	-2.95586	10	-0.454171	0.034
GO:0050896_response_to_stimulus	OAS1	430	16	2.15129	-2.95586	10	-0.454171	0.034
GO:0050896_response_to_stimulus	PLA2G7	430	16	2.15129	-2.95586	10	-0.454171	0.034
GO:0050896_response_to_stimulus	XCL2	430	16	2.15129	-2.95586	10	-0.454171	0.034
GO:0007186_G-protein_coupled_receptor_protein_signaling_pathway	CCL2	68	6	5.10139	-3.05085	9	-0.430488	0.0355556
GO:0007186_G-protein_coupled_receptor_protein_signaling_pathway	CXCL9	68	6	5.10139	-3.05085	9	-0.430488	0.0355556
GO:0007186_G-protein_coupled_receptor_protein_signaling_pathway	EMR2	68	6	5.10139	-3.05085	9	-0.430488	0.0355556
GO:0007186_G-protein_coupled_receptor_protein_signaling_pathway	GPR56	68	6	5.10139	-3.05085	9	-0.430488	0.0355556
GO:0007186_G-protein_coupled_receptor_protein_signaling_pathway	RGS2	68	6	5.10139	-3.05085	9	-0.430488	0.0355556
GO:0007186_G-protein_coupled_receptor_protein_signaling_pathway	TGM2	68	6	5.10139	-3.05085	9	-0.430488	0.0355556
GO:0006968_cellular_defense_response	CHS1	33	4	7.00797	-2.66267	16	-0.62192	0.04375
GO:0006968_cellular_defense_response	CXCL9	33	4	7.00797	-2.66267	16	-0.62192	0.04375
GO:0006968_cellular_defense_response	GNLY	33	4	7.00797	-2.66267	16	-0.62192	0.04375
GO:0006968_cellular_defense_response	KLRC3	33	4	7.00797	-2.66267	16	-0.62192	0.04375
GO:0009628_response_to_abiotic_stimulus	CCL2	80	6	4.33618	-2.67835	15	-0.62192	0.0466667
GO:0009628_response_to_abiotic_stimulus	CCL7	80	6	4.33618	-2.67835	15	-0.62192	0.0466667
GO:0009628_response_to_abiotic_stimulus	CXCL9	80	6	4.33618	-2.67835	15	-0.62192	0.0466667
GO:0009628_response_to_abiotic_stimulus	DEFB1	80	6	4.33618	-2.67835	15	-0.62192	0.0466667
GO:0009628_response_to_abiotic_stimulus	GNLY	80	6	4.33618	-2.67835	15	-0.62192	0.0466667
GO:0009628_response_to_abiotic_stimulus	XCL2	80	6	4.33618	-2.67835	15	-0.62192	0.0466667
GO:0006959_humoral_immune_response	CCL2	54	5	5.35331	-2.696	14	-0.62192	0.05
GO:0006959_humoral_immune_response	CCL7	54	5	5.35331	-2.696	14	-0.62192	0.05
GO:0006959_humoral_immune_response	CD163	54	5	5.35331	-2.696	14	-0.62192	0.05
GO:0006959_humoral_immune_response	CLECSF2	54	5	5.35331	-2.696	14	-0.62192	0.05
GO:0006959_humoral_immune_response	LY9	54	5	5.35331	-2.696	14	-0.62192	0.05
GO:0006935_chemotaxis	CCL2	32	4	7.22697	-2.71339	13	-0.62192	0.0538462
GO:0006935_chemotaxis	CCL7	32	4	7.22697	-2.71339	13	-0.62192	0.0538462
GO:0006935_chemotaxis	CXCL9	32	4	7.22697	-2.71339	13	-0.62192	0.0538462
GO:0006935_chemotaxis	XCL2	32	4	7.22697	-2.71339	13	-0.62192	0.0538462
GO:0042330_taxis	CCL2	32	4	7.22697	-2.71339	13	-0.62192	0.0538462
GO:0042330_taxis	CCL7	32	4	7.22697	-2.71339	13	-0.62192	0.0538462
GO:0042330_taxis	CXCL9	32	4	7.22697	-2.71339	13	-0.62192	0.0538462
GO:0042330_taxis	XCL2	32	4	7.22697	-2.71339	13	-0.62192	0.0538462
GO:0006874_calcium_ion_homeostasis	CCL2	4	2	28.9079	-2.76687	11	-0.57828	0.0554545
GO:0006874_calcium_ion_homeostasis	CCL7	4	2	28.9079	-2.76687	11	-0.57828	0.0554545
GO:0006805_xenobiotic_metabolism	DEFB1	5	2	23.1263	-2.54979	17	-0.88333	0.0558824
GO:0006805_xenobiotic_metabolism	GNLY	5	2	23.1263	-2.54979	17	-0.88333	0.0558824
GO:0007267_cell-cell_signaling	CCL2	62	5	4.66256	-2.4289	18	-0.83849	0.0605556
GO:0007267_cell-cell_signaling	CCL7	62	5	4.66256	-2.4289	18	-0.83849	0.0605556
GO:0007267_cell-cell_signaling	CXCL9	62	5	4.66256	-2.4289	18	-0.83849	0.0605556
GO:0007267_cell-cell_signaling	GPR56	62	5	4.66256	-2.4289	18	-0.83849	0.0605556
GO:0007267_cell-cell_signaling	XCL2	62	5	4.66256	-2.4289	18	-0.83849	0.0605556
GO:0009410_response_to_xenobiotic_stimulus	DEFB1	6	2	19.2719	-2.37846	19	-0.72545	0.0673684
GO:0009410_response_to_xenobiotic_stimulus	GNLY	6	2	19.2719	-2.37846	19	-0.72545	0.0673684
GO:0016064_humoral_defense_mechanism_(sensu_Vertebrata)	CCL7	43	4	5.37821	-2.23712	20	-0.674	0.073
GO:0016064_humoral_defense_mechanism_(sensu_Vertebrata)	CD163	43	4	5.37821	-2.23712	20	-0.674	0.073
GO:0016064_humoral_defense_mechanism_(sensu_Vertebrata)	CLECSF2	43	4	5.37821	-2.23712	20	-0.674	0.073
GO:0016064_humoral_defense_mechanism_(sensu_Vertebrata)	LY9	43	4	5.37821	-2.23712	20	-0.674	0.073
GO:0007166_cell_surface_receptor_linked_signal_transduction	CCL2	171	8	2.70483	-2.1322	22	-0.66068	0.0886364
GO:0007166_cell_surface_receptor_linked_signal_transduction	CXCL9	171	8	2.70483	-2.1322	22	-0.66068	0.0886364
GO:0007166_cell_surface_receptor_linked_signal_transduction	EMR2	171	8	2.70483	-2.1322	22	-0.66068	0.0886364
GO:0007166_cell_surface_receptor_linked_signal_transduction	GPR56	171	8	2.70483	-2.1322	22	-0.66068	0.0886364
GO:0007166_cell_surface_receptor_linked_signal_transduction	RGS2	171	8	2.70483	-2.1322	22	-0.66068	0.0886364
GO:0007166_cell_surface_receptor_linked_signal_transduction	TGFBR2	171	8	2.70483	-2.1322	22	-0.66068	0.0886364
GO:0007166_cell_surface_receptor_linked_signal_transduction	TGFBR3	171	8	2.70483	-2.1322	22	-0.66068	0.0886364
GO:0007166_cell_surface_receptor_linked_signal_transduction	TGM2	171	8	2.70483	-2.1322	22	-0.66068	0.0886364
GO:0006950_response_to_stress	CCL2	245	10	2.35983	-2.16259	21	-0.69184	0.0909524
GO:0006950_response_to_stress	CCL7	245	10	2.35983	-2.16259	21	-0.69184	0.0909524
GO:0006950_response_to_stress	CD163	245	10	2.35983	-2.16259	21	-0.69184	0.0909524
GO:0006950_response_to_stress	CHS1	245	10	2.35983	-2.16259	21	-0.69184	0.0909524
GO:0006950_response_to_stress	CLECSF2	245	10	2.35983	-2.16259	21	-0.69184	0.0909524
GO:0006950_response_to_stress	CXCL9	245	10	2.35983	-2.16259	21	-0.69184	0.0909524
GO:0006950_response_to_stress	GNLY	245	10	2.35983	-2.16259	21	-0.69184	0.0909524
GO:0006950_response_to_stress	KLRC3	245	10	2.35983	-2.16259	21	-0.69184	0.0909524
GO:0006950_response_to_stress	LY9	245	10	2.35983	-2.16259	21	-0.69184	0.0909524
GO:0006950_response_to_stress	PLA2G7	245	10	2.35983	-2.16259	21	-0.69184	0.0909524
GO:0006873_cell_ion_homeostasis	CCL2	9	2	12.848	-2.01249	30	-0.61345	0.0956667
GO:0006873_cell_ion_homeostasis	CCL7	9	2	12.848	-2.01249	30	-0.61345	0.0956667
GO:0019884_antigen_presentation__exogenous_antigen	HLA-DQA1	9	2	12.848	-2.01249	30	-0.61345	0.0956667
GO:0019884_antigen_presentation__exogenous_antigen	HLA-DRA	9	2	12.848	-2.01249	30	-0.61345	0.0956667
GO:0019886_antigen_processing__exogenous_antigen_via_MHC_class_II	HLA-DQA1	9	2	12.848	-2.01249	30	-0.61345	0.0956667
GO:0019886_antigen_processing__exogenous_antigen_via_MHC_class_II	HLA-DRA	9	2	12.848	-2.01249	30	-0.61345	0.0956667
GO:0030003_cation_homeostasis	CCL2	9	2	12.848	-2.01249	30	-0.61345	0.0956667
GO:0030003_cation_homeostasis	CCL7	9	2	12.848	-2.01249	30	-0.61345	0.0956667
GO:0050801_ion_homeostasis	CCL2	9	2	12.848	-2.01249	30	-0.61345	0.0956667
GO:0050801_ion_homeostasis	CCL7	9	2	12.848	-2.01249	30	-0.61345	0.0956667
GO:0007155_cell_adhesion	CCL2	106	6	3.27259	-2.06762	25	-0.61242	0.0968
GO:0007155_cell_adhesion	CLECSF2	106	6	3.27259	-2.06762	25	-0.61242	0.0968
GO:0007155_cell_adhesion	GPR56	106	6	3.27259	-2.06762	25	-0.61242	0.0968
GO:0007155_cell_adhesion	KLRC3	106	6	3.27259	-2.06762	25	-0.61242	0.0968
GO:0007155_cell_adhesion	LY9	106	6	3.27259	-2.06762	25	-0.61242	0.0968
GO:0007155_cell_adhesion	PTPNS1	106	6	3.27259	-2.06762	25	-0.61242	0.0968
GO:0006875_metal_ion_homeostasis	CCL2	8	2	14.4539	-2.11689	24	-0.61912	0.0979167
GO:0006875_metal_ion_homeostasis	CCL7	8	2	14.4539	-2.11689	24	-0.61912	0.0979167
GO:0030005_di-__tri-valent_inorganic_cation_homeostasis	CCL2	8	2	14.4539	-2.11689	24	-0.61912	0.0979167
GO:0030005_di-__tri-valent_inorganic_cation_homeostasis	CCL7	8	2	14.4539	-2.11689	24	-0.61912	0.0979167
GO:0007178_transmembrane_receptor_protein_serine_threonine_kinase_signaling_pathway	TGFBR2	10	2	11.5632	-1.92032	32	-0.50614	0.101562
GO:0007178_transmembrane_receptor_protein_serine_threonine_kinase_signaling_pathway	TGFBR3	10	2	11.5632	-1.92032	32	-0.50614	0.101562
GO:0019935_cyclic-nucleotide-mediated_signaling	CCL2	10	2	11.5632	-1.92032	32	-0.50614	0.101562
GO:0019935_cyclic-nucleotide-mediated_signaling	TGM2	10	2	11.5632	-1.92032	32	-0.50614	0.101562
GO:0007218_neuropeptide_signaling_pathway	EMR2	12	2	9.63596	-1.76345	33	-0.20304	0.122727
GO:0007218_neuropeptide_signaling_pathway	GPR56	12	2	9.63596	-1.76345	33	-0.20304	0.122727
GO:0007154_cell_communication	CCL2	573	16	1.6144	-1.65556	50	6.2215	0.2782
GO:0007154_cell_communication	CCL7	573	16	1.6144	-1.65556	50	6.2215	0.2782
GO:0007154_cell_communication	CHS1	573	16	1.6144	-1.65556	50	6.2215	0.2782
GO:0007154_cell_communication	CLECSF2	573	16	1.6144	-1.65556	50	6.2215	0.2782
GO:0007154_cell_communication	CXCL9	573	16	1.6144	-1.65556	50	6.2215	0.2782
GO:0007154_cell_communication	EMR2	573	16	1.6144	-1.65556	50	6.2215	0.2782
GO:0007154_cell_communication	GPR56	573	16	1.6144	-1.65556	50	6.2215	0.2782
GO:0007154_cell_communication	KLRC3	573	16	1.6144	-1.65556	50	6.2215	0.2782
GO:0007154_cell_communication	LY9	573	16	1.6144	-1.65556	50	6.2215	0.2782
GO:0007154_cell_communication	PDE4D	573	16	1.6144	-1.65556	50	6.2215	0.2782
GO:0007154_cell_communication	PTPNS1	573	16	1.6144	-1.65556	50	6.2215	0.2782
GO:0007154_cell_communication	RGS2	573	16	1.6144	-1.65556	50	6.2215	0.2782
GO:0007154_cell_communication	TGFBR2	573	16	1.6144	-1.65556	50	6.2215	0.2782
GO:0007154_cell_communication	TGFBR3	573	16	1.6144	-1.65556	50	6.2215	0.2782
GO:0007154_cell_communication	TGM2	573	16	1.6144	-1.65556	50	6.2215	0.2782
GO:0007154_cell_communication	XCL2	573	16	1.6144	-1.65556	50	6.2215	0.2782
GO:0019725_cell_homeostasis	CCL2	14	2	8.2594	-1.6334	51	6.49104	0.280392
GO:0019725_cell_homeostasis	CCL7	14	2	8.2594	-1.6334	51	6.49104	0.280392
GO:0019730_antimicrobial_humoral_response	CCL7	35	3	4.95564	-1.67073	49	6.14058	0.281633
GO:0019730_antimicrobial_humoral_response	CD163	35	3	4.95564	-1.67073	49	6.14058	0.281633
GO:0019730_antimicrobial_humoral_response	CLECSF2	35	3	4.95564	-1.67073	49	6.14058	0.281633
GO:0019735_antimicrobial_humoral_response_(sensu_Vertebrata)	CCL7	35	3	4.95564	-1.67073	49	6.14058	0.281633
GO:0019735_antimicrobial_humoral_response_(sensu_Vertebrata)	CD163	35	3	4.95564	-1.67073	49	6.14058	0.281633
GO:0019735_antimicrobial_humoral_response_(sensu_Vertebrata)	CLECSF2	35	3	4.95564	-1.67073	49	6.14058	0.281633
GO:0008015_circulation	FER1L3	16	2	7.22697	-1.52268	54	7.00319	0.283704
GO:0008015_circulation	XCL2	16	2	7.22697	-1.52268	54	7.00319	0.283704
GO:0019932_second-messenger-mediated_signaling	CCL2	16	2	7.22697	-1.52268	54	7.00319	0.283704
GO:0019932_second-messenger-mediated_signaling	TGM2	16	2	7.22697	-1.52268	54	7.00319	0.283704
GO:0042592_homeostasis	CCL2	16	2	7.22697	-1.52268	54	7.00319	0.283704
GO:0042592_homeostasis	CCL7	16	2	7.22697	-1.52268	54	7.00319	0.283704
GO:0019882_antigen_presentation	HLA-DQA1	17	2	6.80186	-1.47302	56	7.43771	0.28625
GO:0019882_antigen_presentation	HLA-DRA	17	2	6.80186	-1.47302	56	7.43771	0.28625
GO:0030333_antigen_processing	HLA-DQA1	17	2	6.80186	-1.47302	56	7.43771	0.28625
GO:0030333_antigen_processing	HLA-DRA	17	2	6.80186	-1.47302	56	7.43771	0.28625
GO:0006954_inflammatory_response	CCL2	62	4	3.73005	-1.68396	47	6.05019	0.291702
GO:0006954_inflammatory_response	CCL7	62	4	3.73005	-1.68396	47	6.05019	0.291702
GO:0006954_inflammatory_response	CXCL9	62	4	3.73005	-1.68396	47	6.05019	0.291702
GO:0006954_inflammatory_response	PLA2G7	62	4	3.73005	-1.68396	47	6.05019	0.291702
GO:0045087_innate_immune_response	CCL2	62	4	3.73005	-1.68396	47	6.05019	0.291702
GO:0045087_innate_immune_response	CCL7	62	4	3.73005	-1.68396	47	6.05019	0.291702
GO:0045087_innate_immune_response	CXCL9	62	4	3.73005	-1.68396	47	6.05019	0.291702
GO:0045087_innate_immune_response	PLA2G7	62	4	3.73005	-1.68396	47	6.05019	0.291702
GO:0006231_dTMP_biosynthesis	TYMS	1	1	57.8158	-1.76205	45	5.65882	0.295111
GO:0007423_sensory_organ_development	MAFB	1	1	57.8158	-1.76205	45	5.65882	0.295111
GO:0009129_pyrimidine_nucleoside_monophosphate_metabolism	TYMS	1	1	57.8158	-1.76205	45	5.65882	0.295111
GO:0009130_pyrimidine_nucleoside_monophosphate_biosynthesis	TYMS	1	1	57.8158	-1.76205	45	5.65882	0.295111
GO:0009157_deoxyribonucleoside_monophosphate_biosynthesis	TYMS	1	1	57.8158	-1.76205	45	5.65882	0.295111
GO:0009162_deoxyribonucleoside_monophosphate_metabolism	TYMS	1	1	57.8158	-1.76205	45	5.65882	0.295111
GO:0009176_pyrimidine_deoxyribonucleoside_monophosphate_metabolism	TYMS	1	1	57.8158	-1.76205	45	5.65882	0.295111
GO:0009177_pyrimidine_deoxyribonucleoside_monophosphate_biosynthesis	TYMS	1	1	57.8158	-1.76205	45	5.65882	0.295111
GO:0018201_peptidyl-glycine_modification	TGM2	1	1	57.8158	-1.76205	45	5.65882	0.295111
GO:0018262_isopeptide_cross-linking	TGM2	1	1	57.8158	-1.76205	45	5.65882	0.295111
GO:0018276_isopeptide_cross-linking_via_N6-glycyl-L-lysine	TGM2	1	1	57.8158	-1.76205	45	5.65882	0.295111
GO:0046073_dTMP_metabolism	TYMS	1	1	57.8158	-1.76205	45	5.65882	0.295111
GO:0007041_lysosomal_transport	CHS1	2	1	28.9079	-1.46469	62	12.8413	0.375806
GO:0008333_endosome_to_lysosome_transport	CHS1	2	1	28.9079	-1.46469	62	12.8413	0.375806
GO:0009221_pyrimidine_deoxyribonucleotide_biosynthesis	TYMS	2	1	28.9079	-1.46469	62	12.8413	0.375806
GO:0009263_deoxyribonucleotide_biosynthesis	TYMS	2	1	28.9079	-1.46469	62	12.8413	0.375806
GO:0018149_peptide_cross-linking	TGM2	2	1	28.9079	-1.46469	62	12.8413	0.375806
GO:0018205_peptidyl-lysine_modification	TGM2	2	1	28.9079	-1.46469	62	12.8413	0.375806
GO:0007422_peripheral_nervous_system_development	MAFB	3	1	19.2719	-1.29226	66	19.0989	0.486212
GO:0009219_pyrimidine_deoxyribonucleotide_metabolism	TYMS	3	1	19.2719	-1.29226	66	19.0989	0.486212
GO:0009262_deoxyribonucleotide_metabolism	TYMS	3	1	19.2719	-1.29226	66	19.0989	0.486212
GO:0019221_cytokine_and_chemokine_mediated_signaling_pathway	TGM2	3	1	19.2719	-1.29226	66	19.0989	0.486212
GO:0007157_heterophilic_cell_adhesion	CLECSF2	24	2	4.81798	-1.19842	67	20.3316	0.507761
GO:0007157_heterophilic_cell_adhesion	KLRC3	24	2	4.81798	-1.19842	67	20.3316	0.507761
GO:0007040_lysosome_organization_and_biogenesis	CHS1	4	1	14.4539	-1.17098	70	24.2141	0.565714
GO:0008277_regulation_of_G-protein_coupled_receptor_protein_signaling_pathway	RGS2	4	1	14.4539	-1.17098	70	24.2141	0.565714
GO:0030574_collagen_catabolism	MMP9	4	1	14.4539	-1.17098	70	24.2141	0.565714
GO:0007167_enzyme_linked_receptor_protein_signaling_pathway	TGFBR2	28	2	4.1297	-1.08044	71	25.2337	0.579014
GO:0007167_enzyme_linked_receptor_protein_signaling_pathway	TGFBR3	28	2	4.1297	-1.08044	71	25.2337	0.579014
GO:0016567_protein_ubiquitination	TGM2	5	1	11.5632	-1.07772	72	28.6963	0.630139
GO:0007032_endosome_organization_and_biogenesis	CHS1	6	1	9.63596	-1.00217	76	32.3645	0.664342
GO:0007179_transforming_growth_factor_beta_receptor_signaling_pathway	TGFBR3	6	1	9.63596	-1.00217	76	32.3645	0.664342
GO:0009618_response_to_pathogenic_bacteria	CCL2	6	1	9.63596	-1.00217	76	32.3645	0.664342
GO:0016197_endosome_transport	CHS1	6	1	9.63596	-1.00217	76	32.3645	0.664342
GO:0006916_anti-apoptosis	CCL2	35	2	3.30376	-0.915753	83	38.0404	0.688795
GO:0006916_anti-apoptosis	TGM2	35	2	3.30376	-0.915753	83	38.0404	0.688795
GO:0043066_negative_regulation_of_apoptosis	CCL2	35	2	3.30376	-0.915753	83	38.0404	0.688795
GO:0043066_negative_regulation_of_apoptosis	TGM2	35	2	3.30376	-0.915753	83	38.0404	0.688795
GO:0016337_cell-cell_adhesion	CLECSF2	36	2	3.21199	-0.895527	84	38.532	0.689286
GO:0016337_cell-cell_adhesion	KLRC3	36	2	3.21199	-0.895527	84	38.532	0.689286
GO:0007165_signal_transduction	CCL2	490	12	1.4159	-0.923556	81	37.5565	0.696667
GO:0007165_signal_transduction	CCL7	490	12	1.4159	-0.923556	81	37.5565	0.696667
GO:0007165_signal_transduction	CHS1	490	12	1.4159	-0.923556	81	37.5565	0.696667
GO:0007165_signal_transduction	CXCL9	490	12	1.4159	-0.923556	81	37.5565	0.696667
GO:0007165_signal_transduction	EMR2	490	12	1.4159	-0.923556	81	37.5565	0.696667
GO:0007165_signal_transduction	GPR56	490	12	1.4159	-0.923556	81	37.5565	0.696667
GO:0007165_signal_transduction	PDE4D	490	12	1.4159	-0.923556	81	37.5565	0.696667
GO:0007165_signal_transduction	RGS2	490	12	1.4159	-0.923556	81	37.5565	0.696667
GO:0007165_signal_transduction	TGFBR2	490	12	1.4159	-0.923556	81	37.5565	0.696667
GO:0007165_signal_transduction	TGFBR3	490	12	1.4159	-0.923556	81	37.5565	0.696667
GO:0007165_signal_transduction	TGM2	490	12	1.4159	-0.923556	81	37.5565	0.696667
GO:0007165_signal_transduction	XCL2	490	12	1.4159	-0.923556	81	37.5565	0.696667
GO:0006221_pyrimidine_nucleotide_biosynthesis	TYMS	7	1	8.2594	-0.938853	80	37.1711	0.700625
GO:0009617_response_to_bacteria	CCL2	7	1	8.2594	-0.938853	80	37.1711	0.700625
GO:0019058_viral_infectious_cycle	CCL2	7	1	8.2594	-0.938853	80	37.1711	0.700625
GO:0019079_viral_genome_replication	CCL2	7	1	8.2594	-0.938853	80	37.1711	0.700625
GO:0009966_regulation_of_signal_transduction	RGS2	8	1	7.22697	-0.884479	86	41.5926	0.713023
GO:0018193_peptidyl-amino_acid_modification	TGM2	8	1	7.22697	-0.884479	86	41.5926	0.713023
GO:0006869_lipid_transport	OSBPL7	9	1	6.42398	-0.836935	90	45.5109	0.741222
GO:0007187_G-protein_signaling__coupled_to_cyclic_nucleotide_second_messenger	CCL2	9	1	6.42398	-0.836935	90	45.5109	0.741222
GO:0016032_viral_life_cycle	CCL2	9	1	6.42398	-0.836935	90	45.5109	0.741222
GO:0019933_cAMP-mediated_signaling	TGM2	9	1	6.42398	-0.836935	90	45.5109	0.741222
GO:0006220_pyrimidine_nucleotide_metabolism	TYMS	10	1	5.78158	-0.794777	91	48.9896	0.775604
GO:0007259_JAK-STAT_cascade	CCL2	11	1	5.25598	-0.756974	92	51.4534	0.800761
GO:0009123_nucleoside_monophosphate_metabolism	TYMS	12	1	4.81798	-0.722765	94	54.5625	0.822979
GO:0009124_nucleoside_monophosphate_biosynthesis	TYMS	12	1	4.81798	-0.722765	94	54.5625	0.822979
GO:0016042_lipid_catabolism	PLA2G7	14	1	4.1297	-0.662951	95	60.2833	0.887684
GO:0006936_muscle_contraction	FER1L3	17	1	3.40093	-0.589257	96	71.3182	1.00927
GO:0006512_ubiquitin_cycle	TGM2	21	1	2.75313	-0.511523	97	82.4965	1.12619
GO:0006508_proteolysis_and_peptidolysis	CTSL	116	3	1.49524	-0.488237	98	85.1634	1.14286
GO:0006508_proteolysis_and_peptidolysis	GZMK	116	3	1.49524	-0.488237	98	85.1634	1.14286
GO:0006508_proteolysis_and_peptidolysis	MMP9	116	3	1.49524	-0.488237	98	85.1634	1.14286
GO:0030163_protein_catabolism	CTSL	118	3	1.46989	-0.475454	99	87.7291	1.16111
GO:0030163_protein_catabolism	GZMK	118	3	1.46989	-0.475454	99	87.7291	1.16111
GO:0030163_protein_catabolism	MMP9	118	3	1.46989	-0.475454	99	87.7291	1.16111
GO:0042981_regulation_of_apoptosis	CCL2	75	2	1.54175	-0.426159	103	95.3568	1.19379
GO:0042981_regulation_of_apoptosis	TGM2	75	2	1.54175	-0.426159	103	95.3568	1.19379
GO:0008202_steroid_metabolism	OSBPL7	25	1	2.31263	-0.449687	100	92.0959	1.1946
GO:0009057_macromolecule_catabolism	CTSL	125	3	1.38758	-0.433487	102	95.0603	1.20206
GO:0009057_macromolecule_catabolism	GZMK	125	3	1.38758	-0.433487	102	95.0603	1.20206
GO:0009057_macromolecule_catabolism	MMP9	125	3	1.38758	-0.433487	102	95.0603	1.20206
GO:0008284_positive_regulation_of_cell_proliferation	TGFBR2	26	1	2.22368	-0.436101	101	94.6248	1.20911
GO:0009056_catabolism	CTSL	187	4	1.2367	-0.3897	104	98.5638	1.21452
GO:0009056_catabolism	GZMK	187	4	1.2367	-0.3897	104	98.5638	1.21452
GO:0009056_catabolism	MMP9	187	4	1.2367	-0.3897	104	98.5638	1.21452
GO:0009056_catabolism	PLA2G7	187	4	1.2367	-0.3897	104	98.5638	1.21452
GO:0009058_biosynthesis	TYMS	275	1	0.210239	-0.002582	160	175.414	1.27206
GO:0008151_cell_growth_and_or_maintenance	CCL2	750	7	0.539614	-0.004207	159	175.175	1.27874
GO:0008151_cell_growth_and_or_maintenance	CCL7	750	7	0.539614	-0.004207	159	175.175	1.27874
GO:0008151_cell_growth_and_or_maintenance	CHS1	750	7	0.539614	-0.004207	159	175.175	1.27874
GO:0008151_cell_growth_and_or_maintenance	OSBPL7	750	7	0.539614	-0.004207	159	175.175	1.27874
GO:0008151_cell_growth_and_or_maintenance	RGS2	750	7	0.539614	-0.004207	159	175.175	1.27874
GO:0008151_cell_growth_and_or_maintenance	SYNE2	750	7	0.539614	-0.004207	159	175.175	1.27874
GO:0008151_cell_growth_and_or_maintenance	TGFBR2	750	7	0.539614	-0.004207	159	175.175	1.27874
GO:0009059_macromolecule_biosynthesis	TYMS	242	1	0.238908	-0.004976	158	175.073	1.28633
GO:0007049_cell_cycle	RGS2	198	1	0.291999	-0.011778	157	174.523	1.29166
GO:0008152_metabolism	ACSL1	1453	20	0.795813	-0.012322	156	174.347	1.29885
GO:0008152_metabolism	AMY2A	1453	20	0.795813	-0.012322	156	174.347	1.29885
GO:0008152_metabolism	CCL2	1453	20	0.795813	-0.012322	156	174.347	1.29885
GO:0008152_metabolism	CTSL	1453	20	0.795813	-0.012322	156	174.347	1.29885
GO:0008152_metabolism	DEFB1	1453	20	0.795813	-0.012322	156	174.347	1.29885
GO:0008152_metabolism	DSIPI	1453	20	0.795813	-0.012322	156	174.347	1.29885
GO:0008152_metabolism	GNLY	1453	20	0.795813	-0.012322	156	174.347	1.29885
GO:0008152_metabolism	GZMK	1453	20	0.795813	-0.012322	156	174.347	1.29885
GO:0008152_metabolism	HLA-DQA1	1453	20	0.795813	-0.012322	156	174.347	1.29885
GO:0008152_metabolism	MAFB	1453	20	0.795813	-0.012322	156	174.347	1.29885
GO:0008152_metabolism	MMP9	1453	20	0.795813	-0.012322	156	174.347	1.29885
GO:0008152_metabolism	OAS1	1453	20	0.795813	-0.012322	156	174.347	1.29885
GO:0008152_metabolism	OSBPL7	1453	20	0.795813	-0.012322	156	174.347	1.29885
GO:0008152_metabolism	PLA2G7	1453	20	0.795813	-0.012322	156	174.347	1.29885
GO:0008152_metabolism	PTPN4	1453	20	0.795813	-0.012322	156	174.347	1.29885
GO:0008152_metabolism	SF1	1453	20	0.795813	-0.012322	156	174.347	1.29885
GO:0008152_metabolism	TGFBR2	1453	20	0.795813	-0.012322	156	174.347	1.29885
GO:0008152_metabolism	TGM2	1453	20	0.795813	-0.012322	156	174.347	1.29885
GO:0008152_metabolism	TYMS	1453	20	0.795813	-0.012322	156	174.347	1.29885
GO:0008152_metabolism	ZHX2	1453	20	0.795813	-0.012322	156	174.347	1.29885
GO:0008283_cell_proliferation	RGS2	277	2	0.417443	-0.016617	155	173.724	1.30303
GO:0008283_cell_proliferation	TGFBR2	277	2	0.417443	-0.016617	155	173.724	1.30303
GO:0007582_physiological_process	ACSL1	2047	33	0.932057	-0.018187	154	173.144	1.30818
GO:0007582_physiological_process	AMY2A	2047	33	0.932057	-0.018187	154	173.144	1.30818
GO:0007582_physiological_process	CCL2	2047	33	0.932057	-0.018187	154	173.144	1.30818
GO:0007582_physiological_process	CCL7	2047	33	0.932057	-0.018187	154	173.144	1.30818
GO:0007582_physiological_process	CD163	2047	33	0.932057	-0.018187	154	173.144	1.30818
GO:0007582_physiological_process	CHS1	2047	33	0.932057	-0.018187	154	173.144	1.30818
GO:0007582_physiological_process	CLECSF2	2047	33	0.932057	-0.018187	154	173.144	1.30818
GO:0007582_physiological_process	CTSL	2047	33	0.932057	-0.018187	154	173.144	1.30818
GO:0007582_physiological_process	CXCL9	2047	33	0.932057	-0.018187	154	173.144	1.30818
GO:0007582_physiological_process	DEFB1	2047	33	0.932057	-0.018187	154	173.144	1.30818
GO:0007582_physiological_process	DSIPI	2047	33	0.932057	-0.018187	154	173.144	1.30818
GO:0007582_physiological_process	FER1L3	2047	33	0.932057	-0.018187	154	173.144	1.30818
GO:0007582_physiological_process	GNLY	2047	33	0.932057	-0.018187	154	173.144	1.30818
GO:0007582_physiological_process	GZMK	2047	33	0.932057	-0.018187	154	173.144	1.30818
GO:0007582_physiological_process	HLA-DQA1	2047	33	0.932057	-0.018187	154	173.144	1.30818
GO:0007582_physiological_process	HLA-DRA	2047	33	0.932057	-0.018187	154	173.144	1.30818
GO:0007582_physiological_process	KLRC3	2047	33	0.932057	-0.018187	154	173.144	1.30818
GO:0007582_physiological_process	LILRA3	2047	33	0.932057	-0.018187	154	173.144	1.30818
GO:0007582_physiological_process	LY9	2047	33	0.932057	-0.018187	154	173.144	1.30818
GO:0007582_physiological_process	MAFB	2047	33	0.932057	-0.018187	154	173.144	1.30818
GO:0007582_physiological_process	MMP9	2047	33	0.932057	-0.018187	154	173.144	1.30818
GO:0007582_physiological_process	OAS1	2047	33	0.932057	-0.018187	154	173.144	1.30818
GO:0007582_physiological_process	OSBPL7	2047	33	0.932057	-0.018187	154	173.144	1.30818
GO:0007582_physiological_process	PLA2G7	2047	33	0.932057	-0.018187	154	173.144	1.30818
GO:0007582_physiological_process	PTPN4	2047	33	0.932057	-0.018187	154	173.144	1.30818
GO:0007582_physiological_process	RGS2	2047	33	0.932057	-0.018187	154	173.144	1.30818
GO:0007582_physiological_process	SF1	2047	33	0.932057	-0.018187	154	173.144	1.30818
GO:0007582_physiological_process	SYNE2	2047	33	0.932057	-0.018187	154	173.144	1.30818
GO:0007582_physiological_process	TGFBR2	2047	33	0.932057	-0.018187	154	173.144	1.30818
GO:0007582_physiological_process	TGM2	2047	33	0.932057	-0.018187	154	173.144	1.30818
GO:0007582_physiological_process	TYMS	2047	33	0.932057	-0.018187	154	173.144	1.30818
GO:0007582_physiological_process	XCL2	2047	33	0.932057	-0.018187	154	173.144	1.30818
GO:0007582_physiological_process	ZHX2	2047	33	0.932057	-0.018187	154	173.144	1.30818
GO:0006139_nucleobase__nucleoside__nucleotide_and_nucleic_acid_metabolism	DSIPI	639	7	0.63335	-0.019982	153	172.626	1.31399
GO:0006139_nucleobase__nucleoside__nucleotide_and_nucleic_acid_metabolism	HLA-DQA1	639	7	0.63335	-0.019982	153	172.626	1.31399
GO:0006139_nucleobase__nucleoside__nucleotide_and_nucleic_acid_metabolism	MAFB	639	7	0.63335	-0.019982	153	172.626	1.31399
GO:0006139_nucleobase__nucleoside__nucleotide_and_nucleic_acid_metabolism	OAS1	639	7	0.63335	-0.019982	153	172.626	1.31399
GO:0006139_nucleobase__nucleoside__nucleotide_and_nucleic_acid_metabolism	SF1	639	7	0.63335	-0.019982	153	172.626	1.31399
GO:0006139_nucleobase__nucleoside__nucleotide_and_nucleic_acid_metabolism	TYMS	639	7	0.63335	-0.019982	153	172.626	1.31399
GO:0006139_nucleobase__nucleoside__nucleotide_and_nucleic_acid_metabolism	ZHX2	639	7	0.63335	-0.019982	153	172.626	1.31399
GO:0046907_intracellular_transport	CHS1	160	1	0.361349	-0.024609	152	171.924	1.31842
GO:0007028_cytoplasm_organization_and_biogenesis	CHS1	89	1	0.649616	-0.099594	141	156.828	1.32206
GO:0006810_transport	CHS1	331	3	0.52401	-0.026292	151	171.511	1.32503
GO:0006810_transport	OSBPL7	331	3	0.52401	-0.026292	151	171.511	1.32503
GO:0006810_transport	SYNE2	331	3	0.52401	-0.026292	151	171.511	1.32503
GO:0016043_cell_organization_and_biogenesis	CHS1	143	1	0.404306	-0.034219	150	170.276	1.32593
GO:0006350_transcription	DSIPI	370	5	0.781294	-0.100909	140	156.5	1.329
GO:0006350_transcription	HLA-DQA1	370	5	0.781294	-0.100909	140	156.5	1.329
GO:0006350_transcription	MAFB	370	5	0.781294	-0.100909	140	156.5	1.329
GO:0006350_transcription	SF1	370	5	0.781294	-0.100909	140	156.5	1.329
GO:0006350_transcription	ZHX2	370	5	0.781294	-0.100909	140	156.5	1.329
GO:0050875_cellular_physiological_process	CCL2	910	12	0.762406	-0.035099	149	169.808	1.33255
GO:0050875_cellular_physiological_process	CCL7	910	12	0.762406	-0.035099	149	169.808	1.33255
GO:0050875_cellular_physiological_process	CHS1	910	12	0.762406	-0.035099	149	169.808	1.33255
GO:0050875_cellular_physiological_process	CXCL9	910	12	0.762406	-0.035099	149	169.808	1.33255
GO:0050875_cellular_physiological_process	FER1L3	910	12	0.762406	-0.035099	149	169.808	1.33255
GO:0050875_cellular_physiological_process	GNLY	910	12	0.762406	-0.035099	149	169.808	1.33255
GO:0050875_cellular_physiological_process	KLRC3	910	12	0.762406	-0.035099	149	169.808	1.33255
GO:0050875_cellular_physiological_process	OSBPL7	910	12	0.762406	-0.035099	149	169.808	1.33255
GO:0050875_cellular_physiological_process	RGS2	910	12	0.762406	-0.035099	149	169.808	1.33255
GO:0050875_cellular_physiological_process	SYNE2	910	12	0.762406	-0.035099	149	169.808	1.33255
GO:0050875_cellular_physiological_process	TGFBR2	910	12	0.762406	-0.035099	149	169.808	1.33255
GO:0050875_cellular_physiological_process	TGM2	910	12	0.762406	-0.035099	149	169.808	1.33255
GO:0006396_RNA_processing	SF1	114	1	0.507156	-0.060333	145	164.254	1.3331
GO:0005975_carbohydrate_metabolism	AMY2A	104	1	0.555921	-0.073579	143	161.338	1.33357
GO:0006886_intracellular_protein_transport	CHS1	134	1	0.431461	-0.040766	148	168.631	1.33378
GO:0006351_transcription__DNA-dependent	DSIPI	356	5	0.81202	-0.118118	138	154.507	1.33442
GO:0006351_transcription__DNA-dependent	HLA-DQA1	356	5	0.81202	-0.118118	138	154.507	1.33442
GO:0006351_transcription__DNA-dependent	MAFB	356	5	0.81202	-0.118118	138	154.507	1.33442
GO:0006351_transcription__DNA-dependent	SF1	356	5	0.81202	-0.118118	138	154.507	1.33442
GO:0006351_transcription__DNA-dependent	ZHX2	356	5	0.81202	-0.118118	138	154.507	1.33442
GO:0045449_regulation_of_transcription	DSIPI	348	5	0.830687	-0.12907	137	153.196	1.33467
GO:0045449_regulation_of_transcription	HLA-DQA1	348	5	0.830687	-0.12907	137	153.196	1.33467
GO:0045449_regulation_of_transcription	MAFB	348	5	0.830687	-0.12907	137	153.196	1.33467
GO:0045449_regulation_of_transcription	SF1	348	5	0.830687	-0.12907	137	153.196	1.33467
GO:0045449_regulation_of_transcription	ZHX2	348	5	0.830687	-0.12907	137	153.196	1.33467
GO:0016192_vesicle-mediated_transport	CHS1	85	1	0.680186	-0.108116	139	155.923	1.33475
GO:0007242_intracellular_signaling_cascade	CCL2	194	2	0.596039	-0.064094	144	163.128	1.33521
GO:0007242_intracellular_signaling_cascade	TGM2	194	2	0.596039	-0.064094	144	163.128	1.33521
GO:0007275_development	CCL2	255	3	0.680186	-0.077942	142	160.634	1.33711
GO:0007275_development	MAFB	255	3	0.680186	-0.077942	142	160.634	1.33711
GO:0007275_development	TGFBR3	255	3	0.680186	-0.077942	142	160.634	1.33711
GO:0006996_organelle_organization_and_biogenesis	CHS1	74	1	0.781294	-0.136048	136	152.344	1.33838
GO:0019538_protein_metabolism	CCL2	580	7	0.697777	-0.041194	147	167.999	1.33905
GO:0019538_protein_metabolism	CTSL	580	7	0.697777	-0.041194	147	167.999	1.33905
GO:0019538_protein_metabolism	GZMK	580	7	0.697777	-0.041194	147	167.999	1.33905
GO:0019538_protein_metabolism	MMP9	580	7	0.697777	-0.041194	147	167.999	1.33905
GO:0019538_protein_metabolism	PTPN4	580	7	0.697777	-0.041194	147	167.999	1.33905
GO:0019538_protein_metabolism	TGFBR2	580	7	0.697777	-0.041194	147	167.999	1.33905
GO:0019538_protein_metabolism	TGM2	580	7	0.697777	-0.041194	147	167.999	1.33905
GO:0016070_RNA_metabolism	SF1	122	1	0.4739	-0.051544	146	166.811	1.33986
GO:0006355_regulation_of_transcription__DNA-dependent	DSIPI	339	5	0.85274	-0.142454	134	150.4	1.3444
GO:0006355_regulation_of_transcription__DNA-dependent	HLA-DQA1	339	5	0.85274	-0.142454	134	150.4	1.3444
GO:0006355_regulation_of_transcription__DNA-dependent	MAFB	339	5	0.85274	-0.142454	134	150.4	1.3444
GO:0006355_regulation_of_transcription__DNA-dependent	SF1	339	5	0.85274	-0.142454	134	150.4	1.3444
GO:0006355_regulation_of_transcription__DNA-dependent	ZHX2	339	5	0.85274	-0.142454	134	150.4	1.3444
GO:0016310_phosphorylation	CCL2	145	2	0.797459	-0.138214	135	152.008	1.346
GO:0016310_phosphorylation	TGFBR2	145	2	0.797459	-0.138214	135	152.008	1.346
GO:0015031_protein_transport	CHS1	142	2	0.814307	-0.14485	133	149.474	1.34805
GO:0015031_protein_transport	SYNE2	142	2	0.814307	-0.14485	133	149.474	1.34805
GO:0000375_RNA_splicing__via_transesterification_reactions	SF1	42	1	1.37657	-0.281677	111	119.375	1.34838
GO:0000377_RNA_splicing__via_transesterification_reactions_with_bulged_adenosine_as_nucleophile	SF1	42	1	1.37657	-0.281677	111	119.375	1.34838
GO:0000398_nuclear_mRNA_splicing__via_spliceosome	SF1	42	1	1.37657	-0.281677	111	119.375	1.34838
GO:0009165_nucleotide_biosynthesis	TYMS	42	1	1.37657	-0.281677	111	119.375	1.34838
GO:0009987_cellular_process	CCL2	1226	20	0.943161	-0.146255	132	149.062	1.35583
GO:0009987_cellular_process	CCL7	1226	20	0.943161	-0.146255	132	149.062	1.35583
GO:0009987_cellular_process	CHS1	1226	20	0.943161	-0.146255	132	149.062	1.35583
GO:0009987_cellular_process	CLECSF2	1226	20	0.943161	-0.146255	132	149.062	1.35583
GO:0009987_cellular_process	CXCL9	1226	20	0.943161	-0.146255	132	149.062	1.35583
GO:0009987_cellular_process	EMR2	1226	20	0.943161	-0.146255	132	149.062	1.35583
GO:0009987_cellular_process	FER1L3	1226	20	0.943161	-0.146255	132	149.062	1.35583
GO:0009987_cellular_process	GNLY	1226	20	0.943161	-0.146255	132	149.062	1.35583
GO:0009987_cellular_process	GPR56	1226	20	0.943161	-0.146255	132	149.062	1.35583
GO:0009987_cellular_process	KLRC3	1226	20	0.943161	-0.146255	132	149.062	1.35583
GO:0009987_cellular_process	LY9	1226	20	0.943161	-0.146255	132	149.062	1.35583
GO:0009987_cellular_process	OSBPL7	1226	20	0.943161	-0.146255	132	149.062	1.35583
GO:0009987_cellular_process	PDE4D	1226	20	0.943161	-0.146255	132	149.062	1.35583
GO:0009987_cellular_process	PTPNS1	1226	20	0.943161	-0.146255	132	149.062	1.35583
GO:0009987_cellular_process	RGS2	1226	20	0.943161	-0.146255	132	149.062	1.35583
GO:0009987_cellular_process	SYNE2	1226	20	0.943161	-0.146255	132	149.062	1.35583
GO:0009987_cellular_process	TGFBR2	1226	20	0.943161	-0.146255	132	149.062	1.35583
GO:0009987_cellular_process	TGFBR3	1226	20	0.943161	-0.146255	132	149.062	1.35583
GO:0009987_cellular_process	TGM2	1226	20	0.943161	-0.146255	132	149.062	1.35583
GO:0009987_cellular_process	XCL2	1226	20	0.943161	-0.146255	132	149.062	1.35583
GO:0009653_morphogenesis	CCL2	140	2	0.82594	-0.149453	131	148.875	1.36489
GO:0009653_morphogenesis	MAFB	140	2	0.82594	-0.149453	131	148.875	1.36489
GO:0006468_protein_amino_acid_phosphorylation	CCL2	122	2	0.9478	-0.198245	122	136.212	1.36689
GO:0006468_protein_amino_acid_phosphorylation	TGFBR2	122	2	0.9478	-0.198245	122	136.212	1.36689
GO:0006470_protein_amino_acid_dephosphorylation	PTPN4	40	1	1.44539	-0.296269	107	116.387	1.36832
GO:0016311_dephosphorylation	PTPN4	40	1	1.44539	-0.296269	107	116.387	1.36832
GO:0050794_regulation_of_cellular_process	RGS2	95	2	1.21717	-0.305293	105	114.143	1.36914
GO:0050794_regulation_of_cellular_process	TGFBR2	95	2	1.21717	-0.305293	105	114.143	1.36914
GO:0008219_cell_death	CCL2	139	2	0.831882	-0.15181	130	148.03	1.36962
GO:0008219_cell_death	TGM2	139	2	0.831882	-0.15181	130	148.03	1.36962
GO:0016265_death	CCL2	139	2	0.831882	-0.15181	130	148.03	1.36962
GO:0016265_death	TGM2	139	2	0.831882	-0.15181	130	148.03	1.36962
GO:0006793_phosphorus_metabolism	CCL2	185	3	0.937553	-0.198454	121	135.711	1.37413
GO:0006793_phosphorus_metabolism	PTPN4	185	3	0.937553	-0.198454	121	135.711	1.37413
GO:0006793_phosphorus_metabolism	TGFBR2	185	3	0.937553	-0.198454	121	135.711	1.37413
GO:0006796_phosphate_metabolism	CCL2	185	3	0.937553	-0.198454	121	135.711	1.37413
GO:0006796_phosphate_metabolism	PTPN4	185	3	0.937553	-0.198454	121	135.711	1.37413
GO:0006796_phosphate_metabolism	TGFBR2	185	3	0.937553	-0.198454	121	135.711	1.37413
GO:0016071_mRNA_metabolism	SF1	67	1	0.862922	-0.158086	128	145.838	1.37672
GO:0006915_apoptosis	CCL2	134	2	0.862922	-0.164173	127	144.602	1.37701
GO:0006915_apoptosis	TGM2	134	2	0.862922	-0.164173	127	144.602	1.37701
GO:0012501_programmed_cell_death	CCL2	134	2	0.862922	-0.164173	127	144.602	1.37701
GO:0012501_programmed_cell_death	TGM2	134	2	0.862922	-0.164173	127	144.602	1.37701
GO:0008380_RNA_splicing	SF1	51	1	1.13364	-0.226569	116	129.545	1.38293
GO:0006464_protein_modification	CCL2	234	4	0.988304	-0.230003	115	128.331	1.38478
GO:0006464_protein_modification	PTPN4	234	4	0.988304	-0.230003	115	128.331	1.38478
GO:0006464_protein_modification	TGFBR2	234	4	0.988304	-0.230003	115	128.331	1.38478
GO:0006464_protein_modification	TGM2	234	4	0.988304	-0.230003	115	128.331	1.38478
GO:0009117_nucleotide_metabolism	TYMS	53	1	1.09086	-0.21625	118	132.706	1.38568
GO:0007243_protein_kinase_cascade	CCL2	52	1	1.11184	-0.221334	117	131.435	1.38803
GO:0006629_lipid_metabolism	OSBPL7	106	2	1.09086	-0.255602	112	124.633	1.38857
GO:0006629_lipid_metabolism	PLA2G7	106	2	1.09086	-0.255602	112	124.633	1.38857
GO:0006397_mRNA_processing	SF1	61	1	0.9478	-0.180359	123	140.548	1.39049
GO:0006928_cell_motility	FER1L3	65	1	0.889474	-0.165128	125	143.403	1.39136
GO:0009887_organogenesis	CCL2	121	2	0.955633	-0.201398	119	135.049	1.39319
GO:0009887_organogenesis	MAFB	121	2	0.955633	-0.201398	119	135.049	1.39319
GO:0007399_neurogenesis	MAFB	50	1	1.15632	-0.231962	114	128.163	1.3957
GO:0042127_regulation_of_cell_proliferation	TGFBR2	63	1	0.917711	-0.172543	124	142.887	1.39815
GO:0050789_regulation_of_biological_process	RGS2	111	2	1.04173	-0.235985	113	127.728	1.40398
GO:0050789_regulation_of_biological_process	TGFBR2	111	2	1.04173	-0.235985	113	127.728	1.40398
GO:0008150_biological_process	ACSL1	2197	38	1	0	995	1424	1.43116
GO:0008150_biological_process	AMY2A	2197	38	1	0	995	1424	1.43116
GO:0008150_biological_process	CCL2	2197	38	1	0	995	1424	1.43116
GO:0008150_biological_process	CCL7	2197	38	1	0	995	1424	1.43116
GO:0008150_biological_process	CD163	2197	38	1	0	995	1424	1.43116
GO:0008150_biological_process	CHS1	2197	38	1	0	995	1424	1.43116
GO:0008150_biological_process	CLECSF2	2197	38	1	0	995	1424	1.43116
GO:0008150_biological_process	CTSL	2197	38	1	0	995	1424	1.43116
GO:0008150_biological_process	CXCL9	2197	38	1	0	995	1424	1.43116
GO:0008150_biological_process	DEFB1	2197	38	1	0	995	1424	1.43116
GO:0008150_biological_process	DSIPI	2197	38	1	0	995	1424	1.43116
GO:0008150_biological_process	EMR2	2197	38	1	0	995	1424	1.43116
GO:0008150_biological_process	FER1L3	2197	38	1	0	995	1424	1.43116
GO:0008150_biological_process	GNLY	2197	38	1	0	995	1424	1.43116
GO:0008150_biological_process	GPR56	2197	38	1	0	995	1424	1.43116
GO:0008150_biological_process	GZMK	2197	38	1	0	995	1424	1.43116
GO:0008150_biological_process	HLA-DQA1	2197	38	1	0	995	1424	1.43116
GO:0008150_biological_process	HLA-DRA	2197	38	1	0	995	1424	1.43116
GO:0008150_biological_process	KLRC3	2197	38	1	0	995	1424	1.43116
GO:0008150_biological_process	LILRA3	2197	38	1	0	995	1424	1.43116
GO:0008150_biological_process	LY9	2197	38	1	0	995	1424	1.43116
GO:0008150_biological_process	MAFB	2197	38	1	0	995	1424	1.43116
GO:0008150_biological_process	MMP9	2197	38	1	0	995	1424	1.43116
GO:0008150_biological_process	OAS1	2197	38	1	0	995	1424	1.43116
GO:0008150_biological_process	OSBPL7	2197	38	1	0	995	1424	1.43116
GO:0008150_biological_process	PDE4D	2197	38	1	0	995	1424	1.43116
GO:0008150_biological_process	PLA2G7	2197	38	1	0	995	1424	1.43116
GO:0008150_biological_process	PTPN4	2197	38	1	0	995	1424	1.43116
GO:0008150_biological_process	PTPNS1	2197	38	1	0	995	1424	1.43116
GO:0008150_biological_process	RGS2	2197	38	1	0	995	1424	1.43116
GO:0008150_biological_process	SF1	2197	38	1	0	995	1424	1.43116
GO:0008150_biological_process	SYNE2	2197	38	1	0	995	1424	1.43116
GO:0008150_biological_process	TGFBR2	2197	38	1	0	995	1424	1.43116
GO:0008150_biological_process	TGFBR3	2197	38	1	0	995	1424	1.43116
GO:0008150_biological_process	TGM2	2197	38	1	0	995	1424	1.43116
GO:0008150_biological_process	TYMS	2197	38	1	0	995	1424	1.43116
GO:0008150_biological_process	XCL2	2197	38	1	0	995	1424	1.43116
GO:0008150_biological_process	ZHX2	2197	38	1	0	995	1424	1.43116
